# Supplementary material for: Differential impacts of ribosomal protein haploinsufficiency on mitochondrial function
Source: J Cell Biol. 2025 Jan 9;224(3):e202404084. doi: 10.1083/jcb.202404084 (PMC11716151; doi:10.1083/jcb.202404084)
Supplement: Table S1 — shows proteomics analysis of all RP haploinsufficient mutants, including predictions for fold changes and P values calculated using DEP. [file jcb_202404084_tables1.xlsx]

## Sheet: Sheet1
Protein.Name	Accession.Number	Gene.names	Molecular.Weight	NormLFQ_wt_mc6_control_1	NormLFQ_wt_mc6_control_2	NormLFQ_wt_mc6_control_3	NormLFQ_rpl5_mc6_1	NormLFQ_rpl5_mc6_2	NormLFQ_rpl5_mc6__3	NormLFQ_rpl33_mc6_1	NormLFQ_rpl33_mc6_2	NormLFQ_rpl33_mc6_3	NormLFQ_wt_tmc20_control_1	NormLFQ_wt_tmc20_control_2	NormLFQ_wt_tmc20_control_3	NormLFQ_rps10_tmc20_1	NormLFQ_rps10_tmc202	NormLFQ_rps10_tmc20_3	NormLFQ_wt_tmc5_control_1	NormLFQ_wt_tmc5_control_2	NormLFQ_wt_tmc5__control_3	NormLFQ_rps23_tmc5__1	NormLFQ_rps23_tmc5_2	NormLFQ_rps23_tmc5_3	rpl33_vs_control_log2FoldChange	rpl33_vs_control_p.adj	rpl33_vs_control_p.val	rpl5_vs_control_log2FoldChange	rpl5_vs_control_p.adj	rpl5_vs_control_p.val	rps10_vs_control_log2FoldChang	rps10_vs_control_p.adj	rps10_vs_control_p.val	rps23_vs_control_log2FoldChange	rps23_vs_controlp.adj	rps23_vs_control_p.val
2O16 OS=Caenorhabditis elegans OX=6239 GN=2O16 PE=1 SV=1	G5EC67	2O16	29 kDa	21.8397	21.2956	23.193	20.0035	21.6058	23.1154	21.935	19.6877	22.9956	21.2024	21.2711	19.6647	20.9227	21.3929	20.7282	21.4105	20.723	22.0901	20.016	20.8937	21.9306	-0.569986	0.945022	0.510478	-0.534537	0.89263	0.5368	0.301867	0.918307	0.726184	-0.461107	0.944913	0.593613
WD repeat-containing protein 55 OS=Caenorhabditis elegans OX=6239 GN=3E324 PE=1 SV=1	G5EEZ4	3E324	43 kDa	24.5789	24.4727	23.6018	24.2233	24.8145	24.9878	23.9717	25.0436	24.9711	23.4618	24.3149	23.8478	24.7216	25.1747	24.7207	23.4413	23.8996	24.2417	24.2996	24.805	25.0172	0.444301	0.906292	0.253349	0.457425	0.767346	0.240148	0.9975	0.146917	0.016834	0.846402	0.632369	0.0379881
Endoplasmic reticulum transmembrane protein OS=Caenorhabditis elegans OX=6239 GN=4D656 PE=1 SV=1	G5EBI0	4D656	24 kDa	26.7814	26.3584	26.3969	26.4616	25.9795	25.7499	26.4492	25.2667	27.2369	26.6003	25.043	26.2399	26.7924	25.3772	26.7893	27.464	27.157	26.7033	27.2429	26.707	26.3652	-0.194611	0.957347	0.707684	-0.44854	0.853656	0.391811	0.358549	0.882866	0.491891	-0.336364	0.939088	0.518709
TREMBL:A2A5Y0 Tax_Id=10090 Gene_Symbol=Krt31 keratin complex 1, acidic, gene 1	A2A5Y0	A2A5Y0	47 kDa	19.8678	19.9229	20.1313	20.7313	19.6686	22.1786	19.771	20.9373	20.8864	31.049	29.2801	31.0262	29.9463	30.7499	31.0901	32.6025	29.4788	31.5701	31.6226	29.9203	29.5938	0.557564	0.942649	0.483192	0.885492	0.791787	0.270825	0.143655	0.929944	0.855629	-0.838232	0.9082	0.296312
P-type domain-containing protein OS=Caenorhabditis elegans OX=6239 GN=aagr-1 PE=1 SV=2	Q19004	aagr-1	104 kDa	20.2665	21.2507	20.8538	24.6867	23.167	24.1482	23.6511	24.1828	23.1623	20.1216	22.7688	19.8726	22.6008	22.5177	21.651	20.1916	22.0496	22.0624	22.4837	22.3909	24.0952	2.87508	0.0658876	0.000955886	3.21031	0.000471404	0.00035349	1.33553	0.501315	0.0806971	1.55543	0.668312	0.0451497
P-type domain-containing protein OS=Caenorhabditis elegans OX=6239 GN=aagr-2 PE=1 SV=3	Q21750	aagr-2	107 kDa	25.6101	25.6637	25.6095	26.4899	25.8247	26.3255	26.4691	27.3251	26.5999	25.1096	24.4724	24.6811	24.6894	26.0721	23.076	23.0471	21.2393	21.9197	25.4568	24.4408	26.2747	1.17024	0.773424	0.0759403	0.585597	0.839908	0.357145	-0.14183	0.927203	0.821367	3.32207	0.00355019	5.45026e-05
DUF5110 domain-containing protein OS=Caenorhabditis elegans OX=6239 GN=aagr-3 PE=1 SV=1	Q9U3F8	aagr-3	104 kDa	27.2341	27.0986	26.9093	27.6195	27.384	27.8154	27.8314	28.2029	27.1377	26.8703	26.3696	27.1492	25.7279	27.9673	25.3157	24.4016	24.1125	23.9349	27.1696	25.8905	27.1891	0.643292	0.904203	0.246041	0.525644	0.832107	0.339924	-0.459413	0.859484	0.402703	2.60008	0.0121428	0.000156116
Gal_mutarotas_2 domain-containing protein OS=Caenorhabditis elegans OX=6239 GN=aagr-4 PE=1 SV=3	O17352	aagr-4	104 kDa	27.3536	27.2983	26.7605	26.6904	26.806	26.842	26.6616	27.2006	26.1814	26.1234	25.3615	26.1437	23.8623	25.7697	22.1383	23.3337	23.4088	23.4299	26.367	23.9378	25.8417	-0.456243	0.945523	0.516574	-0.357991	0.905429	0.6099	-1.95278	0.102715	0.0115717	1.99137	0.334853	0.0102872
5'-AMP-activated protein kinase catalytic subunit alpha-2 OS=Caenorhabditis elegans OX=6239 GN=aak-2 PE=1 SV=2	Q95ZQ4	aak-2	70 kDa	24.4931	24.7255	24.8417	24.5022	24.9053	23.8867	24.3222	24.898	24.2704	24.3004	24.7673	24.3761	24.0368	24.0779	24.2006	24.1601	23.8187	23.6251	24.1266	24.3058	24.6062	-0.189909	0.945482	0.516078	-0.255356	0.851142	0.385007	-0.376196	0.748631	0.206543	0.478243	0.818512	0.113434
Group of 5'-AMP-activated protein kinase catalytic subunit alpha-2 OS=Caenorhabditis elegans OX=6239 GN=aak-2 PE=1 SV=2+1	Q95ZQ4 (+1)	aak-2.1		24.4931	24.7255	24.8417	24.5022	24.9053	23.8867	24.3222	24.898	24.2704	24.3004	24.7673	24.3761	24.0368	24.0779	24.2006	24.1601	23.8187	23.6251	24.1266	24.3058	24.6062	-0.189909	0.945482	0.516078	-0.255356	0.851142	0.385007	-0.376196	0.748631	0.206543	0.478243	0.818512	0.113434
Isoform a of 5'-AMP-activated protein kinase catalytic subunit alpha-2 OS=Caenorhabditis elegans OX=6239 GN=aak-2	Q95ZQ4-2	aak-2.2	70 kDa	24.4931	24.7255	24.8417	24.5022	24.9053	23.8867	24.3222	24.898	24.2704	24.3004	24.7673	24.3761	24.0368	24.0779	24.2006	24.1601	23.8187	23.6251	24.1266	24.3058	24.6062	-0.189909	0.945482	0.516078	-0.255356	0.851142	0.385007	-0.376196	0.748631	0.206543	0.478243	0.818512	0.113434
AMP-Activated protein Kinase Gamma subunit OS=Caenorhabditis elegans OX=6239 GN=aakg-2 PE=1 SV=2	O02168	aakg-2	47 kDa	23.522	23.2279	23.6776	22.8098	23.1993	23.7031	22.7358	22.9676	23.3603	21.5961	23.1577	22.3002	22.0316	22.9077	21.738	22.9853	22.8035	24.0458	22.6089	21.3728	22.5007	-0.45458	0.924777	0.338723	-0.238456	0.905777	0.612162	-0.125573	0.924396	0.788891	-1.11737	0.557233	0.027217
Alanine--tRNA ligase, cytoplasmic OS=Caenorhabditis elegans OX=6239 GN=aars-2 PE=2 SV=1	O01541	aars-2	107 kDa	29.2082	29.0056	28.6228	29.1619	29.2451	29.4944	29.4075	29.599	29.292	28.7631	28.7044	28.9363	28.3915	29.4507	28.9185	28.4264	27.8889	28.9476	29.1975	28.4886	29.1737	0.487312	0.859625	0.147474	0.354989	0.800945	0.28416	0.118977	0.917156	0.715374	0.53233	0.821001	0.115725
Lysine ketoglutarate reductase OS=Caenorhabditis elegans OX=6239 GN=aass-1 PE=1 SV=1	O44503	aass-1	104 kDa	28.128	27.9462	28.3824	27.1189	27.6945	27.9989	27.5848	28.3825	27.9544	20.6819	20.8767	22.1202	19.7428	22.2117	20.8988	20.1996	21.0637	20.8433	20.7856	20.6702	21.5109	-0.178343	0.95861	0.735233	-0.548122	0.81418	0.30565	-0.275201	0.902846	0.602663	0.286682	0.944502	0.587749
Lysine ketoglutarate reductase OS=Caenorhabditis elegans OX=6239 GN=aass-1 PE=1 SV=1	U4PFH6	aass-1	106 kDa	20.4353	21.1538	20.7975	20.4146	20.2361	21.3417	22.0493	20.9774	20.5511	27.4597	27.9447	27.426	26.93	27.129	27.1634	27.6884	27.3166	28.001	27.0095	26.276	26.4764	0.397049	0.920761	0.316281	-0.131388	0.921685	0.736699	-0.536012	0.720475	0.181406	-1.08138	0.36244	0.012131
AATF homolog OS=Caenorhabditis elegans OX=6239 GN=aatf-1 PE=1 SV=3	Q9GUM5	aatf-1	53 kDa	23.5839	21.476	22.6283	23.6445	22.9672	22.5284	23.7921	23.2281	22.5975	22.9303	21.5003	22.0949	17.5749	23.5666	21.5857	23.8246	22.3864	23.4899	23.061	22.1949	21.4169	0.64317	0.947454	0.541322	0.483976	0.910555	0.644962	-1.26615	0.775761	0.23665	-1.00938	0.917235	0.341736
ABC transporter, class E OS=Caenorhabditis elegans OX=6239 GN=abce-1 PE=1 SV=1	Q9U2K8	abce-1	69 kDa	28.0139	28.1512	28.394	28.2447	28.2299	28.2267	28.1232	28.215	28.1431	28.5668	28.5371	28.296	28.7072	28.657	28.4315	28.6522	28.4747	28.2564	27.4952	28.4053	28.249	-0.0259481	0.965317	0.917689	0.0474072	0.93216	0.850297	0.131909	0.902569	0.600811	-0.411301	0.820222	0.115
ABC transporter, class F OS=Caenorhabditis elegans OX=6239 GN=abcf-1 PE=1 SV=1	Q19554	abcf-1	69 kDa	28.3083	27.8089	27.4396	28.1607	27.6562	28.1311	28.1252	27.8983	28.1953	27.9489	28.1215	27.5847	27.8824	29.0836	27.6335	28.1066	27.3073	28.5928	28.5544	27.8755	28.5926	0.22069	0.950514	0.58496	0.130419	0.922677	0.746149	0.31481	0.869807	0.438085	0.338572	0.926892	0.404975
ABC transporter, class F OS=Caenorhabditis elegans OX=6239 GN=abcf-2 PE=1 SV=1	G5EFG4	abcf-2	70 kDa	28.5322	28.9077	28.4811	28.6021	28.5874	28.9448	28.7186	28.9427	28.5901	29.0362	29.3459	28.9515	29.2028	29.4555	29.1742	29.1479	28.9082	28.999	29.2238	28.9738	29.1871	0.110139	0.953322	0.630634	0.071069	0.923672	0.755868	0.166319	0.877835	0.469782	0.10981	0.947421	0.631649
ABC transporter, class F OS=Caenorhabditis elegans OX=6239 GN=abcf-3 PE=1 SV=1	Q20306	abcf-3	80 kDa	26.6955	26.803	26.6365	27.0823	26.7764	27.1996	26.8421	27.0605	26.705	26.835	26.995	27.1149	26.8514	26.8856	27.1255	26.5556	26.2027	26.9635	27.0157	26.9095	27.1973	0.15754	0.945378	0.514801	0.307752	0.738827	0.211259	-0.0274524	0.933828	0.909055	0.466864	0.737352	0.0654213
AB hydrolase-1 domain-containing protein OS=Caenorhabditis elegans OX=6239 GN=abhd-11.2 PE=1 SV=2	O45707	abhd-11.2	34 kDa	21.8481	21.9655	21.9127	23.4287	21.9091	21.1093	21.8311	22.9876	21.0191	23.6917	24.0759	23.8255	23.1744	23.3554	20.501	20.3618	23.8119	22.6557	21.4453	24.0841	21.3942	0.037128	0.966807	0.968671	0.240244	0.927849	0.799576	-1.52077	0.619437	0.121225	0.0313763	0.962309	0.973522
Hydrolase_4 domain-containing protein OS=Caenorhabditis elegans OX=6239 GN=abhd-3.1 PE=1 SV=1	Q9U1Z6	abhd-3.1	42 kDa	22.0003	22.8131	22.0185	22.09	22.8347	22.8817	21.444	23.1902	20.3215	20.3509	19.9826	21.4075	20.8844	21.1484	22.1836	20.7708	21.5363	21.3243	21.6619	20.5528	21.7615	-0.625379	0.920379	0.314282	0.324834	0.9034	0.597043	0.825135	0.729815	0.189174	0.114931	0.958117	0.85107
ABC Transporter, Mitochondrial OS=Caenorhabditis elegans OX=6239 GN=abtm-1 PE=1 SV=1	G4SRS5	abtm-1	77 kDa	25.389	25.3116	25.6941	25.4277	25.3696	25.831	25.7157	25.7729	25.9135	25.6518	26.1387	24.7825	25.7177	25.8807	25.3976	25.3857	25.2517	25.4552	25.4874	25.2327	25.7284	0.335801	0.912841	0.278876	0.077873	0.92774	0.798366	0.141005	0.908698	0.644429	0.118656	0.951213	0.697471
Anion exchange protein OS=Caenorhabditis elegans OX=6239 GN=abts-1 PE=1 SV=1	G5EDF4	abts-1	129 kDa	25.3771	24.9607	25.3993	24.5843	24.0252	23.9835	24.8448	25.2467	24.426	26.4297	26.5014	26.3056	23.1655	25.2956	24.7522	23.6997	22.839	24.7126	25.4292	22.9719	25.3083	-0.406545	0.94582	0.520262	-1.04805	0.554075	0.109037	-2.00782	0.0464434	0.00488184	0.819323	0.879691	0.203484
Activated in Blocked Unfolded protein response OS=Caenorhabditis elegans OX=6239 GN=abu-13 PE=1 SV=4	Q20936	abu-13	55 kDa	22.4631	23.2459	22.7382	22.8673	22.5635	21.5992	21.9032	21.7815	20.7381	22.6237	22.7167	23.066	23.1428	22.918	25.0464	24.7026	23.2026	24.9367	25.5463	26.3159	25.4264	-1.34143	0.582144	0.0293364	-0.472417	0.861003	0.413058	0.90028	0.635074	0.128431	1.48224	0.452137	0.0176274
Aminopeptidase-like protein AC3.5 OS=Caenorhabditis elegans OX=6239 GN=AC3.5 PE=1 SV=2	Q17405	AC3.5	123 kDa	27.4153	27.271	27.4857	27.1445	27.4748	28.07	27.7832	28.1631	27.9085	26.3051	26.4971	26.8482	26.0577	28.0204	26.5733	26.4325	25.3541	27.2983	27.5064	26.3732	26.634	0.560949	0.912	0.275356	0.172446	0.921304	0.73313	0.333679	0.886982	0.511465	0.476257	0.918994	0.35196
ACetyl-CoA Acyltransferase 2 homolog OS=Caenorhabditis elegans OX=6239 GN=acaa-2 PE=1 SV=2	O45552	acaa-2	41 kDa	29.931	29.9189	29.8926	29.4498	29.6566	29.5029	29.6296	29.8106	29.7096	30.0697	30.4699	30.1901	29.9683	30.112	29.9424	29.9111	29.9557	29.5191	29.6981	30.0379	29.744	-0.197576	0.929216	0.366927	-0.37777	0.507893	0.0944691	-0.235664	0.808546	0.284338	0.0313966	0.959358	0.884597
Acyl-CoA-binding protein homolog 1 OS=Caenorhabditis elegans OX=6239 GN=acbp-1 PE=3 SV=1	O01805	acbp-1	9 kDa	25.8967	23.1034	25.7398	24.3134	22.9614	25.1188	25.2486	20.5335	25.5155	21.7207	21.7419	21.832	20.7142	21.1001	21.068	27.049	25.3265	23.7841	24.8934	21.2587	23.405	-1.14743	0.927051	0.352682	-0.7821	0.889921	0.523478	-0.804118	0.887091	0.512003	-2.20082	0.778399	0.0846132
Acyl-CoA-binding protein homolog 3 OS=Caenorhabditis elegans OX=6239 GN=acbp-3 PE=3 SV=2	Q20507	acbp-3	13 kDa	26.6382	24.4694	25.7162	25.7721	24.3266	25.8833	24.5924	20.4588	26.2568	25.682	19.5733	26.3212	24.9817	20.5378	26.0136	26.7881	26.4876	25.6069	26.1636	22.1069	24.066	-1.83866	0.9191	0.30774	-0.280608	0.93403	0.874353	-0.0144806	0.939154	0.993487	-2.18204	0.889467	0.22905
Acyl CoA DeHydrogenase OS=Caenorhabditis elegans OX=6239 GN=acdh-1 PE=1 SV=1	H2KZG6	acdh-1	47 kDa	31.5883	31.7324	31.6583	31.128	31.4625	31.2916	31.5047	31.7532	31.6965	31.7996	32.3296	31.9428	32.2302	32.5218	32.3568	31.8073	31.6868	31.2888	31.6898	31.6709	31.4139	-0.00820723	0.966892	0.971697	-0.365626	0.602449	0.127411	0.34561	0.672106	0.148116	-0.00279294	0.962819	0.990367
Probable medium-chain specific acyl-CoA dehydrogenase 10, mitochondrial OS=Caenorhabditis elegans OX=6239 GN=acdh-10 PE=2 SV=1	Q22347	acdh-10	45 kDa	28.9232	28.6737	28.649	27.9995	28.4301	28.1736	28.0551	28.0568	28.14	28.9081	29.3316	29.1177	28.7471	28.6127	28.5745	28.9419	29.1536	28.5982	28.6828	28.9586	28.5873	-0.664708	0.320513	0.00963705	-0.547617	0.224038	0.0279133	-0.474365	0.372563	0.0526566	-0.154988	0.937849	0.504804
Acyl-CoA dehydrogenase family member 11 OS=Caenorhabditis elegans OX=6239 GN=acdh-11 PE=1 SV=1	Q9XWZ2	acdh-11	68 kDa	24.4294	24.0639	24.4505	24.0386	24.3627	23.4432	24.2265	24.4018	24.3349	24.8685	25.4367	25.2043	24.0991	23.2175	25.0581	23.6445	23.8191	23.8551	22.1538	24.5617	24.1998	0.00645316	0.967397	0.990144	-0.366415	0.881607	0.486329	-1.04493	0.404443	0.0586121	-0.134433	0.955943	0.797125
Acyl CoA DeHydrogenase OS=Caenorhabditis elegans OX=6239 GN=acdh-12 PE=1 SV=1	Q19057	acdh-12	66 kDa	28.5283	28.5106	28.6233	27.9294	28.2831	28.0484	28.1199	28.1737	28.0687	29.0057	29.3731	28.9822	28.7759	28.9998	28.9638	29.1592	28.9438	29.0656	28.99	29.0965	28.9221	-0.433286	0.699218	0.0500156	-0.467082	0.272409	0.0362336	-0.207177	0.830582	0.326761	-0.0533346	0.955979	0.797963
Acyl CoA DeHydrogenase OS=Caenorhabditis elegans OX=6239 GN=acdh-13 PE=1 SV=1	H2KYN3	acdh-13	68 kDa	23.4238	23.4138	22.9332	23.954	23.4631	21.565	23.7233	22.7047	23.6193	24.0475	23.8907	23.0713	22.4538	23.7639	23.4855	22.9354	23.3678	24.0072	22.6938	24.4458	21.4076	0.0921962	0.964567	0.893665	-0.262856	0.918011	0.703685	-0.435411	0.890667	0.530256	-0.587741	0.926119	0.399205
Acyl CoA DeHydrogenase OS=Caenorhabditis elegans OX=6239 GN=acdh-3 PE=1 SV=1	O44549	acdh-3	46 kDa	29.9065	29.9972	29.915	29.4766	29.8257	29.6045	29.7413	30.0369	29.9052	30.1082	30.797	30.1795	30.4735	30.9822	30.4862	30.3139	30.1417	30.0002	30.1793	30.4839	29.8193	-0.0451009	0.963547	0.862678	-0.303969	0.778284	0.253082	0.28573	0.806912	0.281578	0.0089013	0.962285	0.972756
Acyl CoA DeHydrogenase OS=Caenorhabditis elegans OX=6239 GN=acdh-7 PE=1 SV=2	Q22781	acdh-7	45 kDa	28.6787	28.5981	28.6087	27.7516	28.3614	27.8361	27.4965	27.5717	27.8589	28.8502	29.2058	28.8103	28.1247	28.1941	27.9297	28.5554	28.9558	28.6186	28.3333	28.638	28.1586	-0.986123	0.0526037	0.000783137	-0.645501	0.131294	0.0159805	-0.872566	0.0191564	0.00215613	-0.333259	0.870993	0.184503
Acyl CoA DeHydrogenase OS=Caenorhabditis elegans OX=6239 GN=acdh-9 PE=1 SV=1	Q95YB2	acdh-9	45 kDa	27.3792	27.5152	27.5078	27.0787	27.0581	26.9291	27.2247	27.5509	27.4429	27.1928	27.4132	26.6376	27.3942	27.2204	26.8767	27.6481	27.5742	27.3318	27.918	26.9665	26.8778	-0.0612542	0.962548	0.833998	-0.445451	0.631306	0.140392	0.0825949	0.923369	0.777609	-0.263941	0.922215	0.372075
ACaD (ACAD, acyl-CoA Dehydrogenase) Sequence homolog OS=Caenorhabditis elegans OX=6239 GN=acds-10 PE=1 SV=2	O01590	acds-10	112 kDa	28.4357	25.3219	28.1612	25.5245	28.1248	24.5922	24.3025	24.865	24.4988	25.4196	24.5009	25.6693	23.801	23.7125	24.5631	24.5818	24.2921	24.5884	23.4434	24.5398	24.8197	-2.75084	0.178864	0.00318898	-1.22574	0.638292	0.143814	-1.17107	0.693226	0.161394	-0.219829	0.955491	0.786608
Acetyl-CoA deacylase OS=Caenorhabditis elegans OX=6239 GN=acer-1 PE=1 SV=3	Q18599	acer-1	51 kDa	29.3483	29.3642	29.4979	28.732	29.212	29.0616	29.3216	29.5805	29.3867	29.5153	29.8535	29.7024	28.9857	29.1161	29.3318	29.6578	29.759	29.0309	29.0757	29.2628	29.0686	0.0261334	0.965218	0.91443	-0.401614	0.56343	0.11231	-0.545874	0.277264	0.0361748	-0.346836	0.861081	0.166223
ACINus (Mammalian Apoptotic Chromatin condensation Inducer in the Nucleus) homolog OS=Caenorhabditis elegans OX=6239 GN=acin-1 PE=1 SV=2	P91156	acin-1	65 kDa	23.0669	23.0283	21.8556	23.356	23.2595	22.8637	23.64	22.1655	23.4116	23.2132	19.472	22.6587	20.8301	22.809	20.1276	21.5252	20.7072	22.3977	20.2528	20.294	22.5385	0.422095	0.954058	0.643628	0.509472	0.900086	0.577141	-0.5257	0.896908	0.565191	-0.514919	0.943447	0.573115
Putative 1-acyl-sn-glycerol-3-phosphate acyltransferase acl-1 OS=Caenorhabditis elegans OX=6239 GN=acl-1 PE=3 SV=2	Q93841	acl-1	30 kDa	24.1365	23.7517	22.2448	21.7611	22.4154	21.9077	21.9662	21.4439	21.77	23.8111	23.7104	23.3346	23.2708	21.4657	23.1788	20.4371	21.2056	20.2996	22.667	21.7699	20.6363	-1.65099	0.318503	0.00951404	-1.3496	0.228855	0.0286947	-0.98025	0.566213	0.100411	1.04366	0.77342	0.0818525
PlsC domain-containing protein OS=Caenorhabditis elegans OX=6239 GN=acl-14 PE=1 SV=3	O01882	acl-14	49 kDa	18.8741	20.0316	20.5717	22.4267	19.5163	20.341	22.7045	21.0546	20.438	21.9439	21.8385	20.1969	21.3275	21.5897	20.9703	20.9421	21.0879	21.71	20.0606	21.5262	20.5921	1.57326	0.676662	0.0447317	0.935557	0.742243	0.214402	-0.03056	0.93757	0.966868	-0.520386	0.935755	0.482707
Putative 1-acyl-sn-glycerol-3-phosphate acyltransferase acl-2 OS=Caenorhabditis elegans OX=6239 GN=acl-2 PE=3 SV=1	Q22267	acl-2	33 kDa	23.1363	23.0253	21.988	21.1553	22.7095	21.8677	21.8627	22.4837	21.7476	22.0017	22.1389	21.4953	21.5352	21.3693	20.8502	22.4551	23.4805	22.1989	21.4318	21.0876	20.7764	-0.68522	0.850425	0.1353	-0.805741	0.470383	0.0827896	-0.627054	0.70473	0.169403	-1.6129	0.105374	0.00185498
PlsC domain-containing protein OS=Caenorhabditis elegans OX=6239 GN=acl-5 PE=1 SV=1	Q21812	acl-5	59 kDa	19.3088	22.7685	22.5099	20.9566	22.8884	21.0542	22.4171	23.2371	22.4212	20.6063	20.6993	20.8371	20.164	21.753	19.7929	21.6795	21.8193	20.3765	20.6058	21.6306	19.6038	1.16272	0.874809	0.172101	0.103992	0.935912	0.899977	-0.144267	0.930401	0.861606	-0.678388	0.928431	0.416894
PlsC domain-containing protein OS=Caenorhabditis elegans OX=6239 GN=acl-5 PE=1 SV=1	Q1ZXU8	acl-5	52 kDa	20.4998	20.5002	21.2192	21.0355	20.68	21.2718	21.1973	20.9633	21.4395	20.9816	23.016	22.8464	22.2572	20.9185	21.0041	20.8515	20.9845	22.1318	21.4655	19.7948	19.6299	0.46028	0.937562	0.432496	0.256019	0.912633	0.660326	-0.888065	0.656762	0.139463	-1.02585	0.78931	0.0911957
Probable glycerol-3-phosphate acyltransferase, mitochondrial OS=Caenorhabditis elegans OX=6239 GN=acl-6 PE=3 SV=1	Q22949	acl-6	82 kDa	20.3056	21.0837	20.9228	19.4198	20.8301	22.4821	21.4247	19.5559	19.8971	21.6712	22.1083	21.6057	21.6573	22.2768	19.8488	22.164	21.3185	20.9695	21.5657	21.873	20.7786	-0.478107	0.944939	0.509476	0.139968	0.93181	0.845936	-0.534126	0.875932	0.461893	-0.0782344	0.960367	0.91348
PlsC domain-containing protein OS=Caenorhabditis elegans OX=6239 GN=acl-9 PE=1 SV=2	Q23087	acl-9	46 kDa	19.7525	22.5656	22.3227	20.7428	21.3832	21.6452	21.0307	21.6458	20.6715	22.4417	20.3414	20.7365	22.2715	22.8742	21.2772	21.221	20.5807	21.4388	21.6902	19.4509	21.297	-0.430914	0.949355	0.567744	-0.289876	0.91757	0.699924	0.967754	0.750353	0.208261	-0.267486	0.952478	0.72201
Probable ATP-citrate synthase OS=Caenorhabditis elegans OX=6239 GN=acly-1 PE=3 SV=1	P53585	acly-1	122 kDa	27.9407	28.0769	27.9317	27.1152	27.4658	27.0932	27.3246	27.4561	27.3544	27.816	28.3421	28.1746	26.7594	28.0106	27.5383	27.5776	27.013	28.0717	27.769	27.2407	27.2128	-0.604767	0.780845	0.0796348	-0.758385	0.247808	0.0319579	-0.674805	0.374441	0.0529933	-0.1466	0.948939	0.656708
ATP-citrate synthase OS=Caenorhabditis elegans OX=6239 GN=acly-2 PE=1 SV=1	P90731	acly-2	121 kDa	27.2184	27.1772	27.2092	26.0333	26.2655	26.5977	26.9431	26.7045	26.9601	26.9766	26.7106	27.1462	25.8611	27.0188	26.9414	26.6888	26.1608	27.448	26.996	26.0089	26.0011	-0.332349	0.931529	0.383289	-0.902757	0.215664	0.0266064	-0.337354	0.850646	0.376334	-0.430513	0.899774	0.262424
Inactive angiotensin-converting enzyme-related protein OS=Caenorhabditis elegans OX=6239 GN=acn-1 PE=1 SV=2	Q18581	acn-1	101 kDa	25.9667	25.7976	25.8504	26.7605	26.7964	26.2584	26.7174	26.644	25.2411	24.8947	25.7853	26.4494	25.7318	26.8869	27.0601	25.5815	23.4625	25.59	27.1971	25.9387	26.9213	0.329274	0.95024	0.580817	0.733534	0.755086	0.226952	0.849779	0.69808	0.164701	1.80769	0.273161	0.00675122
Probable cytoplasmic aconitate hydratase OS=Caenorhabditis elegans OX=6239 GN=aco-1 PE=1 SV=1	Q23500	aco-1	97 kDa	30.7123	30.6941	30.5688	30.1889	30.3273	30.3303	30.322	30.6199	30.1928	30.9313	30.878	31.0167	30.0495	30.6083	30.6414	30.5794	29.7235	30.5089	30.4636	30.2123	30.2954	-0.280133	0.915531	0.290684	-0.376188	0.670741	0.161422	-0.508933	0.431779	0.0641698	0.053139	0.957632	0.83851
Probable aconitate hydratase, mitochondrial OS=Caenorhabditis elegans OX=6239 GN=aco-2 PE=3 SV=2	P34455	aco-2	84 kDa	30.8727	30.7787	30.5627	30.4087	30.4541	30.4512	30.6767	30.9867	30.7195	30.6791	31.0046	30.7382	30.2459	31.2794	30.2947	30.752	29.5343	30.4869	30.9418	30.6032	30.6202	0.0562107	0.963542	0.862524	-0.300081	0.841661	0.36124	-0.200588	0.892264	0.538806	0.463983	0.860473	0.165201
Acyl-coenzyme A oxidase acox-1.1 OS=Caenorhabditis elegans OX=6239 GN=acox-1.1 PE=1 SV=1	O62140	acox-1.1	76 kDa	27.0184	26.8208	26.871	26.7205	26.4578	26.4438	26.6744	27.2513	26.8374	21.432	19.8728	21.408	22.0462	21.7419	21.857	21.1577	21.9199	22.1675	20.9722	21.8713	21.9261	0.0176212	0.966694	0.964641	-0.362709	0.84428	0.367524	0.977467	0.197083	0.0233761	-0.158495	0.950856	0.690797
Acyl-coenzyme A oxidase acox-1.1 OS=Caenorhabditis elegans OX=6239 GN=acox-1.1 PE=1 SV=1	sp|O62140|ACX11_CAEEL	acox-1.1		20.3311	20.2572	20.2639	20.7198	20.5321	20.861	20.9078	19.9827	20.6936	27.1131	27.4635	27.1179	27.0739	27.2723	27.3386	26.9129	26.2637	27.2374	27.0252	27.0093	27.068	0.243971	0.93306	0.394823	0.420254	0.652512	0.151162	-0.00325596	0.939	0.990838	0.229459	0.929186	0.422953
Acyl-coenzyme A oxidase acox-1.2 OS=Caenorhabditis elegans OX=6239 GN=acox-1.2 PE=1 SV=2	O62137	acox-1.2	75 kDa	26.0665	26.383	26.302	27.3408	26.93	27.1963	27.1279	27.3296	26.8692	21.2338	21.2964	20.9397	20.8338	22.6014	21.1145	21.2482	20.3293	20.4066	21.3464	21.3101	21.0766	0.85842	0.624178	0.0351288	0.905217	0.220516	0.0273561	0.35995	0.840599	0.34994	0.583026	0.841717	0.138098
Acyl-coenzyme A oxidase acox-1.2 OS=Caenorhabditis elegans OX=6239 GN=acox-1.2 PE=1 SV=2	sp|O62137|ACX12_CAEEL	acox-1.2		20.4722	20.697	20.6366	20.4786	21.5238	21.0973	21.7049	20.7338	20.8268	26.437	26.4566	26.4634	27.2927	27.0064	27.3963	27.0484	26.0812	26.9236	26.4077	26.7386	27.7188	0.486525	0.893353	0.213302	0.431274	0.789412	0.267548	0.779436	0.380068	0.0540121	0.270649	0.935644	0.481575
Acyl-coenzyme A oxidase acox-1.4 OS=Caenorhabditis elegans OX=6239 GN=acox-1.4 PE=1 SV=1	O62139	acox-1.4	75 kDa	24.9127	25.0237	24.5274	24.3573	24.9871	26.0576	24.8919	25.3007	25.0354	21.2144	21.109	21.6356	20.5016	20.98	21.8389	21.4361	20.9679	21.2353	20.1526	21.5373	20.5442	0.254726	0.949205	0.565574	0.312726	0.880478	0.481672	-0.212845	0.906845	0.630625	-0.468386	0.908224	0.296418
Probable acyl-coenzyme A oxidase acox-1.5 OS=Caenorhabditis elegans OX=6239 GN=acox-1.5 PE=3 SV=1	P34355	acox-1.5	75 kDa	26.0295	26.2593	25.9007	25.5906	25.8554	25.5863	25.9051	26.2012	26.1347	20.3374	20.3237	20.7144	20.5496	20.4019	21.8046	21.7916	22.534	20.9693	20.7411	21.5068	20.4996	0.0171445	0.966746	0.966497	-0.385792	0.837235	0.351064	0.460207	0.79884	0.268604	-0.849119	0.689046	0.0501548
Probable peroxisomal acyl-coenzyme A oxidase 1.5 OS=Caenorhabditis elegans OX=6239 GN=acox-1.5 PE=3 SV=1	P34355	acox-1.5	75 kDa	21.4604	20.2366	20.0512	20.9392	20.8208	19.8792	19.9758	20.1484	20.2418	26.8772	26.869	26.6434	25.7303	25.9937	25.437	25.9879	26.173	26.2268	25.672	26.3478	26.0403	-0.460761	0.892812	0.211868	-0.0363598	0.937284	0.919617	-1.07623	0.0695285	0.00765417	-0.109218	0.954397	0.76208
Acyl-coenzyme A oxidase OS=Caenorhabditis elegans OX=6239 GN=acox-1.6 PE=1 SV=2	Q93839	acox-1.6	75 kDa	21.2135	21.249	21.1458	21.1139	21.2885	20.7503	20.7918	21.1914	21.0209	19.1487	22.612	22.3977	22.0758	22.0098	21.6451	22.1521	19.7367	21.6126	21.1843	22.0754	21.911	-0.2014	0.960426	0.778197	-0.151865	0.930641	0.831714	0.524074	0.877098	0.466699	0.556467	0.931222	0.440081
Acyl-coenzyme A oxidase acox-3 OS=Caenorhabditis elegans OX=6239 GN=acox-3 PE=1 SV=1	Q20992	acox-3	75 kDa	24.5716	24.0492	24.5513	23.718	24.2012	24.382	23.626	24.443	24.2087	20.5814	20.3771	20.903	21.9457	21.7616	21.0023	20.8335	23.0414	20.467	21.6694	21.2782	20.6042	-0.298135	0.949647	0.572	-0.290314	0.90092	0.582028	0.94938	0.514579	0.084331	-0.263379	0.946501	0.617239
Acyl-coenzyme A oxidase acox-3 OS=Caenorhabditis elegans OX=6239 GN=acox-3 PE=1 SV=1	sp|Q20992|ACX3_CAEEL	acox-3		20.9041	21.1371	21.8044	20.4963	19.3095	21.1087	20.4776	21.664	19.5806	23.4355	24.4787	24.0675	20.9818	22.2306	21.6573	24.8908	20.4387	22.7795	21.9187	22.8681	24.5092	-0.707776	0.938162	0.437983	-0.97701	0.803615	0.288272	-2.37063	0.145391	0.0166521	0.395642	0.949282	0.662602
Putative acid phosphatase 1 OS=Caenorhabditis elegans OX=6239 GN=acp-1 PE=1 SV=2	Q23534	acp-1	48 kDa	26.2407	26.3295	26.4521	25.9214	26.1781	25.9743	25.6668	26.2133	25.9382	20.7752	27.9041	26.5797	18.9857	27.782	26.8218	27.3493	27.2454	26.986	21.3297	24.9197	26.2261	-0.401351	0.962567	0.834542	-0.316199	0.933643	0.869255	-0.556481	0.922871	0.772247	-3.03505	0.832559	0.12741
ACid Phosphatase family OS=Caenorhabditis elegans OX=6239 GN=acp-6 PE=1 SV=2	Q9GUF2	acp-6	43 kDa	27.2521	27.3231	27.2251	28.0471	27.6645	27.8227	27.8353	28.4543	27.8956	27.0134	27.4928	26.9182	27.4945	26.9653	28.2908	25.7211	26.7407	25.7728	26.4846	27.2769	27.2673	0.794945	0.666812	0.0426729	0.578	0.606974	0.129334	0.442036	0.777872	0.239298	0.93139	0.483676	0.0200458
Fatty Acid CoA Synthetase family OS=Caenorhabditis elegans OX=6239 GN=acs-1 PE=1 SV=1	Q9UAV8	acs-1	70 kDa	23.7984	24.1244	23.3345	24.1688	24.761	24.4725	24.9283	24.8857	24.7977	24.3722	25.5712	25.5174	24.1154	22.9988	25.544	24.0479	23.6297	24.2946	24.3459	24.9424	25.2855	1.11815	0.643151	0.0382398	0.715013	0.682525	0.168627	-0.934231	0.489723	0.0776621	0.86721	0.801176	0.0993171
Fatty Acid CoA Synthetase family OS=Caenorhabditis elegans OX=6239 GN=acs-11 PE=1 SV=3	Q20264	acs-11	56 kDa	25.7418	25.7957	25.7704	24.8197	25.5887	24.6418	24.4648	25.5168	24.7505	25.69	26.0565	24.9864	24.6281	24.42	24.8088	25.4856	26.0424	25.3322	24.8516	25.3971	25.0409	-0.858619	0.538181	0.0245037	-0.752606	0.313957	0.0449913	-0.958656	0.118745	0.0135442	-0.523528	0.850865	0.150322
AMP-binding domain-containing protein OS=Caenorhabditis elegans OX=6239 GN=acs-13 PE=1 SV=1	Q9N302	acs-13	79 kDa	27.8357	27.7767	27.6799	26.9189	27.4499	28.0284	26.8405	27.5175	26.7813	28.0266	28.4779	28.1503	28.3071	27.7951	27.2997	29.0233	27.0907	27.6876	28.9014	28.1568	27.987	-0.717673	0.83789	0.121223	-0.2984	0.886258	0.506452	-0.417689	0.842814	0.355468	0.414569	0.920153	0.358981
AMP-binding domain-containing protein OS=Caenorhabditis elegans OX=6239 GN=acs-13 PE=1 SV=1	V6CK48	acs-13.1	75 kDa	20.3999	19.9743	20.456	20.1418	20.153	20.6884	19.7274	20.892	20.9351	28.0266	28.4779	28.1503	28.3071	27.7951	27.2997	29.0233	27.0907	27.6876	28.9014	28.1568	27.987	0.241458	0.951564	0.601356	0.0509653	0.936748	0.911839	-0.417689	0.848373	0.370055	0.414569	0.92244	0.373554
AMP-binding domain-containing protein OS=Caenorhabditis elegans OX=6239 GN=acs-13 PE=1 SV=1	V6CLI5	acs-13.2	80 kDa	20.0582	20.8236	20.7712	20.9824	22.3293	20.7117	20.0792	21.0043	19.7832	28.0266	28.4779	28.1503	28.3071	27.7951	27.2997	29.0233	27.0907	27.6876	28.9014	28.1568	27.987	-0.262118	0.952416	0.61524	0.790114	0.633404	0.141407	-0.417689	0.866434	0.425915	0.414569	0.929958	0.429314
Group of AMP-binding domain-containing protein OS=Caenorhabditis elegans OX=6239 GN=acs-13 PE=1 SV=1+2	V6CLI5 (+2)	acs-13.3		20.5874	21.1252	20.6038	20.6119	21.1232	20.9225	20.5445	22.1431	18.6837	28.0266	28.4779	28.1503	28.3071	27.7951	27.2997	29.0233	27.0907	27.6876	28.9014	28.1568	27.987	-0.315018	0.95318	0.628178	0.113779	0.932982	0.860711	-0.417689	0.889062	0.521917	0.414569	0.93963	0.524992
Fatty Acid CoA Synthetase family OS=Caenorhabditis elegans OX=6239 GN=acs-14 PE=1 SV=1	Q19339	acs-14	60 kDa	26.3556	26.4786	25.5692	26.3235	26.6029	26.4537	27.6456	27.3062	26.234	27.0457	27.1361	26.6618	26.1393	25.6944	26.5745	26.5261	27.0226	26.5079	26.1481	26.2839	26.6895	0.927432	0.491209	0.0203364	0.325547	0.849563	0.380847	-0.811773	0.291582	0.0386925	-0.311701	0.926358	0.400976
Fatty Acid CoA Synthetase family OS=Caenorhabditis elegans OX=6239 GN=acs-17 PE=1 SV=1	A0A4V0ING4	acs-17	80 kDa	26.075	25.8054	26.4706	25.4983	25.9238	25.6561	25.6084	26.7028	25.9062	21.2327	20.8825	20.4156	20.0337	20.867	21.9501	21.3219	20.1389	21.133	20.3638	21.546	20.1323	-0.0445406	0.965634	0.928144	-0.424292	0.854998	0.395535	0.106688	0.927839	0.829082	-0.183885	0.951879	0.710219
Group of Fatty Acid CoA Synthetase family OS=Caenorhabditis elegans OX=6239 GN=acs-17 PE=1 SV=1+1	A0A4V0ING4 (+1)	acs-17.1		26.075	25.8054	26.4706	25.4983	25.9238	25.6561	25.6084	26.7028	25.9062	20.9949	21.1831	21.9438	20.4635	20.8074	20.0492	20.576	21.3993	21.6056	20.067	20.6853	22.058	-0.0445406	0.965499	0.923646	-0.424292	0.844153	0.367216	-0.933879	0.398885	0.0575354	-0.256887	0.944103	0.582137
Fatty Acid CoA Synthetase family OS=Caenorhabditis elegans OX=6239 GN=acs-17 PE=1 SV=2	Q18660	acs-17.2	80 kDa	26.075	25.8054	26.4706	25.4983	25.9238	25.6561	25.6084	26.7028	25.9062	20.2684	20.8923	20.1961	19.6791	19.2273	21.1379	20.4547	21.7149	22.6046	21.6596	21.6853	21.9527	-0.0445406	0.965725	0.931177	-0.424292	0.861774	0.415416	-0.437522	0.859048	0.401324	0.174447	0.953147	0.735592
Fatty Acid CoA Synthetase family OS=Caenorhabditis elegans OX=6239 GN=acs-17 PE=1 SV=2	Q18660	acs-17	80 kDa	20.3442	21.4238	19.9118	22.027	20.5336	21.8949	20.6733	19.2386	20.4268	26.4059	26.5774	26.2064	24.6306	24.9913	25.4803	25.0489	21.1843	25.5191	25.4886	25.4352	25.6419	-0.447015	0.950712	0.587992	0.92526	0.790492	0.269029	-1.36246	0.594655	0.110891	1.60446	0.733981	0.0641467
Acetyl-coenzyme A synthetase OS=Caenorhabditis elegans OX=6239 GN=acs-19 PE=1 SV=1	Q65ZB8	acs-19	73 kDa	26.2267	26.61	26.8336	26.6437	26.6915	26.0067	26.9133	27.1862	27.3896	20.8528	20.8774	20.8633	21.0972	21.226	20.6706	21.1422	19.4674	21.0278	22.72	20.2573	20.4788	0.606253	0.910621	0.269741	-0.109448	0.931261	0.839201	0.133425	0.925788	0.804683	0.606251	0.901745	0.269743
Group of Acetyl-coenzyme A synthetase OS=Caenorhabditis elegans OX=6239 GN=acs-19 PE=1 SV=1+1	Q18496 (+1)	acs-19.1		20.4382	21.3414	20.2645	20.5672	21.3239	20.3682	21.4632	20.9256	20.0711	26.7655	27.2282	26.4096	25.8473	26.4227	26.437	26.471	25.8233	26.0249	25.6341	27.1138	27.4397	0.13863	0.960238	0.773534	0.0717468	0.934566	0.881503	-0.565468	0.78572	0.249598	0.622802	0.881024	0.206682
Acetyl-coenzyme A synthetase OS=Caenorhabditis elegans OX=6239 GN=acs-19 PE=1 SV=1	Q65ZB8	acs-19.2	73 kDa	20.3604	21.0788	21.1156	20.7049	20.9451	20.1526	21.195	20.493	20.6905	26.7655	27.2282	26.4096	25.8473	26.4227	26.437	26.471	25.8233	26.0249	25.6341	27.1138	27.4397	-0.0587545	0.964461	0.890377	-0.250703	0.896759	0.558433	-0.565468	0.7376	0.196063	0.622802	0.855128	0.156638
Acetyl-coenzyme A synthetase OS=Caenorhabditis elegans OX=6239 GN=acs-19 PE=1 SV=1	Q18496	acs-19	74 kDa	20.8873	22.2581	21.3167	19.3142	21.2583	20.7194	21.087	20.5927	19.6536	26.7655	27.2282	26.4096	25.8473	26.4227	26.437	26.471	25.8233	26.0249	25.6341	27.1138	27.4397	-1.04295	0.77061	0.0746096	-1.05675	0.429721	0.0711937	-0.565468	0.826049	0.317154	0.622802	0.902361	0.272105
Fatty Acid CoA Synthetase family OS=Caenorhabditis elegans OX=6239 GN=acs-22 PE=1 SV=1	Q18916	acs-22	74 kDa	25.3573	24.9843	25.1362	24.9396	25.3089	24.0991	24.8197	25.9103	24.0083	21.5547	21.5234	20.4344	21.4249	21.3337	21.2127	20.9786	21.9365	21.4422	21.3765	22.146	21.6412	-0.246496	0.950955	0.591753	-0.376748	0.861677	0.415118	0.152938	0.919595	0.738643	0.268743	0.94239	0.559076
Fatty Acid CoA Synthetase family OS=Caenorhabditis elegans OX=6239 GN=acs-22 PE=1 SV=1	Q18916	acs-22.1	74 kDa	19.8517	20.7553	20.5373	20.4344	19.2449	20.0155	21.2466	21.2183	22.1321	27.2579	26.1545	25.4504	24.2019	24.573	23.9504	24.6783	24.7807	24.9384	24.494	25.0671	26.0066	1.1509	0.557617	0.0265109	-0.483213	0.822854	0.3214	-2.04586	0.00218966	0.000479051	0.390108	0.928943	0.420985
Group of Fatty Acid CoA Synthetase family OS=Caenorhabditis elegans OX=6239 GN=acs-22 PE=1 SV=1+1	Q18916 (+1)	acs-22.2		19.8106	21.388	20.0095	20.2315	21.6874	21.6979	21.419	21.1815	20.9097	27.2579	26.1545	25.4504	24.2019	24.573	23.9504	24.6783	24.7807	24.9384	24.494	25.0671	26.0066	0.767386	0.869622	0.162949	0.802887	0.64154	0.145445	-2.04586	0.00906529	0.00121438	0.390108	0.934306	0.468347
Fatty Acid CoA Synthetase family OS=Caenorhabditis elegans OX=6239 GN=acs-22 PE=1 SV=1	A0A131MBB2	acs-22	73 kDa	20.2823	20.6248	19.2807	21.1608	20.6643	20.9803	21.4007	21.3298	20.5164	27.2579	26.1545	25.4504	24.2019	24.573	23.9504	24.6783	24.7807	24.9384	24.494	25.0671	26.0066	1.01968	0.672169	0.0437756	0.872535	0.46004	0.0796296	-2.04586	0.00182111	0.000430376	0.390108	0.92828	0.415699
Fatty Acid CoA Synthetase family OS=Caenorhabditis elegans OX=6239 GN=acs-4 PE=1 SV=2	Q20121	acs-4	81 kDa	27.8628	27.4937	27.6	27.1966	27.5328	27.548	27.4034	28.0249	27.6263	28.0768	28.4568	28.1995	27.467	28.3885	27.3182	27.9359	27.1346	27.3956	27.622	27.8252	27.6509	0.0327094	0.965229	0.914803	-0.226382	0.875648	0.4627	-0.519785	0.57318	0.102857	0.210676	0.93683	0.493842
Fatty Acid CoA Synthetase family OS=Caenorhabditis elegans OX=6239 GN=acs-5 PE=1 SV=1	Q9XWD1	acs-5	76 kDa	28.3326	28.1634	28.1389	28.2365	27.9275	27.7925	27.7185	28.0834	27.898	28.4342	28.6384	28.4863	28.0081	28.1205	28.0801	28.1532	27.571	28.4536	28.0418	28.0319	27.9455	-0.311662	0.892791	0.211812	-0.226149	0.840939	0.359544	-0.450062	0.492709	0.0784319	-0.0528667	0.95723	0.82834
2-amino-3-carboxymuconate-6-semialdehyde decarboxylase OS=Caenorhabditis elegans OX=6239 GN=acsd-1 PE=2 SV=1	Q8T8B9	acsd-1	46 kDa	21.4032	20.0808	21.6987	22.9707	22.7363	22.6229	20.4096	20.1187	20.7197	21.1038	20.7735	21.159	21.453	22.1419	20.6189	20.9146	21.509	21.2891	21.4136	20.9885	20.3316	-0.644871	0.861539	0.150239	1.71573	0.00270479	0.000937063	0.392469	0.848999	0.371766	-0.326312	0.933002	0.456026
Actin-1 OS=Caenorhabditis elegans OX=6239 GN=act-1 PE=1 SV=1	P0DM41	act-1	42 kDa	35.46	35.4507	35.3841	35.1429	35.2442	35.3079	35.1852	35.494	35.4167	35.3653	35.6572	35.4813	35.6575	35.7119	35.7362	35.6652	35.8449	35.6329	35.5696	35.76	35.4799	-0.0662993	0.958968	0.743386	-0.199957	0.827161	0.329785	0.200588	0.831288	0.328304	-0.111203	0.94424	0.584056
Actin-2 OS=Caenorhabditis elegans OX=6239 GN=act-2 PE=3 SV=3	P10984	act-2	42 kDa	35.3505	35.3127	35.2461	35.0043	35.1008	35.1824	35.0332	35.3731	35.3024	35.2854	35.5802	35.3766	35.6353	35.7019	35.6334	35.6361	35.78	35.5578	35.5467	35.7337	35.3886	-0.0668672	0.959074	0.745826	-0.207262	0.822963	0.321606	0.24282	0.784646	0.248144	-0.101595	0.94688	0.623104
ACTin OS=Caenorhabditis elegans OX=6239 GN=act-5 PE=1 SV=1	O45815	act-5	42 kDa	33.9871	33.8983	33.6345	33.5247	33.6972	33.8276	33.7146	34.0505	33.9431	33.8691	34.158	34.0164	34.0694	34.0857	34.2111	34.0388	34.3987	34.1045	34.0889	34.2742	33.8731	0.0627978	0.960379	0.777028	-0.1568	0.880632	0.482302	0.107574	0.906541	0.628411	-0.101925	0.948328	0.646437
A_deaminase domain-containing protein OS=Caenorhabditis elegans OX=6239 GN=adah-1 PE=1 SV=1	H2KYI5	adah-1	44 kDa	27.0132	27.138	26.9737	26.9056	26.8302	27.3279	26.6805	27.112	26.8753	27.3011	27.7379	26.9132	27.4618	27.7203	27.3254	27.3009	27.4712	27.6971	27.4277	27.6929	27.38	-0.152352	0.948637	0.55751	-0.020403	0.938455	0.937064	0.185064	0.879585	0.477263	0.0104697	0.962128	0.967678
Adr-2-binding protein 1 OS=Caenorhabditis elegans OX=6239 GN=adbp-1 PE=1 SV=1	G5EDW1	adbp-1	24 kDa	21.493	20.7641	21.4382	21.3007	21.4582	21.1571	21.8751	21.0014	21.3859	22.5548	20.4679	20.2537	20.5595	21.5532	21.1348	20.0963	21.616	21.4111	20.8024	20.9362	21.2505	0.189032	0.957972	0.721094	0.0735876	0.93514	0.889287	-0.00959929	0.938688	0.985508	-0.0447617	0.961004	0.932506
Adenosine kinase OS=Caenorhabditis elegans OX=6239 GN=adk-1 PE=1 SV=1	Q93934	adk-1	37 kDa	30.7521	31.0169	30.796	30.7044	30.9554	30.8649	30.8013	30.9298	30.9528	31.131	31.507	31.1498	31.2606	31.3404	31.3679	31.1038	31.2531	30.4848	30.6462	31.0824	30.978	0.0396133	0.963805	0.870346	-0.0134159	0.93967	0.955902	0.0603656	0.925701	0.803678	-0.0450586	0.958181	0.852733
Isoform d of A-to-I RNA editing regulator adr-1 OS=Caenorhabditis elegans OX=6239 GN=adr-1	Q9U3D6-2	adr-1	102 kDa	26.1053	25.9085	26.0726	25.7203	26.0128	25.4684	25.9192	26.1586	25.7095	26.0166	25.7597	24.9719	25.0025	26.2616	25.0479	25.8345	25.1906	26.0462	25.9656	22.4689	25.6935	-0.0996768	0.964145	0.880609	-0.294953	0.912268	0.657581	-0.145438	0.927635	0.826599	-0.981084	0.852054	0.152041
Isoform e of A-to-I RNA editing regulator adr-1 OS=Caenorhabditis elegans OX=6239 GN=adr-1	Q9U3D6-3	adr-1.1	100 kDa	26.1053	25.9085	26.0726	25.7203	26.0128	25.4684	25.9192	26.1586	25.7095	26.0166	25.7597	24.9719	25.0025	26.2616	25.0479	25.8345	25.1906	26.0462	25.9656	22.4689	25.6935	-0.0996768	0.964145	0.880609	-0.294953	0.912268	0.657581	-0.145438	0.927635	0.826599	-0.981084	0.852054	0.152041
Group of Isoform d of A-to-I RNA editing regulator adr-1 OS=Caenorhabditis elegans OX=6239 GN=adr-1+1	Q9U3D6-2 (+1)	adr-1+1		26.1053	25.9085	26.0726	25.7203	26.0128	25.4684	25.9192	26.1586	25.7095	26.0166	25.7597	24.9719	25.0025	26.2616	25.0479	25.8345	25.1906	26.0462	25.9656	22.4689	25.6935	-0.0996768	0.964145	0.880609	-0.294953	0.912268	0.657581	-0.145438	0.927635	0.826599	-0.981084	0.852054	0.152041
Double-stranded RNA-specific adenosine deaminase adr-2 OS=Caenorhabditis elegans OX=6239 GN=adr-2 PE=1 SV=2	Q22618	adr-2	55 kDa	20.8537	20.8847	20.0269	20.6522	20.3184	21.0549	21.3164	22.0574	21.6019	20.5665	21.0262	21.3684	20.6073	21.6165	20.7363	20.8563	21.1716	21.2431	21.5751	20.0586	21.2171	1.07012	0.451851	0.0174344	0.0866889	0.930772	0.833283	-0.000288267	0.939498	0.999441	-0.140046	0.953075	0.734099
Alkyldihydroxyacetonephosphate synthase OS=Caenorhabditis elegans OX=6239 GN=ads-1 PE=2 SV=1	O45218	ads-1	67 kDa	28.116	28.3495	27.9484	27.8375	28.0773	27.8403	27.9193	28.3281	28.1173	28.578	28.7242	28.6546	28.1695	28.8241	28.5674	28.3717	28.1825	28.1111	28.4802	28.5912	28.3095	-0.0164109	0.966099	0.943862	-0.219601	0.837859	0.352466	-0.131942	0.89823	0.57315	0.238485	0.911926	0.313735
Adenylosuccinate lyase OS=Caenorhabditis elegans OX=6239 GN=adsl-1 PE=1 SV=1	Q21774	adsl-1	54 kDa	27.0041	27.3405	26.9822	27.5115	27.4607	27.4216	27.4373	27.7453	27.4342	27.683	27.9879	27.4097	27.7787	27.9593	27.8742	27.5823	27.7398	27.0735	27.7412	27.8589	28.0528	0.430018	0.80034	0.0908342	0.355637	0.661972	0.156361	0.177221	0.877825	0.469739	0.419073	0.800262	0.0986509
Adenylosuccinate synthetase OS=Caenorhabditis elegans OX=6239 GN=adss-1 PE=3 SV=3	P91134	adss-1	50 kDa	27.6653	27.5938	27.8979	27.6213	27.1128	27.6639	27.5955	27.7348	27.9029	27.7687	28.302	27.6824	27.4953	28.2728	28.2781	27.9477	28.2073	27.1477	27.2456	28.1281	27.4849	0.0253925	0.965985	0.939959	-0.253038	0.874047	0.456724	0.0977105	0.922868	0.772208	-0.148033	0.949218	0.661496
Small monomeric GTPase OS=Caenorhabditis elegans OX=6239 GN=aex-6 PE=1 SV=1	G5EBS5	aex-6	24 kDa	20.7806	20.701	20.3823	21.7689	20.9552	20.3908	21.2242	19.3886	20.1773	22.1537	21.2937	21.2988	22.167	21.2247	21.9517	20.7457	20.24	21.825	21.0592	21.4708	21.8084	-0.357931	0.942356	0.479992	0.41698	0.860609	0.411866	0.199071	0.914654	0.692902	0.509212	0.912924	0.318695
SEC7 domain-containing protein OS=Caenorhabditis elegans OX=6239 GN=agef-1 PE=1 SV=1	G5EFH7	agef-1	179 kDa	20.7147	21.6527	20.1923	21.9112	22.7993	22.5379	22.278	23.7549	23.4622	21.8984	20.1176	19.7827	20.435	20.4743	21.3098	21.8669	21.7753	21.3694	20.384	21.5775	21.9947	2.31178	0.0599243	0.000877478	1.56287	0.115735	0.0143461	0.140136	0.92619	0.809365	-0.351768	0.941421	0.546691
4-alpha-glucanotransferase OS=Caenorhabditis elegans OX=6239 GN=agl-1 PE=1 SV=1	O62334	agl-1	166 kDa	21.2872	22.7314	22.5	24.6389	23.4414	23.0093	24.7424	25.005	24.8286	19.3242	18.151	20.5851	24.2883	22.58	23.4412	21.2419	18.7438	23.1588	23.6354	20.5623	21.2515	2.68576	0.37315	0.0124034	1.52364	0.609826	0.130566	4.08309	0.00274814	0.000550264	0.768208	0.930507	0.433932
Alanine--glyoxylate aminotransferase OS=Caenorhabditis elegans OX=6239 GN=agxt-1 PE=1 SV=2	Q94055	agxt-1	44 kDa	26.6246	26.8219	27.1251	27.1129	26.8609	26.7145	26.9203	27.0653	26.4814	21.0693	20.9211	23.3495	21.435	21.3638	21.0503	20.5196	21.2242	21.4464	21.0011	20.677	20.7718	-0.0348298	0.966039	0.941826	0.0389277	0.938318	0.934998	-0.496902	0.820291	0.30565	-0.24675	0.9458	0.606612
Serine--pyruvate aminotransferase OS=Caenorhabditis elegans OX=6239 GN=agxt-1 PE=1 SV=2	Q94055	agxt-1	44 kDa	21.1329	21.2641	19.8985	20.3709	20.5051	20.344	22.203	20.4572	20.3602	26.8693	27.5497	26.9641	27.0807	27.2146	26.9927	27.3722	27.2858	27.0309	27.1285	27.7139	27.0664	0.241634	0.950584	0.58604	-0.358538	0.863748	0.421571	-0.0316626	0.936069	0.942855	0.0732858	0.958764	0.86827
Isoform b of Aryl hydrocarbon receptor nuclear translocator homolog OS=Caenorhabditis elegans OX=6239 GN=aha-1	O02219-2	aha-1	51 kDa	20.9167	19.8141	20.1034	19.9332	20.069	21.6926	18.1934	19.6519	17.6857	22.8244	19.0692	20.6258	21.9892	20.6483	20.4478	21.4771	20.8642	20.9768	21.3437	20.4662	20.8517	-1.76771	0.615878	0.0338742	0.286884	0.918996	0.712244	0.188632	0.926086	0.808152	-0.218849	0.955124	0.778236
Adenosylhomocysteinase OS=Caenorhabditis elegans OX=6239 GN=ahcy-1 PE=3 SV=1	P27604	ahcy-1	48 kDa	34.7927	34.8161	34.72	34.0796	34.4635	34.4452	34.188	34.4834	34.5658	34.9423	35.4532	35.0357	34.8487	35.0975	35.1772	34.8889	34.7892	34.7088	34.7205	34.8489	34.7525	-0.363859	0.834909	0.118232	-0.446839	0.38073	0.0594384	-0.102636	0.909188	0.648174	-0.0216668	0.96069	0.923026
Alpha/beta hydrolase domain-containing protein aho-3 OS=Caenorhabditis elegans OX=6239 GN=aho-3 PE=1 SV=2	Q21221	aho-3	36 kDa	20.7042	19.985	20.8054	21.8942	20.9758	22.24	22.7543	20.846	21.045	23.0331	21.0539	21.3447	19.8624	21.8567	20.4227	20.8956	21.2002	21.7087	21.8282	20.045	20.1571	1.05025	0.848074	0.132457	1.20513	0.484982	0.0875342	-1.09667	0.610325	0.11728	-0.591378	0.924236	0.385716
Aha1_N domain-containing protein OS=Caenorhabditis elegans OX=6239 GN=ahsa-1 PE=1 SV=1	Q93168	ahsa-1	39 kDa	27.5467	27.5484	27.5923	27.5288	27.4414	27.3376	27.3288	26.9508	26.9662	27.1429	27.226	27.382	26.7895	26.8025	26.9668	27.1606	27.5432	27.7807	27.5954	27.265	26.8491	-0.480513	0.740392	0.0623459	-0.126538	0.904781	0.605738	-0.397332	0.610298	0.117269	-0.25835	0.908593	0.29807
ALG-1 INteracting protein OS=Caenorhabditis elegans OX=6239 GN=ain-1 PE=1 SV=4	Q17740	ain-1	70 kDa	25.6838	25.1762	25.2655	24.7402	25.2852	25.3724	25.2698	25.4498	24.9584	25.188	25.2991	23.8284	24.4638	25.285	24.8007	24.5977	24.4574	23.1292	24.0908	24.5445	24.6355	-0.149168	0.95834	0.729196	-0.242542	0.899656	0.574655	0.078043	0.929979	0.856078	0.362175	0.926866	0.404779
ALG-1 INteracting protein OS=Caenorhabditis elegans OX=6239 GN=ain-2 PE=1 SV=1	A0A2C9C2E8	ain-2	78 kDa	21.8907	19.2198	21.9544	22.4983	21.303	21.5548	22.1022	21.709	21.7254	21.4171	20.3156	20.5206	20.9623	21.5166	20.9694	20.3398	21.3182	20.1094	21.2428	21.2166	21.6459	0.823882	0.875896	0.17413	0.76375	0.73287	0.205959	0.398352	0.884999	0.501861	0.779315	0.877013	0.197305
Group of ALG-1 INteracting protein OS=Caenorhabditis elegans OX=6239 GN=ain-2 PE=1 SV=1+1	A0A2C9C2E8 (+1)	ain-2.1		21.8907	19.2198	21.9544	22.4983	21.303	21.5548	22.1022	21.709	21.7254	20.4791	21.2748	19.4315	21.4051	20.698	21.5875	20.6192	20.7172	21.5224	20.9746	20.1432	20.8549	0.823882	0.889107	0.202471	0.76375	0.763429	0.235792	0.835049	0.738315	0.196715	-0.295394	0.947965	0.640445
ALG-1 INteracting protein OS=Caenorhabditis elegans OX=6239 GN=ain-2 PE=1 SV=2	Q95R18	ain-2.2	80 kDa	21.8907	19.2198	21.9544	22.4983	21.303	21.5548	22.1022	21.709	21.7254	21.239	19.5099	20.8319	20.8034	21.7856	21.7768	21.6712	21.4182	21.6709	20.0006	21.1106	21.0454	0.823882	0.88951	0.203459	0.76375	0.764368	0.236823	0.928397	0.682563	0.154476	-0.867881	0.869478	0.181499
WD_REPEATS_REGION domain-containing protein OS=Caenorhabditis elegans OX=6239 GN=aipl-1 PE=1 SV=1	O17939	aipl-1	65 kDa	24.7339	25.3386	26.491	24.4716	24.6818	25.0082	24.4558	25.4715	24.9259	24.1831	26.5286	25.1849	24.8065	24.6556	25.8239	24.9087	24.2729	24.235	24.9886	24.9567	24.9384	-0.570142	0.916416	0.294756	-0.800663	0.645508	0.147476	-0.203532	0.915935	0.704242	0.489045	0.921383	0.366697
Isoform 8 of Apical junction molecule OS=Caenorhabditis elegans OX=6239 GN=ajm-1	A0A1C3NSL9-8	ajm-1	217 kDa	24.0396	21.8545	23.7911	23.0839	23.0425	24.3715	23.4971	23.5622	24.5208	20.8097	22.0148	21.4771	20.3392	22.3889	21.0699	20.0214	20.3989	21.968	21.4826	21.9664	21.6411	0.631639	0.92608	0.3466	0.27086	0.915551	0.683177	-0.167848	0.925383	0.800026	0.900607	0.871496	0.185519
Isoform 6 of Apical junction molecule OS=Caenorhabditis elegans OX=6239 GN=ajm-1	A0A1C3NSL9-6	ajm-1	222 kDa	20.1797	20.4377	19.9855	20.1188	19.7062	21.33	19.7943	20.9109	21.5472	23.7703	22.3414	20.4261	22.4085	24.7051	20.8255	19.676	20.1293	21.9494	24.1622	22.2586	22.556	0.54982	0.949325	0.567312	0.184015	0.931936	0.847505	0.46711	0.906278	0.626511	2.40736	0.491847	0.0207274
FYVE-type domain-containing protein OS=Caenorhabditis elegans OX=6239 GN=aka-1 PE=1 SV=1	H2KZI9	aka-1	144 kDa	20.8048	20.1372	20.4057	21.1012	19.9959	20.0084	21.6376	19.5736	19.8842	21.4952	20.8766	21.7893	21.5355	20.9262	20.2228	21.8623	20.3746	21.7797	20.5096	21.6539	20.5593	-0.0841099	0.964209	0.88259	-0.08074	0.934992	0.887259	-0.492204	0.856242	0.392649	-0.431262	0.932639	0.452698
KH domain-containing protein akap-1 OS=Caenorhabditis elegans OX=6239 GN=akap-1 PE=3 SV=2	Q09285	akap-1	96 kDa	22.2933	23.7787	22.9115	23.536	24.0913	23.9915	25.3378	25.4345	24.3521	22.8434	23.7721	25.2831	24.1865	24.8469	26.8275	21.4957	22.4193	21.4535	22.4454	21.2648	23.1403	2.04694	0.312039	0.00913114	0.878416	0.751256	0.223082	1.32079	0.477078	0.0744906	0.494044	0.93612	0.486434
Serine/threonine-protein kinase akt-1 OS=Caenorhabditis elegans OX=6239 GN=akt-1 PE=1 SV=2	Q17941	akt-1	62 kDa	22.9507	24.3996	23.8016	23.6329	23.3912	22.1883	23.9511	22.6141	23.3322	24.6378	25.201	24.3463	23.7463	25.1149	24.1309	24.1485	19.5138	24.1817	20.6548	23.6162	23.3827	-0.418154	0.95612	0.682558	-0.646468	0.890992	0.52867	-0.397658	0.915151	0.697258	-0.0634354	0.961585	0.950404
Fructose-bisphosphate aldolase 1 OS=Caenorhabditis elegans OX=6239 GN=aldo-1 PE=1 SV=1	P54216	aldo-1	39 kDa	30.3566	30.2695	30.2913	29.7213	29.95	29.913	29.8652	30.0459	30.1588	30.0808	30.5074	30.1473	30.1603	30.3456	30.3247	30.3365	30.3397	30.1841	30.3887	30.5343	29.8842	-0.282461	0.897939	0.226168	-0.444313	0.404288	0.0648543	0.031694	0.932461	0.889541	-0.0177091	0.961189	0.938132
Fructose-bisphosphate aldolase 2 OS=Caenorhabditis elegans OX=6239 GN=aldo-2 PE=2 SV=1	P46563	aldo-2	39 kDa	31.4983	31.5511	31.5544	30.9553	31.2368	30.9843	31.1798	31.3441	31.2054	31.5985	32.1139	31.7705	31.2547	31.674	31.3283	31.8085	31.8439	31.4287	31.4751	31.8524	31.3806	-0.291505	0.897906	0.226072	-0.47579	0.365864	0.0562686	-0.408651	0.554248	0.0963779	-0.124333	0.945279	0.598922
Protein argonaute OS=Caenorhabditis elegans OX=6239 GN=alg-1 PE=1 SV=1	G5EES3	alg-1	113 kDa	26.3785	26.6315	26.6171	26.3875	26.6019	27.1048	26.1859	27.3431	26.6195	26.2608	26.721	26.7157	25.0406	27.021	25.831	26.0795	25.3833	26.0747	25.5877	23.6671	25.8814	0.173784	0.959228	0.749397	0.155708	0.925525	0.774651	-0.601627	0.804031	0.276826	-0.800453	0.85298	0.153402
Group of Protein argonaute OS=Caenorhabditis elegans OX=6239 GN=alg-1 PE=1 SV=1+1	G5EES3 (+1)	alg-1.1		26.3785	26.6315	26.6171	26.3875	26.6019	27.1048	26.1859	27.3431	26.6195	26.2608	26.721	26.7157	25.0406	27.021	25.831	26.0795	25.3833	26.0747	25.5877	23.6671	25.8814	0.173784	0.959228	0.749397	0.155708	0.925525	0.774651	-0.601627	0.804031	0.276826	-0.800453	0.85298	0.153402
Protein argonaute OS=Caenorhabditis elegans OX=6239 GN=alg-1 PE=1 SV=1	G5EGR6	alg-1.2	111 kDa	26.3785	26.6315	26.6171	26.3875	26.6019	27.1048	26.1859	27.3431	26.6195	26.2608	26.721	26.7157	25.0406	27.021	25.831	26.0795	25.3833	26.0747	25.5877	23.6671	25.8814	0.173784	0.959228	0.749397	0.155708	0.925525	0.774651	-0.601627	0.804031	0.276826	-0.800453	0.85298	0.153402
Protein argonaute OS=Caenorhabditis elegans OX=6239 GN=alg-2 PE=1 SV=2	O16720	alg-2	102 kDa	26.1587	26.3329	26.2193	26.1441	26.3877	26.8411	26.2093	27.2037	26.371	25.8902	26.5171	26.5705	24.7487	26.6068	25.5975	25.925	24.8173	25.9389	25.102	23.533	25.9265	0.357675	0.945924	0.521557	0.220655	0.916554	0.691396	-0.67492	0.773435	0.233789	-0.706556	0.883762	0.213521
Protein argonaute OS=Caenorhabditis elegans OX=6239 GN=alg-2 PE=1 SV=1	Q86B39	alg-2.1	100 kDa	26.1587	26.3329	26.2193	26.1441	26.3877	26.8411	26.2093	27.2037	26.371	25.8902	26.5171	26.5705	24.7487	26.6068	25.5975	25.925	24.8173	25.9389	25.102	23.533	25.9265	0.357675	0.945924	0.521557	0.220655	0.916554	0.691396	-0.67492	0.773435	0.233789	-0.706556	0.883762	0.213521
Group of Protein argonaute OS=Caenorhabditis elegans OX=6239 GN=alg-2 PE=1 SV=1+1	Q86B39 (+1)	alg-2.2		26.1587	26.3329	26.2193	26.1441	26.3877	26.8411	26.2093	27.2037	26.371	25.8902	26.5171	26.5705	24.7487	26.6068	25.5975	25.925	24.8173	25.9389	25.102	23.533	25.9265	0.357675	0.945924	0.521557	0.220655	0.916554	0.691396	-0.67492	0.773435	0.233789	-0.706556	0.883762	0.213521
Alpha-1,3/1,6-mannosyltransferase ALG2 OS=Caenorhabditis elegans OX=6239 GN=algn-2 PE=1 SV=2	Q19265	algn-2	46 kDa	23.5017	22.8289	21.9782	22.672	22.1404	22.2888	23.2875	21.7132	23.5085	21.0837	23.5376	20.9907	20.2737	21.434	20.4399	21.936	20.8675	21.0165	22.0611	23.1676	23.3348	0.0667831	0.96538	0.919724	-0.40258	0.894368	0.545705	-1.1548	0.550537	0.0951677	1.58115	0.556592	0.0271428
Dolichyl-phosphate beta-glucosyltransferase OS=Caenorhabditis elegans OX=6239 GN=algn-5 PE=1 SV=1	Q8WSL9	algn-5	39 kDa	23.5295	22.0924	23.7881	20.7431	24.2485	23.3753	23.3204	23.1236	22.1805	23.1262	23.1705	22.9944	24.2222	23.1635	22.3143	24.4553	24.2987	23.2188	23.9974	20.8356	22.7989	-0.261886	0.959673	0.759887	-0.347735	0.9158	0.685202	0.136262	0.931295	0.87352	-1.44697	0.808097	0.104597
Aldedh domain-containing protein OS=Caenorhabditis elegans OX=6239 GN=alh-1 PE=1 SV=3	Q20780	alh-1	55 kDa	29.5262	29.707	29.7485	29.563	29.4304	29.5221	29.5648	29.8475	29.8112	29.9007	30.4832	29.9898	30.0473	30.3863	30.0852	30.0461	30.3314	29.7341	30.0234	30.2702	30.0333	0.0805877	0.958631	0.735723	-0.155382	0.888591	0.517169	0.0483558	0.928666	0.839327	0.0717489	0.954471	0.76371
Aldedh domain-containing protein OS=Caenorhabditis elegans OX=6239 GN=alh-10 PE=1 SV=1	Q18822	alh-10	55 kDa	23.9568	24.3119	24.3736	23.9876	24.5508	24.9617	24.4873	24.0775	24.2709	23.9972	25.1116	24.1508	23.6889	20.9703	23.9972	24.0942	24.6017	24.8822	22.6588	24.2772	22.9715	0.0644569	0.965334	0.91824	0.285901	0.911229	0.64987	-1.53437	0.202509	0.024119	-1.22353	0.735445	0.0646954
Aldedh domain-containing protein OS=Caenorhabditis elegans OX=6239 GN=alh-12 PE=1 SV=1	Q7Z1Q3	alh-12	53 kDa	28.8124	28.6565	28.9083	28.925	28.7872	28.9188	28.6067	29.0731	28.766	28.9172	29.3538	29.2379	29.0225	29.206	29.2978	28.7634	29.1053	28.8515	28.8324	29.1532	29.0573	0.0228722	0.965356	0.918958	0.0846156	0.918415	0.707174	0.00577633	0.938332	0.979497	0.107576	0.94753	0.633396
Probable delta-1-pyrroline-5-carboxylate synthase OS=Caenorhabditis elegans OX=6239 GN=alh-13 PE=3 SV=2	P54889	alh-13	87 kDa	28.4524	28.3532	28.4395	28.0245	28.4531	27.8232	28.039	28.0412	27.656	28.63	28.8437	28.7004	28.2991	28.7206	28.3713	28.6414	28.2291	28.6695	28.6171	28.7419	28.6366	-0.502983	0.687746	0.0472221	-0.314773	0.723344	0.197929	-0.261065	0.807075	0.281853	0.151872	0.939754	0.52644
10-formyltetrahydrofolate dehydrogenase OS=Caenorhabditis elegans OX=6239 GN=alh-3 PE=1 SV=1	G5ECV9	alh-3	99 kDa	27.604	27.4962	27.3184	26.8264	27.0367	26.9172	26.6481	27.3025	27.0158	26.9422	26.6862	26.7566	25.9802	27.3635	26.0077	26.1485	24.1273	26.7165	27.1611	25.8116	26.448	-0.484072	0.930157	0.373432	-0.546098	0.820458	0.316902	-0.344556	0.889449	0.523906	0.809454	0.846991	0.144936
Aldehyde dehydrogenase OS=Caenorhabditis elegans OX=6239 GN=alh-4 PE=1 SV=1	A0A486WWU7	alh-4	56 kDa	26.5045	26.907	26.9822	26.7148	26.8385	26.3509	26.637	27.0706	26.4364	20.9265	21.9419	21.7661	21.7667	20.1036	21.5774	21.129	21.7629	21.102	21.7518	22.0827	20.4115	-0.0832568	0.963448	0.859758	-0.163167	0.920912	0.729499	-0.395618	0.8605	0.405951	0.0840173	0.958399	0.858491
Aldehyde dehydrogenase OS=Caenorhabditis elegans OX=6239 GN=alh-4 PE=1 SV=2	O16518	alh-4	56 kDa	20.9238	20.0043	20.3953	20.5722	20.9416	21.0596	19.6534	19.2079	21.4909	27.0535	27.8805	27.1047	27.0997	27.3557	27.4354	27.2334	27.3392	27.1848	26.6836	27.1131	27.0245	-0.323696	0.941911	0.475212	0.416705	0.841317	0.36043	-0.0493401	0.934075	0.912665	-0.312064	0.936558	0.490983
Aldehyde dehydrogenase OS=Caenorhabditis elegans OX=6239 GN=alh-5 PE=1 SV=1	O44555	alh-5	49 kDa	24.9142	25.4687	24.6825	23.9466	24.3571	24.9835	24.7371	25.0575	24.3709	24.6214	25.6545	24.7903	25.6533	26.0513	25.0144	27.7208	26.7696	26.8414	25.6681	25.4769	25.7273	-0.299971	0.938938	0.445263	-0.592748	0.632871	0.141149	0.550916	0.704923	0.169542	-1.4865	0.0745042	0.00126068
Multifunctional fusion protein OS=Caenorhabditis elegans OX=6239 GN=alh-6 PE=1 SV=1	G5EC31	alh-6	62 kDa	27.9983	27.7585	27.8246	27.5423	27.7695	27.83	27.8363	28.3121	27.8079	27.3834	27.3735	27.7308	27.433	27.908	27.1289	27.7967	27.7963	27.344	27.4131	27.7043	27.3257	0.12496	0.953484	0.633457	-0.146537	0.899979	0.576519	-0.00594648	0.938471	0.981832	-0.164607	0.940134	0.530946
Aldedh domain-containing protein OS=Caenorhabditis elegans OX=6239 GN=alh-7 PE=1 SV=2	O02266	alh-7	53 kDa	23.2304	24.9189	25.1012	24.9961	24.336	24.5667	25.1266	25.316	24.7803	26.1779	27.1316	26.7418	26.8791	27.1532	26.6995	26.5002	26.637	25.2904	26.7861	27.0022	26.5551	0.657444	0.869858	0.163348	0.216128	0.909563	0.637866	0.226842	0.905565	0.621415	0.638636	0.866069	0.175026
Probable methylmalonate-semialdehyde dehydrogenase [acylating], mitochondrial OS=Caenorhabditis elegans OX=6239 GN=alh-8 PE=3 SV=1	P52713	alh-8	56 kDa	31.5302	31.5662	31.3898	30.9304	31.2686	31.1005	31.3528	31.5163	31.2504	31.5224	31.9719	31.6813	31.322	31.4993	31.5435	31.3251	31.5665	31.0994	31.2028	31.4841	31.3573	-0.122242	0.950477	0.584394	-0.39556	0.489863	0.0892014	-0.270292	0.774073	0.234568	0.0177118	0.961137	0.936547
Putative aldehyde dehydrogenase family 7 member A1 homolog OS=Caenorhabditis elegans OX=6239 GN=alh-9 PE=3 SV=2	P46562	alh-9	57 kDa	28.6727	28.7742	28.6189	28.2548	28.3407	28.6329	28.2652	28.9546	28.4939	28.5372	29.3749	28.9584	28.3461	28.748	28.7231	29.1304	29.2293	29.1389	28.9297	29.0026	28.9273	-0.117337	0.954401	0.64983	-0.279086	0.802884	0.287137	-0.351114	0.72464	0.184806	-0.213008	0.927962	0.413198
Alkylated DNA repair protein alkB homolog 8 OS=Caenorhabditis elegans OX=6239 GN=alkb-8 PE=1 SV=2	Q9U3P9	alkb-8	67 kDa	21.5781	21.1592	21.5957	21.8545	21.946	22.1428	22.1378	21.8422	21.0581	21.8192	20.7324	20.1588	21.0216	21.3582	22.0332	20.8803	21.4497	21.6445	20.9531	20.9536	21.0519	0.235064	0.94872	0.55868	0.536737	0.714787	0.191143	0.567567	0.70299	0.168152	-0.338638	0.926515	0.402145
ALP/Enigma encoding OS=Caenorhabditis elegans OX=6239 GN=alp-1 PE=1 SV=1	G5EFL5	alp-1	157 kDa	26.957	27.1268	26.7642	27.0631	26.833	26.3904	27.2063	27.1911	27.3571	27.2064	27.0041	26.9429	27.1213	27.4348	25.9954	26.9507	26.5497	26.103	27.247	26.8955	26.4796	0.302179	0.932825	0.393016	-0.187162	0.902946	0.594233	-0.20064	0.897412	0.5682	0.339588	0.91666	0.338503
Apoptosis-linked gene 2-interacting protein X 1 OS=Caenorhabditis elegans OX=6239 GN=alx-1 PE=2 SV=3	P34552	alx-1	98 kDa	27.6653	27.4402	27.2829	26.8562	27.2785	27.2864	27.3818	27.6973	27.3617	27.7567	27.4903	27.6179	27.0504	28.1392	26.626	27.6721	26.9057	27.3781	27.7771	26.2933	26.7041	0.0174961	0.966698	0.964776	-0.322434	0.863377	0.4204	-0.349777	0.852956	0.382917	-0.393802	0.914615	0.327411
Group of Apoptosis-linked gene 2-interacting protein X 1 OS=Caenorhabditis elegans OX=6239 GN=alx-1 PE=2 SV=3+1	P34552 (+1)	alx-1.1		27.6653	27.4402	27.2829	26.8562	27.2785	27.2864	27.3818	27.6973	27.3617	27.7567	27.4903	27.6179	27.0504	28.1392	26.626	27.6721	26.9057	27.3781	27.7771	26.2933	26.7041	0.0174961	0.966698	0.964776	-0.322434	0.863377	0.4204	-0.349777	0.852956	0.382917	-0.393802	0.914615	0.327411
Isoform c of Apoptosis-linked gene 2-interacting protein X 1 OS=Caenorhabditis elegans OX=6239 GN=alx-1	P34552-3	alx-1.2	94 kDa	27.6653	27.4402	27.2829	26.8562	27.2785	27.2864	27.3818	27.6973	27.3617	27.7567	27.4903	27.6179	27.0504	28.1392	26.626	27.6721	26.9057	27.3781	27.7771	26.2933	26.7041	0.0174961	0.966698	0.964776	-0.322434	0.863377	0.4204	-0.349777	0.852956	0.382917	-0.393802	0.914615	0.327411
FoP_duplication domain-containing protein OS=Caenorhabditis elegans OX=6239 GN=aly-1 PE=1 SV=1	Q17561	aly-1	24 kDa	19.8394	20.6148	21.2482	22.083	21.6011	21.9398	25.4252	24.8222	23.9429	24.4216	24.8426	24.5521	24.5764	25.1713	25.3278	24.274	25.2137	24.3064	24.3273	23.262	24.4498	4.1626	6.97877e-12	4.43782e-08	1.30715	0.0692503	0.00893508	0.41975	0.842838	0.355529	-0.584955	0.879602	0.203274
FoP_duplication domain-containing protein OS=Caenorhabditis elegans OX=6239 GN=aly-2 PE=1 SV=1	O62183	aly-2	24 kDa	22.7022	20.7997	21.0671	22.0223	20.5456	22.4378	19.6546	20.958	20.6573	27.0213	23.8009	27.1702	23.9812	24.4227	27.0298	24.1877	21.236	23.936	24.3123	24.2867	26.7559	-1.09972	0.920169	0.313191	0.145564	0.935349	0.892156	-0.852869	0.867942	0.431276	1.99841	0.762597	0.0763128
FoP_duplication domain-containing protein OS=Caenorhabditis elegans OX=6239 GN=aly-3 PE=1 SV=1	Q21559	aly-3	26 kDa	26.8165	26.4666	26.5573	26.0027	25.6115	25.886	25.8238	24.7928	26.0871	27.1372	25.9043	26.4092	27.1607	26.2205	26.8716	27.643	27.7307	26.2685	27.3837	26.5389	25.9959	-1.04556	0.648635	0.0392084	-0.780068	0.567232	0.113676	0.267345	0.8985	0.574799	-0.574551	0.891771	0.235867
DNA-directed RNA polymerase II subunit RPB1 OS=Caenorhabditis elegans OX=6239 GN=ama-1 PE=1 SV=3	P16356	ama-1	205 kDa	22.2053	23.0724	23.3823	23.383	24.6813	24.6604	24.4899	25.6776	25.0434	19.1575	18.3125	21.9155	21.2033	25.6574	23.3591	21.8361	17.0127	23.6517	25.2752	20.3192	20.2573	2.18362	0.878559	0.179277	1.35487	0.855416	0.396707	3.61147	0.260805	0.0334105	1.11704	0.935802	0.483176
Alpha-mannosidase OS=Caenorhabditis elegans OX=6239 GN=aman-1 PE=1 SV=2	Q20829	aman-1	109 kDa	21.6192	22.933	22.7015	22.8474	22.3228	20.533	21.6671	23.0372	20.5639	22.6084	22.7074	22.2029	21.6234	22.8968	21.8363	21.5756	20.6829	21.6849	22.8075	21.3193	21.3496	-0.661843	0.923569	0.33169	-0.516813	0.871042	0.445901	-0.387445	0.897074	0.566178	0.511014	0.932445	0.450932
Alpha-mann_mid domain-containing protein OS=Caenorhabditis elegans OX=6239 GN=aman-2 PE=1 SV=1	Q2PJ74	aman-2	131 kDa	22.8572	22.624	22.9596	21.5642	22.3376	19.9506	22.4461	23.7326	21.6098	20.9473	20.7673	19.9828	19.3044	21.5239	21.435	20.8778	19.9297	20.3526	22.1183	21.3585	21.6048	-0.217433	0.958923	0.742345	-1.52947	0.244235	0.0313129	0.188605	0.923168	0.775429	1.30715	0.72516	0.0609816
AMP deaminase OS=Caenorhabditis elegans OX=6239 GN=ampd-1 PE=1 SV=1	H2KZ19	ampd-1	97 kDa	27.8724	27.992	28.0792	28.5476	28.0911	28.3462	28.4671	28.8035	28.5966	21.7659	20.4272	20.2228	20.2446	20.6724	21.8096	21.0713	20.098	20.2495	20.1873	21.303	21.7543	0.641204	0.884753	0.192308	0.347119	0.878108	0.472178	0.103555	0.927828	0.828955	0.608652	0.884225	0.214714
AMP deaminase OS=Caenorhabditis elegans OX=6239 GN=ampd-1 PE=1 SV=1	A0A2C9C377	ampd-1	108 kDa	20.7286	20.427	21.0317	22.0393	21.1411	20.7473	21.0774	21.8056	19.1766	28.2213	28.1766	27.9473	28.0421	28.5338	27.659	27.8003	26.4065	27.7896	28.0053	28.1213	28.4818	-0.0425879	0.965943	0.938556	0.580116	0.811846	0.30165	-0.0367292	0.936333	0.946994	0.870657	0.833496	0.128441
AMPHiphysin homolog OS=Caenorhabditis elegans OX=6239 GN=amph-1 PE=1 SV=1	Q21004	amph-1	52 kDa	23.2761	22.2534	21.5506	22.9941	22.3608	21.113	23.4312	20.6807	22.0724	21.8434	20.9401	20.7485	21.3493	18.6517	21.2627	22.3412	19.5781	21.3074	21.322	21.3614	22.4305	-0.298608	0.958358	0.729594	-0.204081	0.929048	0.813065	-0.756065	0.854049	0.386107	0.629096	0.9344	0.469251
Nuclear anchorage protein 1 OS=Caenorhabditis elegans OX=6239 GN=anc-1 PE=1 SV=3	Q9N4M4	anc-1	957 kDa	26.8851	27.6771	28.347	26.7883	28.0211	30.2567	27.2248	30.627	29.4531	25.5532	26.7603	28.0862	26.2252	29.7339	27.6538	27.4074	26.7213	28.1562	30.8296	25.605	27.061	1.46525	0.907559	0.257966	0.71894	0.899396	0.573162	1.07106	0.859904	0.404039	0.403552	0.953884	0.751012
ADP/ATP translocase OS=Caenorhabditis elegans OX=6239 GN=ant-1.1 PE=1 SV=1	O45865	ant-1.1	33 kDa	33.9432	33.8086	33.8096	33.5158	33.5494	33.6246	33.522	33.4136	33.3956	21.3001	21.0646	21.1936	21.1891	21.0653	20.3097	20.1014	21.3003	20.4069	20.5576	21.5801	21.0026	-0.410077	0.896842	0.222971	-0.29055	0.850208	0.382536	-0.331397	0.827858	0.320927	0.443921	0.873071	0.188761
Adenine Nucleotide Translocator OS=Caenorhabditis elegans OX=6239 GN=ant-1.1 PE=1 SV=1	O45865	ant-1.1	33 kDa	21.2158	19.9931	20.1255	21.9597	20.3532	21.2923	20.1971	20.4461	20.7036	34.0624	34.0298	34.1251	34.0128	33.9847	34.1702	34.3851	34.501	34.4632	34.0415	34.1083	33.8603	0.00415174	0.967417	0.990893	0.756948	0.334341	0.050083	-0.0165129	0.937382	0.963792	-0.446386	0.889832	0.230107
ADP/ATP translocase OS=Caenorhabditis elegans OX=6239 GN=ant-1.3 PE=1 SV=1	G5EFW8	ant-1.3	34 kDa	32.7285	32.644	32.6327	32.3097	32.335	32.5212	32.3367	32.3183	31.9847	22.0956	21.3595	21.174	19.9465	20.3465	20.9547	21.2076	21.0945	21.1719	20.7819	21.332	21.3914	-0.455149	0.853448	0.139107	-0.279792	0.838202	0.353243	-1.12713	0.010359	0.00133708	0.0104239	0.962263	0.972041
Group of ADP/ATP translocase OS=Caenorhabditis elegans OX=6239 GN=ant-1.3 PE=1 SV=1+1	G5EFW8 (+1)	ant-1.3.1		32.7285	32.644	32.6327	32.3097	32.335	32.5212	32.3367	32.3183	31.9847	21.1675	21.141	21.0514	20.6066	21.9515	20.8388	20.8776	20.979	20.0166	20.8862	20.7151	21.5988	-0.455149	0.889764	0.204084	-0.279792	0.865725	0.427911	0.0123603	0.937869	0.97179	0.442296	0.884923	0.216535
ADP/ATP translocase OS=Caenorhabditis elegans OX=6239 GN=ant-1.4 PE=1 SV=1	G5EFU2	ant-1.4	34 kDa	32.7285	32.644	32.6327	32.3097	32.335	32.5212	32.3367	32.3183	31.9847	21.7611	22.0554	22.7774	20.4964	21.4155	22.1875	21.6375	20.7267	21.1107	21.4379	21.1153	21.2928	-0.455149	0.900094	0.232684	-0.279792	0.874141	0.457072	-0.831535	0.283969	0.0373346	0.123744	0.953385	0.740516
Adenine Nucleotide Translocator OS=Caenorhabditis elegans OX=6239 GN=ant-1.4 PE=1 SV=1	G5EFU2	ant-1.4	34 kDa	21.0303	21.1208	20.7115	20.3177	21.4737	20.6597	21.0867	21.1271	20.1276	32.971	32.8245	33.0266	32.9506	32.743	32.9666	33.3123	33.4255	33.3167	32.9811	33.0217	32.6859	-0.173759	0.950233	0.580713	-0.137183	0.912882	0.662223	-0.0539808	0.930521	0.863183	-0.455272	0.856402	0.158611
SUMO-activating enzyme subunit aos-1 OS=Caenorhabditis elegans OX=6239 GN=aos-1 PE=3 SV=1	Q17820	aos-1	39 kDa	24.43	24.6938	25.0717	24.4545	24.4435	24.4009	24.7603	25.2018	24.4378	24.953	25.7456	24.5074	24.8937	25.3843	25.3013	25.8524	25.5244	25.0612	25.7747	25.159	24.6799	0.0681207	0.963126	0.850388	-0.298888	0.860818	0.412498	0.124421	0.918788	0.73079	-0.274768	0.932398	0.450508
AP-2 complex subunit alpha OS=Caenorhabditis elegans OX=6239 GN=apa-2 PE=1 SV=2	Q22601	apa-2	104 kDa	26.0607	26.0661	25.5616	25.52	25.4207	25.0048	25.3824	25.6607	25.4497	25.5337	26.0017	25.5711	24.5119	25.3059	25.7141	25.4005	24.1624	25.7507	24.4629	24.5429	24.529	-0.398512	0.917295	0.298905	-0.580969	0.623758	0.136825	-0.524858	0.714002	0.176315	-0.592941	0.834391	0.129438
AP complex subunit beta OS=Caenorhabditis elegans OX=6239 GN=apb-1 PE=1 SV=2	Q9N4F3	apb-1	105 kDa	27.5568	27.6385	27.2492	27.1684	27.1044	27.3028	27.0388	27.0612	27.4008	27.0794	27.6209	25.9743	26.3315	27.0709	26.6877	26.8268	26.0729	26.6662	26.5618	26.7242	26.3929	-0.314595	0.931194	0.38084	-0.289651	0.862904	0.418917	-0.194832	0.900071	0.584591	0.0377016	0.960432	0.915376
AP-3 complex subunit delta OS=Caenorhabditis elegans OX=6239 GN=apd-3 PE=1 SV=2	O16637	apd-3	140 kDa	20.8891	22.5607	21.8017	20.5935	21.2726	20.5293	19.7945	20.3861	19.4107	19.8246	20.1037	20.842	21.7998	20.6939	17.2974	21.1832	20.517	21.4161	20.4619	20.7721	20.3786	-1.88669	0.562695	0.0270674	-0.952019	0.765727	0.23833	-0.326401	0.913186	0.680327	-0.501206	0.93992	0.528399
AP-1 complex subunit gamma OS=Caenorhabditis elegans OX=6239 GN=apg-1 PE=1 SV=1	Q8WQB3	apg-1	92 kDa	24.4801	24.6947	24.7794	24.4806	24.1823	24.5217	24.6224	23.7539	24.1092	25.0512	25.0176	24.9609	25.1452	24.8351	25.209	24.802	23.4968	24.7101	24.7493	25.2016	24.6635	-0.489592	0.860984	0.149428	-0.256553	0.869194	0.439486	0.0531569	0.931154	0.871623	0.53513	0.822634	0.117268
Nicastrin OS=Caenorhabditis elegans OX=6239 GN=aph-2 PE=1 SV=3	Q23316	aph-2	82 kDa	18.7578	20.1252	19.23	19.3239	19.6966	20.4461	19.4792	20.2385	19.6802	20.8504	20.895	22.6191	20.99	20.7084	20.8877	21.491	21.4913	20.1938	21.6697	21.5068	20.3815	0.428329	0.936994	0.4274	0.451229	0.857824	0.403604	-0.592795	0.803635	0.276184	0.127291	0.956563	0.811915
MHD domain-containing protein OS=Caenorhabditis elegans OX=6239 GN=apm-1 PE=1 SV=2	O01755	apm-1	49 kDa	23.7413	23.6885	24.131	23.7206	24.1221	23.0485	24.0584	23.9934	23.7618	23.8098	23.8815	23.8955	23.8011	23.9338	23.5457	23.4718	23.7952	23.7822	23.3576	23.7834	23.4564	0.0842661	0.959605	0.758262	-0.223181	0.862939	0.419027	-0.102086	0.916511	0.709451	-0.15062	0.944196	0.583444
Xaa-Pro aminopeptidase app-1 OS=Caenorhabditis elegans OX=6239 GN=app-1 PE=1 SV=1	O44750	app-1	69 kDa	27.0138	27.3889	28.2197	28.1614	27.1912	27.1484	28.2224	28.5598	26.8016	27.6683	28.0847	27.3732	27.7364	28.044	26.9812	27.5289	25.6371	27.7209	27.8975	27.1122	28.1245	0.320492	0.950175	0.579835	-0.0404439	0.938911	0.944043	-0.121516	0.928164	0.833075	0.749098	0.880232	0.204773
AP complex subunit sigma OS=Caenorhabditis elegans OX=6239 GN=aps-1 PE=1 SV=1	O16369	aps-1	19 kDa	23.8444	23.8617	24.2388	24.237	23.9062	24.1546	24.1991	23.0945	24.1185	24.2659	21.4711	24.2463	24.4263	22.2634	23.9875	24.2316	24.599	24.029	24.0311	23.633	24.312	-0.177561	0.960564	0.781616	0.117651	0.932468	0.854168	0.231337	0.917459	0.718194	-0.294517	0.948322	0.646334
Apyrase apy-1 OS=Caenorhabditis elegans OX=6239 GN=apy-1 PE=1 SV=2	Q19202	apy-1	40 kDa	27.1497	26.8261	27.371	26.5773	26.7804	27.0899	26.3451	26.4273	27.3264	27.6707	27.7307	27.6757	26.8996	26.3665	27.0064	27.7781	27.7453	27.5178	26.7832	27.9235	27.0761	-0.416046	0.895906	0.220305	-0.299763	0.846059	0.371913	-0.93489	0.0982854	0.0109733	-0.419414	0.885009	0.21676
AQuaPorin or aquaglyceroporin related OS=Caenorhabditis elegans OX=6239 GN=aqp-2 PE=1 SV=1	Q17571	aqp-2	31 kDa	21.3192	21.1849	20.8124	20.9398	21.2473	21.2902	20.039	20.9595	20.5866	26.1778	25.7766	26.1987	26.4304	25.4884	25.4289	26.4965	27.04	25.0621	26.2462	26.227	26.4922	-0.577169	0.880845	0.183906	0.0536014	0.935849	0.89909	-0.268456	0.890198	0.527796	0.122264	0.954874	0.772618
Group of AQuaPorin or aquaglyceroporin related OS=Caenorhabditis elegans OX=6239 GN=aqp-2 PE=1 SV=1+1	Q17571 (+1)	aqp-2.1		20.5635	20.6415	21.8276	20.6715	20.7967	20.0849	21.2015	19.9937	21.5699	26.1778	25.7766	26.1987	26.4304	25.4884	25.4289	26.4965	27.04	25.0621	26.2462	26.227	26.4922	-0.0891322	0.963516	0.861745	-0.493153	0.832991	0.341798	-0.268456	0.902639	0.601275	0.122264	0.956536	0.811268
AQuaPorin or aquaglyceroporin related OS=Caenorhabditis elegans OX=6239 GN=aqp-2 PE=1 SV=1	Q7JMQ6	aqp-2.2	31 kDa	21.2899	20.1771	20.5173	21.4889	20.6978	21.2377	20.1913	20.5431	20.7225	26.1778	25.7766	26.1987	26.4304	25.4884	25.4289	26.4965	27.04	25.0621	26.2462	26.227	26.4922	-0.175812	0.956681	0.693859	0.48006	0.804517	0.289685	-0.268456	0.894121	0.549073	0.122264	0.955379	0.784029
AQuaPorin or aquaglyceroporin related OS=Caenorhabditis elegans OX=6239 GN=aqp-7 PE=1 SV=1	A0A6V7QYI0	aqp-7	33 kDa	26.32	26.3376	26.6383	26.2666	26.3772	26.676	26.3001	26.3802	26.5696	26.2373	25.8966	26.2678	26.4729	25.9872	26.3445	26.2725	26.554	26.475	26.1538	26.0691	26.2454	-0.0153125	0.966181	0.946674	0.00795918	0.940688	0.972266	0.134301	0.895941	0.5595	-0.27775	0.891555	0.235214
Alcohol/Ribitol Dehydrogenase family OS=Caenorhabditis elegans OX=6239 GN=ard-1 PE=1 SV=1	Q19102	ard-1	27 kDa	28.8569	28.7153	28.6016	28.7604	28.6254	28.4832	28.6274	28.1123	28.6377	28.8461	28.3645	28.8808	29.1756	28.3157	28.7477	28.8478	29.0918	28.6963	28.8781	29.1202	28.8659	-0.265472	0.922549	0.325943	-0.10159	0.917979	0.703414	0.0491878	0.92978	0.853503	0.0761061	0.954992	0.775266
ADP-ribosylation factor 1-like 2 OS=Caenorhabditis elegans OX=6239 GN=arf-1.2 PE=2 SV=2	Q10943	arf-1.2	21 kDa	28.992	28.6273	29.2071	28.8541	28.5413	28.2907	28.634	26.7701	28.6043	28.7748	27.3695	29.1488	28.9979	27.0319	29.3379	29.3479	29.5289	29.4413	29.1655	28.3368	28.6334	-0.939354	0.845447	0.129398	-0.380095	0.890716	0.527319	0.0249122	0.937563	0.96675	-0.727475	0.891062	0.233735
ADP-Ribosylation Factor homolog OS=Caenorhabditis elegans OX=6239 GN=arf-3 PE=1 SV=1	G5EFK4	arf-3	21 kDa	29.2221	28.8072	29.3618	29.1143	28.7181	28.5502	28.7937	27.0873	28.7791	20.6044	20.943	20.0236	21.5147	21.4772	20.3115	21.831	21.113	20.4236	20.1665	20.478	21.05	-0.910326	0.776046	0.0772143	-0.336199	0.883944	0.49624	0.577459	0.785198	0.248889	-0.5577	0.900427	0.26481
ADP-Ribosylation Factor related OS=Caenorhabditis elegans OX=6239 GN=arf-3 PE=1 SV=1	G5EFK4	arf-3	21 kDa	20.7803	21.4232	20.5105	22.001	19.9575	20.667	19.8696	21.2554	20.5677	28.8416	27.4534	29.3273	29.2313	27.0079	29.468	29.6324	29.7712	29.7591	29.4299	28.537	28.8507	-0.340425	0.951744	0.604239	-0.0294813	0.940181	0.96405	0.0282797	0.937488	0.965514	-0.781699	0.89375	0.241999
ADP-ribosylation factor 6 OS=Caenorhabditis elegans OX=6239 GN=arf-6 PE=1 SV=1	Q9U2S4	arf-6	20 kDa	22.6028	22.1787	23.4623	22.6209	23.4531	23.5737	22.4635	20.9883	23.5076	21.0532	19.9372	20.2308	21.0841	20.2235	20.3207	22.1139	22.8547	22.2256	21.7779	20.7782	21.8344	-0.428136	0.939137	0.447167	0.467989	0.858925	0.40683	0.13574	0.926078	0.808049	-0.934598	0.812068	0.107832
Arginine kinase OS=Caenorhabditis elegans OX=6239 GN=argk-1 PE=1 SV=1	O45518	argk-1	42 kDa	26.1239	25.992	26.171	26.0315	26.2783	26.0625	26.1753	26.5464	25.8009	27.0694	27.1558	26.7359	25.4617	25.3237	27.0741	26.697	26.673	26.8377	26.9651	27.0963	26.3824	0.0785469	0.962581	0.834941	0.0284711	0.938632	0.939759	-1.03387	0.112733	0.0128635	0.0786951	0.957479	0.834634
ARGiNase Homolog OS=Caenorhabditis elegans OX=6239 GN=argn-1 PE=1 SV=1	A0A1X7RC97	argn-1	36 kDa	22.3453	23.5397	23.8429	22.3639	23.7943	23.0868	23.5586	23.6851	23.7619	23.5947	23.7218	23.2426	19.8689	21.2039	23.0901	19.5539	22.7756	22.1069	21.0254	19.8259	20.0704	0.425892	0.950891	0.59076	-0.160999	0.931188	0.838309	-2.13209	0.122822	0.0140132	-1.17156	0.850801	0.15023
ADP-ribosylation factor-like protein 1 OS=Caenorhabditis elegans OX=6239 GN=arl-1 PE=2 SV=2	Q20758	arl-1	20 kDa	24.7457	23.5841	24.8551	23.8627	24.3366	24.3928	24.5205	18.6425	24.622	22.8269	21.5806	21.7038	20.0245	20.9305	20.6043	24.2811	25.3631	25.1571	24.1985	24.5406	24.6935	-1.80001	0.820509	0.105362	-0.197649	0.932384	0.853111	-1.51733	0.701943	0.167407	-0.45618	0.949697	0.669844
ARF-Like OS=Caenorhabditis elegans OX=6239 GN=arl-8 PE=1 SV=1	G5EDC6	arl-8	21 kDa	23.9146	23.9428	24.2261	24.3263	24.2798	22.8917	24.2042	19.5866	22.7489	21.211	21.0913	21.4338	20.565	21.9937	20.4541	22.9557	25.1395	24.5651	24.2506	24.656	24.4641	-1.84794	0.662605	0.0418343	-0.195226	0.929532	0.818641	-0.241091	0.923326	0.777145	0.236801	0.955246	0.780999
Actin-Related Proteins OS=Caenorhabditis elegans OX=6239 GN=arp-1 PE=1 SV=2	Q9NA98	arp-1	42 kDa	27.127	26.4956	26.6969	26.705	26.6481	27.3667	26.8809	26.4082	27.3952	27.2671	27.4467	27.2172	27.3557	27.5131	26.8315	27.1828	27.3973	27.3416	27.197	27.0064	27.0536	0.121613	0.956192	0.683992	0.133433	0.911969	0.655344	-0.0769201	0.925076	0.796534	-0.221571	0.933532	0.460971
Beta-arrestin arr-1 OS=Caenorhabditis elegans OX=6239 GN=arr-1 PE=1 SV=2	P51485	arr-1	48 kDa	20.5175	20.1884	21.6161	20.7497	20.4016	19.9535	19.6229	20.9574	21.0997	21.2588	20.7389	21.0763	21.5217	21.9004	20.9685	21.187	21.9316	20.0827	22.5687	21.3535	20.9796	-0.213977	0.956818	0.696674	-0.405713	0.875603	0.462528	0.438847	0.866866	0.427437	0.56683	0.910827	0.308417
Arrestin_C domain-containing protein OS=Caenorhabditis elegans OX=6239 GN=arrd-14 PE=1 SV=1	O17983	arrd-14	40 kDa	24.5691	24.6856	24.9179	24.865	24.6505	25.2584	24.463	24.815	24.6989	24.8889	25.9197	24.6428	23.2305	25.3374	24.0332	24.7622	25.1635	22.0553	21.8011	23.4274	24.2666	-0.0652272	0.965675	0.929518	0.20046	0.926598	0.785961	-0.950142	0.750716	0.208627	-0.828644	0.901838	0.2701
Arrestin_C domain-containing protein OS=Caenorhabditis elegans OX=6239 GN=arrd-25 PE=1 SV=1	Q17624	arrd-25	64 kDa	26.1391	26.1064	26.2449	25.8221	26.1935	26.2777	26.4418	26.2739	25.6154	25.7005	25.9878	25.7557	26.0028	26.4066	25.9914	25.3989	25.5434	24.9327	25.9225	25.98	26.1927	-0.0530844	0.96284	0.842208	-0.0657046	0.928375	0.805438	0.31889	0.779554	0.241445	0.740066	0.360516	0.0120066
Probable very-long-chain enoyl-CoA reductase art-1 OS=Caenorhabditis elegans OX=6239 GN=art-1 PE=3 SV=1	Q9N5Y2	art-1	35 kDa	25.8275	25.4685	25.4396	24.8462	24.6347	25.0667	19.4532	25.1839	25.104	27.0085	27.5552	27.5683	26.6167	25.6631	25.0825	26.7108	27.2177	26.4832	25.806	26.4176	26.1627	-2.33154	0.596086	0.0311109	-0.729331	0.877974	0.471653	-1.58989	0.632427	0.12717	-0.675093	0.937845	0.50476
Actin-related protein 3 OS=Caenorhabditis elegans OX=6239 GN=arx-1 PE=3 SV=1	Q9N4I0	arx-1	48 kDa	26.3904	26.2423	26.0216	25.1915	25.5898	25.8846	26.0118	26.2356	25.5794	25.4924	26.4457	26.0529	25.9988	24.9576	25.4965	25.7803	26.5284	25.6795	25.2822	25.2744	25.684	-0.275831	0.937119	0.42851	-0.662809	0.418008	0.0682223	-0.512703	0.67559	0.150191	-0.582571	0.808717	0.105092
Actin-related protein 2 OS=Caenorhabditis elegans OX=6239 GN=arx-2 PE=3 SV=1	P53489	arx-2	45 kDa	25.738	25.9017	25.893	26.2324	26.3461	25.7697	26.3024	26.2926	26.0661	26.3577	26.6623	26.3872	26.4578	26.6529	26.4604	26.3072	26.7916	25.9037	25.5874	26.2415	26.4581	0.376124	0.885874	0.194839	0.271851	0.833499	0.342882	0.0546384	0.929258	0.846806	-0.238471	0.926751	0.403914
Actin-related protein 2/3 complex subunit OS=Caenorhabditis elegans OX=6239 GN=arx-3 PE=1 SV=1	A0A3P6PCS5	arx-3	42 kDa	24.9024	25.499	25.1763	25.172	25.7291	24.9882	25.5336	25.3207	25.586	24.4295	25.0927	24.6602	24.1111	24.8743	25.0066	24.8146	25.0324	25.1044	24.8156	25.5092	24.5853	0.287517	0.930941	0.37901	0.103826	0.922891	0.748215	-0.0634822	0.929057	0.84425	-0.0137857	0.962075	0.965951
Group of Actin-related protein 2/3 complex subunit OS=Caenorhabditis elegans OX=6239 GN=arx-3 PE=1 SV=1+1	A0A3P6PCS5 (+1)	arx-3.1		24.9024	25.499	25.1763	25.172	25.7291	24.9882	25.5336	25.3207	25.586	24.4295	25.0927	24.6602	24.1111	24.8743	25.0066	24.8146	25.0324	25.1044	24.8156	25.5092	24.5853	0.287517	0.930941	0.37901	0.103826	0.922891	0.748215	-0.0634822	0.929057	0.84425	-0.0137857	0.962075	0.965951
Actin-related protein 2/3 complex subunit OS=Caenorhabditis elegans OX=6239 GN=arx-3 PE=1 SV=1	Q9U1R7	arx-3.2	41 kDa	24.9024	25.499	25.1763	25.172	25.7291	24.9882	25.5336	25.3207	25.586	24.4295	25.0927	24.6602	24.1111	24.8743	25.0066	24.8146	25.0324	25.1044	24.8156	25.5092	24.5853	0.287517	0.930941	0.37901	0.103826	0.922891	0.748215	-0.0634822	0.929057	0.84425	-0.0137857	0.962075	0.965951
Probable actin-related protein 2/3 complex subunit 2 OS=Caenorhabditis elegans OX=6239 GN=arx-4 PE=3 SV=1	Q8WTM6	arx-4	34 kDa	26.2651	24.5422	25.5837	25.0883	25.4664	25.0954	25.1187	23.7809	25.0116	24.9571	25.1547	24.6985	26.2043	25.3614	25.2546	25.3794	25.2721	25.0032	24.6789	25.6783	24.5396	-0.8266	0.786827	0.0828257	-0.246972	0.902032	0.588669	0.670008	0.680826	0.153392	-0.252643	0.943964	0.580216
Probable actin-related protein 2/3 complex subunit 3 OS=Caenorhabditis elegans OX=6239 GN=arx-5 PE=3 SV=1	Q9XWV3	arx-5	21 kDa	20.9503	21.1175	19.7239	20.6974	21.0973	20.613	21.2784	22.0768	21.2341	20.2464	19.7096	19.672	21.0847	19.2118	21.7222	20.0306	21.8067	20.9869	20.4071	23.365	19.9768	0.932523	0.90209	0.239011	0.205325	0.927095	0.791311	0.796901	0.823304	0.311575	0.30824	0.950898	0.691587
Probable actin-related protein 2/3 complex subunit 4 OS=Caenorhabditis elegans OX=6239 GN=arx-6 PE=3 SV=1	P58798	arx-6	20 kDa	25.53	24.813	25.1615	24.901	24.7138	24.9162	25.0196	23.7587	25.4663	24.9552	22.4545	23.9147	24.3368	22.0494	21.0686	25.6634	25.3339	23.9425	23.847	25.4848	25.2467	-0.419969	0.950922	0.591237	-0.324491	0.914861	0.677636	-1.28987	0.595612	0.111268	-0.120438	0.959088	0.877103
Actin-related protein 2/3 complex subunit 5 OS=Caenorhabditis elegans OX=6239 GN=arx-7 PE=1 SV=1	O61861	arx-7	17 kDa	25.3211	23.4109	25.3373	24.7505	24.2792	24.9716	25.263	21.3368	25.4003	23.7851	21.6663	24.6554	24.4392	21.967	24.1222	24.947	24.8088	24.1424	25.5314	24.194	24.4039	-0.689752	0.943336	0.49082	-0.0226719	0.941265	0.981799	0.140542	0.932319	0.88757	0.0770509	0.961191	0.938205
ATP synthase subunit b OS=Caenorhabditis elegans OX=6239 GN=asb-1 PE=1 SV=1	Q20053	asb-1	34 kDa	28.0049	27.6988	27.4887	27.027	27.552	27.4997	26.884	26.6885	27.1014	22.1889	22.3097	21.2136	21.172	21.3658	21.2209	22.2658	21.1252	21.4546	20.6903	21.0364	20.4442	-0.83947	0.522377	0.0230023	-0.371202	0.800771	0.283897	-0.651171	0.454679	0.0691975	-0.891541	0.439243	0.016726
ATP Synthase B homolog OS=Caenorhabditis elegans OX=6239 GN=asb-1 PE=1 SV=1	Q20053	asb-1	34 kDa	21.6601	21.5366	19.7056	21.6463	21.9878	19.1361	19.5262	21.3146	22.1929	28.3353	26.3389	27.3429	28.2375	28.5579	27.7503	28.9184	28.0453	27.0787	27.74	27.5996	26.4112	0.043811	0.966509	0.958095	-0.0440182	0.939796	0.957897	0.842843	0.827176	0.319494	-0.763897	0.921216	0.365635
ATP synthase subunit b OS=Caenorhabditis elegans OX=6239 GN=asb-2 PE=1 SV=1	Q19126	asb-2	35 kDa	30.5612	30.4663	30.4625	30.1929	30.3041	30.2333	30.3081	30.0923	30.5158	20.7218	21.003	20.8212	21.1831	20.6909	19.8359	21.6315	20.7733	21.8085	21.8449	20.7991	22.3454	-0.191257	0.953152	0.627685	-0.253206	0.889602	0.52195	-0.278702	0.880555	0.481502	0.258704	0.938592	0.513069
ATP Synthase B homolog OS=Caenorhabditis elegans OX=6239 GN=asb-2 PE=1 SV=1	Q19126	asb-2	35 kDa	20.5841	19.895	20.6704	21.8521	21.9663	20.525	20.4335	21.0084	21.2991	30.5134	30.437	30.4875	30.4545	30.4482	30.3121	30.7523	30.6016	29.9232	30.5568	30.6347	29.9968	0.530471	0.876082	0.174482	1.06468	0.0886968	0.0113188	-0.0743422	0.929102	0.844823	-0.0295942	0.96118	0.937864
KH domain-containing protein OS=Caenorhabditis elegans OX=6239 GN=ascc-1 PE=1 SV=1	A9Z1L6	ascc-1	44 kDa	21.6921	20.6537	20.2458	20.7216	23.6238	21.4219	20.6147	21.2016	19.73	21.0551	24.0217	22.2391	21.8253	20.9958	19.8899	22.4909	21.008	20.5933	21.3188	21.3705	20.7626	-0.348449	0.955513	0.670678	1.05853	0.733341	0.20637	-1.53493	0.474977	0.073977	-0.213469	0.955816	0.794129
Isoform a of RNA-binding protein asd-2 OS=Caenorhabditis elegans OX=6239 GN=asd-2	G5EFF1-2	asd-2	36 kDa	22.9882	23.0003	22.7994	22.9028	23.0105	23.4443	23.0863	23.1504	22.7104	21.5047	20.0372	19.8916	21.2948	21.1204	21.5868	21.7042	21.0951	21.9256	20.4768	20.8492	20.319	0.0530368	0.964331	0.886347	0.189892	0.905469	0.610158	0.856181	0.252128	0.0318457	-1.02661	0.364346	0.0122521
Isoform b of RNA-binding protein asd-2 OS=Caenorhabditis elegans OX=6239 GN=asd-2	G5EFF1-3	asd-2.1	43 kDa	22.9882	23.0003	22.7994	22.9028	23.0105	23.4443	23.0863	23.1504	22.7104	23.1369	20.9033	20.6743	20.8228	20.7726	22.0296	22.4382	21.6921	21.456	22.1785	20.3653	21.5524	0.0530368	0.965591	0.926711	0.189892	0.922274	0.742283	-0.36317	0.89085	0.531223	-0.49671	0.925438	0.394237
RNA-binding protein asd-2 OS=Caenorhabditis elegans OX=6239 GN=asd-2 PE=1 SV=1	G5EFF1	asd-2	48 kDa	21.4011	21.2725	21.1873	20.6706	20.7011	19.9476	21.3811	20.9126	21.1404	22.5941	23.0904	22.5082	22.6753	23.1108	20.0009	21.2047	20.5442	20.5591	21.2815	20.8199	21.5955	-0.142243	0.961355	0.801834	-0.847203	0.645679	0.147564	-0.801864	0.704294	0.169088	0.462985	0.928603	0.418257
Group of Isoform a of RNA-binding protein asd-2 OS=Caenorhabditis elegans OX=6239 GN=asd-2+1	G5EFF1-2 (+1)	asd-2+1		22.9882	23.0003	22.7994	22.9028	23.0105	23.4443	23.0863	23.1504	22.7104	22.5938	21.6882	19.9083	21.0529	21.1839	21.4223	21.2593	21.1088	21.4738	20.9485	21.1843	21.8956	0.0530368	0.965116	0.91115	0.189892	0.916406	0.690167	-0.177094	0.916569	0.709982	0.0621691	0.959761	0.895939
Probable ATP synthase subunit g 1, mitochondrial OS=Caenorhabditis elegans OX=6239 GN=asg-1 PE=3 SV=1	P90921	asg-1	15 kDa	26.1246	24.9583	26.4342	25.4649	24.8207	25.6704	25.4738	23.3908	26.1878	25.6635	23.8229	25.9541	26.15	22.8883	25.7701	27.3875	26.7174	26.2566	25.9897	25.7377	25.8226	-0.821543	0.922325	0.324708	-0.52033	0.891087	0.529136	-0.210674	0.925193	0.797867	-0.937149	0.900029	0.263352
Probable ATP synthase subunit g 2, mitochondrial OS=Caenorhabditis elegans OX=6239 GN=asg-2 PE=3 SV=1	Q18803	asg-2	15 kDa	29.2324	28.097	29.1196	28.927	28.1645	28.61	28.6066	26.7518	28.9009	28.2486	26.8525	28.4787	29.0372	26.0244	28.7544	29.7363	29.4718	28.6887	29.0552	28.8889	28.8092	-0.729925	0.920245	0.313584	-0.249169	0.920666	0.72724	0.0787216	0.934036	0.912104	-0.381147	0.94498	0.594574
ATPase asna-1 OS=Caenorhabditis elegans OX=6239 GN=asna-1 PE=1 SV=1	P30632	asna-1	38 kDa	26.7617	26.7362	26.3286	26.614	26.4676	26.8533	27.1139	26.1657	26.9825	26.9837	27.3584	27.19	27.1279	27.0447	27.3803	26.9154	27.5271	26.9648	26.6061	27.3821	27.2459	0.145227	0.953506	0.633842	0.0361622	0.936289	0.905278	0.0069369	0.938468	0.981785	-0.0577285	0.958053	0.849387
Asparagine synthetase [glutamine-hydrolyzing] OS=Caenorhabditis elegans OX=6239 GN=asns-2 PE=1 SV=1	Q21463	asns-2	65 kDa	24.8109	25.2787	25.3076	24.7051	25.1393	23.737	25.104	25.6565	24.8086	24.5059	25.1312	24.3507	25.2334	25.2479	24.8659	23.9911	23.1385	23.2723	25.6742	26.0212	25.2288	0.0572894	0.964153	0.880862	-0.60526	0.600654	0.12666	0.453127	0.782681	0.245522	2.17411	0.0016951	2.43774e-05
Aspartic protease 1 OS=Caenorhabditis elegans OX=6239 GN=asp-1 PE=1 SV=1	G5EEI4	asp-1	43 kDa	30.9778	31.0987	31.2095	31.4545	31.3445	31.3449	31.5606	31.7509	31.3158	30.9754	31.1931	30.297	30.9294	30.837	31.5882	30.8086	31.1996	31.1166	30.9251	31.1834	31.2523	0.447112	0.836454	0.119766	0.285974	0.8162	0.309188	0.296359	0.813224	0.292505	0.0786807	0.955045	0.776446
Peptidase A1 domain-containing protein OS=Caenorhabditis elegans OX=6239 GN=asp-12 PE=1 SV=1	O01531	asp-12	42 kDa	25.7159	25.5289	25.049	20.8314	24.8045	21.0093	21.3671	19.8302	20.7575	26.0602	26.2277	25.9876	24.2166	22.9734	22.6245	22.5227	23.5821	23.082	21.3402	19.8012	20.9199	-4.77969	0.000124476	1.42817e-05	-3.21623	0.0021745	0.000827932	-2.82036	0.0216603	0.00242817	-2.37518	0.299691	0.00809591
Peptidase A1 domain-containing protein OS=Caenorhabditis elegans OX=6239 GN=asp-13 PE=1 SV=1	Q22972	asp-13	42 kDa	27.6523	27.6735	27.6915	28.4301	28.0762	28.2565	28.3134	28.6894	28.3803	28.0072	28.6102	28.0717	29.0325	29.1483	28.9765	27.4026	27.8504	27.5436	28.2704	28.8165	28.7669	0.788565	0.227062	0.00486924	0.581804	0.229075	0.028731	0.822788	0.0343922	0.00360178	1.0191	0.0433288	0.000636227
Peptidase A1 domain-containing protein OS=Caenorhabditis elegans OX=6239 GN=asp-14 PE=1 SV=2	Q94271	asp-14	40 kDa	24.4006	24.465	24.4545	26.9989	26.1793	26.802	25.2238	26.0874	25.0508	25.2903	25.96	25.2872	27.6738	27.802	27.0696	24.7655	25.2943	25.6826	26.6624	27.1549	26.4764	1.01394	0.333494	0.0103196	2.21999	1.86758e-08	8.34376e-06	2.00265	4.12819e-06	2.77384e-05	1.51711	0.0349621	0.0004803
Peptidase A1 domain-containing protein OS=Caenorhabditis elegans OX=6239 GN=asp-2 PE=1 SV=1	Q86NE0	asp-2	47 kDa	28.5354	28.6773	28.6475	29.0296	28.8241	28.8504	29.0297	29.3098	28.8913	28.5071	28.8412	28.2888	28.5987	28.4439	28.427	28.2661	28.658	28.5123	28.3343	28.6494	28.8983	0.456819	0.750494	0.0660745	0.281274	0.769618	0.242739	-0.055804	0.926503	0.813032	0.14856	0.940144	0.531061
Aspartic protease 3 OS=Caenorhabditis elegans OX=6239 GN=asp-3 PE=1 SV=3	P55956	asp-3	43 kDa	28.6809	28.9176	28.7947	28.9858	28.9546	28.6844	28.9038	29.2747	28.8516	28.9176	29.0893	28.4277	28.9041	28.6757	29.2141	28.8935	29.1213	28.9851	28.3818	28.8461	28.9291	0.212282	0.935048	0.410725	0.077155	0.924374	0.762876	0.119761	0.908141	0.640218	-0.280953	0.904345	0.279941
Aspartic protease 4 OS=Caenorhabditis elegans OX=6239 GN=asp-4 PE=2 SV=1	Q21966	asp-4	49 kDa	28.0016	27.8167	27.9446	28.0024	27.84	27.9524	28.1668	28.1617	27.9195	28.4135	28.6022	28.4067	28.2852	27.7331	28.3569	27.9411	28.4578	28.4441	28.3659	28.6403	28.1009	0.161695	0.945182	0.512413	0.01063	0.940267	0.965422	-0.349049	0.701387	0.167014	0.0880169	0.952384	0.720156
Peptidase A1 domain-containing protein OS=Caenorhabditis elegans OX=6239 GN=asp-5 PE=1 SV=1	O01532	asp-5	42 kDa	28.2422	28.4536	28.4785	28.839	28.5954	28.8019	28.6261	29.0049	28.7196	28.4103	28.8912	28.3837	29.1589	29.0206	28.8621	28.4127	28.6436	28.66	28.8764	29.3272	29.1892	0.392087	0.820203	0.105114	0.354023	0.631629	0.140548	0.452096	0.435458	0.0649532	0.558844	0.54693	0.0260533
Aspartic protease 6 OS=Caenorhabditis elegans OX=6239 GN=asp-6 PE=1 SV=1	O01530	asp-6	42 kDa	29.5133	29.3135	29.504	29.8221	29.5285	29.7846	29.6831	29.8655	29.5287	29.6804	29.9901	29.365	29.82	29.886	29.6752	29.8023	29.7763	29.4349	29.4395	29.7777	29.8867	0.248825	0.917611	0.300419	0.268098	0.788102	0.26577	0.115244	0.906354	0.627059	0.0301221	0.959854	0.898602
TUG-UBL1 domain-containing protein OS=Caenorhabditis elegans OX=6239 GN=asps-1 PE=1 SV=2	Q17425	asps-1	65 kDa	20.8928	19.4321	21.0667	21.2628	21.0891	20.501	20.1162	19.6656	20.3647	19.1249	19.369	18.4176	20.0162	20.54	21.0804	19.5481	18.5757	19.7762	19.6483	20.0947	21.0283	-0.415034	0.934164	0.403519	0.487131	0.826656	0.32878	1.57499	0.0455852	0.0047898	0.957122	0.735946	0.064885
ATPase family AAA domain-containing protein 3 OS=Caenorhabditis elegans OX=6239 GN=atad-3 PE=1 SV=2	Q20748	atad-3	67 kDa	28.3829	28.528	28.186	27.8337	28.0957	28.1265	28.077	28.2091	28.0991	28.343	28.7895	28.137	27.8553	28.2425	28.1412	28.1629	28.0966	28.0599	27.2722	28.0949	27.8908	-0.23722	0.928611	0.362852	-0.346977	0.712445	0.189351	-0.343496	0.73487	0.193601	-0.353804	0.869343	0.181234
Isoform b of Autophagy-related protein 18 OS=Caenorhabditis elegans OX=6239 GN=atg-18	O16466-2	atg-18	43 kDa	21.873	23.6591	23.4516	24.2565	23.9819	23.9204	24.0155	23.9823	24.2946	22.0307	20.0385	21.5648	20.8808	21.8499	20.3722	21.6706	20.3808	22.0736	21.8984	20.7528	19.7325	1.10289	0.814595	0.10073	1.05836	0.568424	0.114108	-0.177035	0.923929	0.783726	-0.580396	0.922435	0.373521
Autophagy-related protein 18 OS=Caenorhabditis elegans OX=6239 GN=atg-18 PE=1 SV=1	O16466	atg-18	45 kDa	20.1261	20.8552	20.8354	21.1726	19.9613	19.718	20.6391	20.024	21.3433	23.4	23.48	20.3919	23.3715	23.7651	22.9739	21.4653	22.1886	20.8452	21.0465	23.6643	23.2761	0.0632565	0.965844	0.935181	-0.321629	0.915156	0.679993	0.946189	0.77359	0.233978	1.16261	0.849158	0.147908
Isoform a of Cysteine protease atg-4.1 OS=Caenorhabditis elegans OX=6239 GN=atg-4.1	K8ESC5-2	atg-4.1	52 kDa	22.6108	22.297	20.5526	22.4247	22.3514	22.1321	22.1997	22.2805	22.5164	21.1878	22.1241	21.1735	20.4962	20.6242	20.6418	22.1394	21.226	20.5498	21.4681	21.3189	22.1935	0.512103	0.917236	0.298625	0.482622	0.82546	0.326424	-0.907706	0.477792	0.074666	0.355085	0.934196	0.467285
Cysteine protease atg-4.1 OS=Caenorhabditis elegans OX=6239 GN=atg-4.1 PE=1 SV=1	K8ESC5	atg-4.1	55 kDa	20.5436	20.4135	20.5693	21.8586	21.7549	20.3999	21.0929	21.7148	20.8226	18.6947	22.7844	23.144	21.0282	20.7688	22.6078	22.1887	22.482	21.9332	21.8489	21.2523	22.4375	0.701349	0.935647	0.41574	0.829039	0.831174	0.337967	-0.0727569	0.935368	0.932035	-0.355073	0.950156	0.678027
Ubiquitin-like modifier-activating enzyme ATG7 OS=Caenorhabditis elegans OX=6239 GN=atg-7 PE=1 SV=1	G5EBK4	atg-7	72 kDa	20.4598	22.0168	20.6495	20.4861	22.3853	19.2491	21.0902	20.8921	20.1966	23.4163	21.5922	21.4998	21.0214	21.3013	21.1741	19.4571	20.169	21.2629	20.0533	20.3468	21.5783	-0.315752	0.955357	0.667688	-0.335225	0.911063	0.648651	-1.00381	0.722456	0.183011	0.363128	0.946796	0.621808
Aamy domain-containing protein OS=Caenorhabditis elegans OX=6239 GN=atgp-1 PE=1 SV=2	Q9XVU3	atgp-1	69 kDa	25.1969	25.0413	25.0629	24.1279	24.6851	24.321	24.2109	25.4547	24.2435	24.5076	24.0818	24.8334	21.0502	23.6405	22.9731	22.8215	20.568	21.8324	23.8208	24.475	22.4712	-0.463972	0.942812	0.484986	-0.722339	0.799493	0.281969	-1.91965	0.0822423	0.00902001	1.84837	0.350185	0.0113618
Aamy domain-containing protein OS=Caenorhabditis elegans OX=6239 GN=atgp-2 PE=1 SV=2	O45298	atgp-2	73 kDa	23.24	23.4528	24.0374	22.3128	22.8095	23.8621	22.6145	24.7637	23.6068	22.4773	23.4077	23.658	21.9566	22.4513	22.3379	20.8729	20.6794	21.7193	21.075	21.5659	20.8427	0.0849442	0.96379	0.869898	-0.581926	0.791651	0.270635	-0.932377	0.520092	0.0858951	0.0706588	0.959608	0.891616
Abhydrolase_2 domain-containing protein OS=Caenorhabditis elegans OX=6239 GN=ath-1 PE=1 SV=1	A0A061ACY0	ath-1	33 kDa	23.9575	24.0148	24.3069	24.4104	24.0354	24.3212	24.7463	24.2758	23.8191	23.0256	21.8679	23.3042	23.2541	20.7484	24.0587	21.2521	22.7341	22.6434	21.1807	22.9057	22.3457	0.187332	0.960715	0.785414	0.162591	0.929054	0.813139	-0.0455112	0.936346	0.947204	-0.0658027	0.960713	0.923732
5-aminoimidazole-4-carboxamide ribonucleotide formyltransferase OS=Caenorhabditis elegans OX=6239 GN=atic-1 PE=1 SV=3	Q95QQ4	atic-1	65 kDa	26.5998	26.6368	25.8505	26.8234	26.5058	26.7382	26.6454	26.3927	26.8295	26.9392	27.0748	26.705	27.5104	27.5007	27.2516	26.0673	26.2806	25.981	27.3149	26.8201	27.521	0.260171	0.925467	0.342853	0.326799	0.764626	0.237108	0.514584	0.461135	0.0706829	1.10907	0.0453143	0.000680782
GB1/RHD3-type G domain-containing protein OS=Caenorhabditis elegans OX=6239 GN=atln-1 PE=1 SV=1	Q9BMU4	atln-1	65 kDa	26.8535	27.0096	26.9684	26.8928	26.9287	26.9817	27.0104	27.5758	26.9454	27.3735	27.3706	27.3492	26.9825	26.9555	27.6629	27.2131	27.3922	27.2279	26.9771	26.9195	26.9434	0.233349	0.924999	0.340043	-0.0094554	0.940471	0.968725	-0.164071	0.884462	0.499316	-0.331069	0.869622	0.18178
AcTiniN OS=Caenorhabditis elegans OX=6239 GN=atn-1 PE=1 SV=1	Q23158	atn-1	107 kDa	29.6672	29.4889	29.5429	29.4065	29.3913	29.2899	29.4842	29.9506	29.4778	29.3291	29.1478	29.3954	28.8518	30.0522	29.1481	29.023	28.0231	29.3883	29.8231	29.0504	29.4118	0.0711934	0.962839	0.842185	-0.203772	0.89892	0.570448	0.059907	0.930803	0.866924	0.617	0.79945	0.0980655
ATP synthase subunit alpha, mitochondrial OS=Caenorhabditis elegans OX=6239 GN=atp-1 PE=1 SV=1	Q9XXK1	atp-1	58 kDa	33.4917	33.2279	33.279	32.9569	33.187	33.1161	33.1294	33.3863	33.1647	22.02	20.8203	21.5387	20.3042	22.0159	20.0566	21.1597	21.3612	21.4577	20.7879	20.707	21.3202	-0.106019	0.961245	0.798966	-0.246185	0.896305	0.555974	-0.66743	0.621302	0.122054	-0.387857	0.91988	0.357304
Isoform d of ATP synthase subunit alpha, mitochondrial OS=Caenorhabditis elegans OX=6239 GN=atp-1	Q9XXK1-4	atp-1	55 kDa	20.108	21.7555	20.3835	21.2081	20.7476	21.0074	21.7246	21.9524	21.1593	33.5081	33.9789	33.7459	33.5687	33.7565	33.6434	33.6462	33.7492	33.3609	33.4354	33.8098	33.5911	0.863081	0.547642	0.0254573	0.238688	0.886298	0.506632	-0.0881065	0.925835	0.805234	0.0266554	0.961265	0.940483
ATP synthase subunit beta, mitochondrial OS=Caenorhabditis elegans OX=6239 GN=atp-2 PE=1 SV=2	P46561	atp-2	58 kDa	33.4652	33.3887	33.4736	33.1592	33.2267	33.2576	33.2117	33.4386	33.3657	33.5315	33.826	33.6303	33.6217	33.5798	33.5697	33.583	33.8308	33.2264	33.4799	33.6356	33.5373	-0.103806	0.953024	0.625502	-0.228001	0.804908	0.290302	-0.0722453	0.91908	0.733616	0.00423415	0.96263	0.984059
ATP synthase subunit O, mitochondrial OS=Caenorhabditis elegans OX=6239 GN=atp-3 PE=1 SV=1	Q7JNG1	atp-3	25 kDa	30.1952	29.8491	30.2897	29.978	29.7769	30.0616	29.9385	28.9918	30.2355	21.6393	21.493	20.8021	22.697	20.3139	21.1298	21.3726	20.6115	22.731	21.4215	21.9182	20.7898	-0.389383	0.944416	0.503254	-0.172495	0.92464	0.765565	0.0687576	0.933568	0.90528	-0.195156	0.953165	0.735948
ATP synthase subunit O, mitochondrial OS=Caenorhabditis elegans OX=6239 GN=atp-3 PE=1 SV=1	P91283	atp-3	22 kDa	22.491	19.2713	19.7035	19.2792	21.3794	20.8501	19.3836	19.1754	20.5181	29.7601	29.1125	30.3092	30.4343	29.0148	30.3081	30.4463	30.586	30.2371	30.2321	30.2968	30.2083	-0.796237	0.91169	0.274076	0.0142963	0.941399	0.984039	0.191782	0.924374	0.788646	-0.177425	0.956238	0.804103
ATP synthase-coupling factor 6, mitochondrial OS=Caenorhabditis elegans OX=6239 GN=atp-4 PE=1 SV=1	O16517	atp-4	14 kDa	25.6174	25.2229	25.5471	26.3902	23.8368	25.9276	26.1749	21.1771	26.2955	25.9277	23.6149	26.7863	25.768	20.833	26.0261	26.8828	26.7662	26.0396	26.3225	25.5819	25.2331	-0.913293	0.944716	0.506805	-0.0775577	0.939597	0.954741	-1.23394	0.849235	0.372413	-0.850346	0.940568	0.536164
ATP synthase subunit d, mitochondrial OS=Caenorhabditis elegans OX=6239 GN=atp-5 PE=1 SV=2	Q17763	atp-5	22 kDa	30.9432	30.386	30.8171	30.4404	30.1316	30.5106	30.6641	29.5121	30.7415	30.4898	29.8973	30.8807	30.8149	29.3913	30.6461	31.0856	31.1427	30.935	30.9231	31.1666	30.8531	-0.409527	0.919173	0.30811	-0.354586	0.847541	0.375642	-0.138496	0.918354	0.726632	-0.0734737	0.958178	0.852663
ATP synthase subunit a OS=Caenorhabditis elegans OX=6239 GN=atp-6 PE=3 SV=2	P24888	atp-6	23 kDa	20.5641	20.5576	21.251	20.8562	20.0569	19.1496	20.8183	20.6035	19.8752	20.8673	21.2108	22.0698	21.0279	21.3124	21.5871	22.6991	26.0722	22.4912	22.4725	21.1188	22.4152	-0.358592	0.953233	0.629093	-0.770048	0.81424	0.305753	-0.0735833	0.934623	0.920777	-1.75198	0.565267	0.0281679
AT hook Transcription Factor family OS=Caenorhabditis elegans OX=6239 GN=attf-2 PE=1 SV=1	O17406	attf-2	44 kDa	26.2064	26.3853	25.4331	25.975	25.503	25.3675	26.6017	25.8808	26.2375	25.3754	25.0667	24.2394	23.6635	26.8965	18.5146	23.6612	21.3931	23.7977	25.0805	23.6541	24.6112	0.231721	0.963521	0.861898	-0.393134	0.924888	0.768087	-1.86895	0.709173	0.172661	1.49791	0.901707	0.2696
LsmAD domain-containing protein OS=Caenorhabditis elegans OX=6239 GN=atx-2 PE=1 SV=2	D4PH96	atx-2	119 kDa	24.9094	24.0533	23.9569	24.1761	23.8888	22.5576	23.8569	22.7184	23.6455	21.8551	21.9928	22.4446	19.7018	24.5552	21.6484	22.917	18.3178	19.9531	24.0191	21.9328	22.9153	-0.899614	0.935429	0.413906	-0.765677	0.881428	0.485582	-0.129045	0.933601	0.905758	2.55983	0.574429	0.0293021
Probable uridine-cytidine kinase OS=Caenorhabditis elegans OX=6239 GN=B0001.4 PE=3 SV=2	Q17413	B0001.4	28 kDa	20.2798	24.1655	24.1478	24.5396	24.1859	23.2301	24.5961	23.9179	22.8539	23.4394	20.3809	24.5613	24.4909	23.3469	25.1824	24.1276	24.2478	24.5193	24.648	25.2608	24.2624	0.924943	0.929415	0.368286	1.12088	0.797036	0.278327	1.54619	0.659447	0.140923	0.425493	0.950042	0.675974
Putative pseudouridine synthase B0024.11 OS=Caenorhabditis elegans OX=6239 GN=B0024.11 PE=3 SV=1	Q17426	B0024.11	65 kDa	23.6921	23.8748	23.1673	24.0532	23.9476	25.4225	23.9768	24.3426	24.6455	22.344	24.1096	22.4566	23.2853	25.4738	24.8595	22.3551	20.5778	23.539	24.0127	24.3583	24.1067	0.743589	0.915891	0.292329	0.89638	0.734841	0.207688	1.56949	0.270339	0.0350103	2.00194	0.32422	0.00955426
Uncharacterized protein B0035.15 OS=Caenorhabditis elegans OX=6239 GN=B0035.15 PE=4 SV=1	Q17439	B0035.15	33 kDa	22.068	22.2356	22.069	21.5272	22.0565	21.0531	22.5119	20.9279	21.6069	21.5428	21.7286	20.696	21.0712	21.8187	20.9323	20.5518	20.3595	20.635	22.2135	20.2455	20.9	-0.441953	0.929441	0.368469	-0.578557	0.769952	0.243123	-0.048397	0.934609	0.920575	0.604196	0.887584	0.223719
Macro domain-containing protein OS=Caenorhabditis elegans OX=6239 GN=B0035.3 PE=1 SV=1	Q17432	B0035.3	22 kDa	20.8723	21.1574	19.2527	20.519	20.8825	20.5051	20.324	19.7586	21.4633	22.3424	20.3636	20.7456	20.1369	20.8097	21.3526	22.7955	22.6658	22.1864	22.5897	23.5523	21.2659	0.0878572	0.964542	0.892902	0.208055	0.923092	0.750169	-0.384135	0.895695	0.558072	-0.0799152	0.959991	0.902528
S-methyl-5'-thioadenosine phosphorylase OS=Caenorhabditis elegans OX=6239 GN=B0228.7 PE=3 SV=2	Q09438	B0228.7	32 kDa	26.0948	25.5466	25.9486	26.6119	25.6834	26.3073	26.5041	26.5001	26.3461	25.8504	26.1531	25.8647	25.6114	25.5575	25.877	26.1696	26.1542	26.3812	25.1368	26.257	26.7038	0.586751	0.817514	0.102973	0.33751	0.829821	0.335168	-0.274094	0.868032	0.431602	-0.202444	0.942434	0.55964
Uncharacterized protein OS=Caenorhabditis elegans OX=6239 GN=B0238.11 PE=1 SV=1	O16487	B0238.11	37 kDa	23.5239	24.2885	24.2463	24.0736	24.7087	25.2515	24.9417	24.9062	25.2249	24.4832	24.8984	22.526	25.2371	25.2634	23.831	22.6454	24.7199	24.9458	20.7382	23.4208	24.2078	1.00475	0.899662	0.231352	0.658389	0.86548	0.427113	0.807975	0.833001	0.332102	-1.31476	0.828238	0.122826
Probable 3-hydroxyisobutyrate dehydrogenase, mitochondrial OS=Caenorhabditis elegans OX=6239 GN=B0250.5 PE=3 SV=1	Q9XTI0	B0250.5	31 kDa	27.8653	27.8821	27.9097	27.6796	27.8518	27.2097	27.8464	27.5184	27.86	27.6261	27.8731	27.5861	28.0923	27.8642	27.7299	27.8694	28.1818	27.2007	28.1462	28.0914	27.5353	-0.144095	0.952285	0.613079	-0.305331	0.804959	0.290382	0.200402	0.881	0.483472	0.173661	0.941121	0.542946
Uncharacterized protein OS=Caenorhabditis elegans OX=6239 GN=B0261.7 PE=1 SV=1	O01442	B0261.7	39 kDa	20.8735	20.6914	20.8758	20.8356	21.1727	20.6614	22.2979	21.2388	20.9667	21.0385	21.5479	20.7829	19.9326	20.411	20.4774	21.5468	21.9135	21.1216	19.6902	21.236	22.4566	0.68755	0.887683	0.199048	0.0763545	0.93473	0.883704	-0.849417	0.610123	0.117195	-0.399718	0.932089	0.447723
Probable 3-hydroxyacyl-CoA dehydrogenase B0272.3 OS=Caenorhabditis elegans OX=6239 GN=B0272.3 PE=3 SV=1	P41938	B0272.3	33 kDa	27.8509	27.7614	27.8548	27.2032	27.6047	26.9747	27.2731	27.2077	27.4328	28.0373	28.0731	27.9677	27.8817	27.751	27.8757	28.4416	28.4535	27.9657	27.8779	28.1637	29.4179	-0.517849	0.841061	0.124546	-0.561486	0.5193	0.0978437	-0.189912	0.896197	0.561	0.199601	0.940996	0.541408
Uncharacterized protein B0280.7 OS=Caenorhabditis elegans OX=6239 GN=B0280.7 PE=4 SV=2	P41998	B0280.7	39 kDa	20.0056	22.2592	21.2291	20.1419	20.3355	21.8815	20.2484	22.5046	21.4662	21.3367	20.8931	21.1342	20.6685	22.4593	20.8662	19.5956	20.4667	21.3998	20.7308	21.9734	23.4501	0.241809	0.959664	0.759661	-0.378295	0.908859	0.632929	0.21	0.924532	0.790411	1.56407	0.724484	0.0607489
U3 small nucleolar RNA-associated protein 18 homolog OS=Caenorhabditis elegans OX=6239 GN=B0280.9 PE=3 SV=1	P42000	B0280.9	48 kDa	24.4319	21.0625	22.5495	24.4448	22.469	22.175	24.4976	22.7061	22.847	24.3427	24.3427	24.0823	24.4591	24.2308	24.5758	24.9266	24.1534	22.3951	24.2309	24.6318	25.0354	0.668998	0.934428	0.405649	0.34836	0.912926	0.662555	0.166017	0.92831	0.834885	0.807654	0.91273	0.317721
Probable 3-ketoacyl-CoA thiolase OS=Caenorhabditis elegans OX=6239 GN=B0303.3 PE=3 SV=1	P34255	B0303.3	48 kDa	28.5369	28.6555	28.4778	28.0399	28.2904	28.0137	27.6937	27.9837	27.9606	28.8342	29.4939	28.8509	28.3431	28.4594	28.0914	28.8544	28.8424	28.3149	28.261	28.494	28.2017	-0.677425	0.397095	0.0138599	-0.442069	0.495284	0.0908901	-0.761709	0.0612143	0.00674361	-0.351656	0.864342	0.171893
Uncharacterized protein OS=Caenorhabditis elegans OX=6239 GN=B0334.3 PE=1 SV=2	Q17474	B0334.3	69 kDa	28.2474	28.2612	28.1638	27.7627	27.98	27.4697	27.8066	28.2199	27.4953	28.0713	28.5395	28.3366	27.9136	27.9491	28.0514	28.1347	28.2714	28.2651	27.7554	28.2876	28.0537	-0.383575	0.849756	0.13448	-0.486683	0.394543	0.0625514	-0.344403	0.713862	0.176207	-0.191502	0.931581	0.443222
Uncharacterized protein B0361.3 OS=Caenorhabditis elegans OX=6239 GN=B0361.3 PE=4 SV=1	Q7JPQ6	B0361.3	72 kDa	22.8013	22.6921	22.8024	23.1841	23.0037	22.2946	22.6455	23.5155	22.1089	22.4771	22.8714	21.6815	21.1068	19.0286	22.2321	20.1937	21.0536	22.092	20.9794	18.0975	21.8754	-0.00864371	0.967446	0.991976	0.0621657	0.9388	0.942342	-1.55417	0.514634	0.0843464	-0.795657	0.920443	0.360776
Putative methyltransferase B0361.6 OS=Caenorhabditis elegans OX=6239 GN=B0361.6 PE=3 SV=1	Q10950	B0361.6	43 kDa	22.9526	23.2448	19.5876	23.6758	23.4071	22.21	20.7531	19.727	20.57	23.0695	23.1164	21.577	22.069	22.1274	23.918	22.9881	24.2599	23.4763	23.6216	23.0212	23.0756	-1.57827	0.742583	0.0631269	1.16932	0.666234	0.158791	0.117155	0.932081	0.884263	-0.335283	0.950138	0.677687
Uncharacterized protein OS=Caenorhabditis elegans OX=6239 GN=B0379.1 PE=1 SV=1	Q9XU45	B0379.1	25 kDa	23.2254	23.2495	23.0914	24.1375	23.2575	23.1914	23.2393	22.4263	22.8214	23.1015	22.6833	23.5435	23.1299	21.7942	23.5237	24.2209	24.6821	23.1607	22.7843	23.6003	23.0621	-0.359748	0.938955	0.445427	0.340021	0.877642	0.470355	-0.293521	0.89106	0.532337	-0.872319	0.761063	0.0755747
Carn_acyltransf domain-containing protein OS=Caenorhabditis elegans OX=6239 GN=B0395.3 PE=1 SV=1	Q17499	B0395.3	69 kDa	25.7071	25.6311	25.9827	25.3777	25.7105	24.9671	25.4945	25.7443	24.8364	24.9188	25.4038	25.0283	25.0694	24.9868	24.9508	24.9601	24.6315	24.8547	25.1324	25.5909	25.1427	-0.415234	0.863723	0.153504	-0.421861	0.645436	0.147438	-0.114648	0.91373	0.684935	0.473258	0.810929	0.106888
Uncharacterized protein B0416.5 OS=Caenorhabditis elegans OX=6239 GN=B0416.5 PE=4 SV=1	Q11073	B0416.5	55 kDa	25.0623	23.8397	21.3065	24.0217	25.0316	22.6542	23.8125	22.8171	22.8398	24.1591	22.2193	23.3211	23.2267	23.1127	22.8059	23.5763	24.2464	18.4997	23.0967	22.7946	22.0886	-0.246361	0.962591	0.835208	0.499676	0.914366	0.673716	-0.184704	0.93148	0.876026	0.55248	0.948044	0.64174
Uncharacterized protein B0464.6 OS=Caenorhabditis elegans OX=6239 GN=B0464.6 PE=4 SV=2	Q03564	B0464.6	73 kDa	22.3897	21.8317	20.3093	21.3908	21.3793	22.3517	22.6525	20.2571	21.6612	20.2801	20.6429	21.1646	22.3915	19.9481	20.3857	20.9234	21.0387	18.9884	20.9309	21.1558	20.5612	0.0133411	0.967274	0.985623	0.197009	0.927009	0.790386	0.212574	0.923062	0.774297	0.565812	0.932204	0.448755
Uncharacterized protein OS=Caenorhabditis elegans OX=6239 GN=B0491.5 PE=1 SV=1	Q17512	B0491.5	36 kDa	20.087	20.7335	21.6422	20.2165	21.3216	21.3076	20.9146	20.3424	19.9419	27.9682	28.1397	27.4062	27.4803	27.4258	27.6379	27.7267	28.0678	27.3356	27.2937	27.718	27.3172	-0.421254	0.919244	0.308464	0.127693	0.923493	0.754096	-0.323352	0.867968	0.431369	-0.267066	0.938719	0.514503
Diphthine methyl ester synthase OS=Caenorhabditis elegans OX=6239 GN=B0491.7 PE=1 SV=1	Q17514	B0491.7	31 kDa	19.9224	19.4352	21.1626	23.4872	20.9222	23.471	21.4575	21.1105	21.5325	19.9527	20.3169	21.1133	20.8103	22.3366	20.8211	21.4806	20.4127	21.3874	20.9591	20.694	20.2907	1.19342	0.77638	0.0773787	2.45339	0.00456985	0.00127327	0.861683	0.733309	0.192217	-0.445604	0.936639	0.491836
Uncharacterized protein B0495.5 OS=Caenorhabditis elegans OX=6239 GN=B0495.5 PE=4 SV=2	Q09214	B0495.5	82 kDa	18.5066	19.653	19.7973	18.4776	20.568	20.8837	20.3474	20.18	21.2273	21.1557	20.1932	20.9482	21.2271	19.9296	19.3833	20.6694	22.3603	22.1163	21.6232	21.1752	19.9133	1.26595	0.779416	0.0789019	0.657471	0.834423	0.344872	-0.585662	0.858242	0.398796	-0.811401	0.895307	0.247017
Putative endoplasmic reticulum metallopeptidase 1-A OS=Caenorhabditis elegans OX=6239 GN=B0495.7 PE=1 SV=2	Q09216	B0495.7	102 kDa	26.604	26.5606	26.2316	26.0735	26.2848	26.6792	26.2264	27.2894	26.6334	26.7889	27.405	26.8573	26.444	27.6007	25.953	26.3484	25.1474	26.1537	26.9332	26.3902	26.8052	0.250982	0.948379	0.553913	-0.119617	0.925747	0.776963	-0.351144	0.861741	0.409983	0.82634	0.731972	0.0634047
Uncharacterized protein B0495.8 OS=Caenorhabditis elegans OX=6239 GN=B0495.8 PE=3 SV=1	Q09217	B0495.8	37 kDa	21.6038	22.0145	21.7151	21.6749	21.5322	21.5469	21.9076	21.571	21.8145	22.2614	20.8083	19.9686	20.6825	21.5836	20.5385	20.6411	20.061	20.2796	20.1448	21.3728	21.2722	-0.0133984	0.967049	0.977376	-0.193134	0.915587	0.683468	-0.0779076	0.930965	0.869079	0.602657	0.883579	0.21305
BRO1 domain-containing protein BROX homolog OS=Caenorhabditis elegans OX=6239 GN=B0507.2 PE=3 SV=2	Q22885	B0507.2	48 kDa	22.4388	22.8415	22.5711	22.4582	23.2218	21.497	23.2516	23.2149	21.937	21.887	22.835	22.5171	21.7569	23.1196	21.4774	21.3053	21.7786	21.0595	21.4856	23.041	21.664	0.183956	0.958683	0.736882	-0.224832	0.915355	0.681591	-0.295071	0.901065	0.590944	0.6824	0.887127	0.222458
RNA helicase OS=Caenorhabditis elegans OX=6239 GN=B0511.6 PE=1 SV=2	O61815	B0511.6	61 kDa	26.648	26.6267	26.5321	27.1194	26.9541	27.6499	26.9163	27.5902	27.7678	26.4796	27.4239	27.0714	26.6454	25.8143	27.3106	26.0583	26.8448	27.3615	26.8774	26.6846	27.2278	0.822519	0.727688	0.0580951	0.638846	0.614859	0.13278	-0.401544	0.834147	0.334688	0.175104	0.949728	0.670397
Uncharacterized protein OS=Caenorhabditis elegans OX=6239 GN=B0564.7 PE=1 SV=2	Q17532	B0564.7	68 kDa	19.7938	20.9048	19.7085	20.0207	20.4843	19.3717	21.6715	21.0297	21.4813	23.5681	23.3622	24.209	20.1231	22.3501	23.0957	20.2706	21.9457	22.2177	21.3891	22.8053	21.5656	1.25845	0.775888	0.0771365	-0.176823	0.927384	0.794457	-1.85674	0.11418	0.0130263	0.441994	0.938955	0.51718
Barrier-to-autointegration factor 1 OS=Caenorhabditis elegans OX=6239 GN=baf-1 PE=1 SV=3	Q03565	baf-1	10 kDa	23.4658	21.475	21.8547	23.5367	19.6851	23.8398	19.2955	21.4983	21.2891	21.9414	20.9083	20.9407	20.8939	21.1255	21.0923	20.6002	21.1497	20.0267	20.8087	21.4612	21.142	-1.57084	0.789872	0.0845288	0.08874	0.937221	0.918698	-0.226217	0.92493	0.79488	0.545096	0.94031	0.533054
BAG family molecular chaperone regulator 1 OS=Caenorhabditis elegans OX=6239 GN=bag-1 PE=1 SV=1	O44739	bag-1	24 kDa	23.6016	23.9568	24.8519	24.2546	24.2348	24.7768	24.4354	21.7544	24.2599	22.2718	21.2433	24.4627	21.9922	23.8555	24.5163	24.6802	25.2931	24.6469	22.4486	24.4765	24.1914	-0.653524	0.93947	0.450385	0.285296	0.922035	0.740005	0.795358	0.844703	0.360306	-1.16788	0.871463	0.185452
Biogenic Amine Synthesis related OS=Caenorhabditis elegans OX=6239 GN=bas-1 PE=1 SV=1	H2KYG4	bas-1	58 kDa	25.111	24.8443	24.0097	22.8749	24.6962	23.64	24.4518	23.9075	23.4598	23.1503	22.919	22.1712	21.3329	20.8179	22.9306	21.848	21.1935	22.1838	19.955	21.6008	22.1083	-0.715288	0.90962	0.265793	-0.917949	0.665112	0.158145	-1.05304	0.588889	0.108657	-0.520375	0.92807	0.414047
Bulges Budding from the intestinal LumeN OS=Caenorhabditis elegans OX=6239 GN=bbln-1 PE=1 SV=1	Q18012	bbln-1	15 kDa	23.6834	21.0204	22.3495	23.2373	21.6973	22.256	22.829	20.0936	23.1501	21.2526	21.7023	22.03	20.9157	20.5149	21.7583	22.5712	20.6331	20.9042	21.665	21.4824	20.2981	-0.326876	0.956235	0.684855	0.0457517	0.939587	0.954588	-0.598675	0.875453	0.459944	-0.221046	0.955353	0.783449
Beta carbonic anhydrase 1 OS=Caenorhabditis elegans OX=6239 GN=bca-1 PE=3 SV=1	Q22460	bca-1	31 kDa	23.8847	23.7421	23.6826	22.5478	22.732	22.4618	23.1764	22.4531	24.4058	22.5232	22.3439	22.7369	23.5459	22.2555	21.9403	23.6887	21.8826	20.4992	22.3698	23.7943	22.3614	-0.42468	0.946416	0.527768	-1.18926	0.489394	0.0890393	0.0459167	0.936221	0.94524	0.818353	0.890202	0.231187
Carbonic anhydrase OS=Caenorhabditis elegans OX=6239 GN=bca-2 PE=1 SV=1	D3NQA9	bca-2	35 kDa	21.5831	21.6518	22.3119	22.0484	21.7228	22.0564	22.1952	17.6702	18.0706	22.5986	22.1736	19.8585	21.9584	20.5791	20.0082	21.0175	21.581	21.5557	21.3535	20.001	21.3314	-2.53692	0.40529	0.0143991	0.0935888	0.937374	0.920929	-0.694986	0.876609	0.464673	-0.489395	0.945701	0.605148
Branched-chain-amino-acid aminotransferase, cytosolic OS=Caenorhabditis elegans OX=6239 GN=bcat-1 PE=2 SV=2	P54688	bcat-1	47 kDa	27.9281	28.1332	28.0029	26.7994	27.0259	26.8805	26.6327	27.1632	27.3987	27.596	27.8722	27.6508	27.8504	27.8972	27.714	27.6476	27.912	28.0958	27.1348	27.6244	27.1899	-0.956522	0.0758805	0.00109243	-1.11949	0.000257041	0.000261759	0.114206	0.908648	0.644046	-0.568741	0.59321	0.0318097
2-oxoisovalerate dehydrogenase subunit alpha OS=Caenorhabditis elegans OX=6239 GN=bckd-1a PE=1 SV=1	Q4A1S8	bckd-1a	49 kDa	21.8692	21.5327	20.4453	19.7529	21.5947	20.3993	21.8726	19.9892	20.3216	27.9991	28.622	27.8988	27.7523	28.4699	28.132	27.9401	27.942	27.3649	27.4536	28.2156	27.4317	-0.554557	0.918673	0.305612	-0.700074	0.72593	0.200057	-0.0552401	0.934396	0.917404	-0.0486946	0.960827	0.927159
2-oxoisovalerate dehydrogenase subunit alpha, mitochondrial OS=Caenorhabditis elegans OX=6239 GN=bckd-1A PE=1 SV=2	O45924	bckd-1A	49 kDa	28.0656	27.8282	27.6782	27.5429	27.8743	27.9464	27.4124	27.93	28.1373	27.9991	28.622	27.8988	27.7523	28.4699	28.132	27.9401	27.942	27.3649	27.4536	28.2156	27.4317	-0.0307699	0.965473	0.922793	-0.0694911	0.930233	0.826848	-0.0552401	0.930425	0.861918	-0.0486946	0.959125	0.87813
Group of 2-oxoisovalerate dehydrogenase subunit alpha OS=Caenorhabditis elegans OX=6239 GN=bckd-1a PE=1 SV=1+1	Q4A1S8 (+1)	bckd-1a.1		20.0589	21.3061	21.0317	20.7875	20.7759	20.7762	20.9235	21.6486	20.4769	27.9991	28.622	27.8988	27.7523	28.4699	28.132	27.9401	27.942	27.3649	27.4536	28.2156	27.4317	0.217425	0.949653	0.572091	-0.0190244	0.939952	0.96038	-0.0552401	0.932159	0.88534	-0.0486946	0.959862	0.898841
Transket_pyr domain-containing protein OS=Caenorhabditis elegans OX=6239 GN=bckd-1b PE=1 SV=1	Q93619	bckd-1b	40 kDa	27.3694	27.3843	27.0725	26.8998	27.3419	27.0061	27.1558	27.3171	26.8527	27.3223	27.6897	27.2179	26.9924	26.4172	27.0004	26.9153	27.4173	26.5196	26.3108	26.6889	27.0743	-0.166891	0.949884	0.575492	-0.192819	0.888835	0.518315	-0.606607	0.378384	0.0537055	-0.259372	0.924467	0.387334
Beta-Carotene 15,15'-MonoOxygenase OS=Caenorhabditis elegans OX=6239 GN=bcmo-2 PE=1 SV=2	Q9TXT9	bcmo-2	61 kDa	20.1309	21.9625	21.6585	21.6481	20.6699	20.82	21.9227	22.1406	20.2963	20.9676	21.9167	21.7757	20.9127	22.1064	22.0698	20.6268	20.2172	19.8116	20.8897	21.9337	20.8492	0.202546	0.958043	0.722659	-0.204625	0.919862	0.719942	0.142987	0.925553	0.801977	1.00565	0.789466	0.0912958
BCS1-like protein OS=Caenorhabditis elegans OX=6239 GN=bcs-1 PE=1 SV=1	Q20755	bcs-1	50 kDa	21.3175	21.4268	22.0054	21.1751	21.4584	21.3111	21.8385	22.0772	21.2661	21.7693	22.4252	20.8998	20.3436	22.713	21.3696	20.5276	20.9737	19.539	20.0839	21.9376	21.5406	0.144018	0.961572	0.807535	-0.268386	0.911326	0.650581	-0.222727	0.91621	0.706719	0.840589	0.861608	0.167117
Polyribonucleotide nucleotidyltransferase OS=Caenorhabditis elegans OX=6239 GN=BE0003N10.1 PE=1 SV=3	Q965N3	BE0003N10.1	82 kDa	20.7208	20.9004	24.066	22.6807	22.8263	22.9945	21.9565	23.1098	22.3802	21.4373	19.963	20.2204	20.9889	21.4145	20.2086	21.6206	20.8851	20.1235	21.9235	20.985	20.6147	0.586467	0.93633	0.421586	0.938085	0.732164	0.205346	0.330449	0.909224	0.648451	0.298033	0.950308	0.680753
Methyltransf_21 domain-containing protein OS=Caenorhabditis elegans OX=6239 GN=BE0003N10.6 PE=4 SV=1	A0A0K3AU39	BE0003N10.6	42 kDa	21.1022	21.6502	20.7208	19.9918	19.5562	20.462	20.4341	20.2408	20.9104	23.4467	23.5968	23.9545	20.5779	19.9512	20.3886	22.273	20.2016	21.0372	21.4196	21.5766	20.8086	-0.629311	0.87209	0.167198	-1.15441	0.141357	0.0170745	-3.36005	1.84893e-11	6.90885e-07	0.0976672	0.95711	0.825357
Tubulin beta chain OS=Caenorhabditis elegans OX=6239 GN=ben-1 PE=1 SV=3	Q18817	ben-1	49 kDa	31.7695	31.629	31.7259	31.5352	31.5093	31.7408	31.5462	31.8487	31.6945	31.9124	32.1661	31.7704	31.8871	31.9117	32.2962	31.7895	32.3272	31.6234	31.89	31.8136	31.9243	-0.0116718	0.966583	0.960702	-0.113061	0.909059	0.634322	0.0820382	0.918661	0.729564	-0.0373803	0.958998	0.874654
Protein bicaudal D homolog OS=Caenorhabditis elegans OX=6239 GN=bicd-1 PE=1 SV=1	V6CJ04	bicd-1	84 kDa	25.7299	25.4988	25.0434	26.5107	25.1307	25.0164	26.2079	26.1826	25.1256	20.802	21.5398	20.5839	20.018	21.025	21.1171	20.6469	21.3702	21.0009	20.1933	20.2669	21.3145	0.414647	0.932351	0.389403	0.128567	0.926735	0.787434	-0.255164	0.901497	0.593748	-0.414431	0.924796	0.389645
Isoform b of Protein bicaudal D homolog OS=Caenorhabditis elegans OX=6239 GN=bicd-1	V6CJ04-2	bicd-1.1	83 kDa	25.7299	25.4988	25.0434	26.5107	25.1307	25.0164	26.2079	26.1826	25.1256	20.7805	21.2725	22.0527	20.607	21.0267	20.6666	21.4722	20.6916	21.0945	22.5218	20.7846	21.1468	0.414647	0.935432	0.413927	0.128567	0.927724	0.798188	-0.601847	0.779094	0.240854	0.398317	0.930301	0.432194
Isoform b of Protein bicaudal D homolog OS=Caenorhabditis elegans OX=6239 GN=bicd-1	V6CJ04-2	bicd-1	83 kDa	20.4066	21.6307	20.5519	21.0108	19.1351	19.1323	20.7413	20.3858	22.1652	25.5725	26.0739	25.9459	25.5242	26.5775	25.6315	23.5005	20.9536	23.8453	25.9404	25.8076	26.4589	0.234388	0.958737	0.738122	-1.10366	0.604365	0.12822	0.0469771	0.9363	0.946485	3.30251	0.0141707	0.000180463
Group of Isoform b of Protein bicaudal D homolog OS=Caenorhabditis elegans OX=6239 GN=bicd-1+1	V6CJ04-2 (+1)	bicd-1+1		25.7299	25.4988	25.0434	26.5107	25.1307	25.0164	26.2079	26.1826	25.1256	20.4299	20.3408	20.9333	20.1728	19.6567	20.9814	20.8691	22.6438	21.0615	21.9217	21.3004	21.1976	0.414647	0.937058	0.427972	0.128567	0.928263	0.804181	-0.297651	0.897302	0.567544	-0.0516291	0.960609	0.920626
Cuticle collagen bli-1 OS=Caenorhabditis elegans OX=6239 GN=bli-1 PE=3 SV=2	Q09457	bli-1	105 kDa	19.9423	20.2734	20.7978	21.5022	20.2132	20.4901	21.9856	22.2093	21.9357	20.7629	20.7618	22.0957	20.1733	19.7109	20.5521	20.7533	21.299	20.6421	20.5925	20.4972	21.161	1.70573	0.0445952	0.000679177	0.397353	0.834945	0.346007	-1.06136	0.166487	0.019282	-0.147888	0.95251	0.722668
3'(2'), 5'-BisPhosphate NucleoTidase 1 homolog OS=Caenorhabditis elegans OX=6239 GN=bpnt-1 PE=1 SV=1	Q23493	bpnt-1	34 kDa	25.0298	25.036	24.9551	24.2141	24.1436	24.3934	24.6512	25.3598	24.6491	24.0502	25.1857	24.9446	24.3711	23.7537	25.3289	23.9803	25.0268	24.6401	23.0183	20.8135	25.3177	-0.120249	0.963919	0.873779	-0.756567	0.824539	0.324633	-0.242277	0.920654	0.749201	-1.49923	0.724566	0.0607769
Isoform d of GDP-mannose 4,6 dehydratase 1 OS=Caenorhabditis elegans OX=6239 GN=bre-1	Q18801-4	bre-1	43 kDa	24.926	25.1957	26.4889	24.3589	24.433	25.7585	24.3985	25.0856	24.7451	21.4243	20.8854	20.2985	21.7635	21.4312	20.665	21.7907	21.2474	21.0957	20.1715	20.614	21.1039	-0.793768	0.830526	0.114051	-0.686734	0.68088	0.167592	0.417178	0.856422	0.393195	-0.748144	0.838994	0.134772
Isoform a of GDP-mannose 4,6 dehydratase 1 OS=Caenorhabditis elegans OX=6239 GN=bre-1	Q18801-2	bre-1	43 kDa	19.8699	20.0094	20.7541	21.0136	20.8498	21.1905	21.4774	21.5425	20.7553	25.3788	24.7853	24.7998	24.4977	24.285	24.0304	26.54	25.6363	25.1922	24.0882	23.7931	25.0939	1.04726	0.449058	0.0172423	0.806847	0.373188	0.0578082	-0.716984	0.528264	0.0882755	-1.46442	0.104666	0.00184107
Mitotic checkpoint protein bub-3 OS=Caenorhabditis elegans OX=6239 GN=bub-3 PE=1 SV=1	Q9XWH0	bub-3	38 kDa	25.0187	24.8062	23.8806	23.9567	24.1642	24.9901	24.9142	24.6843	24.3761	25.1231	24.6397	24.1112	23.964	23.537	24.2214	24.5296	25.0375	23.9507	22.9553	24.7956	24.4323	0.0897026	0.963152	0.851142	-0.198159	0.915045	0.679102	-0.717197	0.669016	0.146311	-0.444851	0.920004	0.358065
Protein BUD31 homolog OS=Caenorhabditis elegans OX=6239 GN=bud-31 PE=2 SV=1	P34313	bud-31	17 kDa	21.7348	22.5623	19.7158	22.6319	22.4762	21.5373	22.3042	21.0737	23.7431	20.9089	20.0169	22.3673	20.5616	20.3056	20.3116	22.6235	23.0612	22.1785	22.1129	21.9745	22.8347	1.03599	0.873884	0.170405	0.87746	0.768827	0.241832	-0.704771	0.837989	0.343623	-0.313667	0.949704	0.669973
NAD(P)-bd_dom domain-containing protein OS=Caenorhabditis elegans OX=6239 GN=bus-5 PE=1 SV=1	Q20697	bus-5	39 kDa	24.8655	25.5024	23.6049	27.0626	24.7818	23.2937	24.0126	23.152	21.176	21.5639	21.3341	20.6057	20.6652	21.8041	20.344	20.8857	22.5019	20.7173	22.2461	19.4491	21.8396	-1.87739	0.74438	0.0637785	0.388449	0.915946	0.686388	-0.230145	0.926299	0.810635	-0.190014	0.957812	0.843137
Uncharacterized protein byn-1 OS=Caenorhabditis elegans OX=6239 GN=byn-1 PE=3 SV=2	Q20932	byn-1	52 kDa	26.1659	26.7163	26.0532	27.3514	27.8518	27.3369	27.3887	27.3301	27.795	26.5499	26.9181	26.4812	27.581	28.0754	27.5474	26.3436	26.4908	26.4116	26.4825	26.6207	26.9327	1.1928	0.0189743	0.000340035	1.20158	0.000383048	0.000317093	1.08488	0.00477387	0.000807029	0.263306	0.916197	0.335935
Uncharacterized protein OS=Caenorhabditis elegans OX=6239 GN=C01B10.11 PE=1 SV=3	Q3Y3Z9	C01B10.11	34 kDa	26.6024	26.2696	27.0102	26.6941	26.3724	26.7206	26.3351	26.8169	26.2492	27.0425	27.1646	27.0745	27.8849	27.7748	27.7227	27.2961	26.7245	27.0018	26.5366	27.4015	27.2131	-0.160369	0.949735	0.573294	-0.0317474	0.936676	0.910807	0.700282	0.192713	0.02279	0.0429345	0.959178	0.879605
Uncharacterized protein OS=Caenorhabditis elegans OX=6239 GN=C01B10.3 PE=1 SV=2	Q17543	C01B10.3	46 kDa	23.7897	24.6079	23.5794	25.6507	24.9882	24.0652	24.8933	25.2919	23.87	24.5287	25.4001	24.9116	25.7635	25.8755	25.5269	21.6627	23.7626	23.9424	21.7099	24.8928	23.4971	0.692756	0.925255	0.341574	0.909028	0.744472	0.216495	0.775185	0.811177	0.288881	0.244033	0.953094	0.7345
EGF-like domain-containing protein OS=Caenorhabditis elegans OX=6239 GN=C01B10.6 PE=1 SV=1	V6CLC8	C01B10.6	44 kDa	20.8078	21.6468	20.8931	21.6151	20.3292	20.6024	21.6217	23.8821	20.4499	21.9664	21.89	21.0075	20.6323	21.0499	20.2647	21.1735	21.4065	21.3966	21.2557	19.7028	21.9824	0.868673	0.897588	0.225137	-0.266938	0.917998	0.703572	-0.972325	0.714806	0.176935	-0.345268	0.946881	0.623128
Methyltranfer_dom domain-containing protein OS=Caenorhabditis elegans OX=6239 GN=C01B10.8 PE=1 SV=1	Q17539	C01B10.8	73 kDa	24.8772	24.7434	24.574	25.1168	25.3772	25.2164	25.19	25.0893	25.7523	25.2252	25.5811	25.272	24.888	25.3607	25.6134	25.464	24.0025	24.9139	25.3379	25.2287	25.2079	0.612338	0.770975	0.0747799	0.505288	0.621021	0.135563	-0.0720681	0.927561	0.825693	0.46468	0.861955	0.167712
AP3A hydrolase OS=Caenorhabditis elegans OX=6239 GN=C01B10.9 PE=1 SV=3	Q17540	C01B10.9	63 kDa	21.5871	20.6427	20.5497	20.8575	20.4582	20.4564	20.3446	20.6916	20.5223	21.7295	20.5012	20.4245	20.3989	20.3641	21.36	20.426	21.1653	21.7404	21.0224	21.0427	21.4651	-0.407008	0.925492	0.343007	-0.335831	0.866959	0.43196	-0.177365	0.912672	0.676031	0.0661575	0.959042	0.875849
Aldose 1-epimerase OS=Caenorhabditis elegans OX=6239 GN=C01B4.6 PE=1 SV=1	G5ECR6	C01B4.6	37 kDa	22.138	20.6431	17.7303	20.1366	19.5871	20.0583	20.6579	20.7708	20.6461	21.0245	21.7875	20.8035	20.5506	20.8753	20.9261	21.4069	20.4756	20.4403	20.991	21.1739	21.3774	0.521157	0.941312	0.468903	-0.243105	0.921382	0.733863	-0.421182	0.89555	0.557229	0.406477	0.943286	0.570936
NAD(P)-bd_dom domain-containing protein OS=Caenorhabditis elegans OX=6239 GN=C01F1.3 PE=1 SV=1	Q17556	C01F1.3	71 kDa	19.0617	20.5748	21.4555	20.6549	20.5116	21.4755	19.6092	19.7602	20.6224	26.9043	27.84	27.4699	26.7073	27.4917	27.1049	27.4614	26.9502	27.0367	27.5408	27.3838	26.7177	-0.366741	0.941493	0.4708	0.516691	0.818513	0.313336	-0.303416	0.894238	0.549737	0.0646546	0.959835	0.898043
HpcH_HpaI domain-containing protein OS=Caenorhabditis elegans OX=6239 GN=C01G10.7 PE=1 SV=1	Q93167	C01G10.7	36 kDa	20.165	21.8536	20.0362	20.5642	21.8187	20.3787	20.1131	21.3693	20.4972	21.8202	20.6646	20.9492	20.7588	21.6578	21.1835	20.3908	21.5592	19.6878	20.477	21.4925	20.1739	-0.0250362	0.966757	0.966859	0.235606	0.917162	0.696472	0.0553355	0.935026	0.92684	0.16853	0.955201	0.779976
Methylthioribose-1-phosphate isomerase OS=Caenorhabditis elegans OX=6239 GN=C01G10.9 PE=3 SV=1	Q93169	C01G10.9	41 kDa	26.7493	24.2389	27.1079	23.726	26.8717	24.1403	26.6161	26.9977	20.6742	22.8769	25.0601	23.8307	24.4039	24.6625	24.0978	27.9293	22.1579	24.278	23.1903	24.3955	23.7064	-1.26935	0.93532	0.412993	-1.11937	0.877381	0.469338	0.46548	0.921898	0.761967	-1.02435	0.938078	0.507331
Flavin-containing monooxygenase OS=Caenorhabditis elegans OX=6239 GN=C01H6.4 PE=1 SV=3	Q17585	C01H6.4	46 kDa	20.62	21.78	22.3501	22.4192	22.1764	20.8093	22.2382	22.4432	20.7887	22.64	23.1532	21.7642	21.9485	22.5007	21.3463	22.2589	21.786	22.2867	18.9608	22.4685	22.2834	0.239997	0.959742	0.761532	0.218247	0.926275	0.782522	-0.587315	0.875672	0.460834	-0.872975	0.903796	0.277737
Uncharacterized protein OS=Caenorhabditis elegans OX=6239 GN=C01H6.8 PE=1 SV=1	A5JYT3	C01H6.8	24 kDa	20.5135	19.6934	20.788	21.3281	20.7788	20.295	21.4722	19.9899	21.1412	21.9819	20.6465	20.2023	20.2904	21.6572	20.9158	20.9903	19.8724	22.0252	21.2973	19.4844	21.7489	0.536176	0.937473	0.431691	0.46901	0.882629	0.490617	0.0109084	0.938783	0.987114	-0.119109	0.958459	0.860086
EGF-like domain-containing protein C02B10.3 OS=Caenorhabditis elegans OX=6239 GN=C02B10.3 PE=1 SV=2	O44443	C02B10.3	27 kDa	24.282	24.1402	23.5085	23.8483	23.9488	24.0592	23.0295	24.0434	23.1947	24.0458	23.2517	22.5492	24.1459	22.992	24.3647	23.5243	23.0871	23.4311	21.9458	23.0872	23.6028	-0.554382	0.906718	0.254886	-0.0248142	0.939836	0.958533	0.551992	0.790929	0.25686	-0.468898	0.915632	0.332847
RRM domain-containing protein OS=Caenorhabditis elegans OX=6239 GN=C02B10.4 PE=1 SV=1	O44444	C02B10.4	23 kDa	24.8444	23.9982	24.0642	24.6262	23.9795	21.1797	24.7287	21.0473	24.7268	24.2295	23.6974	24.4275	23.8943	24.0327	23.8943	24.6675	24.5975	24.7926	25.4144	24.8187	24.602	-0.801323	0.927345	0.354561	-1.04044	0.761264	0.233442	-0.177666	0.928346	0.835336	0.259175	0.954388	0.761892
TIP41-like protein OS=Caenorhabditis elegans OX=6239 GN=C02C2.6 PE=3 SV=3	P34274	C02C2.6	33 kDa	20.6204	21.4558	20.7457	23.2607	21.2568	22.7438	22.2247	21.8506	23.0702	20.6441	19.8874	20.8631	22.9024	21.8872	19.6305	22.0585	21.5573	20.7344	22.476	22.7756	21.7766	1.44119	0.702887	0.0509599	1.47978	0.316842	0.0456938	1.00849	0.690683	0.159702	0.892643	0.882519	0.210369
Uncharacterized protein OS=Caenorhabditis elegans OX=6239 GN=C02D5.4 PE=1 SV=1	D7SFI3	C02D5.4	29 kDa	27.2912	26.1038	27.0064	26.5952	26.6437	27.0112	26.6611	25.4278	26.9994	27.2449	26.9536	26.6631	27.1976	26.7082	26.6585	27.3561	27.4605	27.3497	27.4149	27.962	27.531	-0.437662	0.909035	0.263527	-0.0503904	0.935599	0.895604	-0.0991048	0.925073	0.796504	0.247171	0.939402	0.522335
Uncharacterized GTP-binding protein C02F5.3 OS=Caenorhabditis elegans OX=6239 GN=C02F5.3 PE=3 SV=2	P34280	C02F5.3	41 kDa	24.9696	24.4352	21.2219	21.9731	24.5852	24.148	22.0447	23.3158	21.2053	23.0447	24.6944	23.8426	25.8888	24.3003	23.9707	24.6655	24.0318	25.0427	25.5521	25.5007	25.136	-1.35362	0.856022	0.142494	0.0265563	0.940931	0.976265	0.859351	0.837473	0.342399	0.816237	0.921355	0.366521
Uncharacterized protein C03F11.3 OS=Caenorhabditis elegans OX=6239 GN=C03F11.3 PE=3 SV=2	Q11124	C03F11.3	63 kDa	22.9318	22.8622	22.9993	23.1419	22.6905	22.537	22.3664	22.5899	22.8987	21.3535	22.4989	22.6837	21.2773	22.0626	21.007	21.1563	22.8876	21.2504	21.317	21.2454	21.9728	-0.312771	0.943706	0.49502	-0.141271	0.923745	0.756588	-0.729789	0.621946	0.122342	-0.253045	0.943948	0.579983
Uncharacterized protein OS=Caenorhabditis elegans OX=6239 GN=C04F5.8 PE=1 SV=2	Q9GZD0	C04F5.8	39 kDa	21.0515	20.9593	20.6218	21.5014	20.9245	20.9485	21.2831	22.3464	21.2918	21.2571	21.2496	20.4924	21.011	20.6163	21.3709	21.3625	21.6364	20.5502	21.5876	21.2859	21.5647	0.762923	0.697231	0.0495148	0.247257	0.885219	0.501819	-0.00030023	0.939492	0.999345	0.296409	0.929084	0.422128
Uncharacterized protein OS=Caenorhabditis elegans OX=6239 GN=C04G6.4 PE=1 SV=2	Q17636	C04G6.4	45 kDa	22.351	22.2759	22.5062	21.7017	22.2756	22.1787	22.4666	19.3713	22.7759	21.8817	21.2896	21.2141	21.4356	21.2648	21.8496	20.7076	22.4747	21.1185	21.7268	22.2838	22.0423	-0.839713	0.892748	0.211699	-0.325666	0.90712	0.621043	0.0547971	0.935461	0.933463	0.584056	0.923285	0.379194
Multifunctional methyltransferase subunit TRM112-like protein OS=Caenorhabditis elegans OX=6239 GN=C04H5.1 PE=3 SV=1	O45241	C04H5.1	15 kDa	21.3071	20.4698	20.21	20.6646	19.7669	22.1716	21.2088	21.6073	21.1267	21.4385	20.733	22.1198	20.82	21.3299	21.1558	23.1624	19.7496	20.429	20.2852	20.889	17.8063	0.652	0.939155	0.447341	0.205396	0.928719	0.809321	-0.328505	0.915454	0.699945	-1.4535	0.803751	0.101231
Probable succinyl-CoA:3-ketoacid coenzyme A transferase, mitochondrial OS=Caenorhabditis elegans OX=6239 GN=C05C10.3 PE=3 SV=1	Q09450	C05C10.3	56 kDa	29.5282	29.4614	29.5654	29.1238	29.1983	29.2413	29.3375	29.4794	29.6191	29.3782	29.7287	29.5559	29.9185	29.8077	29.5706	29.853	30.1064	29.2622	29.37	29.8271	29.7319	-0.0396657	0.963874	0.872417	-0.330565	0.716225	0.192257	0.211306	0.85777	0.397332	-0.0975245	0.951003	0.693547
Mannose-6-phosphate isomerase OS=Caenorhabditis elegans OX=6239 GN=C05C8.7 PE=1 SV=1	O16315	C05C8.7	53 kDa	25.0693	24.9766	29.3322	28.8875	29.0341	28.987	28.9813	29.1568	28.8597	25.5634	25.5336	25.3429	24.8564	24.9123	25.3687	25.1032	26.03	25.9447	25.1219	25.4868	26.0326	2.53992	0.202235	0.00392695	2.51021	0.0262591	0.00427026	-0.434173	0.898536	0.575025	-0.145551	0.958087	0.850275
Uncharacterized protein C05D11.1 OS=Caenorhabditis elegans OX=6239 GN=C05D11.1 PE=4 SV=2	P48053	C05D11.1	111 kDa	27.0588	26.9733	26.857	27.0761	27.2755	27.1724	27.2291	27.6024	27.3292	27.0299	26.5062	26.776	26.7643	27.4395	26.8521	26.1019	25.0002	26.7112	27.3737	25.593	26.7457	0.423815	0.923407	0.330765	0.211606	0.907481	0.623476	0.247935	0.89699	0.565681	0.63302	0.8529	0.153283
EGF-like domain-containing protein OS=Caenorhabditis elegans OX=6239 GN=C05D12.3 PE=1 SV=1	Q2PJ78	C05D12.3	113 kDa	24.5532	24.4637	24.6361	25.2573	24.84	24.7021	25.1175	25.6311	25.5216	20.7415	20.762	20.3006	21.8319	20.2246	22.4502	20.0988	21.7847	19.4889	21.5877	22.1614	22.1031	0.872384	0.833468	0.11683	0.382119	0.879766	0.478783	0.900863	0.582341	0.106189	1.4932	0.355665	0.0116991
EGF-like domain-containing protein OS=Caenorhabditis elegans OX=6239 GN=C05D12.3 PE=1 SV=1	Q6A4V9	C05D12.3.1	117 kDa	24.5532	24.4637	24.6361	25.2573	24.84	24.7021	25.1175	25.6311	25.5216	21.6994	21.6578	20.858	20.7721	20.7629	19.3375	20.4868	20.6157	22.3458	22.0104	21.6855	20.7749	0.872384	0.801587	0.0916359	0.382119	0.870493	0.443975	-1.11422	0.274053	0.0356307	0.340834	0.93684	0.49395
Group of EGF-like domain-containing protein OS=Caenorhabditis elegans OX=6239 GN=C05D12.3 PE=1 SV=1+1	Q6A4V9 (+1)	C05D12.3.2		24.5532	24.4637	24.6361	25.2573	24.84	24.7021	25.1175	25.6311	25.5216	21.6389	20.9395	21.9166	20.8307	20.8474	20.5538	21.5495	20.4161	21.7754	20.7809	21.5528	19.8649	0.872384	0.692866	0.0484401	0.382119	0.842918	0.364231	-0.754372	0.511349	0.0834295	-0.514109	0.888678	0.226791
Uncharacterized protein OS=Caenorhabditis elegans OX=6239 GN=C05D12.3 PE=1 SV=1	Q6A4V9	C05D12.3	117 kDa	20.5515	19.9072	21.05	18.8665	21.9389	20.7938	19.4029	20.402	19.7239	23.5389	23.5222	21.5971	25.0141	25.5802	24.7603	20.7704	24.2716	23.0445	25.4462	23.8854	25.28	-0.659905	0.938481	0.44095	0.0302118	0.940647	0.971598	2.23213	0.142906	0.0163584	2.175	0.468396	0.018834
Uncharacterized protein OS=Caenorhabditis elegans OX=6239 GN=C05D2.8 PE=1 SV=3	O45136	C05D2.8	49 kDa	20.1556	21.2766	20.6904	20.2947	19.0078	22.1438	20.7564	20.3175	21.7723	20.8307	22.0974	22.1349	21.821	21.4073	20.8659	22.4061	18.4209	22.6393	23.5504	20.8466	20.1756	0.241237	0.961982	0.818481	-0.22543	0.930512	0.830171	-0.322933	0.921596	0.758827	0.368791	0.952676	0.725989
Uncharacterized integrin beta-like protein C05D9.3 OS=Caenorhabditis elegans OX=6239 GN=C05D9.3 PE=1 SV=3	Q9GYK2	C05D9.3	46 kDa	24.3842	24.3656	19.8077	24.516	22.9083	21.9475	24.1206	23.3393	22.073	24.2364	24.0726	23.2222	24.7208	25.7003	24.2325	24.4951	19.8519	20.3488	19.8899	25.0834	23.7956	0.325138	0.962052	0.82036	0.271465	0.932104	0.84959	1.0408	0.878006	0.470504	1.35768	0.918524	0.349174
N-acyl-L-amino-acid amidohydrolase OS=Caenorhabditis elegans OX=6239 GN=C06A6.4 PE=1 SV=1	Q5WRS4	C06A6.4	47 kDa	24.57	24.6496	24.9409	25.0382	24.7339	24.3772	25.2352	25.0427	24.4228	21.0962	21.1992	20.4732	20.4137	21.4729	20.6905	22.9358	20.8576	21.0831	20.8068	21.3692	22.9381	0.180084	0.959051	0.745292	-0.00373343	0.942024	0.994618	-0.0638744	0.933765	0.908138	0.0791642	0.959419	0.886296
N-acyl-L-amino-acid amidohydrolase OS=Caenorhabditis elegans OX=6239 GN=C06A6.4 PE=1 SV=3	Q17686	C06A6.4	45 kDa	21.3781	20.6912	19.9564	21.294	20.5802	21.7457	20.8646	20.1078	20.7148	24.0548	26.2376	25.4094	24.877	24.6317	24.7146	24.6012	24.953	25.0458	24.5342	24.4268	24.125	-0.112832	0.961773	0.812852	0.531397	0.793578	0.273344	-0.492844	0.821723	0.308441	-0.504689	0.908427	0.297326
Uncharacterized protein C06E1.9 OS=Caenorhabditis elegans OX=6239 GN=C06E1.9 PE=4 SV=2	P34304	C06E1.9	72 kDa	21.2317	20.0646	18.69	19.1793	18.7356	21.4921	22.1504	21.4491	21.2166	21.5198	18.3086	19.358	20.978	21.3659	20.568	21.7358	21.144	22.7692	21.6082	20.7166	22.3668	1.60992	0.761111	0.0703774	-0.193131	0.929598	0.819406	1.24183	0.682708	0.154567	-0.31915	0.951679	0.706353
START domain-containing protein OS=Caenorhabditis elegans OX=6239 GN=C06H2.2 PE=1 SV=3	Q17764	C06H2.2	42 kDa	19.6272	20.4921	19.7843	20.4643	20.2997	20.672	21.2525	20.4565	20.9933	21.2488	22.0151	22.4978	20.2976	21.2399	20.2511	20.9171	21.0205	21.7261	20.2615	20.9714	20.8878	0.932854	0.569183	0.0277995	0.510822	0.731401	0.204686	-1.32429	0.0316894	0.00333254	-0.514367	0.878937	0.201712
MFS domain-containing protein OS=Caenorhabditis elegans OX=6239 GN=C06H5.6 PE=1 SV=1	I2HAK9	C06H5.6	46 kDa	22.9997	25.0985	21.6958	25.6581	22.6508	22.5953	25.57	22.7802	23.2485	22.1072	22.5818	22.154	22.93	23.612	21.0628	22.3953	22.8297	22.5512	22.657	23.0763	22.5391	0.601546	0.946023	0.522802	0.370048	0.91676	0.693104	0.253958	0.924158	0.786251	0.16537	0.958446	0.859743
GAT domain-containing protein OS=Caenorhabditis elegans OX=6239 GN=C07A12.7 PE=1 SV=1	H2KYH5	C07A12.7	45 kDa	26.0706	25.3653	24.9879	25.7161	25.4488	24.9926	25.8514	24.5353	25.0108	25.6708	25.5779	25.3997	25.2973	25.8597	24.5681	25.3616	25.7441	25.0432	25.7025	25.8053	25.5685	-0.342132	0.932183	0.388141	-0.0887736	0.92973	0.820938	-0.307766	0.869398	0.436575	0.30916	0.930578	0.434538
GAT domain-containing protein OS=Caenorhabditis elegans OX=6239 GN=C07A12.7 PE=1 SV=1	Q95QX5	C07A12.7.1	49 kDa	26.0706	25.3653	24.9879	25.7161	25.4488	24.9926	25.8514	24.5353	25.0108	25.6708	25.5779	25.3997	25.2973	25.8597	24.5681	25.3616	25.7441	25.0432	25.7025	25.8053	25.5685	-0.342132	0.932183	0.388141	-0.0887736	0.92973	0.820938	-0.307766	0.869398	0.436575	0.30916	0.930578	0.434538
Group of GAT domain-containing protein OS=Caenorhabditis elegans OX=6239 GN=C07A12.7 PE=1 SV=1+1	Q95QX5 (+1)	C07A12.7.2		26.0706	25.3653	24.9879	25.7161	25.4488	24.9926	25.8514	24.5353	25.0108	25.6708	25.5779	25.3997	25.2973	25.8597	24.5681	25.3616	25.7441	25.0432	25.7025	25.8053	25.5685	-0.342132	0.932183	0.388141	-0.0887736	0.92973	0.820938	-0.307766	0.869398	0.436575	0.30916	0.930578	0.434538
Aldo_ket_red domain-containing protein OS=Caenorhabditis elegans OX=6239 GN=C07D8.6 PE=1 SV=1	P91020	C07D8.6	35 kDa	29.455	29.4151	29.3499	29.4791	29.4834	29.3752	29.3656	29.4826	29.3214	29.4496	30.0773	29.4497	29.7691	30.0458	29.6392	29.6674	29.7508	29.1549	29.9354	30.1324	29.6124	-0.0167978	0.966182	0.946717	0.0392632	0.934147	0.875906	0.159152	0.890449	0.529109	0.369036	0.853919	0.154804
Uncharacterized protein C08B11.9 OS=Caenorhabditis elegans OX=6239 GN=C08B11.9 PE=2 SV=1	Q09227	C08B11.9	22 kDa	22.7339	21.5872	22.3793	23.8404	22.2163	22.4938	23.9869	21.2609	21.9055	23.1572	19.7018	19.7454	21.733	22.5103	20.3648	24.6257	24.718	21.1433	24.5146	24.0784	23.8752	0.150935	0.964249	0.883801	0.616703	0.895646	0.552437	0.667877	0.888754	0.520345	0.660438	0.939626	0.524944
Probable oligoribonuclease OS=Caenorhabditis elegans OX=6239 GN=C08B6.8 PE=3 SV=1	Q17819	C08B6.8	22 kDa	23.1161	20.9	22.6592	23.0377	20.584	23.9026	21.6114	20.3555	23.3928	22.5033	19.1234	20.8376	23.0539	20.316	22.8493	23.1435	22.0673	21.9096	24.0156	20.2719	20.2569	-0.438519	0.957691	0.715013	0.282999	0.929085	0.813495	1.25164	0.81956	0.304242	-0.858674	0.935205	0.477164
Uncharacterized protein OS=Caenorhabditis elegans OX=6239 GN=C09F9.2 PE=1 SV=1	O62055	C09F9.2	181 kDa	25.4847	25.5639	24.3592	25.7162	25.8275	25.8345	26.2433	26.348	26.0245	24.5432	24.6275	26.4657	22.1658	23.9125	23.8595	24.5098	23.5001	24.2549	26.0311	25.3737	26.7406	1.06933	0.759862	0.069849	0.65677	0.776384	0.250749	-1.89951	0.0302656	0.00319617	1.96019	0.13603	0.00252387
Queuosine salvage protein OS=Caenorhabditis elegans OX=6239 GN=C11D2.4 PE=1 SV=2	O45069	C11D2.4	38 kDa	21.9603	22.8005	22.5051	22.4564	22.1943	22.8511	23.1208	23.4625	22.3732	24.043	24.5865	24.3448	23.8467	23.4878	24.1832	23.4107	23.5398	23.3255	21.6389	23.4532	23.382	0.563536	0.889788	0.204144	0.0786318	0.932606	0.855908	-0.485523	0.800339	0.270935	-0.60064	0.867302	0.177322
PUA domain-containing protein OS=Caenorhabditis elegans OX=6239 GN=C11D2.7 PE=1 SV=1	Q8MXH7	C11D2.7	21 kDa	26.0062	25.0378	25.7912	26.1534	25.7591	25.6935	25.6836	24.552	25.5263	24.5692	22.0174	25.6044	25.3691	23.7212	25.7319	25.651	25.8296	25.457	24.9887	25.2829	25.5774	-0.357766	0.951855	0.606042	0.256946	0.918802	0.710541	0.877058	0.757012	0.215133	-0.362849	0.945419	0.600977
CRAL-TRIO domain-containing protein OS=Caenorhabditis elegans OX=6239 GN=C11H1.9 PE=1 SV=1	Q5WRP2	C11H1.9	49 kDa	23.0948	23.9861	23.7523	23.2659	24.023	23.7049	23.2501	23.4778	23.8835	23.8937	24.2563	22.8106	23.8952	21.3285	22.9436	24.8168	25.2538	25.4283	23.8036	22.7294	24.1929	-0.0739356	0.964605	0.894875	0.0535317	0.937567	0.923771	-0.931086	0.591707	0.109741	-1.59101	0.336467	0.0104047
Uncharacterized protein OS=Caenorhabditis elegans OX=6239 GN=C14A4.9 PE=1 SV=1	Q17956	C14A4.9	16 kDa	24.3212	23.1977	22.5083	22.5776	22.8104	22.0446	22.1466	22.5236	21.6762	23.0242	23.2749	23.5093	23.2254	23.1746	24.944	20.9954	21.8263	23.3701	24.322	24.7439	24.5003	-1.22693	0.693421	0.0485748	-0.864853	0.654614	0.152294	0.511857	0.854437	0.38725	2.45813	0.0388838	0.0005479
Uncharacterized protein OS=Caenorhabditis elegans OX=6239 GN=C14B1.3 PE=1 SV=1	Q17962	C14B1.3	44 kDa	19.3864	19.4567	19.8285	20.0648	20.4788	19.1043	20.2793	20.4386	20.5253	20.4166	19.6843	19.8908	22.7797	21.6471	20.2041	23.1017	20.8814	21.2424	21.6965	21.2542	20.6753	0.857187	0.873878	0.170395	0.325438	0.902848	0.593633	1.5464	0.168131	0.0194984	-0.533152	0.924204	0.385493
Probable protein disulfide-isomerase A4 OS=Caenorhabditis elegans OX=6239 GN=C14B9.2 PE=3 SV=2	P34329	C14B9.2	70 kDa	27.3574	27.2102	27.2585	27.6155	27.3869	26.9355	27.3812	27.3142	27.1892	27.6877	27.9164	27.8446	26.3786	26.1217	27.1952	27.1589	25.8284	26.2816	25.4014	26.6211	26.1828	0.0195368	0.96652	0.958493	0.0372833	0.937371	0.920892	-1.25108	0.0345939	0.00362247	-0.354525	0.918901	0.351405
Probable phosphorylase b kinase regulatory subunit alpha OS=Caenorhabditis elegans OX=6239 GN=C14B9.8 PE=3 SV=3	P34335	C14B9.8	139 kDa	19.9539	20.0051	20.0652	20.3512	21.6615	21.8266	20.8364	22.3845	21.1837	22.628	19.5794	20.2054	20.8087	20.5277	20.9268	20.2903	20.7175	20.1511	20.368	22.2589	20.7731	1.46017	0.659456	0.0412215	1.2717	0.429898	0.0712396	-0.0498691	0.935928	0.940666	0.747014	0.902777	0.273715
Uncharacterized protein OS=Caenorhabditis elegans OX=6239 GN=C14C10.5 PE=1 SV=1	N1NTN5	C14C10.5	218 kDa	23.7557	24.0214	24.1175	23.7859	25.4978	25.9777	25.5594	26.7289	25.7738	23.3836	23.895	24.38	24.9062	26.7769	26.2435	24.9766	23.2656	25.6635	25.3707	21.5471	25.3199	2.05585	0.604976	0.0323144	1.12231	0.747934	0.219815	2.08934	0.241013	0.029947	-0.556023	0.940568	0.536173
Uncharacterized protein OS=Caenorhabditis elegans OX=6239 GN=C14C10.5 PE=1 SV=1	Q17971	C14C10.5.1	220 kDa	23.7557	24.0214	24.1175	23.7859	25.4978	25.9777	25.5594	26.7289	25.7738	23.3836	23.895	24.38	24.9062	26.7769	26.2435	24.9766	23.2656	25.6635	25.3707	21.5471	25.3199	2.05585	0.604976	0.0323144	1.12231	0.747934	0.219815	2.08934	0.241013	0.029947	-0.556023	0.940568	0.536173
Group of Uncharacterized protein OS=Caenorhabditis elegans OX=6239 GN=C14C10.5 PE=1 SV=1+1	Q17971 (+1)	C14C10.5.2		23.7557	24.0214	24.1175	23.7859	25.4978	25.9777	25.5594	26.7289	25.7738	23.3836	23.895	24.38	24.9062	26.7769	26.2435	24.9766	23.2656	25.6635	25.3707	21.5471	25.3199	2.05585	0.604976	0.0323144	1.12231	0.747934	0.219815	2.08934	0.241013	0.029947	-0.556023	0.940568	0.536173
Uncharacterized protein OS=Caenorhabditis elegans OX=6239 GN=C14F11.4 PE=1 SV=1	B3WFT8	C14F11.4	43 kDa	20.1328	21.2904	20.412	18.9486	20.1729	20.1739	19.8823	20.1852	20.6254	22.0538	21.2225	20.881	25.354	25.5979	21.5944	21.5447	20.9072	21.3818	22.6558	23.6881	22.7245	-0.380794	0.952937	0.624015	-0.846591	0.79994	0.282641	2.79636	0.0172793	0.00196736	1.7449	0.617592	0.0354868
Uncharacterized protein OS=Caenorhabditis elegans OX=6239 GN=C14F11.6 PE=1 SV=1	Q17993	C14F11.6	22 kDa	21.1785	20.5107	19.819	19.9119	21.6551	21.9797	19.7396	20.8282	20.576	25.7512	25.6211	25.9328	26.7309	25.2641	26.7225	25.5754	25.7545	26.2975	25.3587	25.8052	26.1323	-0.12145	0.962051	0.820352	0.679517	0.742255	0.214413	0.470815	0.853287	0.383877	-0.110381	0.957551	0.836461
Uncharacterized protein OS=Caenorhabditis elegans OX=6239 GN=C14H10.3 PE=1 SV=1	B1Q254	C14H10.3	89 kDa	26.0657	26.1081	25.8637	26.319	25.9689	25.6285	25.9796	26.5008	25.2574	25.3216	26.1787	25.7168	24.7557	25.341	25.7655	24.5402	24.4859	25.3225	25.0339	25.8244	25.9877	-0.0999101	0.961227	0.798494	-0.0403552	0.93716	0.9178	-0.451621	0.791345	0.257456	0.832488	0.670033	0.0455377
Uncharacterized protein OS=Caenorhabditis elegans OX=6239 GN=C15C7.5 PE=1 SV=1	Q18012	C15C7.5	15 kDa	21.1456	20.6025	20.808	20.4363	20.8073	19.9723	19.874	20.5341	21.4684	20.7819	20.2908	22.9548	22.4151	19.5486	20.9018	23.4485	22.1361	22.08	24.015	23.3522	22.5783	-0.226553	0.959558	0.757152	-0.446745	0.893985	0.54372	-0.387314	0.902158	0.598082	0.760274	0.910428	0.306528
GDP-fucose protein O-fucosyltransferase 1 OS=Caenorhabditis elegans OX=6239 GN=C15C7.7 PE=1 SV=5	Q18014	C15C7.7	44 kDa	21.7498	22.5225	21.5568	20.4287	20.9172	20.2981	21.156	21.3506	19.2879	21.7402	21.8711	21.4047	19.3276	20.6854	21.4771	20.3205	22.0873	20.4442	16.9759	20.491	20.0087	-1.34489	0.825936	0.109928	-1.39505	0.520601	0.0982374	-1.17529	0.689134	0.158684	-1.79217	0.633948	0.038269
Uncharacterized protein OS=Caenorhabditis elegans OX=6239 GN=C15F1.2 PE=1 SV=1	Q9N5X9	C15F1.2	92 kDa	20.2596	20.236	22.1028	22.0184	22.1551	21.9309	22.3837	22.9165	22.3725	21.5689	21.0455	21.5985	22.3395	22.2968	22.5704	22.5386	20.9949	22.5469	23.3269	22.2198	22.5196	1.69148	0.16364	0.00279006	1.1687	0.219439	0.0271878	0.997959	0.38308	0.0545639	0.661915	0.8729	0.188405
Uncharacterized protein OS=Caenorhabditis elegans OX=6239 GN=C15H9.9 PE=1 SV=1	Q18032	C15H9.9	15 kDa	27.4768	26.7508	27.1584	26.955	25.5476	26.4501	26.2622	24.6875	27.4176	26.9112	23.9468	26.3682	25.4846	25.5479	27.2931	27.9174	26.7025	27.4112	26.1577	25.779	26.7989	-1.00621	0.888255	0.200411	-0.811105	0.809562	0.297826	0.366441	0.907253	0.633616	-1.09849	0.859829	0.164129
C2H2-type domain-containing protein OS=Caenorhabditis elegans OX=6239 GN=C16A3.4 PE=1 SV=1	Q18037	C16A3.4	43 kDa	20.4534	20.0497	21.1054	19.7155	21.9227	21.0064	21.328	19.9242	19.9815	24.9338	25.9882	25.0042	26.1758	26.1953	24.9902	25.2425	25.871	24.7168	25.3512	26.1257	26.0746	-0.124948	0.96225	0.825757	0.345329	0.894208	0.544875	0.478393	0.859895	0.40401	0.573732	0.913016	0.319157
Complex I-B22 OS=Caenorhabditis elegans OX=6239 GN=C16A3.5 PE=1 SV=1	Q18036	C16A3.5	19 kDa	27.6301	27.7624	27.8414	27.7387	27.5145	27.0514	27.83	26.6915	27.6266	27.8016	26.9887	27.7382	27.8886	27.0098	27.7026	27.9886	27.9325	27.8544	27.8037	27.8231	27.3629	-0.36192	0.916476	0.295037	-0.309764	0.844474	0.367998	0.0241415	0.936101	0.943367	-0.261951	0.931771	0.444891
Protein MAK16 homolog OS=Caenorhabditis elegans OX=6239 GN=C16A3.6 PE=1 SV=1	Q18035	C16A3.6	38 kDa	20.7658	22.0907	20.6783	21.1979	22.9122	23.1983	22.2649	21.2797	20.5895	21.5311	20.9299	21.1879	21.7144	21.2758	20.2669	20.3484	21.5944	21.2908	22.0314	21.3962	20.0256	0.199783	0.959545	0.756829	1.25785	0.401777	0.064252	-0.130606	0.928676	0.839447	0.0731639	0.960235	0.909599
Probable U3 small nucleolar RNA-associated protein 11 OS=Caenorhabditis elegans OX=6239 GN=C16C10.2 PE=3 SV=1	Q09462	C16C10.2	31 kDa	22.8974	21.895	22.8886	21.8448	21.8576	22.2384	21.6779	22.3725	21.9432	23.237	23.1014	22.2677	22.5098	22.3515	22.9827	21.7942	19.9705	23.3998	23.4811	23.6221	22.3677	-0.562441	0.930094	0.372994	-0.580042	0.84053	0.358589	-0.254047	0.913678	0.684498	1.43547	0.596315	0.0322499
Uncharacterized protein C16C10.3 OS=Caenorhabditis elegans OX=6239 GN=C16C10.3 PE=4 SV=1	Q09249	C16C10.3	117 kDa	23.8954	24.0244	23.5861	24.1801	24.1639	23.7401	23.7257	24.3681	23.7025	24.0169	24.8784	23.6183	24.2076	25.4313	24.1152	24.1663	22.7695	25.1555	23.7388	20.4899	24.4204	0.096794	0.964828	0.901905	0.192718	0.92845	0.806277	0.413455	0.90245	0.600017	-1.1474	0.855125	0.156634
Uncharacterized protein C16C10.8 OS=Caenorhabditis elegans OX=6239 GN=C16C10.8 PE=4 SV=1	Q09464	C16C10.8	29 kDa	25.1067	23.6267	23.4856	24.2129	24.1767	25.0797	24.8356	24.3517	25.0153	21.6494	23.0697	23.9665	23.7557	23.0429	24.194	21.6145	22.8874	22.3839	23.2103	24.5139	24.2309	0.661194	0.910471	0.269144	0.416729	0.880364	0.481208	0.768984	0.743554	0.201609	1.68974	0.326131	0.00968097
Uncharacterized protein OS=Caenorhabditis elegans OX=6239 GN=C16D9.4 PE=1 SV=2	Q22898	C16D9.4	44 kDa	20.5468	21.0477	20.5462	21.3961	18.5651	21.2357	19.6746	19.7032	19.0854	21.7404	20.7977	19.5817	20.3815	23.1635	20.8719	21.5416	19.803	21.5902	21.0434	20.7626	21.7799	-1.22583	0.854549	0.14054	-0.31458	0.917142	0.696308	0.765694	0.839625	0.347558	0.217036	0.955528	0.787457
Uncharacterized protein OS=Caenorhabditis elegans OX=6239 GN=C17C3.1 PE=1 SV=1	H2KYT6	C17C3.1	40 kDa	23.7824	23.4562	21.3184	23.4276	23.4374	23.3555	23.4995	23.7816	23.4199	24.3438	23.938	19.4643	24.6381	22.6305	23.128	24.1957	24.4148	23.8499	23.9209	23.1442	22.9074	0.714645	0.940211	0.45768	0.55446	0.897621	0.563165	0.883511	0.844836	0.360652	-0.829308	0.924867	0.390154
Uncharacterized protein OS=Caenorhabditis elegans OX=6239 GN=C17F4.7 PE=1 SV=1	Q9BKP8	C17F4.7	21 kDa	24.3616	24.4656	24.2494	24.1282	24.3871	20.9452	24.4613	24.4035	20.3804	25.253	24.8172	25.2264	24.3342	24.1984	25.1761	24.0913	22.8709	19.8455	24.4989	25.3707	24.705	-1.27714	0.907806	0.258883	-1.2054	0.801879	0.285588	-0.529314	0.907353	0.63435	2.58895	0.581253	0.0301837
uS12 prolyl 3-hydroxylase OS=Caenorhabditis elegans OX=6239 GN=C17G10.1 PE=1 SV=1	Q09973	C17G10.1	55 kDa	23.1341	23.2746	23.2171	23.5031	23.2116	23.7258	22.5684	23.6411	23.4637	22.178	23.6507	22.0874	23.6464	23.1676	22.9513	23.1475	22.6598	21.9778	22.506	24.0485	22.5055	0.0158013	0.966955	0.97398	0.271532	0.900057	0.576974	0.6164	0.756078	0.214147	0.424938	0.924267	0.385933
CUB_2 domain-containing protein OS=Caenorhabditis elegans OX=6239 GN=C17H12.8 PE=1 SV=2	O45078	C17H12.8	39 kDa	21.3102	21.8484	20.8356	23.9039	23.4547	24.2936	22.557	25.0459	24.5383	22.3481	23.2359	22.2078	23.9976	24.2769	23.7006	22.3464	22.7342	23.3571	24.6897	24.8273	23.1037	2.71568	0.0103359	0.000211107	2.5527	0.000544661	0.000383188	1.39445	0.22382	0.0272159	1.39431	0.557339	0.0272292
Probable rRNA-processing protein EBP2 homolog OS=Caenorhabditis elegans OX=6239 GN=C18A3.3 PE=1 SV=2	Q09958	C18A3.3	38 kDa	24.5694	24.5026	23.4967	25.0553	25.033	25.2642	24.7406	25.207	25.9486	25.8822	25.3158	24.9128	25.8939	26.9556	25.4938	26.0051	25.4838	25.707	25.5424	23.8859	24.8907	1.10913	0.587318	0.0299795	0.927894	0.400068	0.0638457	0.744127	0.638671	0.130172	-0.958966	0.710698	0.0562718
Uncharacterized protein OS=Caenorhabditis elegans OX=6239 GN=C18B2.3 PE=1 SV=2	Q18074	C18B2.3	27 kDa	26.6263	26.6502	26.8724	26.0971	26.4292	26.559	26.3646	26.1126	26.5856	25.6383	25.9477	26.449	26.6045	24.9037	26.1334	26.5826	27.0223	25.8229	24.9376	26.4071	25.7478	-0.362064	0.936055	0.419216	-0.354545	0.865983	0.42875	-0.131186	0.922453	0.767801	-0.778413	0.792404	0.093209
GRAM domain-containing protein OS=Caenorhabditis elegans OX=6239 GN=C18B2.4 PE=1 SV=1	Q18075	C18B2.4	33 kDa	24.5088	24.538	24.37	22.747	24.1442	23.748	23.7224	23.5548	22.8159	23.5155	24.4066	24.6623	24.7751	22.9566	23.7324	24.5606	25.064	22.7849	24.3173	24.2331	23.1551	-1.10787	0.769261	0.0739844	-0.925831	0.608273	0.129893	-0.373412	0.890467	0.529203	-0.234653	0.950892	0.691467
Uncharacterized protein OS=Caenorhabditis elegans OX=6239 GN=C18B2.5 PE=1 SV=1	Q18076	C18B2.5	75 kDa	28.3251	28.2413	28.0457	28.0163	28.083	27.9741	28.0884	28.0404	28.0321	21.5237	20.4853	22.3205	21.0826	21.627	20.7608	20.9921	20.3114	21.9073	20.4399	22.0423	21.6168	-0.150456	0.959452	0.75463	-0.179581	0.918659	0.709296	-0.286351	0.894903	0.55351	0.29609	0.940902	0.540251
Group of Uncharacterized protein OS=Caenorhabditis elegans OX=6239 GN=C18B2.5 PE=1 SV=1+1	H2KYV3 (+1)	C18B2.5.1		20.2569	20.0502	20.1475	21.723	20.7449	20.5403	20.3879	19.4525	21.3717	28.3627	28.7567	28.4917	28.0296	28.0046	27.9846	27.831	28.2874	28.1427	28.1355	27.817	27.9439	0.252485	0.945935	0.52169	0.851203	0.299577	0.0416929	-0.530785	0.727315	0.187044	-0.121587	0.95414	0.756516
Uncharacterized protein OS=Caenorhabditis elegans OX=6239 GN=C18B2.5 PE=1 SV=1	Q18076	C18B2.5.2	75 kDa	20.7264	21.6596	19.6137	21.2662	19.0507	20.6819	21.4655	19.7104	18.5988	28.3627	28.7567	28.4917	28.0296	28.0046	27.9846	27.831	28.2874	28.1427	28.1355	27.817	27.9439	-0.741655	0.907312	0.257053	-0.333611	0.904588	0.604508	-0.530785	0.862605	0.412831	-0.121587	0.958067	0.849747
Uncharacterized protein OS=Caenorhabditis elegans OX=6239 GN=C18B2.5 PE=1 SV=1	H2KYV3	C18B2.5	78 kDa	20.8522	20.113	21.0756	20.571	21.2737	21.2434	20.8436	21.4115	20.4279	28.3627	28.7567	28.4917	28.0296	28.0046	27.9846	27.831	28.2874	28.1427	28.1355	27.817	27.9439	0.21408	0.943793	0.496022	0.349096	0.792958	0.272467	-0.530785	0.573371	0.102925	-0.121587	0.951221	0.697638
Translocation protein SEC62 OS=Caenorhabditis elegans OX=6239 GN=C18E9.2 PE=1 SV=2	Q18093	C18E9.2	42 kDa	20.6974	22.3313	22.3954	20.5282	22.2103	22.4524	23.4908	23.861	24.1142	23.5713	24.4749	23.0182	23.199	24.9679	20.4658	22.3782	23.3734	24.3024	21.8129	21.3783	23.0387	2.01399	0.63774	0.0373158	-0.0777454	0.938081	0.931426	-0.810549	0.850311	0.375398	-1.27468	0.863593	0.170562
Complex I-B12 OS=Caenorhabditis elegans OX=6239 GN=C18E9.4 PE=1 SV=1	Q18095	C18E9.4	12 kDa	23.6128	22.0323	23.7891	25.2941	22.1783	23.3274	25.1888	20.938	25.5031	20.6725	20.4681	21.979	21.7691	21.9826	21.3419	26.1163	25.4711	24.9271	24.8449	21.2867	22.6125	0.73192	0.944922	0.509271	0.455198	0.915186	0.680236	0.657957	0.894723	0.552486	-2.59014	0.573344	0.0291649
Uncharacterized protein C18H9.6 OS=Caenorhabditis elegans OX=6239 GN=C18H9.6 PE=4 SV=3	Q09238	C18H9.6	20 kDa	21.7675	20.7665	21.1037	20.9776	19.7412	20.8159	20.7125	21.8269	19.5755	21.6158	23.2739	22.9255	23.1348	23.3493	22.9876	21.6134	20.5049	21.7596	23.2853	24.0372	23.648	-0.507559	0.92972	0.370386	-0.701001	0.749175	0.221026	0.552184	0.832454	0.330881	2.36423	0.0373307	0.000520124
RutC family protein C23G10.2 OS=Caenorhabditis elegans OX=6239 GN=C23G10.2 PE=3 SV=3	Q10121	C23G10.2	18 kDa	27.3318	26.5152	27.624	26.9131	26.2787	26.9244	27.1469	25.4839	27.0585	27.0119	25.9374	27.7507	27.3139	24.2002	27.512	28.4206	27.9949	28.2981	27.1701	27.6161	27.2721	-0.593906	0.934827	0.408908	-0.451577	0.890906	0.528249	-0.558021	0.869579	0.43724	-0.88508	0.887743	0.224163
NADAR domain-containing protein OS=Caenorhabditis elegans OX=6239 GN=C23G10.8 PE=1 SV=1	Q9GYR5	C23G10.8	107 kDa	21.2665	20.7451	19.3472	20.3745	20.4403	19.8978	20.8953	21.9204	20.7778	21.7067	20.6314	21.6354	21.3776	20.3309	21.5078	20.8172	21.9783	20.2995	21.2215	21.8725	22.0658	0.74487	0.880376	0.18294	-0.215402	0.916734	0.692893	-0.252419	0.908616	0.643802	0.688254	0.884991	0.216714
Uncharacterized protein OS=Caenorhabditis elegans OX=6239 GN=C23H3.2 PE=1 SV=1	H2KYX4	C23H3.2	40 kDa	26.2991	25.8949	25.7832	24.9543	25.6232	26.0137	25.1513	25.877	25.8447	24.5751	26.811	20.9523	26.158	27.2808	24.1853	24.807	25.6505	26.1672	21.4919	24.9286	20.2559	-0.368082	0.959927	0.765977	-0.46201	0.918616	0.708924	1.76189	0.70014	0.166135	-3.31614	0.405693	0.0145818
Uncharacterized protein OS=Caenorhabditis elegans OX=6239 GN=C23H5.8 PE=1 SV=1	H2KYY0	C23H5.8	17 kDa	23.1798	23.1749	23.0779	22.4115	22.8289	19.8529	22.9052	22.8358	23.2863	20.8861	21.4518	20.2917	20.2257	21.7665	21.7002	21.2098	21.013	20.7381	21.3934	19.8454	20.5105	-0.135126	0.962421	0.830491	-1.44644	0.25298	0.0328211	0.354264	0.898729	0.576206	-0.403825	0.9396	0.524633
CHCH domain-containing protein OS=Caenorhabditis elegans OX=6239 GN=C24D10.6 PE=1 SV=1	O44133	C24D10.6	18 kDa	23.3921	22.2858	22.8954	23.0695	22.6347	23.4584	22.6606	20.9409	22.7267	22.4531	21.8143	23.0443	23.0677	22.464	22.8109	22.9465	23.1586	23.7467	23.3513	22.3439	23.4361	-0.748355	0.854541	0.140529	0.196444	0.916353	0.689736	0.343641	0.881821	0.487142	-0.240176	0.947058	0.625908
Probable peptidyl-tRNA hydrolase 2 OS=Caenorhabditis elegans OX=6239 GN=C24G6.8 PE=3 SV=1	O76387	C24G6.8	34 kDa	22.7979	22.8018	22.4246	23.2341	22.9115	23.6728	23.1904	22.0571	24.0797	22.4937	23.4759	22.4867	21.8993	20.2948	22.4085	21.3009	23.4303	21.4702	21.6512	23.8295	22.9276	0.434298	0.946712	0.531572	0.598045	0.853539	0.391489	-1.28456	0.484524	0.0763412	0.735642	0.907809	0.294581
RNA helicase OS=Caenorhabditis elegans OX=6239 GN=C24H12.4 PE=1 SV=2	O17157	C24H12.4	72 kDa	21.8127	25.0125	24.3774	26.0631	25.6493	27.2643	26.4124	27.0549	26.2731	24.8201	26.1448	25.5092	26.0631	26.3293	25.236	25.2709	24.9111	25.4563	24.5794	24.267	26.1807	2.84595	0.0537309	0.000798	2.5914	0.0079578	0.00174901	0.384813	0.900574	0.587787	-0.203699	0.954911	0.77345
Integral membrane protein 2 OS=Caenorhabditis elegans OX=6239 GN=C25F6.7 PE=1 SV=2	H2KZ11	C25F6.7	35 kDa	20.8828	20.6277	20.9006	22.247	21.1558	19.5075	21.662	21.088	21.6853	21.7698	21.2343	21.1414	20.3199	21.2191	18.5867	21.956	19.2869	21.4505	21.4735	21.8083	21.6922	0.67469	0.928068	0.359251	0.166382	0.929561	0.818977	-1.3399	0.494252	0.078833	0.76024	0.909724	0.303235
Group of Integral membrane protein 2 OS=Caenorhabditis elegans OX=6239 GN=C25F6.7 PE=1 SV=2+1	H2KZ11 (+1)	C25F6.7.1		19.906	20.4132	20.2132	20.7903	20.8668	22.0106	21.886	21.037	20.1025	21.7698	21.2343	21.1414	20.3199	21.5164	18.5867	22.9115	19.7802	21.2635	20.7512	20.8044	19.7171	0.831021	0.912607	0.27789	1.04506	0.694923	0.176759	-1.24082	0.59906	0.112639	-0.894138	0.894478	0.244325
Integral membrane protein 2 OS=Caenorhabditis elegans OX=6239 GN=C25F6.7 PE=1 SV=2	Q8MQC3	C25F6.7.2	35 kDa	19.7314	20.6692	19.7258	19.7664	19.9786	20.4229	19.9926	21.6105	21.729	21.7698	21.2343	21.1414	20.3199	22.2583	18.5867	19.9629	20.4616	20.8793	20.9035	20.5244	20.6941	1.06857	0.84236	0.12595	0.0138449	0.941373	0.983593	-0.993518	0.679973	0.152863	0.272723	0.950605	0.686167
Uncharacterized protein OS=Caenorhabditis elegans OX=6239 GN=C25H3.7 PE=1 SV=1	Q8MQC1	C25H3.7	32 kDa	24.1548	24.2264	24.3481	23.8453	24.0628	23.5498	24.2799	23.556	23.5981	23.6007	23.8083	24.3311	23.3802	20.5757	24.3189	23.9492	23.7395	24.2104	21.4605	20.5012	23.8085	-0.431756	0.950569	0.585804	-0.423801	0.90269	0.592667	-1.15512	0.684642	0.155789	-2.04299	0.45449	0.0177971
Complex I-SGDH OS=Caenorhabditis elegans OX=6239 GN=C25H3.9 PE=1 SV=1	H2KYV1	C25H3.9	22 kDa	26.2199	26.0958	26.5851	25.9118	26.017	25.0393	26.2371	24.5165	26.0463	25.5591	23.9339	25.9306	25.823	23.0954	26.0247	26.1121	26.4018	26.5592	25.6296	25.9508	25.4144	-0.700276	0.919515	0.309838	-0.644219	0.836312	0.349009	-0.160182	0.926547	0.813557	-0.692796	0.912158	0.314874
Uncharacterized protein OS=Caenorhabditis elegans OX=6239 GN=C26B9.3 PE=1 SV=2	Q18200	C26B9.3	29 kDa	24.0665	24.4456	23.0709	24.2893	24.5364	19.9097	22.5364	22.1702	21.9577	23.6559	24.3776	24.8344	23.8492	23.557	25.1895	26.0823	26.261	24.465	26.331	27.0674	26.1574	-1.63956	0.793006	0.0863412	-0.949199	0.814586	0.306354	-0.0907337	0.934627	0.920851	0.915824	0.913797	0.323146
Uncharacterized protein OS=Caenorhabditis elegans OX=6239 GN=C26B9.5 PE=1 SV=1	Q18198	C26B9.5	58 kDa	24.8565	25.1566	24.9501	24.3808	24.5543	24.8511	24.1717	25.0246	24.6427	24.5879	25.5487	23.8084	25.043	25.3284	25.2279	24.8394	22.9385	24.2443	25.0614	24.0186	24.8228	-0.374717	0.937417	0.431184	-0.392322	0.860082	0.410278	0.55142	0.787342	0.251822	0.626821	0.876087	0.195242
CCHC-type domain-containing protein OS=Caenorhabditis elegans OX=6239 GN=C27B7.5 PE=1 SV=1	Q18244	C27B7.5	42 kDa	21.5852	20.9644	20.897	19.7663	20.4556	20.1858	20.2169	21.2029	20.5316	20.8594	21.3955	21.6719	21.8017	20.8076	19.7513	21.2332	21.7212	20.8413	19.1294	21.9406	21.3723	-0.498399	0.936238	0.420791	-1.01297	0.562819	0.112093	-0.52205	0.858479	0.399538	-0.451127	0.933999	0.465393
PCI domain-containing protein 2 homolog OS=Caenorhabditis elegans OX=6239 GN=C27F2.10 PE=3 SV=1	Q95QU0	C27F2.10	47 kDa	23.0313	22.7251	22.7096	23.0823	23.2432	22.6984	22.9797	22.0177	22.8342	23.4482	23.249	22.8812	23.0328	22.4778	23.5252	23.6376	23.5151	23.1857	22.7441	23.0447	23.3143	-0.211471	0.945616	0.517722	0.185955	0.898651	0.568924	-0.180857	0.899254	0.579461	-0.411805	0.88461	0.215714
Uncharacterized protein OS=Caenorhabditis elegans OX=6239 GN=C27F2.4 PE=1 SV=1	Q18257	C27F2.4	32 kDa	23.439	23.8714	23.6136	23.9283	23.8602	24.1403	23.6622	23.8965	23.8783	22.8607	23.0742	23.3574	23.6321	23.8303	23.8787	23.2942	23.1643	22.6782	22.507	23.4396	23.197	0.171021	0.946959	0.534787	0.334945	0.759606	0.23167	0.682959	0.184917	0.0217698	0.00230269	0.962906	0.993292
MYG1 protein C27H6.8 OS=Caenorhabditis elegans OX=6239 GN=C27H6.8 PE=3 SV=2	O17606	C27H6.8	38 kDa	26.0616	26.1341	26.0985	25.6981	26.2549	26.0669	25.9786	25.7625	25.9626	25.6242	26.1506	25.6497	25.7454	25.526	25.984	25.7876	26.4354	26.5898	25.1509	25.6411	25.6628	-0.196847	0.941903	0.475129	-0.0914407	0.92188	0.738533	-0.0563664	0.928464	0.836807	-0.785963	0.327361	0.00976361
Uncharacterized helicase C28H8.3 OS=Caenorhabditis elegans OX=6239 GN=C28H8.3 PE=3 SV=2	Q09475	C28H8.3	194 kDa	27.8468	28.3861	28.7976	27.6487	28.7605	29.1826	28.5879	29.7486	29.011	26.7613	27.321	27.8289	27.8543	29.5451	28.8143	27.8539	27.5289	28.8773	29.5756	27.5838	27.771	0.772307	0.890877	0.206869	0.187088	0.923515	0.754314	1.43414	0.217454	0.0262588	0.223425	0.951804	0.708776
CUB_2 domain-containing protein OS=Caenorhabditis elegans OX=6239 GN=C29F3.7 PE=1 SV=3	O17616	C29F3.7	55 kDa	23.7059	23.9412	23.2148	25.4151	24.3719	24.5563	24.5112	24.9832	23.4213	22.7892	23.7385	23.0702	22.3623	24.3311	23.563	23.1976	20.819	23.5177	23.9335	23.4095	25.0814	0.684606	0.921897	0.322365	1.1605	0.5338	0.102336	0.219547	0.920504	0.747684	1.63006	0.553789	0.0268212
Uncharacterized protein OS=Caenorhabditis elegans OX=6239 GN=C29F5.1 PE=1 SV=1	Q18310	C29F5.1	43 kDa	26.1782	26.2468	26.3137	26.334	26.3664	26.4043	26.3457	26.7972	26.2601	26.2605	26.4022	26.0459	26.3503	26.2907	26.3712	26.1059	26.7217	26.52	25.8683	26.1166	26.3739	0.221432	0.928126	0.359636	0.122006	0.905529	0.610548	0.101201	0.912224	0.672317	-0.329623	0.868286	0.179191
CHK domain-containing protein OS=Caenorhabditis elegans OX=6239 GN=C29F7.2 PE=1 SV=2	O17621	C29F7.2	45 kDa	25.7792	26.589	26.1118	26.1164	26.1272	25.7685	25.8	26.0589	26.3142	26.2977	26.5704	25.1898	26.1111	25.8643	26.1075	26.3401	26.7204	26.8834	26.1332	26.5195	26.2152	-0.102278	0.95967	0.759813	-0.155957	0.910104	0.641717	0.00834487	0.938366	0.980071	-0.358655	0.90706	0.291306
UMP-CMP kinase 1 OS=Caenorhabditis elegans OX=6239 GN=C29F7.3 PE=1 SV=1	O17622	C29F7.3	21 kDa	25.7109	24.3151	25.6327	25.3849	24.892	24.693	25.3887	23.0675	25.459	24.8345	23.1384	25.4545	25.9937	22.6112	25.7636	24.8603	25.8393	25.1686	25.5019	25.9079	25.7422	-0.581163	0.942907	0.486029	-0.229591	0.926208	0.781816	0.313729	0.916062	0.705385	0.427928	0.945809	0.606758
TPT domain-containing protein OS=Caenorhabditis elegans OX=6239 GN=C29H12.2 PE=1 SV=1	Q18315	C29H12.2	44 kDa	21.1649	21.1437	20.6193	21.2531	21.1444	20.3117	20.6254	19.8636	21.5054	24.5853	23.4856	24.0033	23.6469	23.1826	23.7261	23.1221	23.7421	24.9367	23.2367	23.2377	23.7657	-0.311164	0.945657	0.518238	-0.0728993	0.934377	0.878963	-0.506221	0.816362	0.298217	-0.520274	0.905683	0.285447
Uncharacterized protein OS=Caenorhabditis elegans OX=6239 GN=C30F12.2 PE=1 SV=1	Q95YE1	C30F12.2	51 kDa	20.3733	20.5777	20.5851	20.285	20.3447	21.3205	19.4797	20.4278	20.0031	20.8566	21.282	21.939	22.192	20.8334	20.7831	20.343	22.0449	21.21	20.1591	20.9446	21.2003	-0.541814	0.913101	0.279983	0.138064	0.925988	0.779492	-0.0896692	0.929943	0.855608	-0.431265	0.924383	0.386743
Uncharacterized protein OS=Caenorhabditis elegans OX=6239 GN=C30F12.5 PE=1 SV=1	H2KZ48	C30F12.5	43 kDa	20.4039	22.6657	20.9772	21.763	22.6368	22.9737	21.901	22.542	23.2476	21.7608	21.713	20.9305	20.7511	20.6694	20.904	20.5492	22.109	21.2335	21.2834	22.1667	21.7994	1.21462	0.648094	0.0391113	1.10895	0.369687	0.057067	-0.69329	0.760366	0.218738	0.452608	0.9283	0.415855
Uncharacterized protein OS=Caenorhabditis elegans OX=6239 GN=C30G12.2 PE=1 SV=3	Q09486	C30G12.2	31 kDa	26.2708	26.1273	26.0324	26.0686	26.1922	25.1384	25.7209	24.8099	25.1251	25.9871	25.8563	25.9928	26.9652	25.8237	25.8109	25.4431	25.1788	25.3283	25.4813	25.6879	26.326	-0.924866	0.49052	0.0202815	-0.343746	0.838491	0.353899	0.254512	0.882428	0.48989	0.515018	0.864154	0.171557
Uncharacterized protein OS=Caenorhabditis elegans OX=6239 GN=C31C9.2 PE=1 SV=1	O17626	C31C9.2	35 kDa	29.8109	29.776	29.7454	29.0348	29.2891	28.9275	28.9449	29.0864	29.0967	29.915	30.3019	30.0819	29.8564	29.7429	29.8283	30.343	30.4129	30.2661	29.8859	30.1215	29.8106	-0.734777	0.140791	0.00226864	-0.693635	0.020319	0.00349825	-0.290406	0.709792	0.173123	-0.401338	0.739074	0.066087
Uncharacterized protein OS=Caenorhabditis elegans OX=6239 GN=C31H5.6 PE=1 SV=1	B3WFZ3	C31H5.6	49 kDa	22.3914	22.7711	21.8203	22.748	22.8863	21.685	23.5745	22.8756	22.003	22.2028	22.5759	22.2669	22.7573	22.426	21.9076	20.9409	20.3977	21.5875	20.489	21.8836	21.8372	0.490122	0.922039	0.323137	0.112218	0.92952	0.818497	0.0151162	0.938082	0.97532	0.427903	0.924374	0.386681
Thioredoxin domain-containing protein OS=Caenorhabditis elegans OX=6239 GN=C32D5.8 PE=1 SV=1	Q65ZJ7	C32D5.8	18 kDa	25.6269	25.6961	26.5122	26.3044	25.6998	25.9454	26.2866	24.531	26.4895	25.7629	23.962	26.3108	26.5677	23.6494	26.1592	26.7803	26.6465	26.4886	26.3331	26.2737	26.4544	-0.176042	0.96135	0.801686	0.0381575	0.939711	0.956544	0.113534	0.931126	0.871247	-0.284734	0.950543	0.685033
Uncharacterized protein OS=Caenorhabditis elegans OX=6239 GN=C32E8.9 PE=1 SV=2	P91130	C32E8.9	29 kDa	22.6432	23.1563	22.2981	21.749	23.1123	22.8741	22.9878	18.4204	23.2649	23.0936	23.1007	22.6228	21.6422	21.6607	22.8455	23.5554	23.0889	23.7799	23.0176	21.7156	22.8165	-1.14146	0.893203	0.212905	-0.120706	0.935389	0.892695	-0.889565	0.83079	0.327214	-0.958123	0.907318	0.292427
Aminotran_1_2 domain-containing protein OS=Caenorhabditis elegans OX=6239 GN=C32F10.8 PE=1 SV=2	O01685	C32F10.8	56 kDa	28.4062	28.277	28.1849	28.0877	27.9624	28.1179	27.8198	28.3821	27.8342	28.2599	28.8991	28.036	28.3338	28.9602	28.5165	28.2994	28.4955	28.1358	27.9433	28.0855	28.2885	-0.277322	0.920453	0.31467	-0.233387	0.854927	0.395337	0.205191	0.873906	0.453758	-0.204444	0.932931	0.455377
Probable NADH dehydrogenase [ubiquinone] 1 alpha subcomplex subunit 5 OS=Caenorhabditis elegans OX=6239 GN=C33A12.1 PE=3 SV=1	Q18359	C33A12.1	17 kDa	27.0987	25.9271	27.0672	26.7125	25.8154	26.6655	27.1209	24.4204	27.0345	25.4413	24.615	26.6867	26.6221	24.7293	26.2463	26.7374	26.9916	26.2631	26.4778	26.5593	26.562	-0.505747	0.940879	0.464433	-0.299863	0.912956	0.662782	0.284928	0.912971	0.678527	-0.131009	0.958021	0.848548
Uncharacterized protein OS=Caenorhabditis elegans OX=6239 GN=C33A12.3 PE=1 SV=2	Q18357	C33A12.3	27 kDa	23.3667	23.3194	22.1332	22.5668	23.2629	22.771	23.174	22.2635	22.645	22.7146	21.7211	22.9119	22.9815	21.4818	22.9872	22.8185	23.4798	22.7667	22.3872	23.0024	22.4512	-0.245602	0.951601	0.601954	-0.0728665	0.934196	0.876552	0.034354	0.935988	0.9416	-0.408024	0.924794	0.389637
Semialdhyde_dh domain-containing protein OS=Caenorhabditis elegans OX=6239 GN=C33F10.14 PE=1 SV=1	Q5DX36	C33F10.14	24 kDa	20.2124	23.9112	24.1244	24.2693	23.9376	24.0111	24.1983	23.3217	23.8717	23.874	23.6668	24.4807	24.5043	23.5003	24.4648	24.2643	24.7468	24.1194	23.9903	24.6736	24.5143	1.0479	0.865396	0.156087	1.32332	0.455551	0.0783059	0.149302	0.928314	0.834939	0.0159007	0.962576	0.982283
Complex I-B16.6 OS=Caenorhabditis elegans OX=6239 GN=C34B2.8 PE=1 SV=1	O44955	C34B2.8	20 kDa	25.9102	25.7129	25.8142	25.4816	25.4728	25.6652	25.3691	23.797	26.1279	24.4007	23.0949	23.9025	24.2595	23.1345	24.0873	25.3047	25.8948	26.3115	24.3495	22.6665	22.4533	-0.714444	0.896877	0.223072	-0.272542	0.909229	0.635516	0.027738	0.937234	0.961394	-2.68061	0.0154667	0.000196825
CRAL-TRIO domain-containing protein C34C12.6 OS=Caenorhabditis elegans OX=6239 GN=C34C12.6 PE=4 SV=2	Q09270	C34C12.6	46 kDa	21.2744	20.9236	20.015	21.2051	20.9069	20.3204	21.8752	21.7022	21.4174	21.2116	20.45	21.5486	21.185	22.0558	21.3475	21.2921	20.2513	21.4837	21.1361	20.9939	20.7698	0.927262	0.636099	0.0370416	0.0731657	0.932943	0.860202	0.459381	0.804363	0.277366	-0.0424209	0.960542	0.918642
GrpE protein homolog, mitochondrial OS=Caenorhabditis elegans OX=6239 GN=C34C12.8 PE=3 SV=1	Q18421	C34C12.8	26 kDa	27.1506	27.2581	27.0142	25.9778	26.6763	26.4246	27.136	25.8792	26.9997	26.8805	25.6539	26.1193	26.1339	23.1285	25.8109	26.8839	26.7249	26.2945	25.6737	26.1775	25.773	-0.469335	0.93781	0.434751	-0.781396	0.726613	0.200625	-1.19347	0.401642	0.0580672	-0.759671	0.883487	0.212816
Uncharacterized protein OS=Caenorhabditis elegans OX=6239 GN=C34C6.4 PE=1 SV=1	Q18429	C34C6.4	67 kDa	21.5667	22.1699	22.136	21.7375	22.05	20.8964	20.9384	23.0196	20.6816	21.229	22.7961	18.825	20.8104	21.6001	19.7447	21.6009	21.7695	21.5326	21.7472	21.4051	20.8268	-0.411039	0.951842	0.605822	-0.396254	0.906776	0.618747	-0.231646	0.922713	0.770563	-0.30798	0.951267	0.698495
Uncharacterized protein OS=Caenorhabditis elegans OX=6239 GN=C34E10.10 PE=1 SV=1	Q95QS4	C34E10.10	26 kDa	20.1581	20.1066	19.9611	20.8127	21.0673	19.8139	21.6374	21.0222	20.1766	21.7576	21.1723	20.0419	20.476	20.5661	21.5103	21.3448	21.7447	22.0095	21.5093	21.6526	21.3098	0.870093	0.771826	0.0751798	0.489357	0.811455	0.300989	-0.139775	0.922113	0.764213	-0.209106	0.94879	0.654176
Uncharacterized protein OS=Caenorhabditis elegans OX=6239 GN=C34E7.4 PE=1 SV=1	G5ECE7	C34E7.4	27 kDa	26.7939	26.8656	27.1012	26.7247	26.752	26.3988	27.9743	25.4922	26.3724	25.9382	26.2602	26.6013	26.5809	24.8649	27.2221	27.0261	27.3501	27.5952	26.3933	26.6617	27.3032	-0.307281	0.950979	0.592127	-0.29507	0.904948	0.606803	-0.043925	0.935801	0.938689	-0.537776	0.919124	0.352737
Uncharacterized protein OS=Caenorhabditis elegans OX=6239 GN=C35A5.8 PE=1 SV=3	Q18476	C35A5.8	125 kDa	24.782	24.4518	24.3686	24.3314	23.7442	24.3153	24.5286	25.0119	24.4102	23.7073	21.5459	24.215	20.7496	24.6758	23.9127	22.9821	20.7217	23.9391	24.6553	21.9304	24.546	0.116076	0.965008	0.907654	-0.403853	0.916045	0.687199	-0.0433429	0.937483	0.965445	1.16293	0.897564	0.254605
Thioredoxin domain-containing protein OS=Caenorhabditis elegans OX=6239 GN=C35B1.5 PE=1 SV=1	O45060	C35B1.5	17 kDa	26.2922	26.3297	27.2813	27.3052	25.6038	26.9258	26.6567	24.0265	27.1559	26.3205	23.0457	27.8956	27.3864	21.4081	27.6269	27.8677	28.3994	27.5326	27.5527	27.2514	26.8374	-0.688004	0.952729	0.620495	-0.0227574	0.941568	0.986883	-0.280119	0.928699	0.839733	-0.719385	0.945676	0.60477
Aldo_ket_red domain-containing protein OS=Caenorhabditis elegans OX=6239 GN=C35D10.6 PE=1 SV=1	Q18483	C35D10.6	33 kDa	22.314	22.7176	22.8235	22.8064	22.7037	19.3909	22.9241	20.6642	23.9235	21.0013	21.4965	20.544	20.8109	20.7529	21.0053	20.805	21.8592	20.4453	21.0577	21.0513	21.3082	-0.114453	0.964352	0.88698	-0.984728	0.759507	0.231564	-0.157564	0.92911	0.844917	0.102565	0.959856	0.898645
Probable UDP-N-acetylglucosamine pyrophosphorylase OS=Caenorhabditis elegans OX=6239 GN=C36A4.4 PE=3 SV=2	Q18493	C36A4.4	53 kDa	25.2548	25.3203	25.4904	25.1704	25.4975	25.2387	25.1024	25.47	24.8495	25.7593	25.9401	25.5258	25.3149	25.3552	25.2031	24.8075	25.4984	24.9639	24.8079	24.9375	25.153	-0.214535	0.933222	0.39608	-0.052976	0.93069	0.832295	-0.450616	0.517896	0.0852682	-0.12379	0.946796	0.621796
Uncharacterized protein OS=Caenorhabditis elegans OX=6239 GN=C36B7.6 PE=1 SV=2	Q966P8	C36B7.6	70 kDa	23.7853	24.2044	23.7665	23.3938	23.5476	24.3315	23.5882	24.9793	23.1219	23.5357	22.892	22.5133	20.8902	23.5343	23.0375	20.2682	19.0952	22.6664	23.8231	23.0211	22.4052	-0.0222944	0.967058	0.977717	-0.161134	0.931336	0.840114	-0.492993	0.892333	0.539179	2.40656	0.282675	0.00721408
DUF19 domain-containing protein OS=Caenorhabditis elegans OX=6239 GN=C36C5.5 PE=1 SV=1	O16405	C36C5.5	23 kDa	23.9114	25.0697	23.8508	24.8384	24.7669	21.5616	23.1368	22.6189	22.2291	23.4583	22.487	24.7371	22.2466	21.0515	21.8258	23.2198	24.0034	23.3074	22.1602	24.0395	23.3389	-1.61571	0.700335	0.0503004	-0.555027	0.879716	0.478579	-1.85282	0.224286	0.0272872	-0.330713	0.949781	0.671332
Uncharacterized protein C36E8.1 OS=Caenorhabditis elegans OX=6239 GN=C36E8.1 PE=3 SV=1	P48322	C36E8.1	75 kDa	18.1853	20.3027	20.3756	19.7206	20.7738	21.0057	20.3821	21.6356	19.8393	20.6594	21.3495	20.8872	20.3593	21.2413	20.9735	20.2624	22.4373	20.9548	20.2073	22.2222	21.1432	0.997838	0.870036	0.163649	0.878831	0.744906	0.216907	-0.107365	0.931573	0.877286	-0.0272606	0.96216	0.968716
60S acidic ribosomal protein P2 OS=Caenorhabditis elegans OX=6239 GN=C37A2.7 PE=3 SV=2	O01504	C37A2.7	11 kDa	29.6211	27.9616	28.6536	28.4168	27.4956	28.6392	28.2516	26.2247	28.3927	27.5525	26.4487	29.9183	27.9873	26.6119	27.524	30.0899	29.8662	26.9687	29.8469	28.3515	27.8773	-1.12244	0.90287	0.241567	-0.561576	0.895504	0.551678	-0.598784	0.889842	0.52594	-0.283013	0.954451	0.763258
Eukaryotic translation initiation factor 5 OS=Caenorhabditis elegans OX=6239 GN=C37C3.2 PE=3 SV=2	Q22918	C37C3.2	49 kDa	26.1971	26.5066	26.1224	26.8748	26.1944	26.6504	26.4045	26.6315	26.594	26.2967	26.1851	25.7637	26.4414	27.0023	25.9473	25.7975	26.0498	25.8719	26.9173	26.771	26.4433	0.267971	0.928274	0.360613	0.297847	0.81722	0.311005	0.381837	0.740138	0.198397	0.804147	0.359675	0.0119526
Uncharacterized protein OS=Caenorhabditis elegans OX=6239 GN=C37H5.13 PE=1 SV=1	Q95Q68	C37H5.13	46 kDa	23.1075	22.5947	22.8591	22.3675	23.0749	23.0412	22.9959	22.3832	22.9478	23.482	22.9614	23.7502	22.476	21.6982	23.4171	21.513	23.3366	21.2688	22.3361	21.603	21.944	-0.0781395	0.964009	0.876496	-0.0259003	0.939859	0.958903	-0.867403	0.55972	0.0981971	-0.078433	0.959049	0.876037
Nucleolar complex protein 3 homolog OS=Caenorhabditis elegans OX=6239 GN=C37H5.5 PE=3 SV=3	P91136	C37H5.5	89 kDa	22.3038	22.7962	22.7092	22.351	22.6461	23.585	21.3446	24.0405	23.1633	21.7825	20.1739	20.7938	20.9737	21.2497	20.9655	20.5847	20.6142	20.9009	22.2309	22.373	23.1069	0.246412	0.954813	0.657425	0.257626	0.910281	0.642989	0.146237	0.924675	0.79201	1.87031	0.170076	0.00329655
Uncharacterized transporter slc-17.2 OS=Caenorhabditis elegans OX=6239 GN=C38C10.2 PE=1 SV=2	Q03567	C38C10.2	53 kDa	22.6625	22.5253	22.9965	23.3292	23.0643	23.4494	23.3009	22.9648	23.3032	23.3878	24.2489	23.6083	24.5857	23.8795	23.2389	23.7512	23.6422	23.6713	23.8165	23.5109	23.6618	0.461485	0.867007	0.158645	0.55284	0.51102	0.0953809	0.15304	0.906884	0.630912	-0.0251693	0.961145	0.936803
Uncharacterized protein OS=Caenorhabditis elegans OX=6239 GN=C38D9.2 PE=1 SV=2	Q9XVC4	C38D9.2	57 kDa	21.1832	20.3962	20.6817	21.2592	21.0205	21.2859	20.7992	20.8705	20.9716	21.4289	21.3697	20.087	22.1605	21.6488	20.7524	21.8154	21.1218	20.9222	21.2167	21.605	21.4041	0.12671	0.959317	0.751468	0.434794	0.801451	0.284932	0.55871	0.711146	0.17414	0.122098	0.954311	0.760206
Cystatin OS=Caenorhabditis elegans OX=6239 GN=C39B5.5 PE=1 SV=1	C2BR91	C39B5.5	23 kDa	19.8767	19.9258	19.0786	21.0504	21.6362	21.349	19.6114	21.4249	20.201	21.3443	20.7825	19.8861	25.793	23.9904	21.5161	20.9536	20.8546	20.6131	21.5278	21.6028	21.1941	0.78538	0.918076	0.302676	1.71815	0.253317	0.0328778	3.09556	0.00346305	0.000638279	0.63447	0.926549	0.402396
DUF4440 domain-containing protein OS=Caenorhabditis elegans OX=6239 GN=C39D10.8 PE=1 SV=1	H2KYM0	C39D10.8	15 kDa	23.2108	23.6551	23.443	23.6336	23.1222	24.0613	23.7175	22.3973	24.9981	22.5963	20.1452	21.007	21.0685	19.8675	20.9537	21.6165	20.9495	19.5102	19.7297	20.0737	22.1985	0.267992	0.958396	0.730449	0.169372	0.930283	0.827442	-0.619614	0.867395	0.429316	-0.0247789	0.96234	0.974541
DUF4440 domain-containing protein OS=Caenorhabditis elegans OX=6239 GN=C39D10.8 PE=1 SV=1	Q95QR7	C39D10.8	16 kDa	21.0465	19.3089	18.638	21.3377	21.4542	20.0717	19.9175	20.8345	20.8448	23.2025	21.7111	21.8241	24.796	21.5458	23.7678	23.8402	24.0741	23.8191	24.6542	23.9746	24.2072	0.867799	0.903277	0.242916	1.29007	0.492274	0.0900406	1.12398	0.649586	0.135667	0.367565	0.946343	0.614818
Uncharacterized protein OS=Caenorhabditis elegans OX=6239 GN=C39E9.8 PE=1 SV=1	Q7JLS6	C39E9.8	28 kDa	21.4292	22.3408	21.8269	21.8038	22.0404	21.51	21.8858	21.8683	23.243	18.9196	21.6986	21.0844	21.0834	21.209	20.6991	21.4817	21.6931	20.7437	21.6087	21.0121	19.6473	0.466748	0.940516	0.460746	-0.0809141	0.93573	0.897422	0.429648	0.883883	0.496599	-0.550151	0.924297	0.38614
Group of Uncharacterized protein OS=Caenorhabditis elegans OX=6239 GN=C39E9.8 PE=1 SV=1+1	D3YT45 (+1)	C39E9.8.1		19.4408	19.5172	20.3252	20.6623	20.1907	22.2092	20.6495	21.107	21.7673	21.2671	19.8859	20.6468	20.9214	20.7916	20.4283	19.0983	23.6371	22.6575	20.0691	22.2332	21.62	1.41354	0.841777	0.125317	1.25966	0.682924	0.16888	0.113869	0.933068	0.898107	-0.490236	0.944171	0.583085
Uncharacterized protein OS=Caenorhabditis elegans OX=6239 GN=C39E9.8 PE=1 SV=2	Q18541	C39E9.8.2	28 kDa	20.0493	19.9085	21.1108	21.0948	20.867	21.3275	20.9474	20.9546	20.5793	21.5132	21.2926	21.9066	20.3102	21.991	20.7175	19.0983	23.6371	22.6575	20.0691	22.2332	21.7566	0.470906	0.950349	0.582455	0.740218	0.853234	0.390651	-0.564578	0.886814	0.510641	-0.444688	0.945586	0.603445
Uncharacterized protein OS=Caenorhabditis elegans OX=6239 GN=C39E9.8 PE=1 SV=1	D3YT45	C39E9.8	22 kDa	21.0655	22.1839	20.1149	22.0171	19.7822	20.3181	21.9279	22.1765	20.3842	22.7034	20.6508	21.3199	21.3117	20.5397	20.1978	19.0983	23.6371	22.6575	20.0691	22.2332	21.0878	0.3748	0.957367	0.708104	-0.415676	0.914922	0.67812	-0.874969	0.85421	0.38658	-0.667628	0.93803	0.506798
Uncharacterized protein OS=Caenorhabditis elegans OX=6239 GN=C41G7.9 PE=1 SV=1	C7FZU5	C41G7.9	24 kDa	21.4335	20.0032	20.6109	19.4552	19.8832	19.6781	19.9318	20.2164	20.6879	24.7445	21.6567	25.7315	22.9968	19.8791	26.0106	24.8015	24.8378	23.98	24.1948	24.144	23.2175	-0.40384	0.958026	0.722267	-1.01037	0.84872	0.37866	-1.08211	0.839219	0.346575	-0.687704	0.941404	0.546474
DUF148 domain-containing protein OS=Caenorhabditis elegans OX=6239 GN=C42D4.1 PE=1 SV=1	Q18577	C42D4.1	29 kDa	19.8561	21.1109	20.8327	20.5311	20.5478	21.1906	21.425	20.8441	19.6582	21.8498	21.3509	20.8725	21.3707	20.9195	21.3063	23.632	23.2868	23.1634	23.3423	20.5697	23.164	0.0425341	0.966124	0.944728	0.156584	0.927773	0.798731	-0.15888	0.925016	0.795851	-1.00203	0.821328	0.116031
60S ribosome subunit biogenesis protein NIP7 homolog OS=Caenorhabditis elegans OX=6239 GN=C43E11.9 PE=1 SV=1	P91154	C43E11.9	20 kDa	26.3963	26.3017	26.4614	26.8281	26.6425	27.0492	26.7353	25.6463	26.8631	25.8626	24.1105	26.3368	26.3905	22.1292	27.1927	25.605	27.1109	26.38	26.137	24.9625	26.5289	0.0284273	0.967014	0.976114	0.453477	0.909027	0.634103	-0.199166	0.928235	0.833956	-0.489146	0.945884	0.607877
Putative endoplasmic reticulum metallopeptidase 1-B OS=Caenorhabditis elegans OX=6239 GN=C44B7.11 PE=1 SV=4	Q18600	C44B7.11	102 kDa	23.1456	22.8673	21.1204	22.1152	21.8451	23.1887	21.8102	22.2407	23.0652	22.9926	21.8539	22.753	20.9632	21.9979	21.1651	21.6187	22.3298	21.8679	20.6849	22.0973	20.2701	-0.00576722	0.967452	0.992215	0.00519874	0.941928	0.992983	-1.15779	0.428528	0.0634847	-0.921379	0.83698	0.132395
Uncharacterized protein OS=Caenorhabditis elegans OX=6239 GN=C44C10.9 PE=1 SV=1	A4UVK2	C44C10.9	27 kDa	20.5002	19.9946	19.9507	20.842	20.9874	21.4483	21.1581	20.469	20.7914	21.317	20.9688	21.376	22.0222	20.6944	20.4416	20.8563	23.533	20.7818	22.1067	22.7153	21.4451	0.657661	0.913338	0.280995	0.944036	0.605089	0.128528	-0.167856	0.923554	0.779612	0.365316	0.941232	0.544324
NudC domain-containing protein 1 OS=Caenorhabditis elegans OX=6239 GN=C44E4.5 PE=1 SV=1	A6PVA1	C44E4.5	60 kDa	21.6439	21.6448	18.836	21.7809	20.431	20.542	22.0513	22.9032	21.4117	23.1043	23.5011	22.0267	23.0925	22.7556	21.8533	20.3381	20.2666	21.204	21.5256	20.0777	21.3142	1.41386	0.728261	0.0582774	0.209755	0.924745	0.766636	-0.310254	0.910851	0.661192	0.369598	0.945492	0.60205
Uncharacterized protein OS=Caenorhabditis elegans OX=6239 GN=C45E5.1 PE=1 SV=2	Q18645	C45E5.1	34 kDa	22.1942	22.5025	22.1173	21.8563	21.1851	22.2464	22.374	21.6585	22.8937	20.9989	19.3994	21.2627	21.7677	19.9578	20.7502	21.6638	19.914	20.7958	20.7186	20.4054	22.3873	0.0373827	0.966362	0.952948	-0.508748	0.865283	0.426476	0.27157	0.911824	0.669044	0.379234	0.941811	0.551612
Uncharacterized protein C45G9.5 OS=Caenorhabditis elegans OX=6239 GN=C45G9.5 PE=4 SV=1	Q09278	C45G9.5	36 kDa	25.8656	25.1884	25.1805	22.7471	25.1508	25.2736	22.7371	24.7502	24.0129	26.2467	25.3816	25.2113	26.7201	25.9139	24.1799	26.2575	26.1618	26.2153	25.72	26.2847	25.4796	-1.57809	0.613965	0.0335935	-1.021	0.65543	0.152738	-0.00856181	0.938959	0.990123	-0.38341	0.94403	0.581126
MFS domain-containing protein OS=Caenorhabditis elegans OX=6239 GN=C46C2.2 PE=1 SV=2	Q18655	C46C2.2	58 kDa	22.2896	23.4948	22.6278	22.526	22.8809	23.9004	22.5608	23.4989	23.298	23.8164	23.1937	22.5804	22.6065	23.6347	21.9629	24.2319	23.8482	22.9631	22.8676	22.298	22.1107	0.315158	0.94759	0.543138	0.298373	0.897879	0.564598	-0.462125	0.850406	0.375661	-1.25565	0.5322	0.02449
RNA helicase OS=Caenorhabditis elegans OX=6239 GN=C46F11.4 PE=1 SV=2	Q93382	C46F11.4	90 kDa	21.1152	21.5726	21.0969	20.3034	20.7289	20.6089	20.7691	21.0112	20.6674	21.8693	21.2685	21.641	21.3162	21.245	21.3093	21.512	21.7437	20.6237	22.7182	20.789	21.9183	-0.445657	0.911733	0.274254	-0.714528	0.48624	0.0879598	-0.302755	0.873766	0.453205	0.515348	0.881909	0.208853
Uncharacterized protein OS=Caenorhabditis elegans OX=6239 GN=C46G7.2 PE=1 SV=1	O02141	C46G7.2	30 kDa	26.0239	26.7387	26.3728	26.1074	26.5764	25.8653	26.5111	26.2447	25.8997	25.3331	25.8353	25.5056	25.4443	24.9158	26.315	25.6353	26.6112	24.3111	22.1314	25.1669	25.8448	-0.159998	0.962335	0.828107	-0.195453	0.927056	0.790893	0.000327824	0.93951	0.999645	-1.13818	0.839554	0.135445
Uncharacterized protein OS=Caenorhabditis elegans OX=6239 GN=C47B2.2 PE=1 SV=1	Q9U3L5	C47B2.2	26 kDa	24.3032	24.4341	24.3167	23.648	23.9684	24.1027	24.2261	23.2045	24.3655	25.2217	21.3672	23.6791	25.2112	22.534	25.3807	25.2142	25.4151	25.4768	25.81	25.414	24.8074	-0.419281	0.951144	0.594701	-0.44496	0.899288	0.572542	0.952633	0.774348	0.234905	-0.0248978	0.962344	0.974686
Dymeclin OS=Caenorhabditis elegans OX=6239 GN=C47D12.2 PE=1 SV=2	Q18668	C47D12.2	78 kDa	21.0846	21.4308	21.8975	22.9064	22.52	21.6276	22.0472	22.6407	22.2858	22.1656	22.3384	21.9686	20.809	20.5659	22.8523	20.924	21.7218	21.9492	20.7614	20.1894	22.1936	0.853576	0.863497	0.153161	0.880343	0.633482	0.141445	-0.748506	0.749228	0.207137	-0.48352	0.927357	0.408517
Uncharacterized protein C48B4.10 OS=Caenorhabditis elegans OX=6239 GN=C48B4.10 PE=4 SV=2	P34364	C48B4.10	21 kDa	23.1135	22.3267	23.0744	21.3431	22.417	22.6336	21.2081	19.6041	22.1049	21.1345	20.1962	20.5623	21.2432	20.3312	21.4864	22.6353	21.7418	21.2276	22.6686	22.2651	21.7402	-1.86589	0.214478	0.00438303	-0.707002	0.757271	0.229212	0.389223	0.884906	0.501418	0.356418	0.940694	0.537704
Putative 40S ribosomal protein S4-like OS=Caenorhabditis elegans OX=6239 GN=C48B6.2 PE=3 SV=1	O01513	C48B6.2	21 kDa	24.0621	24.0167	24.1925	24.3745	23.5157	24.5837	24.2758	22.226	24.9513	23.7262	21.5291	23.2848	25.1465	23.156	24.1352	24.6439	23.812	24.0509	24.5031	24.6848	24.4533	-0.272751	0.95602	0.68058	0.0675328	0.937216	0.918614	1.29918	0.424287	0.062601	0.378135	0.943149	0.569106
Uncharacterized protein OS=Caenorhabditis elegans OX=6239 GN=C48E7.1 PE=1 SV=1	O02082	C48E7.1	19 kDa	25.5389	24.9136	24.4781	25.496	24.4488	24.4931	25.5082	22.581	25.543	26.1136	23.0655	23.8424	26.3149	23.436	25.7353	26.349	26.3958	25.4964	26.3117	24.0806	25.384	-0.432817	0.95383	0.639539	-0.164215	0.932814	0.858559	0.821571	0.85128	0.378121	-0.821595	0.923124	0.378107
Uncharacterized protein OS=Caenorhabditis elegans OX=6239 GN=C49C3.4 PE=1 SV=1	Q9XUF9	C49C3.4	170 kDa	21.2537	21.3134	19.6695	18.3397	22.2464	24.2319	21.9232	26.6256	24.5966	21.6563	20.1217	20.7998	21.7358	20.1099	20.5291	21.1326	19.5953	21.4386	21.2038	20.6566	20.7025	3.63627	0.291431	0.00801614	0.860492	0.881535	0.486027	-0.0676644	0.936899	0.955987	0.132132	0.960391	0.914188
Fibrinogen C-terminal domain-containing protein OS=Caenorhabditis elegans OX=6239 GN=C49C8.5 PE=1 SV=2	Q18705	C49C8.5	49 kDa	23.5687	22.9615	21.6708	22.8492	23.4312	23.6294	23.3955	24.0545	23.1285	22.7593	22.9397	21.0642	21.4081	24.2908	21.0127	20.6173	20.7782	20.7152	23.6518	23.7185	22.9037	0.792513	0.912538	0.2776	0.569594	0.866728	0.431196	-0.0171903	0.938413	0.980865	2.72109	0.0768837	0.0013178
DB domain-containing protein OS=Caenorhabditis elegans OX=6239 GN=C49F8.3 PE=1 SV=1	Q18709	C49F8.3	20 kDa	24.1341	25.28	24.7631	24.0958	25.1077	23.3678	23.5229	23.7338	23.4049	24.6119	22.3176	20.8979	26.8618	22.153	25.9327	25.4334	24.665	25.8055	25.0883	24.561	24.6678	-1.17188	0.903195	0.242645	-0.535352	0.901809	0.587325	2.37338	0.212238	0.0254956	-0.528931	0.944785	0.591775
Uncharacterized protein OS=Caenorhabditis elegans OX=6239 GN=C49G7.3 PE=1 SV=1	O16226	C49G7.3	26 kDa	20.2443	20.0806	21.5249	20.5116	21.8903	20.1997	20.1457	20.036	20.0555	24.9739	25.0583	24.7692	24.8428	23.7021	23.5238	24.4005	24.6849	24.9746	24.4097	24.8586	24.1147	-0.537558	0.906883	0.255483	0.250594	0.9023	0.590286	-0.910889	0.424363	0.0626167	-0.225678	0.947157	0.627467
Uncharacterized protein OS=Caenorhabditis elegans OX=6239 GN=C49H3.3 PE=1 SV=1	Q9GYQ6	C49H3.3	12 kDa	22.0231	22.1921	23.2343	23.0427	22.6826	23.5047	22.5967	20.8198	22.5081	22.945	20.417	22.3253	21.2948	21.2555	21.0382	22.4948	20.7498	21.7443	21.3647	22.2956	21.6007	-0.508295	0.936415	0.422324	0.593486	0.836994	0.350525	-0.699617	0.801995	0.27355	0.0906982	0.959375	0.885057
Splicing factor 3B subunit 6-like protein OS=Caenorhabditis elegans OX=6239 GN=C50D2.5 PE=3 SV=2	Q8ITY4	C50D2.5	16 kDa	21.8644	21.1994	22.6876	21.7321	21.5618	22.4731	21.6986	19.6783	22.5424	20.9224	19.4241	21.2268	22.7688	22.1661	21.4046	21.2448	21.7981	22.652	21.2402	19.6617	22.1593	-0.610712	0.93635	0.42176	0.00518744	0.942017	0.994501	1.58871	0.340975	0.0472318	-0.877872	0.897108	0.253041
Probable ADP-dependent glucokinase OS=Caenorhabditis elegans OX=6239 GN=C50D2.7 PE=1 SV=1	Q86S40	C50D2.7	57 kDa	19.5849	20.2876	21.3203	20.1917	21.0291	21.8561	20.4196	21.518	22.1224	22.5892	20.797	21.9731	20.3446	21.296	20.8716	20.6419	21.5778	20.257	20.8795	21.2244	19.2305	0.955725	0.867609	0.159618	0.628047	0.835471	0.347158	-0.949053	0.69469	0.162381	-0.380746	0.942871	0.565396
Nudix hydrolase domain-containing protein OS=Caenorhabditis elegans OX=6239 GN=C50F4.16 PE=1 SV=1	Q95ZW9	C50F4.16	51 kDa	23.535	21.4785	20.3241	21.5306	21.4835	21.2798	21.5605	22.8854	23.0413	24.464	24.1936	22.1141	23.0143	23.2147	21.8093	23.3568	19.8038	21.2812	23.3583	24.1691	23.1664	0.716576	0.936317	0.421468	-0.347907	0.916881	0.694119	-0.911133	0.82232	0.309618	2.084	0.568577	0.0285713
Uncharacterized protein OS=Caenorhabditis elegans OX=6239 GN=C51E3.9 PE=1 SV=1	Q8MQ99	C51E3.9	27 kDa	23.1105	24.6735	24.3828	24.3315	24.5975	24.586	24.8989	23.9332	24.7232	21.4704	20.1403	21.2511	20.1919	22.4049	21.0033	20.9432	20.5476	22.0003	22.6686	20.6609	20.5883	0.462812	0.942292	0.479306	0.449383	0.882946	0.491961	0.246055	0.916052	0.705293	0.142215	0.957165	0.826725
Uncharacterized protein OS=Caenorhabditis elegans OX=6239 GN=C51E3.9 PE=1 SV=1	G3MU39	C51E3.9	23 kDa	20.9079	21.4094	21.3066	20.8495	20.4926	21.9724	20.9365	20.0979	20.7194	22.8156	22.0115	22.6921	20.7332	20.0916	24.8008	20.7619	23.4085	21.8065	22.3935	24.861	23.3017	-0.62339	0.94592	0.521501	-0.10318	0.936966	0.914982	-0.631202	0.887966	0.516361	1.52646	0.832759	0.127629
Isoform b of Mannosyl-oligosaccharide 1,2-alpha-mannosidase C52E4.5 OS=Caenorhabditis elegans OX=6239 GN=C52E4.5	Q18788-2	C52E4.5	72 kDa	24.9312	25.2294	25.2022	25.142	25.0493	25.5626	25.4787	25.9373	24.5938	26.2143	25.0484	24.4386	24.2771	25.1842	24.9104	24.7901	23.4639	24.0463	24.8819	25.4621	25.2833	0.215674	0.953767	0.638422	0.130374	0.925644	0.775897	-0.443178	0.836209	0.339431	1.10898	0.538137	0.0251065
Uncharacterized protein C53C9.2 OS=Caenorhabditis elegans OX=6239 GN=C53C9.2 PE=3 SV=2	Q09936	C53C9.2	45 kDa	28.5519	28.2598	27.913	27.9906	27.9357	27.6165	27.9237	27.8032	28.0804	28.3695	27.8363	27.7687	28.3782	28.6128	26.8805	28.6451	28.8327	28.1751	28.2037	28.3535	27.2702	-0.305813	0.9402	0.457564	-0.394	0.8327	0.341179	-0.0343247	0.93543	0.932989	-0.608541	0.849888	0.148932
Uncharacterized protein OS=Caenorhabditis elegans OX=6239 GN=C53D5.5 PE=1 SV=1	Q9N5V4	C53D5.5	70 kDa	20.7635	20.8935	20.911	20.6647	20.2585	20.4921	20.3262	20.2349	20.5095	22.6605	22.8682	21.736	20.6646	20.4227	18.9555	22.6508	21.87	21.5308	21.1341	20.0733	19.3346	-0.499102	0.919616	0.31035	-0.384239	0.866927	0.431855	-2.40732	9.12058e-05	0.000105983	-1.83655	0.0773013	0.00132809
Group of Uncharacterized protein OS=Caenorhabditis elegans OX=6239 GN=C53D5.5 PE=1 SV=1+1	Q9N5V4 (+1)	C53D5.5.1		20.8113	20.6894	20.4545	19.9381	19.6749	21.1311	21.4373	21.7741	20.168	22.6605	22.8682	21.736	20.7409	20.4227	18.9555	22.6508	21.87	21.5308	19.9952	20.9301	21.4498	0.474781	0.934696	0.407832	-0.40365	0.880151	0.480344	-2.38189	0.0027649	0.000552395	-1.22552	0.658006	0.0429194
Uncharacterized protein OS=Caenorhabditis elegans OX=6239 GN=C53D5.5 PE=1 SV=1	V6CLP9	C53D5.5.2	65 kDa	20.2119	21.8887	19.8789	19.4238	21.3621	20.5234	20.8518	22.0207	20.367	22.6605	22.8682	21.736	21.5581	20.4227	18.9555	22.6508	21.87	21.5308	21.3382	21.6321	20.8983	0.419983	0.94773	0.54503	-0.223398	0.922715	0.746516	-2.1095	0.0601516	0.00658744	-0.727682	0.908945	0.299663
CP-type G domain-containing protein OS=Caenorhabditis elegans OX=6239 GN=C53H9.2 PE=1 SV=3	O01826	C53H9.2	63 kDa	25.0516	25.4503	25.3819	25.6141	25.9856	25.8713	25.7187	25.9271	25.1555	24.9416	24.894	25.5368	26.022	25.286	26.4773	24.0691	24.9437	25.3504	25.3497	25.3735	25.2488	0.30582	0.933789	0.400533	0.529064	0.658228	0.154272	0.804285	0.281392	0.0368849	0.536258	0.849992	0.149079
DUF1794 domain-containing protein OS=Caenorhabditis elegans OX=6239 GN=C55A6.12 PE=1 SV=2	Q5FC47	C55A6.12	23 kDa	21.1816	22.276	22.4147	21.6002	22.1193	22.0338	22.7453	21.8593	22.4375	20.3682	20.4729	23.4011	20.5431	22.4679	20.7996	18.575	21.1721	22.1802	21.0668	22.3293	20.5276	0.389937	0.955001	0.660937	-0.0396612	0.940198	0.964311	-0.143882	0.931115	0.871101	0.665486	0.933068	0.456639
Uncharacterized protein OS=Caenorhabditis elegans OX=6239 GN=C55A6.4 PE=1 SV=1	P90779	C55A6.4	27 kDa	22.1276	22.0715	22.073	22.5789	21.9098	22.1049	22.3474	21.2772	22.1951	22.403	21.8927	22.3486	22.3421	20.9684	22.7432	21.8683	22.4362	22.0601	21.952	21.2377	22.2906	-0.150822	0.958038	0.72253	0.107163	0.927944	0.800626	-0.196855	0.908575	0.64349	-0.294756	0.936471	0.490071
Uncharacterized protein OS=Caenorhabditis elegans OX=6239 GN=C56A3.5 PE=1 SV=1	Q18877	C56A3.5	43 kDa	23.0899	23.3378	23.333	24.2484	23.9966	23.7009	24.1748	24.3699	24.5613	23.4018	24.0786	22.7235	23.3708	23.6332	24.6291	23.4384	23.8467	23.8582	23.5805	22.9097	23.4252	1.1151	0.266851	0.00666668	0.728377	0.380548	0.0593985	0.476418	0.745594	0.203569	-0.409329	0.90223	0.271598
Uncharacterized protein C56G2.3 OS=Caenorhabditis elegans OX=6239 GN=C56G2.3 PE=3 SV=1	Q09287	C56G2.3	37 kDa	20.8067	20.9258	21.7017	20.8383	20.8868	21.0096	20.6382	21.1104	20.6612	22.8141	21.9013	21.9751	20.3114	19.9865	21.668	21.9742	21.655	20.5139	21.6606	21.3845	21.1394	-0.341493	0.939412	0.449823	-0.233132	0.904544	0.604227	-1.57483	0.0216862	0.00243113	0.0137586	0.962369	0.975495
Cactin OS=Caenorhabditis elegans OX=6239 GN=cacn-1 PE=1 SV=1	G5EG14	cacn-1	77 kDa	19.3257	22.3102	20.3106	21.4152	22.0877	21.8108	21.3502	22.4625	21.5047	21.3621	22.1318	20.2322	21.5046	21.3137	18.3674	21.2643	20.5624	20.7288	20.2003	20.589	22.5359	1.12367	0.888655	0.201373	1.1224	0.728082	0.201857	-0.846799	0.832264	0.330457	0.256581	0.954533	0.765076
Putative carbonic anhydrase 3 OS=Caenorhabditis elegans OX=6239 GN=cah-3 PE=3 SV=1	Q27504	cah-3	28 kDa	23.6333	23.2545	23.2937	23.0297	20.4816	23.2186	23.573	23.0074	23.5244	24.0032	23.7851	23.1747	23.7131	22.896	24.1892	24.311	24.3615	24.1286	23.6524	24.6267	24.0638	-0.0255578	0.966658	0.963368	-1.15053	0.341438	0.0514177	-0.0549014	0.934666	0.921419	-0.152709	0.955378	0.784001
Alpha-carbonic anhydrase domain-containing protein OS=Caenorhabditis elegans OX=6239 GN=cah-4 PE=1 SV=3	Q21614	cah-4	31 kDa	23.8587	25.2694	23.5202	22.76	23.5505	23.616	20.4737	20.2291	24.5468	23.9234	23.8472	23.9192	23.6014	23.0839	23.4476	21.5718	25.4218	25.8365	22.5164	23.4012	23.5328	-2.46619	0.579197	0.0289778	-0.907253	0.853649	0.39179	-0.518944	0.905593	0.621609	-1.12656	0.90687	0.290486
Alpha-carbonic anhydrase domain-containing protein OS=Caenorhabditis elegans OX=6239 GN=cah-4 PE=1 SV=1	Q8WQD8	cah-4.1	26 kDa	19.6058	20.5002	19.6161	21.5356	20.6357	21.0968	20.877	22.125	20.8453	23.9234	23.8472	23.9192	23.6014	23.0839	23.4476	21.5718	25.4218	25.8365	22.5164	23.4012	23.5328	1.37506	0.800051	0.0906501	1.18197	0.633407	0.141409	-0.518944	0.886104	0.50717	-1.12656	0.857156	0.159799
Group of Alpha-carbonic anhydrase domain-containing protein OS=Caenorhabditis elegans OX=6239 GN=cah-4 PE=1 SV=1+1	Q8WQD8 (+1)	cah-4.2		21.5608	21.125	20.9928	21.8402	21.3196	19.7387	20.6827	21.2517	19.741	23.9234	23.8472	23.9192	23.6014	23.0839	23.4476	21.5718	25.4218	25.8365	22.5164	23.4012	23.5328	-0.667746	0.936294	0.421268	-0.260032	0.923292	0.752124	-0.518944	0.890686	0.530356	-1.12656	0.869986	0.182498
Putative carbonic anhydrase 5 OS=Caenorhabditis elegans OX=6239 GN=cah-5 PE=3 SV=3	Q10462	cah-5	35 kDa	22.0996	23.3513	21.6925	21.4337	21.5053	23.1266	21.3913	21.8407	21.6676	22.166	22.4445	22.318	22.7683	22.4964	21.6583	23.0445	23.0723	22.1107	22.2077	19.7424	21.8815	-0.747934	0.900368	0.233535	-0.359261	0.897159	0.560621	-0.00180739	0.939395	0.997652	-1.46526	0.556903	0.0271787
CALmodulin related genes OS=Caenorhabditis elegans OX=6239 GN=cal-5 PE=1 SV=2	Q18136	cal-5	18 kDa	22.8653	19.2381	22.2231	21.9775	21.665	20.6447	24.5028	19.48	21.6037	20.3901	20.5643	20.8898	21.6518	21.994	19.8772	24.9881	24.3759	24.0469	22.681	21.0767	19.5228	0.420001	0.957324	0.70721	-0.0130915	0.941791	0.990638	0.559584	0.90499	0.617359	-3.37682	0.279154	0.00703861
CALUmenin (Calcium-binding protein) homolog OS=Caenorhabditis elegans OX=6239 GN=calu-1 PE=1 SV=1	G5EBH7	calu-1	36 kDa	28.2492	28.2819	28.1573	28.4893	28.1919	28.4393	28.2546	28.1566	28.5892	28.6353	28.7035	28.0871	28.5984	28.8715	28.1213	28.8734	28.3801	28.63	28.9229	28.3823	28.2245	0.104037	0.957418	0.709195	0.144032	0.904876	0.606344	0.0550782	0.928978	0.843248	-0.11795	0.949854	0.672623
Cullin-associated NEDD8-dissociated protein 1 OS=Caenorhabditis elegans OX=6239 GN=cand-1 PE=1 SV=1	G5ED41	cand-1	142 kDa	27.4366	27.6637	27.6977	27.1619	27.7123	27.6869	27.7807	28.4014	27.4287	26.33	26.6671	27.1471	26.4133	28.2891	26.8739	26.6464	26.0202	28.0705	27.3852	26.4456	26.7578	0.270911	0.951538	0.600936	-0.0789712	0.934331	0.87835	0.47738	0.84492	0.360869	-0.0495009	0.960707	0.92355
F-actin-capping protein subunit alpha OS=Caenorhabditis elegans OX=6239 GN=cap-1 PE=2 SV=1	P34685	cap-1	32 kDa	27.3117	26.7043	26.6639	26.3926	26.7766	26.305	26.2103	26.1145	26.4607	26.3132	26.0475	26.6503	26.3418	25.764	26.72	26.1357	26.6881	25.8194	26.9152	26.9193	26.036	-0.631492	0.77672	0.0775471	-0.401908	0.774063	0.24795	-0.0617545	0.929992	0.856254	0.409128	0.89308	0.239895
F-actin-capping protein subunit beta OS=Caenorhabditis elegans OX=6239 GN=cap-2 PE=2 SV=1	P34686	cap-2	31 kDa	26.0717	26.0177	26.1141	25.9408	25.8955	25.9695	25.8584	25.8629	25.5733	26.0182	26.2517	26.07	26.5441	25.7576	25.9996	25.818	26.4727	26.1789	26.0921	26.7553	26.3119	-0.302959	0.907517	0.257809	-0.132556	0.906197	0.614913	-0.0128476	0.937207	0.960961	0.229858	0.924373	0.38667
Cytokinesis, Apoptosis, RNA-associated OS=Caenorhabditis elegans OX=6239 GN=car-1 PE=1 SV=1	Q9XW17	car-1	38 kDa	27.2463	26.5516	27.041	27.8281	27.0033	27.3437	27.6317	27.1378	26.6077	26.9174	27.0556	26.5844	28.1983	28.1466	26.9155	27.1029	27.249	26.7995	27.7159	27.9466	27.6324	0.179415	0.953063	0.626165	0.445385	0.762754	0.235054	0.90103	0.198426	0.0235583	0.714498	0.736034	0.0649184
Cysteinyl-tRNA synthetase OS=Caenorhabditis elegans OX=6239 GN=cars-1 PE=1 SV=1	Q965I6	cars-1	105 kDa	27.0762	27.4267	27.3758	27.6773	27.3788	27.6136	27.7166	27.7295	27.3312	21.8138	21.1381	20.9453	21.015	21.0137	21.6958	20.3309	20.2957	20.5755	20.5877	21.6131	22.5583	0.299563	0.939461	0.450298	0.263699	0.886048	0.505511	-0.0575741	0.932038	0.883664	1.18566	0.282879	0.0072244
Cysteinyl-tRNA synthetase OS=Caenorhabditis elegans OX=6239 GN=cars-1 PE=1 SV=1	A0A061ACL3	cars-1	87 kDa	20.3816	19.5249	20.0752	20.8985	21.1216	22.1668	19.9272	20.7881	19.1943	27.8962	28.0199	28.1147	27.4566	28.3815	27.6419	26.7912	26.2964	27.988	27.6831	27.3615	27.95	-0.0239983	0.966565	0.960074	1.40173	0.0678826	0.00877029	-0.183585	0.915727	0.702377	0.639678	0.875364	0.193653
C-CAP/cofactor C-like domain-containing protein OS=Caenorhabditis elegans OX=6239 GN=cas-1 PE=1 SV=2	Q95YA9	cas-1	133 kDa	27.3217	27.136	26.7112	27.1303	27.0189	26.6528	27.1381	26.9237	27.1575	20.4595	19.946	21.1386	22.2455	21.442	21.6105	20.5866	19.9669	21.4097	20.0495	21.399	20.6055	0.0168485	0.966781	0.967749	-0.122273	0.925025	0.769495	1.25131	0.0670906	0.00740593	0.0302545	0.961318	0.942127
Adenylyl cyclase-associated protein OS=Caenorhabditis elegans OX=6239 GN=cas-1 PE=1 SV=2	Q95YA9	cas-1	133 kDa	21.3275	20.6587	19.7677	19.7005	21.1136	21.2253	21.077	21.2219	20.9016	26.6867	26.9592	26.9746	27.0667	27.375	26.0387	26.8885	27.1677	26.7396	27.3797	27.475	27.0832	0.482182	0.914091	0.28426	0.0951812	0.930478	0.82976	-0.046713	0.934295	0.915916	0.380707	0.92551	0.394757
Protein CASC3 OS=Caenorhabditis elegans OX=6239 GN=casc-3 PE=1 SV=1	G5EDE4	casc-3	64 kDa	19.3146	21.6333	21.1152	21.4319	21.6191	19.7416	20.1808	19.0872	22.3606	19.9818	19.5662	19.1664	20.8871	21.9251	17.0561	21.1189	21.3801	19.9007	17.911	17.6137	18.8441	-0.144831	0.964481	0.890985	0.243142	0.929487	0.818115	0.384629	0.917261	0.716344	-2.67695	0.483318	0.0200165
WD_REPEATS_REGION domain-containing protein OS=Caenorhabditis elegans OX=6239 GN=cash-1 PE=1 SV=1	A0A486WY88	cash-1	76 kDa	24.2249	24.4265	24.0214	20.8718	24.3045	23.3202	24.3484	24.1439	24.4409	24.4546	24.1358	23.8724	22.966	21.6498	22.3762	23.6544	24.2053	22.8084	23.6969	24.4656	23.6512	0.0868252	0.964467	0.890548	-1.39208	0.286888	0.0390302	-1.82359	0.0856809	0.00941407	0.381859	0.941459	0.547167
Group of WD_REPEATS_REGION domain-containing protein OS=Caenorhabditis elegans OX=6239 GN=cash-1 PE=1 SV=1+1	A0A486WY88 (+1)	cash-1.1		20.1696	19.8096	20.1022	20.108	21.2536	21.582	19.9254	20.0059	20.8549	24.4546	24.1358	23.8724	22.966	21.6498	22.3762	23.6544	24.2053	22.8084	23.6969	24.4656	23.6512	0.234949	0.952015	0.608639	0.95407	0.331273	0.0494399	-1.82359	0.00533577	0.000864452	0.381859	0.927338	0.408372
WD_REPEATS_REGION domain-containing protein OS=Caenorhabditis elegans OX=6239 GN=cash-1 PE=1 SV=1	G5EE12	cash-1.2	75 kDa	19.9511	20.2455	20.3093	20.4437	20.7774	20.0549	20.0221	20.7931	20.8809	24.4546	24.1358	23.8724	22.966	21.6498	22.3762	23.6544	24.2053	22.8084	23.6969	24.4656	23.6512	0.3967	0.924681	0.338153	0.256667	0.891689	0.5321	-1.82359	0.000984533	0.000309373	0.381859	0.919673	0.356044
Probable manganese-transporting ATPase catp-8 OS=Caenorhabditis elegans OX=6239 GN=catp-8 PE=3 SV=3	P90747	catp-8	132 kDa	24.2965	24.8894	24.4595	24.1541	25.0746	24.1365	23.8633	25.7832	24.8015	23.3067	24.5127	23.55	24.09	25.6833	23.0984	24.4382	23.4504	24.2535	24.7768	23.7782	24.3791	0.267558	0.95474	0.656075	-0.0933662	0.934168	0.876173	0.500752	0.861166	0.408103	0.264001	0.949151	0.660333
Caveolin-1 OS=Caenorhabditis elegans OX=6239 GN=cav-1 PE=2 SV=1	Q94051	cav-1	26 kDa	22.7074	23.0611	23.4754	19.5929	21.3693	21.7828	21.7971	21.163	20.4618	20.8159	21.5219	20.3673	21.5097	22.0004	20.9297	21.6856	21.576	21.1651	21.3693	20.5509	21.9961	-1.94068	0.136255	0.00216155	-2.16628	0.00239414	0.00087472	0.57825	0.814969	0.295658	-0.170129	0.954055	0.754682
Gamma-cystathionase OS=Caenorhabditis elegans OX=6239 GN=cbl-1 PE=1 SV=3	O02215	cbl-1	50 kDa	25.2593	25.2072	24.8174	25.3945	24.6805	25.4275	25.3601	25.6269	25.1605	24.3766	25.1563	24.4952	24.9704	25.6253	23.3295	23.407	25.6618	23.5101	23.4716	25.9231	25.0455	0.287833	0.955392	0.668355	0.0728616	0.936857	0.913414	-0.0343278	0.937095	0.959138	0.620438	0.920419	0.360627
Isoform c of Protein cbp-1 OS=Caenorhabditis elegans OX=6239 GN=cbp-1	P34545-3	cbp-1	218 kDa	18.6754	18.562	20.5758	20.0953	20.7218	21.0403	20.0565	21.0354	20.2962	21.2275	20.825	20.5513	20.6948	20.7924	20.6706	20.4201	22.0994	21.9715	20.4054	23.3455	22.3074	1.19167	0.795768	0.0879901	1.34811	0.366577	0.0564165	-0.148664	0.92741	0.823862	0.522395	0.930988	0.438052
PALP domain-containing protein OS=Caenorhabditis elegans OX=6239 GN=cbs-1 PE=1 SV=1	G5EFH8	cbs-1	76 kDa	26.3671	26.3321	26.3082	26.243	25.8657	26.21	26.0947	26.6439	26.4153	26.1083	25.8763	26.4177	24.5866	24.9021	24.6327	25.7833	24.8236	26.4133	25.6994	23.9868	25.6115	0.0488392	0.965043	0.908769	-0.229579	0.902531	0.591695	-1.42691	0.0333977	0.00350102	-0.574183	0.873447	0.189551
SAP domain-containing protein OS=Caenorhabditis elegans OX=6239 GN=ccar-1 PE=1 SV=1	A0A0S4XR43	ccar-1	135 kDa	22.144	23.4849	23.8341	23.4548	24.4795	25.0887	24.2771	25.2385	24.696	22.205	23.1933	23.479	21.9934	24.2924	22.0059	22.3716	22.8683	23.3841	22.9699	19.1933	22.8018	1.58289	0.785294	0.081989	1.18668	0.704563	0.183515	-0.195216	0.927272	0.822197	-1.2197	0.864542	0.172251
Coiled-coil domain-containing protein 47 OS=Caenorhabditis elegans OX=6239 GN=ccdc-47 PE=1 SV=1	Q23382	ccdc-47	51 kDa	26.6702	26.7547	26.2891	26.3707	26.5278	26.7258	26.2832	26.75	26.6726	26.5802	27.2389	25.6407	26.8448	26.7905	26.1573	26.4612	26.8935	26.6842	26.5165	26.3344	26.4178	-0.00271525	0.967491	0.993643	-0.0298889	0.937994	0.930115	0.110977	0.920244	0.74508	-0.256712	0.932906	0.455145
CCR4-NOT transcription complex subunit 7 OS=Caenorhabditis elegans OX=6239 GN=ccf-1 PE=2 SV=1	Q17345	ccf-1	34 kDa	23.0979	23.2447	23.9531	21.3185	23.7589	21.6758	21.4466	21.5801	21.5984	21.6027	20.5815	21.5765	23.5392	24.2469	23.4653	24.5051	23.4412	23.5169	23.445	24.1346	20.2961	-1.89022	0.549485	0.0256482	-1.18086	0.639818	0.144577	2.49687	0.0471091	0.0049542	-1.19584	0.843122	0.139867
Conserved Cysteine/Glycine domain protein OS=Caenorhabditis elegans OX=6239 GN=ccg-1 PE=1 SV=1	Q9NA39	ccg-1	32 kDa	24.8704	24.1076	24.5925	24.0393	22.7517	24.7202	23.7651	23.1453	24.7093	21.5155	21.3248	21.1304	19.8695	21.013	20.2664	25.5329	18.8334	20.8161	24.8188	21.8224	21.1132	-0.650232	0.951357	0.59807	-0.686411	0.900242	0.578047	-0.940577	0.872383	0.447814	0.857325	0.936307	0.488366
Probable holocytochrome-c-type synthase OS=Caenorhabditis elegans OX=6239 GN=cchl-1 PE=3 SV=1	P53703	cchl-1	31 kDa	25.6078	26.3094	26.3352	25.6016	26.2915	25.0008	25.7494	25.6718	25.696	25.9686	25.765	25.2808	25.4104	25.6232	25.959	25.6532	26.1511	26.0153	25.7778	25.4695	25.3381	-0.378393	0.908003	0.259618	-0.45282	0.700848	0.180863	-0.00726709	0.938504	0.982384	-0.411383	0.886942	0.221951
Poly(A)-specific ribonuclease OS=Caenorhabditis elegans OX=6239 GN=ccr-4 PE=1 SV=1	Q8I4B4	ccr-4	68 kDa	24.4605	24.2615	24.1993	23.9663	24.1127	23.7911	23.9297	23.6142	24.0467	22.0522	19.355	20.845	22.4005	20.8846	21.7018	21.1974	20.3763	20.4538	21.9819	21.6234	20.9322	-0.443564	0.934579	0.406877	-0.350376	0.887194	0.510699	0.911566	0.56137	0.0987541	0.836662	0.832448	0.127289
Poly(A)-specific ribonuclease OS=Caenorhabditis elegans OX=6239 GN=ccr-4 PE=1 SV=1	G5EE09	ccr-4	69 kDa	20.5302	20.1284	21.4567	21.4834	20.2768	22.1817	20.6388	20.8227	20.8506	23.8547	24.2992	24.1893	23.519	23.1431	23.5495	22.7068	23.3537	23.1963	21.4735	24.3806	23.1977	0.0655838	0.965112	0.910996	0.608854	0.81502	0.307111	-0.710492	0.775221	0.235981	-0.068341	0.960155	0.907273
T-complex protein 1 subunit alpha OS=Caenorhabditis elegans OX=6239 GN=cct-1 PE=3 SV=2	P41988	cct-1	59 kDa	29.7961	29.7839	29.6965	29.2984	29.5854	29.504	29.3913	29.6688	29.5448	29.9139	30.2133	30.0164	29.9057	30.0958	30.1551	30.1495	30.0393	29.866	29.9366	30.1382	29.9803	-0.223846	0.915022	0.288385	-0.296213	0.677178	0.165299	0.00433576	0.938558	0.983305	9.46384e-05	0.963094	0.999636
T-complex protein 1 subunit beta OS=Caenorhabditis elegans OX=6239 GN=cct-2 PE=1 SV=2	P47207	cct-2	57 kDa	30.4733	30.3979	30.3168	30.038	30.1986	30.3039	30.1442	30.3758	30.1697	30.5093	31.1525	30.7776	30.7228	30.9837	30.8105	30.8817	30.9321	30.701	30.6613	30.9077	30.5907	-0.166094	0.940688	0.462485	-0.215821	0.833281	0.342417	0.0258712	0.933765	0.908141	-0.11835	0.945291	0.599101
T-complex protein 1 subunit gamma OS=Caenorhabditis elegans OX=6239 GN=cct-3 PE=3 SV=3	Q9N4J8	cct-3	60 kDa	29.9553	29.8082	29.8651	29.3738	29.6527	29.5335	29.3721	29.7672	29.5808	30.1239	30.4623	30.0003	29.8619	30.1479	30.102	30.289	30.0604	30.216	29.9861	30.1367	29.9273	-0.302799	0.877131	0.176486	-0.356199	0.572288	0.115525	-0.158181	0.878154	0.471129	-0.171775	0.930577	0.434527
T-complex protein 1 subunit delta OS=Caenorhabditis elegans OX=6239 GN=cct-4 PE=2 SV=1	P47208	cct-4	58 kDa	29.759	29.7376	29.5452	29.4983	29.5368	29.6753	29.275	29.6617	29.6161	29.902	30.2634	29.9022	29.7795	30.0637	30.1886	29.8555	30.0266	29.7824	29.6011	30.0271	29.8891	-0.162993	0.941923	0.475338	-0.110449	0.90802	0.62714	-0.0119275	0.937025	0.958014	-0.0490749	0.957241	0.828627
T-complex protein 1 subunit epsilon OS=Caenorhabditis elegans OX=6239 GN=cct-5 PE=2 SV=1	P47209	cct-5	59 kDa	29.7869	29.7354	29.7569	29.3487	29.5289	29.5968	29.0018	29.8519	29.6081	29.5102	30.2269	30.0718	29.7301	30.0428	30.1858	29.6772	29.7416	29.7068	29.614	29.9412	29.3174	-0.272469	0.922709	0.326834	-0.2683	0.829288	0.334076	0.0499242	0.929925	0.855379	-0.0843103	0.95423	0.758461
T-complex protein 1 subunit zeta OS=Caenorhabditis elegans OX=6239 GN=cct-6 PE=1 SV=1	P46550	cct-6	59 kDa	29.3463	28.9854	29.4733	29.0484	29.3194	28.908	28.9602	29.5967	29.0793	29.741	30.1825	29.9165	29.7319	29.9042	29.941	30.1399	30.1268	29.8671	29.5574	29.8079	29.7441	-0.056318	0.961985	0.818566	-0.17644	0.87894	0.47547	-0.0876101	0.917814	0.721514	-0.341458	0.866648	0.176098
T-complex protein 1 subunit eta OS=Caenorhabditis elegans OX=6239 GN=cct-7 PE=1 SV=2	Q9TZS5	cct-7	58 kDa	29.804	29.9164	29.6893	29.5111	29.7882	29.4128	29.4461	29.9494	29.5128	29.8039	30.1683	29.9865	29.8266	30.2433	30.2652	30.1139	30.2407	29.9118	29.5328	29.7089	29.6009	-0.16712	0.9421	0.477234	-0.232496	0.825347	0.326204	0.125472	0.901282	0.592347	-0.474607	0.706023	0.0548628
T-complex protein 1 subunit theta OS=Caenorhabditis elegans OX=6239 GN=cct-8 PE=1 SV=3	Q9N358	cct-8	60 kDa	30.0655	30.1583	30.1063	29.6634	29.8636	29.7812	29.6623	30.0775	29.6151	30.2571	30.6729	30.3466	30.1742	30.5453	30.3246	30.4401	30.3706	30.2887	30.2371	30.3908	30.2576	-0.325078	0.8608	0.149161	-0.340631	0.612673	0.131812	-0.0775348	0.917952	0.722819	-0.0712955	0.953563	0.744237
CD2AP homolog OS=Caenorhabditis elegans OX=6239 GN=cdap-2 PE=1 SV=2	Q6A573	cdap-2	58 kDa	22.8521	19.6943	20.9689	22.2291	20.4032	22.2682	20.8693	20.534	21.9127	21.8287	19.2219	21.4235	21.7116	21.668	20.9411	22.1688	19.4566	21.9759	21.2493	22.6508	18.6622	-0.0664437	0.966251	0.949113	0.461761	0.912368	0.658329	0.615528	0.895416	0.556456	-0.346326	0.953351	0.739808
Hsp90 chaperone protein kinase-targeting subunit OS=Caenorhabditis elegans OX=6239 GN=cdc-37 PE=1 SV=1	Q336L8	cdc-37	47 kDa	25.7455	25.4839	25.3959	25.5235	24.9403	24.8779	25.0422	24.7675	25.1757	25.4288	25.6509	25.171	25.2363	25.2724	24.9514	25.1354	25.7088	25.0458	25.6816	26.0692	25.3351	-0.546591	0.749384	0.0656483	-0.427846	0.634139	0.141765	-0.26352	0.842901	0.355686	0.39865	0.862815	0.169198
Cell division control protein 42 homolog OS=Caenorhabditis elegans OX=6239 GN=cdc-42 PE=1 SV=2	Q05062	cdc-42	21 kDa	24.9863	25.1363	25.2903	25.1629	24.8334	24.4249	24.8926	23.4066	24.9535	25.0807	23.5302	25.4996	25.1165	21.6969	25.5736	25.3919	25.5258	25.4898	25.2191	25.3287	25.309	-0.720082	0.926134	0.346936	-0.330541	0.912924	0.662539	-0.574486	0.873155	0.450809	-0.183555	0.956406	0.808131
Transitional endoplasmic reticulum ATPase homolog 1 OS=Caenorhabditis elegans OX=6239 GN=cdc-48.1 PE=1 SV=1	P54811	cdc-48.1	90 kDa	30.7026	30.7179	30.6131	30.2833	30.5321	30.3673	30.2955	30.738	30.4065	30.6919	30.7563	30.7352	30.1467	30.9682	30.2757	30.2373	29.4601	30.5464	30.5686	30.0254	30.6971	-0.197872	0.945531	0.516682	-0.283642	0.839335	0.355826	-0.264233	0.854989	0.388886	0.349131	0.898781	0.258862
Transitional endoplasmic reticulum ATPase homolog 2 OS=Caenorhabditis elegans OX=6239 GN=cdc-48.2 PE=1 SV=2	P54812	cdc-48.2	90 kDa	30.716	30.7526	30.6201	30.3954	30.5988	30.4276	30.4131	30.8169	30.4904	30.7417	30.8065	30.8147	30.1596	31.0227	30.4038	30.2727	29.5098	30.6173	30.7066	30.0598	30.7529	-0.122787	0.956463	0.689428	-0.222322	0.878005	0.471777	-0.25889	0.859695	0.403374	0.373194	0.891021	0.233612
ATPase family protein 2 homolog OS=Caenorhabditis elegans OX=6239 GN=cdc-48.3 PE=1 SV=1	Q21222	cdc-48.3	80 kDa	20.8593	20.9029	20.1307	22.7411	22.9733	21.6815	22.5431	23.9526	22.3788	22.0354	20.6067	21.2239	21.2094	20.9732	22.8515	21.0494	20.996	20.7808	22.7655	21.4968	20.919	2.32719	0.0712102	0.00102773	1.83431	0.044999	0.00623803	0.389361	0.887828	0.515668	0.785033	0.877557	0.198534
Cell Division Cycle related OS=Caenorhabditis elegans OX=6239 GN=cdc-5l PE=1 SV=1	G5EFC4	cdc-5l	86 kDa	24.8772	25.0786	24.4304	24.7678	24.9033	24.7149	25.0369	24.2659	24.7573	24.4823	23.9817	23.9036	24.2095	25.0999	22.9119	23.6326	23.2562	24.5414	23.9791	24.0747	24.2901	-0.108691	0.961633	0.809133	-4.69831e-05	0.942332	0.999917	-0.0487331	0.934145	0.913696	0.304585	0.937508	0.501095
Cell division cycle protein 73 OS=Caenorhabditis elegans OX=6239 GN=cdc-73 PE=3 SV=4	Q9N5U5	cdc-73	58 kDa	22.0419	21.7028	20.9265	22.2472	21.5938	21.0632	21.8306	21.271	21.3953	21.7909	21.3168	21.8176	20.8073	20.2892	21.5197	20.8594	21.4294	21.3528	21.2584	21.4506	21.4582	-0.0580319	0.96407	0.878329	0.0777135	0.931131	0.837612	-0.769691	0.386518	0.0551993	0.17518	0.948239	0.644958
Cytidine deaminase OS=Caenorhabditis elegans OX=6239 GN=cdd-1 PE=1 SV=1	Q22922	cdd-1	18 kDa	25.0916	25.1643	24.3919	25.5587	24.363	26.0157	25.6154	23.4546	25.9712	25.2634	24.377	25.2767	25.0791	24.1533	25.8008	25.3668	25.4148	25.7286	25.4808	25.4682	25.3523	0.131106	0.962155	0.82317	0.429868	0.876786	0.467038	0.0387088	0.936356	0.947358	-0.069651	0.960092	0.905445
Cytidine deaminase OS=Caenorhabditis elegans OX=6239 GN=cdd-2 PE=1 SV=1	Q20628	cdd-2	18 kDa	24.487	24.6674	24.2131	24.0928	23.9436	24.7564	24.0364	22.7657	24.5241	22.0456	22.6884	23.7989	22.7868	19.8487	24.1552	22.3624	23.5215	23.7628	22.8332	24.9781	23.3461	-0.68042	0.937523	0.432142	-0.191612	0.929941	0.82341	-0.580709	0.884923	0.501497	0.50353	0.942411	0.55935
CaDHerin family OS=Caenorhabditis elegans OX=6239 GN=cdh-10 PE=1 SV=2	Q5F4U0	cdh-10	195 kDa	21.2458	19.7778	20.8955	19.7323	20.9709	23.9425	20.7518	23.7573	22.2968	20.4412	20.5101	21.4445	20.3556	21.4298	20.9662	20.5258	21.025	22.2236	21.6192	21.9078	22.5119	1.62894	0.78109	0.079762	0.908849	0.818159	0.312695	0.118592	0.932747	0.893564	0.754837	0.926157	0.399485
CaDHerin family OS=Caenorhabditis elegans OX=6239 GN=cdh-12 PE=1 SV=1	A0A4V6M3X3	cdh-12	318 kDa	20.9475	18.3407	21.1192	17.9834	16.9704	18.7433	20.8052	21.5671	21.6482	21.2848	20.1249	21.5326	21.446	21.6108	20.801	20.6949	21.6031	22.2519	21.2095	20.4625	20.1573	1.20436	0.794915	0.0874756	-2.23674	0.0215927	0.00370999	0.305181	0.909605	0.651394	-0.906901	0.87353	0.189725
CaDHerin family OS=Caenorhabditis elegans OX=6239 GN=cdh-7 PE=1 SV=3	O62328	cdh-7	151 kDa	21.5664	23.0188	21.6098	21.3019	23.1717	24.1196	23.4052	24.8337	24.3991	21.5854	20.3208	19.3341	21.6311	21.134	21.4009	21.1206	21.0837	20.6004	19.6222	20.0495	20.0698	2.14767	0.203896	0.00398664	0.799404	0.759167	0.231204	0.975235	0.672377	0.148276	-1.02106	0.836007	0.131271
Cyclin-dependent kinase 1 OS=Caenorhabditis elegans OX=6239 GN=cdk-1 PE=1 SV=1	P34556	cdk-1	38 kDa	24.6579	23.539	24.4622	24.2449	24.351	23.1521	23.3697	24.0375	22.4728	21.9425	22.4696	24.4486	24.494	24.8313	24.3844	23.3563	22.1872	25.0506	24.4248	24.8633	22.5035	-0.926352	0.902935	0.24178	-0.303665	0.917079	0.695771	1.61636	0.354861	0.0495631	0.399194	0.945881	0.607829
CDK5RAP3-like protein OS=Caenorhabditis elegans OX=6239 GN=cdkr-3 PE=3 SV=1	Q9U2Y2	cdkr-3	56 kDa	25.9152	26.117	26.296	25.825	25.7781	26.1334	25.5927	25.9027	26.0891	26.2476	26.2574	26.2292	26.57	26.4525	25.8771	26.3777	26.362	26.4322	25.9481	26.2677	26.1192	-0.247866	0.919928	0.311949	-0.197233	0.862738	0.4184	0.0551102	0.927045	0.819475	-0.27898	0.898263	0.257035
CaDmium Responsive OS=Caenorhabditis elegans OX=6239 GN=cdr-2 PE=1 SV=1	G5ECX9	cdr-2	32 kDa	26.0496	24.7396	26.5019	26.1902	26.2102	25.8208	26.2643	25.8229	26.0874	26.9332	26.4963	27.1847	26.4216	25.4084	26.5762	26.6443	26.6194	26.6678	25.459	26.2905	26.3248	0.294531	0.942647	0.483172	0.310061	0.875134	0.460766	-0.736017	0.538221	0.0912805	-0.619021	0.850955	0.15045
CaDmium Responsive OS=Caenorhabditis elegans OX=6239 GN=cdr-4 PE=1 SV=1	G5EDZ7	cdr-4	32 kDa	26.2504	25.8675	26.4295	26.4445	26.3789	25.8433	26.5014	26.0487	26.2445	27.9028	27.3329	27.9336	27.2484	26.3796	27.0908	27.4227	27.0763	27.2464	26.76	27.3103	26.9988	0.082411	0.960619	0.782989	0.0397723	0.935495	0.89416	-0.816865	0.11548	0.0131736	-0.225456	0.932839	0.454527
CaDmium Responsive OS=Caenorhabditis elegans OX=6239 GN=cdr-6 PE=1 SV=1	G5EET3	cdr-6	32 kDa	26.435	25.6432	25.8105	26.8692	26.6594	26.7648	26.8557	26.661	26.8128	27.2038	26.9259	27.1272	27.2425	26.321	27.2086	27.0515	26.3933	26.8002	27.0314	27.1896	27.0651	0.813587	0.348068	0.0110432	0.8016	0.0945632	0.0120621	-0.161622	0.898965	0.577665	0.347064	0.892998	0.239637
Chromo domain-containing protein cec-1 OS=Caenorhabditis elegans OX=6239 GN=cec-1 PE=2 SV=1	P34618	cec-1	34 kDa	22.1962	22.8604	23.0503	23.0581	23.0492	23.0717	23.4165	23.3171	21.927	22.2561	22.6639	23.1152	21.5343	21.7836	21.6019	19.7251	22.0545	20.7182	20.7274	21.2356	22.0482	0.184583	0.958132	0.7246	0.35736	0.884214	0.497412	-1.03846	0.41273	0.0602497	0.504446	0.917187	0.341464
Chromo domain-containing protein OS=Caenorhabditis elegans OX=6239 GN=cec-5 PE=1 SV=1	Q19973	cec-5	42 kDa	22.4528	20.8373	22.248	20.4429	20.8276	22.0314	19.5043	21.6355	21.1658	21.659	22.4929	19.3898	21.1136	21.538	21.1884	21.6024	21.0384	20.9048	20.1168	20.181	20.4699	-1.07754	0.851489	0.13662	-0.74543	0.807642	0.294681	0.0994324	0.932276	0.886974	-0.925967	0.876864	0.19697
Ras-related protein ced-10 OS=Caenorhabditis elegans OX=6239 GN=ced-10 PE=1 SV=2	Q03206	ced-10	21 kDa	23.9459	23.8718	23.8103	23.8473	23.8801	23.9477	23.7745	22.6894	24.1377	23.7275	21.0734	23.877	24.594	22.7962	24.2132	23.352	24.7434	24.6222	23.9567	24.6118	24.1624	-0.342135	0.951392	0.598614	0.0156648	0.941199	0.98069	0.975169	0.666585	0.144914	0.00444951	0.962943	0.994514
Cell death abnormality protein 2 OS=Caenorhabditis elegans OX=6239 GN=ced-2 PE=1 SV=1	Q9NHC3	ced-2	31 kDa	20.9744	20.4953	20.3204	20.9736	20.7351	21.8827	21.0675	18.4048	19.4724	20.5811	21.5612	21.4805	20.8042	21.8175	20.424	22.5885	21.2898	22.0504	18.5854	20.9164	21.2482	-0.948453	0.883971	0.190575	0.600441	0.856559	0.399953	-0.192369	0.924079	0.785373	-1.72624	0.527281	0.0239925
ABC transporter ced-7 OS=Caenorhabditis elegans OX=6239 GN=ced-7 PE=1 SV=1	C0P274	ced-7	197 kDa	21.1183	20.8025	20.8306	16.7783	20.1012	20.9068	19.7918	20.653	19.307	21.4767	20.3465	20.1079	19.2684	19.8664	19.6735	20.9895	20.4218	21.3917	21.1119	21.2787	21.7673	-0.999833	0.883569	0.189693	-1.655	0.278047	0.0372944	-1.04093	0.709692	0.173048	0.451625	0.941299	0.545165
Conserved Edge Expressed protein OS=Caenorhabditis elegans OX=6239 GN=cee-1 PE=1 SV=1	Q19824	cee-1	41 kDa	24.846	24.9659	24.3482	25.5271	24.9298	24.6606	25.6174	24.9084	24.8539	25.0489	25.235	25.8842	25.2434	24.9443	25.8894	24.5928	25.7026	25.8499	25.1429	25.0755	25.0783	0.406557	0.917162	0.298272	0.319141	0.860409	0.41126	-0.0303245	0.935699	0.937123	-0.282881	0.934003	0.465433
Choline/EthanolaminePhosphoTransferase OS=Caenorhabditis elegans OX=6239 GN=cept-1 PE=1 SV=1	G5EC09	cept-1	44 kDa	20.5221	20.5893	20.5432	21.2993	20.487	22.1166	19.5402	20.6557	19.9703	22.2618	22.1835	22.7111	22.0746	22.0348	20.5229	20.8626	21.4602	20.2216	21.4991	21.3924	22.0412	-0.496129	0.918764	0.306063	0.749416	0.607379	0.129508	-0.841377	0.539032	0.0915306	0.796073	0.813245	0.108822
Choline/EthanolaminePhosphoTransferase OS=Caenorhabditis elegans OX=6239 GN=cept-2 PE=1 SV=1	G5EC25	cept-2	47 kDa	21.8698	20.5542	21.5356	21.9356	22.1583	22.1672	21.2373	20.5333	21.3585	21.9645	21.5732	22.1135	21.8429	21.4406	20.7345	21.1282	20.8601	20.8679	21.2566	20.8841	22.5618	-0.276836	0.94628	0.526048	0.767174	0.495249	0.0908801	-0.544403	0.761799	0.220308	0.615461	0.862391	0.168463
Ceramide kinase 1 OS=Caenorhabditis elegans OX=6239 GN=cerk-1 PE=3 SV=1	Q9TZI1	cerk-1	62 kDa	19.9159	22.2477	20.1056	22.744	22.7757	22.8628	19.5353	22.452	22.5086	20.4245	20.3875	21.7737	20.9757	20.1055	20.356	20.9805	19.7814	21.3363	21.8234	20.9111	20.2316	0.74223	0.924886	0.339369	2.03778	0.125494	0.0153639	-0.38282	0.905163	0.618571	0.289262	0.951677	0.70631
Carboxylic ester hydrolase OS=Caenorhabditis elegans OX=6239 GN=cest-1.2 PE=1 SV=2	P92016	cest-1.2	77 kDa	19.7904	20.69	21.7008	21.9345	20.7333	21.1256	20.8048	21.3899	20.8159	22.4031	22.7078	20.9306	20.7673	21.0398	19.9295	19.8474	19.995	20.6273	21.1836	22.0695	20.2898	0.276465	0.953401	0.632005	0.53744	0.839626	0.356494	-1.43495	0.184596	0.0217272	1.02439	0.785429	0.0887649
Carboxylic ester hydrolase OS=Caenorhabditis elegans OX=6239 GN=cest-13 PE=1 SV=1	Q8MQ23	cest-13	61 kDa	21.5064	21.2339	21.3129	22.3361	20.8755	22.7497	23.0406	24.0868	23.0273	21.8942	20.6127	22.2503	21.1605	23.5918	20.8074	19.8714	21.5102	20.2622	20.9958	20.9217	21.8184	2.03381	0.299314	0.00842943	0.636049	0.842641	0.363569	0.267485	0.915394	0.699407	0.697347	0.91326	0.320396
Group of Carboxylic ester hydrolase OS=Caenorhabditis elegans OX=6239 GN=cest-13 PE=1 SV=1+1	Q8MQ23 (+1)	cest-13.1		20.1063	21.3749	20.935	22.3361	20.8755	22.7497	23.0406	24.0868	23.0273	21.0242	19.9308	21.9809	22.0073	21.6724	20.9265	20.1922	22.7226	21.2856	22.6495	21.0252	21.2432	2.57949	0.11108	0.00164935	1.18172	0.540198	0.104395	0.556761	0.867518	0.429757	0.239179	0.952994	0.732444
Carboxylic ester hydrolase OS=Caenorhabditis elegans OX=6239 GN=cest-13 PE=1 SV=2	Q9XUY4	cest-13.2	61 kDa	20.3815	20.4086	20.0203	22.3361	20.8755	22.7497	23.0406	24.0868	23.0273	21.262	20.1333	21.5923	20.204	20.5045	20.9456	20.4128	21.3151	21.9898	21.2722	21.1326	20.493	3.11477	0.000126537	1.44313e-05	1.71701	0.0242282	0.00404555	-0.444507	0.858831	0.400642	-0.27325	0.945553	0.602952
Carboxylic ester hydrolase OS=Caenorhabditis elegans OX=6239 GN=cest-17 PE=1 SV=1	Q21266	cest-17	64 kDa	21.4756	21.5343	22.3607	22.7992	22.2855	21.5197	22.651	23.3426	22.7844	22.7362	23.5381	21.8599	21.7089	22.9854	22.026	21.6408	22.2942	22.9484	21.5912	22.1345	22.8434	1.13577	0.641498	0.0379541	0.411247	0.865086	0.425842	-0.471289	0.845697	0.3629	-0.104733	0.957605	0.837832
COesterase domain-containing protein OS=Caenorhabditis elegans OX=6239 GN=cest-25 PE=1 SV=1	Q9BL43	cest-25	62 kDa	25.1227	25.3616	25.5865	25.2525	24.7255	24.7878	25.4723	25.4561	25.1195	25.2005	25.5207	24.889	24.2715	25.6279	24.0762	25.0772	25.4488	24.7785	25.5356	26.132	25.0718	-0.00766029	0.967233	0.984104	-0.435002	0.788998	0.266983	-0.544838	0.703923	0.168821	0.47822	0.887728	0.224119
CSD_1 domain-containing protein OS=Caenorhabditis elegans OX=6239 GN=cey-1 PE=1 SV=1	O62213	cey-1	21 kDa	27.283	27.4349	27.6767	27.4059	27.251	27.6201	26.9855	26.2947	27.1757	27.3399	27.2432	27.6654	27.5064	27.3293	26.4906	27.0512	27.7218	27.1313	26.9174	26.7057	26.8044	-0.646257	0.704095	0.0512768	-0.039225	0.935921	0.90009	-0.307424	0.832981	0.332056	-0.492289	0.833495	0.12844
CSD_1 domain-containing protein OS=Caenorhabditis elegans OX=6239 GN=cey-2 PE=1 SV=1	P91306	cey-2	29 kDa	23.7709	23.9887	23.6335	25.0677	24.8277	23.8664	24.0153	24.2847	24.0315	25.0668	25.1912	24.7188	26.817	27.5219	25.0696	24.4293	25.5206	24.633	24.8982	25.4247	25.9863	0.312781	0.947508	0.542048	0.789568	0.619593	0.13491	1.47724	0.0847903	0.00931086	0.575413	0.901372	0.268334
CSD_1 domain-containing protein OS=Caenorhabditis elegans OX=6239 GN=cey-3 PE=1 SV=1	P91398	cey-3	29 kDa	24.6248	24.9339	24.4348	24.6876	24.7532	23.0072	24.3383	24.6478	23.2311	24.6505	25.064	25.7207	26.7173	26.5171	24.4721	24.6086	26.1335	25.3818	26.1758	26.4781	26.0756	-0.592087	0.924374	0.336344	-0.515139	0.857023	0.401285	0.757165	0.764161	0.222938	0.868544	0.860367	0.165023
CSP domain-containing protein OS=Caenorhabditis elegans OX=6239 GN=cey-4 PE=1 SV=1	G5EDV3	cey-4	32 kDa	28.3284	28.3688	28.4707	28.491	28.4285	28.7139	28.5454	28.4451	28.7675	28.5583	28.6932	28.219	28.5444	29.0305	27.7053	28.3866	28.631	28.6628	28.1626	28.0826	28.2665	0.196707	0.943846	0.496633	0.155172	0.902382	0.590788	-0.06344	0.927534	0.825368	-0.389572	0.872182	0.18692
Cleavage and polyadenylation specificity factor subunit 5 OS=Caenorhabditis elegans OX=6239 GN=cfim-1 PE=1 SV=1	Q93716	cfim-1	26 kDa	24.863	24.3459	23.891	23.9668	24.5492	24.8362	24.2783	23.7246	24.6223	24.5902	24.3328	24.0852	24.9214	23.5452	24.5586	24.8105	24.8471	24.9237	24.4025	25.2344	24.9484	-0.158274	0.956088	0.681917	0.0840616	0.930276	0.827366	0.00567645	0.938849	0.988242	0.00133449	0.963023	0.997236
Cleavage Factor IM (CFIm) homolog OS=Caenorhabditis elegans OX=6239 GN=cfim-2 PE=1 SV=1	C1P629	cfim-2	54 kDa	20.6576	20.6526	19.9315	21.0465	20.8505	20.0002	20.6813	21.9927	19.7386	21.3197	24.3942	25.998	24.2295	21.3556	20.3525	22.532	25.4205	20.6401	23.7806	23.1164	24.635	0.39033	0.959293	0.750904	0.218549	0.932831	0.858777	-1.92479	0.638952	0.13031	0.979809	0.929954	0.429279
ATP-dependent RNA helicase cgh-1 OS=Caenorhabditis elegans OX=6239 GN=cgh-1 PE=1 SV=1	Q95YF3	cgh-1	49 kDa	27.5317	28.1615	27.7367	27.8012	27.8377	27.8549	27.4705	28.9646	27.3176	28.4177	29.1669	28.5598	29.3285	29.0847	28.7291	28.1503	28.8011	28.3017	27.4841	28.729	28.7082	0.107539	0.96134	0.801426	0.0212733	0.939946	0.960283	0.332621	0.870428	0.440394	-0.110644	0.955888	0.795829
GTP-binding protein cgp-1 OS=Caenorhabditis elegans OX=6239 GN=cgp-1 PE=2 SV=2	Q18905	cgp-1	68 kDa	22.2631	22.1585	22.1046	20.3946	21.9893	21.1245	21.4715	21.4527	20.7063	21.6819	20.3861	21.9462	20.869	21.1826	20.3532	20.373	21.1926	20.6504	19.9941	21.3411	20.5796	-0.965229	0.71912	0.0554707	-1.00593	0.321749	0.0469224	-0.536468	0.798831	0.268591	-0.100392	0.957415	0.833003
CRAL/TRIO and GOLD domain suppressor of activated Ras OS=Caenorhabditis elegans OX=6239 GN=cgr-1 PE=1 SV=3	Q22824	cgr-1	44 kDa	23.8082	23.7699	24.1822	23.6178	23.6609	23.0214	22.8907	23.2631	23.817	24.2654	23.2624	23.7424	24.0315	23.1407	23.5459	23.6918	24.4196	24.1417	24.0579	23.5387	23.6434	-0.59653	0.813376	0.0998161	-0.486754	0.690024	0.173474	-0.184049	0.902129	0.597889	-0.337712	0.916559	0.33794
Probable clathrin heavy chain 1 OS=Caenorhabditis elegans OX=6239 GN=chc-1 PE=1 SV=1	P34574	chc-1	192 kDa	29.1063	29.4049	29.3967	28.6425	29.4609	29.9912	29.1173	30.1382	29.6975	28.4014	29.1079	29.5247	28.7304	30.4143	29.7809	29.4824	29.0078	30.1316	30.295	28.4908	28.6152	0.348386	0.945945	0.521819	0.0622472	0.936503	0.908325	0.630541	0.78814	0.252927	-0.406912	0.932933	0.455396
MICOS complex subunit MIC19 OS=Caenorhabditis elegans OX=6239 GN=chch-3 PE=3 SV=1	Q21551	chch-3	19 kDa	26.7746	25.5396	26.0323	26.31	25.2648	25.9988	26.1226	24.3064	25.7612	25.7218	24.3429	25.9047	26.0995	23.2729	25.2406	26.1871	26.139	25.4301	26.2958	26.3419	25.8942	-0.718778	0.912064	0.275621	-0.257671	0.91654	0.691276	-0.452085	0.88204	0.488131	0.258563	0.950827	0.690268
Calponin-homology (CH) domain-containing protein OS=Caenorhabditis elegans OX=6239 GN=chdp-1 PE=1 SV=1	P91027	chdp-1	36 kDa	28.4384	28.1457	28.0666	28.0016	27.7372	27.832	27.9235	27.6399	27.7924	28.2856	28.5878	28.165	28.0083	28.7488	27.6418	28.1794	28.1495	28.3662	28.0913	28.666	28.4618	-0.431633	0.850599	0.135514	-0.35996	0.735819	0.208555	-0.213195	0.872763	0.449283	0.174687	0.940398	0.534115
Glyco_hydro_18 domain-containing protein OS=Caenorhabditis elegans OX=6239 GN=chil-10 PE=1 SV=2	Q18607	chil-10	43 kDa	24.1698	23.8038	23.7891	23.7229	23.9279	23.9416	24.4316	24.2405	24.1506	23.7731	23.8398	23.9837	23.362	23.6956	23.5711	23.9857	23.8531	23.3658	23.8633	24.7427	23.1676	0.353347	0.913383	0.281188	-0.0567219	0.932947	0.860254	-0.322664	0.829149	0.323667	0.189665	0.942306	0.55798
Cysteine and histidine-rich domain-containing protein 1 OS=Caenorhabditis elegans OX=6239 GN=chp-1 PE=2 SV=1	G5EEI8	chp-1	36 kDa	23.3612	23.5248	20.1678	23.7569	24.1691	22.9959	24.4048	23.9767	23.3973	23.6892	23.8324	23.2157	24.5396	24.9233	23.9969	23.618	23.8911	23.2536	23.4551	23.7235	24.0893	1.57501	0.545614	0.0252492	1.28938	0.386166	0.0606434	0.907525	0.712387	0.175079	0.168395	0.955891	0.795901
Calcineurin-like EF-Hand Protein Family member OS=Caenorhabditis elegans OX=6239 GN=chpf-1 PE=1 SV=1	Q23643	chpf-1	23 kDa	21.1929	21.2309	21.1173	21.5477	20.4331	21.8984	21.2839	20.3399	20.6945	21.2313	21.0976	21.3835	21.1932	21.7694	21.1817	22.7076	22.6858	22.9498	22.9487	22.0188	22.4821	-0.407604	0.910652	0.269865	0.112697	0.92371	0.756243	0.143979	0.914544	0.691948	-0.297872	0.928322	0.416026
Calcineurin-like EF-Hand Protein Family member OS=Caenorhabditis elegans OX=6239 GN=chpf-2 PE=1 SV=2	O16343	chpf-2	23 kDa	23.037	22.3773	22.943	22.8082	22.5952	22.9822	22.5285	21.1545	22.9078	20.329	20.8898	20.7334	21.0177	21.4457	20.7126	20.6094	23.1376	21.7306	21.6691	21.5513	20.0212	-0.58884	0.921167	0.318431	0.00944031	0.941578	0.98704	0.407927	0.881571	0.486018	-0.745381	0.882641	0.210676
4Fe-4S ferredoxin-type domain-containing protein OS=Caenorhabditis elegans OX=6239 GN=cid-1 PE=1 SV=1	Q09409	cid-1	163 kDa	20.4477	20.4881	21.0405	21.0397	20.222	21.0261	20.9707	22.6869	20.8322	20.5107	20.3988	20.5892	22.2314	21.6567	20.4848	21.2601	21.9623	21.3565	20.9609	21.4359	22.1726	0.837831	0.828856	0.112522	0.10381	0.931167	0.838057	0.958061	0.469758	0.0727169	-0.0031786	0.962957	0.995004
COP9/Signalosome and eIF3 complex-shared subunit 1 OS=Caenorhabditis elegans OX=6239 GN=cif-1 PE=1 SV=1	Q94261	cif-1	44 kDa	28.6173	28.684	28.7607	28.5128	28.5462	28.6024	28.6814	28.7519	28.7611	28.5785	29.4516	28.6055	28.8983	29.2875	29.0524	29.3955	29.3171	29.1591	28.8223	29.1393	29.1046	0.0441711	0.963406	0.85851	-0.13354	0.90248	0.591384	0.200832	0.86532	0.422032	-0.268522	0.905984	0.286712
ZnF_CDGSH domain-containing protein OS=Caenorhabditis elegans OX=6239 GN=cisd-1 PE=1 SV=1	Q5FC71	cisd-1	11 kDa	26.8169	25.7582	26.7732	26.7479	25.8443	26.3826	26.6179	22.7056	26.8663	21.8087	20.5261	21.0808	20.93	22.0334	20.6496	22.0097	21.8336	22.3491	21.0914	21.0603	21.9596	-1.05278	0.887276	0.198087	-0.124452	0.934154	0.875994	0.0658178	0.93551	0.934209	-0.693702	0.924797	0.389651
Group of ZnF_CDGSH domain-containing protein OS=Caenorhabditis elegans OX=6239 GN=cisd-1 PE=1 SV=1+1	A7LPG5 (+1)	cisd-1.1		20.5283	20.6529	20.7795	20.188	20.4916	20.3031	20.5043	21.8891	20.5948	25.901	22.115	26.16	26.8543	22.4355	26.0577	27.3278	27.1657	25.4848	26.7546	25.473	24.0541	0.342465	0.959483	0.75538	-0.326053	0.924754	0.766723	0.390572	0.917915	0.722471	-1.23222	0.901962	0.270574
ZnF_CDGSH domain-containing protein OS=Caenorhabditis elegans OX=6239 GN=cisd-1 PE=1 SV=1	Q5FC71	cisd-1.2	11 kDa	20.9192	20.3166	18.7586	23.0134	20.4112	20.7554	20.5954	21.3426	20.4589	25.901	22.115	26.16	26.8543	22.4355	26.0577	27.3278	27.1657	25.4848	26.7546	25.473	24.0541	0.800855	0.944746	0.507169	1.3952	0.779207	0.254229	0.390572	0.920244	0.745076	-1.23222	0.911544	0.311869
ZnF_CDGSH domain-containing protein OS=Caenorhabditis elegans OX=6239 GN=cisd-1 PE=1 SV=1	A7LPG5	cisd-1	15 kDa	20.2566	20.7635	19.5328	21.8884	21.0871	18.8748	21.0009	20.6861	21.0267	25.901	22.115	26.16	26.8543	22.4355	26.0577	27.3278	27.1657	25.4848	26.7546	25.473	24.0541	0.720275	0.947595	0.543215	0.432457	0.919207	0.714103	0.390572	0.919798	0.740648	-1.23222	0.909776	0.303477
CDGSH Iron Sulfur Domain protein homolog OS=Caenorhabditis elegans OX=6239 GN=cisd-3.2 PE=1 SV=1	Q9BKQ9	cisd-3.2	17 kDa	26.409	25.562	26.3539	26.1507	25.3973	26.1662	26.2017	24.0352	26.479	25.6451	23.5811	25.91	26.7354	23.4714	25.4352	26.2703	27.3226	25.4582	26.0864	26.188	25.5804	-0.536344	0.944986	0.510048	-0.203541	0.928021	0.801478	0.16855	0.92832	0.835015	-0.398776	0.946889	0.623245
Choline Kinase A OS=Caenorhabditis elegans OX=6239 GN=cka-1 PE=1 SV=2	O17610	cka-1	55 kDa	22.0872	22.0191	22.1751	21.9045	21.943	20.7626	21.8561	21.9509	21.7414	22.501	23.0054	22.3672	22.221	22.3868	20.6699	22.0217	22.1638	22.058	22.0493	22.1771	21.838	-0.244317	0.947461	0.541416	-0.557054	0.690249	0.173623	-0.865264	0.308045	0.0415808	-0.0596813	0.959221	0.880778
Choline kinase B2 OS=Caenorhabditis elegans OX=6239 GN=ckb-2 PE=1 SV=2	P46559	ckb-2	42 kDa	22.385	22.9995	22.4858	21.7251	21.606	21.85	21.5667	21.034	19.4252	21.6538	20.284	20.4608	19.9857	20.8837	19.9656	21.7294	20.2604	20.9232	21.0539	21.0762	19.7237	-1.94811	0.150909	0.00249402	-0.896378	0.585272	0.120454	-0.521214	0.842573	0.354857	-0.353076	0.939878	0.527904
Choline Kinase B OS=Caenorhabditis elegans OX=6239 GN=ckb-4 PE=1 SV=1	Q9GZF3	ckb-4	44 kDa	22.9914	21.6998	22.7286	21.0836	17.8384	21.3512	22.8898	23.5497	21.5447	25.0828	24.2266	24.0185	24.7274	23.7863	23.5374	24.4487	23.3709	23.3463	23.1739	24.5633	23.4183	0.18816	0.961663	0.809937	-2.38218	0.0496281	0.00672438	-0.42555	0.900583	0.587843	-0.00348056	0.963	0.996447
Choline Kinase C OS=Caenorhabditis elegans OX=6239 GN=ckc-1 PE=1 SV=1	Q22820	ckc-1	40 kDa	22.9496	22.6166	23.0563	23.1962	23.5146	23.1398	23.3671	23.3853	22.4445	22.8915	23.3002	23.1843	23.2558	22.3061	23.7216	21.8648	22.7656	23.043	21.7456	23.1142	23.6212	0.19145	0.956213	0.684406	0.409344	0.852648	0.389055	-0.0308697	0.936372	0.947616	0.269196	0.943112	0.568605
Group of Choline Kinase C OS=Caenorhabditis elegans OX=6239 GN=ckc-1 PE=1 SV=1+1	Q22820 (+1)	ckc-1.1		22.9496	22.6166	23.0563	23.1962	23.5146	23.1398	23.3671	23.3853	22.4445	21.0366	20.256	20.7752	21.5742	20.6736	19.0379	21.6526	21.9142	20.6057	21.7263	20.4328	20.8379	0.19145	0.958054	0.72288	0.409344	0.872592	0.451422	-0.260751	0.906715	0.62968	-0.391882	0.934542	0.470636
Choline Kinase C OS=Caenorhabditis elegans OX=6239 GN=ckc-1 PE=1 SV=1	Q86MJ6	ckc-1.2	37 kDa	22.9496	22.6166	23.0563	23.1962	23.5146	23.1398	23.3671	23.3853	22.4445	21.6616	21.2176	22.0382	21.1386	19.8293	21.4039	20.9426	19.7886	21.078	21.8698	20.5272	21.2644	0.19145	0.956065	0.681476	0.409344	0.85095	0.384497	-0.848513	0.505931	0.0819416	0.617407	0.876424	0.195989
C-type lectin domain-containing protein OS=Caenorhabditis elegans OX=6239 GN=clec-150 PE=1 SV=2	O44871	clec-150	40 kDa	24.0294	23.7933	24.0874	24.55	23.9887	24.7872	24.2004	24.3971	24.2704	24.0705	24.5904	23.9221	23.407	23.1457	24.3131	22.3891	24.0421	24.509	23.9828	23.9179	24.0147	0.319319	0.941603	0.471947	0.471975	0.80606	0.292132	-0.572383	0.746972	0.20491	0.325076	0.933866	0.464123
Isoform a of C-type lectin domain-containing protein 180 OS=Caenorhabditis elegans OX=6239 GN=clec-180	Q19970-2	clec-180	98 kDa	20.0315	20.131	20.1282	20.8418	21.026	21.0921	21.4375	21.017	20.1229	20.656	21.1352	21.0806	20.7392	20.3748	21.1934	19.9249	21.7494	21.5677	21.0009	20.2646	20.3717	0.762259	0.803411	0.0928288	0.889746	0.350571	0.0531831	-0.188119	0.911396	0.665564	-0.534917	0.889152	0.228142
C-type LECtin OS=Caenorhabditis elegans OX=6239 GN=clec-265 PE=1 SV=1	Q21471	clec-265	36 kDa	21.0533	20.2527	19.5748	20.0948	20.5202	21.4808	20.0449	22.7429	21.7108	21.3879	20.878	19.4602	21.0599	20.1782	21.026	21.8728	22.0549	24.2571	24.8297	24.2563	19.6946	1.20591	0.911906	0.274965	0.404973	0.918672	0.709405	0.179357	0.930935	0.868686	0.198569	0.958259	0.854782
C-type LECtin OS=Caenorhabditis elegans OX=6239 GN=clec-4 PE=1 SV=2	Q9NAK5	clec-4	47 kDa	20.1292	21.3092	21.4778	20.7367	20.4765	21.206	21.5743	22.2322	20.6167	21.0936	19.1184	20.4049	22.1084	19.3474	20.2873	20.7824	20.7284	20.8327	19.8527	19.5503	20.6377	0.502352	0.938397	0.440166	-0.165677	0.927655	0.797431	0.375372	0.896453	0.562504	-0.767612	0.894308	0.243779
C-type LECtin OS=Caenorhabditis elegans OX=6239 GN=clec-41 PE=1 SV=1	P90732	clec-41	59 kDa	24.4716	24.7848	24.2336	24.3397	24.7294	23.7028	24.8213	25.5522	23.9808	22.3117	24.0196	23.1702	23.3646	23.4682	23.4103	22.8275	22.6399	23.6291	24.0488	25.2769	24.1924	0.28815	0.948318	0.553066	-0.23936	0.907205	0.621617	0.2472	0.903977	0.610332	1.47384	0.271698	0.00668315
C-type LECtin OS=Caenorhabditis elegans OX=6239 GN=clec-50 PE=1 SV=1	Q9XUL7	clec-50	35 kDa	22.6626	23.4996	23.6002	24.6705	24.4388	23.595	24.7055	25.2484	23.4436	21.9802	21.424	22.268	20.0169	19.8888	23.6693	21.8907	20.8023	20.0662	20.9975	20.3403	21.1323	1.21172	0.85479	0.140857	0.980688	0.75619	0.228089	-0.699086	0.853695	0.385068	-0.0963506	0.960029	0.903619
C-type LECtin OS=Caenorhabditis elegans OX=6239 GN=clec-51 PE=1 SV=1	Q17450	clec-51	34 kDa	22.5996	23.02	21.0034	19.9995	20.4099	21.4511	20.9519	21.0677	21.6477	20.9459	22.3184	21.4892	19.7154	21.1207	21.8116	23.6118	23.2888	23.7347	21.4959	20.744	22.8803	-0.985206	0.855237	0.141447	-1.5875	0.196245	0.0237962	-0.701941	0.810112	0.287026	-1.83835	0.338437	0.0105505
C-type LECtin OS=Caenorhabditis elegans OX=6239 GN=clec-52 PE=1 SV=1	Q17452	clec-52	34 kDa	21.1789	21.4905	21.657	26.5207	25.1028	26.4578	26.2917	26.4148	26.3366	20.7059	21.4221	21.4096	25.4199	22.5607	25.4668	20.4432	21.0874	20.9559	24.1104	24.0649	25.1236	4.90553	1.00529e-08	3.31435e-07	4.58496	2.97331e-12	8.14302e-07	3.30328	1.19621e-05	4.32846e-05	3.60413	0.00114359	1.61248e-05
C-type LECtin OS=Caenorhabditis elegans OX=6239 GN=clec-63 PE=1 SV=1	O45444	clec-63	45 kDa	29.0331	28.7247	28.9201	29.1887	28.8298	29.2971	29.221	29.6319	29.2342	28.9811	29.3921	28.845	29.3437	29.7473	29.3626	29.1814	28.8189	29.052	29.8065	29.6405	29.7684	0.469708	0.752903	0.0670145	0.212565	0.852189	0.387813	0.411771	0.57738	0.104368	0.721014	0.2991	0.00806415
C-type LECtin OS=Caenorhabditis elegans OX=6239 GN=clec-65 PE=1 SV=1	O45443	clec-65	42 kDa	21.4072	22.2707	22.2698	25.27	24.1968	24.8599	24.5998	25.1953	25.0212	23.027	21.338	20.3956	22.7411	18.5194	22.1972	21.6236	22.0033	23.6599	23.6146	24.8042	24.4837	2.95615	0.198258	0.00378839	2.79297	0.0391552	0.00563396	-0.43433	0.906448	0.627744	1.87187	0.682507	0.048495
C-type LECtin OS=Caenorhabditis elegans OX=6239 GN=clec-66 PE=1 SV=1	O45445	clec-66	45 kDa	19.0162	21.9882	19.845	24.6492	22.7154	23.571	24.3036	24.7935	24.3339	22.1588	20.9997	20.9226	20.6927	20.4562	20.2795	20.7108	21.7259	21.6005	20.9582	21.9462	21.8429	4.19386	9.90992e-06	4.20885e-06	3.36206	6.22048e-06	5.5071e-05	-0.884247	0.714186	0.176457	0.236675	0.951883	0.710309
C-type lectin domain-containing protein OS=Caenorhabditis elegans OX=6239 GN=clec-67 PE=1 SV=1	Q8ITX4	clec-67	52 kDa	20.0931	21.0266	21.1362	19.987	21.2545	20.4447	21.5231	22.9011	22.954	21.1032	21.0755	20.4785	20.3863	21.5924	21.5686	20.6867	20.7889	21.5841	21.8109	21.9508	21.246	1.70743	0.138058	0.00220349	-0.189895	0.91672	0.692777	0.296689	0.892198	0.538446	0.649303	0.87245	0.187472
Clathrin light chain OS=Caenorhabditis elegans OX=6239 GN=clic-1 PE=1 SV=1	P90961	clic-1	24 kDa	24.0472	23.2621	23.7908	23.8731	22.8201	23.3538	23.6714	21.135	23.5881	21.8934	20.7163	20.8116	20.5946	21.3235	21.024	20.9476	20.8425	19.5456	20.8015	20.5989	22.3828	-0.901884	0.876098	0.174511	-0.351051	0.901954	0.588197	-0.159766	0.925787	0.804674	0.815869	0.885104	0.21701
CaLponIn-liKe proteins OS=Caenorhabditis elegans OX=6239 GN=clik-1 PE=1 SV=1	Q23050	clik-1	44 kDa	31.2304	30.6455	30.415	30.6327	30.1315	30.6798	30.7966	29.6344	31.3002	30.9292	30.7184	30.5777	31.4911	31.634	29.6016	31.4975	31.7437	30.8048	31.5916	31.4051	30.9054	-0.186561	0.957561	0.712225	-0.282286	0.900194	0.577772	0.167149	0.919827	0.740928	-0.0479712	0.960732	0.924287
CaLponIn-liKe proteins OS=Caenorhabditis elegans OX=6239 GN=clik-3 PE=1 SV=2	O61848	clik-3	23 kDa	26.5946	26.0351	25.9781	25.7964	25.8036	26.5551	26.2037	24.5863	26.6899	26.1448	25.6676	26.2989	26.4536	26.1358	25.5277	26.7314	26.8143	26.718	26.7076	26.4562	26.1624	-0.375969	0.933299	0.396677	-0.150869	0.921115	0.731382	0.00190568	0.939331	0.996534	-0.312505	0.935451	0.479633
Calpain clp-1 OS=Caenorhabditis elegans OX=6239 GN=clp-1 PE=2 SV=4	P34308	clp-1	84 kDa	26.8584	26.722	26.8808	26.8936	26.8809	26.2016	26.7051	27.0681	26.411	27.1376	27.0544	27.162	27.0807	26.6208	26.9933	26.7587	25.4098	25.8041	26.3797	27.0502	26.9038	-0.0923576	0.960576	0.781924	-0.161717	0.908252	0.628727	-0.219715	0.887191	0.512499	0.787036	0.568432	0.0285535
Calpain catalytic domain-containing protein OS=Caenorhabditis elegans OX=6239 GN=clp-4 PE=1 SV=1	Q8IAA9	clp-4	80 kDa	21.1831	20.8751	21.1875	21.5611	20.8955	21.0404	21.5041	22.7576	21.8408	21.3209	20.9309	21.6421	21.4942	20.5289	22.0461	20.3637	19.9028	19.9399	21.0421	20.4161	20.7663	0.952302	0.541555	0.0248389	0.083766	0.930572	0.830883	0.0584382	0.931882	0.881516	0.672697	0.801992	0.0999168
Calpain catalytic domain-containing protein OS=Caenorhabditis elegans OX=6239 GN=clp-7 PE=1 SV=2	Q9N4B1	clp-7	86 kDa	24.7601	24.527	23.8457	24.8835	24.6752	24.3263	24.5261	25.3051	25.0261	24.5007	24.4636	23.0672	22.8677	22.8325	23.9726	22.2645	22.0061	22.4363	22.9644	24.8581	23.5245	0.57482	0.90633	0.253484	0.250746	0.905851	0.612647	-0.786185	0.6267	0.1245	1.5467	0.244956	0.00556232
Protein CLASP-2 OS=Caenorhabditis elegans OX=6239 GN=cls-2 PE=1 SV=3	P32744	cls-2	112 kDa	24.9938	24.9465	24.6845	24.209	24.0799	24.9638	24.7911	24.4899	24.6477	24.538	23.3147	24.6389	24.2226	25.268	24.8723	24.5766	24.6624	25.0679	24.6258	23.768	25.0002	-0.232053	0.949324	0.567291	-0.457398	0.788453	0.266244	0.623787	0.649255	0.135496	-0.304329	0.932862	0.454741
Clustered mitochondria protein homolog OS=Caenorhabditis elegans OX=6239 GN=clu-1 PE=3 SV=1	P34466	clu-1	140 kDa	29.3263	29.3481	29.4702	28.553	29.2335	28.9544	29.3006	29.6094	29.426	28.4881	28.6564	28.7813	27.8486	29.4757	29.1083	29.0533	28.0253	29.3763	28.9949	27.7368	28.2273	0.0638236	0.964159	0.881044	-0.467892	0.798911	0.281098	0.168913	0.914627	0.692672	-0.498595	0.896757	0.251846
Calmodulin OS=Caenorhabditis elegans OX=6239 GN=cmd-1 PE=1 SV=3	O16305	cmd-1	17 kDa	26.8135	25.9135	26.6289	26.4213	25.2997	25.861	26.1812	24.5934	26.5611	25.8755	24.605	26.2563	26.1341	24.4095	26.1935	27.0677	26.1014	26.5934	26.411	26.0124	25.7457	-0.673423	0.908014	0.259657	-0.591279	0.822215	0.320188	7.82185e-05	0.939524	0.999893	-0.53108	0.92198	0.370544
Protein phosphatase 2B regulatory subunit cnb-1 OS=Caenorhabditis elegans OX=6239 GN=cnb-1 PE=1 SV=1	G5EDN6	cnb-1	20 kDa	23.2556	20.6718	24.8861	23.557	22.4776	22.9312	20.0748	19.9897	20.9787	21.9242	21.4979	21.2288	19.5936	20.106	21.2656	22.418	21.9357	20.6857	19.8194	21.3078	20.2667	-2.59008	0.216665	0.0044682	0.0507862	0.939256	0.949403	-1.22858	0.653954	0.13796	-1.21511	0.844814	0.142048
Group of Protein phosphatase 2B regulatory subunit cnb-1 OS=Caenorhabditis elegans OX=6239 GN=cnb-1 PE=1 SV=1+1	G5EDN6 (+1)	cnb-1.1		23.2556	21.4848	24.8861	23.557	22.4776	22.9312	20.8475	20.3462	20.6456	20.4291	21.4151	20.9267	21.2902	21.1376	20.0798	22.0178	19.8688	19.8327	21.5986	20.6829	22.2217	-2.59571	0.141718	0.00229121	-0.220216	0.92449	0.764045	-0.087739	0.933527	0.904693	0.927977	0.884762	0.216113
Protein phosphatase 2B regulatory subunit cnb-1 OS=Caenorhabditis elegans OX=6239 GN=cnb-1 PE=1 SV=1	H9G2Y1	cnb-1.2	19 kDa	23.2556	20.221	24.8861	23.557	22.4776	22.9312	21.2259	21.6028	20.796	21.563	21.484	21.7299	20.9136	19.2825	21.0632	21.2883	20.4667	21.294	20.6581	20.8002	21.3978	-1.57928	0.742227	0.0629987	0.201039	0.928147	0.802888	-1.17254	0.687706	0.157755	-0.0642873	0.96113	0.936326
Protein phosphatase 2B regulatory subunit cnb-1 OS=Caenorhabditis elegans OX=6239 GN=cnb-1 PE=1 SV=1	H9G2Y1	cnb-1	19 kDa	21.1635	20.738	21.5258	21.5104	21.1729	20.4155	20.2414	21.4596	21.4713	20.825	20.5252	21.346	21.3259	21.8688	20.5348	24.0617	24.0174	22.476	23.6138	21.0669	21.2746	-0.0850219	0.964538	0.89275	-0.109515	0.933095	0.862153	0.344409	0.900382	0.586565	-1.53324	0.534414	0.0247179
Metal transporter cnnm-1 OS=Caenorhabditis elegans OX=6239 GN=cnnm-1 PE=2 SV=1	A3QM97	cnnm-1	89 kDa	19.9388	22.6951	20.3391	22.0559	20.6976	20.4074	20.5629	21.5631	20.3323	21.8965	21.2673	20.0463	23.1318	22.6457	20.6712	21.1371	22.0707	21.2243	21.5661	20.7123	20.6214	-0.171582	0.962073	0.820931	0.0626318	0.938259	0.934107	1.07951	0.700725	0.166547	-0.510723	0.937693	0.503103
Calnexin OS=Caenorhabditis elegans OX=6239 GN=cnx-1 PE=1 SV=1	P34652	cnx-1	69 kDa	26.6532	26.6601	26.766	26.5021	26.829	26.6723	26.4321	27.0188	26.5547	26.6576	26.6686	26.7562	25.5559	26.7685	26.582	26.1662	24.8727	26.3099	26.3503	26.1585	26.678	-0.0245641	0.966191	0.947036	-0.0253095	0.939001	0.945432	-0.392026	0.815792	0.297166	0.612675	0.816043	0.111234
Cytochrome c oxidase assembly factor 7 homolog OS=Caenorhabditis elegans OX=6239 GN=coa-7 PE=3 SV=1	Q23450	coa-7	28 kDa	21.4982	21.2192	19.366	22.0294	22.3889	21.5984	22.1324	22.2953	21.9886	22.5993	20.364	22.0122	23.3395	22.2301	23.2439	21.4738	22.6107	22.5349	22.4618	21.5166	22.4873	1.44426	0.553038	0.0260208	1.31108	0.295301	0.0407714	1.2793	0.329068	0.0452893	-0.0512644	0.960985	0.93192
Conserved oligomeric Golgi complex subunit 1 OS=Caenorhabditis elegans OX=6239 GN=cogc-1 PE=1 SV=1	G5EE66	cogc-1	88 kDa	19.9698	22.3536	20.4028	20.6883	22.6363	19.4791	20.4581	20.7183	20.449	23.0626	23.4146	21.8478	20.9953	20.8802	17.2497	19.4977	20.3739	20.075	20.2387	21.9463	20.765	-0.366904	0.95687	0.697728	0.02583	0.941045	0.978136	-3.06665	0.0408782	0.0043031	1.00113	0.908196	0.296293
Conserved oligomeric Golgi complex subunit 2 OS=Caenorhabditis elegans OX=6239 GN=cogc-2 PE=2 SV=1	Q21444	cogc-2	79 kDa	21.7337	21.4263	22.0001	21.5058	21.3805	20.41	21.4166	19.7012	21.1793	21.4907	20.5164	20.2781	20.1777	21.5166	20.0527	20.5134	21.2201	21.7192	20.3065	21.3921	18.6657	-0.95436	0.862515	0.151683	-0.621257	0.83309	0.342009	-0.179414	0.923686	0.781058	-1.02948	0.829215	0.123839
Component of oligomeric Golgi complex 3 OS=Caenorhabditis elegans OX=6239 GN=cogc-3 PE=1 SV=1	Q6AW08	cogc-3	90 kDa	21.5621	21.6043	21.6976	22.1656	21.7725	21.877	22.0525	21.9452	20.4558	21.1497	21.1454	21.2038	20.8901	21.0954	21.6511	21.5869	20.4718	18.9164	21.8721	20.2401	21.8902	-0.136886	0.961823	0.814189	0.317	0.901861	0.587634	0.0458993	0.9357	0.937139	1.00914	0.797554	0.0967205
Conserved oligomeric Golgi complex subunit 4 OS=Caenorhabditis elegans OX=6239 GN=cogc-4 PE=3 SV=1	Q95XZ0	cogc-4	91 kDa	20.3048	20.488	19.6981	20.9182	21.105	21.5299	19.5969	20.1604	21.2025	21.988	21.2772	22.15	19.3834	20.903	21.1405	20.3967	21.4194	21.7199	23.1441	18.4267	18.5908	0.156309	0.963601	0.864258	1.02073	0.793307	0.27296	-1.32944	0.688763	0.158442	-1.12481	0.889386	0.228816
Conserved oligomeric Golgi complex subunit 5 OS=Caenorhabditis elegans OX=6239 GN=cogc-5 PE=1 SV=2	P91151	cogc-5	74 kDa	21.7728	20.6526	20.762	17.7025	22.0065	20.3057	20.3159	20.7806	21.2791	21.6472	21.3348	21.4177	21.1792	20.2544	21.4361	20.7223	21.1243	20.9732	21.0839	22.3209	21.4481	-0.270602	0.957645	0.714029	-1.05757	0.674675	0.163774	-0.509972	0.882905	0.492074	0.677693	0.92094	0.363887
Conserved oligomeric Golgi complex subunit 6 OS=Caenorhabditis elegans OX=6239 GN=cogc-6 PE=3 SV=1	Q21270	cogc-6	74 kDa	23.8508	22.887	23.4564	24.2493	24.2052	23.1036	23.5375	23.3194	23.2784	23.5725	24.5321	23.8746	22.3515	22.9995	22.4392	23.4944	22.4178	22.1768	21.7986	24.0272	23.7411	-0.0196504	0.966857	0.970449	0.454591	0.855408	0.396685	-1.39632	0.142359	0.0162942	0.49264	0.9202	0.35927
Conserved oligomeric Golgi complex subunit 8 OS=Caenorhabditis elegans OX=6239 GN=cogc-8 PE=3 SV=1	O44502	cogc-8	84 kDa	21.9382	20.6863	22.0272	21.6305	21.8931	21.7239	22.0354	21.8086	21.6171	21.1006	21.3397	20.2597	21.1696	20.1826	20.4775	22.2796	21.3217	21.237	20.979	22.7602	21.2503	0.269821	0.950236	0.580752	0.198621	0.915615	0.683697	-0.290092	0.894805	0.552949	0.0504114	0.960502	0.917443
Cuticle collagen 10 OS=Caenorhabditis elegans OX=6239 GN=col-10 PE=2 SV=1	Q17460	col-10	28 kDa	24.452	23.9912	24.5684	23.6195	23.8099	22.7282	23.4843	22.7636	23.4688	21.2896	19.7485	21.2431	20.8188	21.8058	21.1363	21.6845	21.0247	21.6398	21.648	21.2067	21.1356	-1.09828	0.475504	0.0191223	-0.951306	0.284205	0.0384937	0.49324	0.79335	0.260358	-0.119569	0.955249	0.781065
Col_cuticle_N domain-containing protein OS=Caenorhabditis elegans OX=6239 GN=col-104 PE=1 SV=1	O44174	col-104	28 kDa	24.3733	24.0187	24.2487	25.1235	24.2004	23.6758	24.2502	23.5195	23.3006	22.35	20.3753	19.875	20.378	19.7179	20.8203	21.5528	21.244	21.0483	20.0674	20.6743	20.8151	-0.523461	0.924094	0.334714	0.119657	0.929916	0.823117	-0.561368	0.818335	0.30191	-0.762797	0.861118	0.166286
Col_cuticle_N domain-containing protein OS=Caenorhabditis elegans OX=6239 GN=col-107 PE=1 SV=1	Q86S35	col-107	28 kDa	20.3418	19.9429	20.9322	20.8364	19.91	20.7653	21.4096	20.0855	20.1561	20.8214	20.4556	21.6642	21.0844	21.5734	21.1439	21.6877	20.7597	21.257	23.6002	21.1158	18.9183	0.144769	0.963298	0.85538	0.0982082	0.936026	0.901573	0.286844	0.917482	0.71841	-0.0233859	0.9624	0.9765
Col_cuticle_N domain-containing protein OS=Caenorhabditis elegans OX=6239 GN=col-109 PE=1 SV=1	Q9N527	col-109	29 kDa	22.0327	20.0537	20.8938	20.9506	20.2086	21.625	21.3416	20.1331	20.541	22.3971	21.0391	24.1053	24.6297	23.8955	21.9818	20.553	20.9456	22.4198	24.6723	25.3204	25.5166	-0.32152	0.956337	0.686887	-0.0653568	0.938288	0.93454	0.988478	0.765681	0.224658	3.86365	0.0102588	0.000135145
Col_cuticle_N domain-containing protein OS=Caenorhabditis elegans OX=6239 GN=col-125 PE=3 SV=1	Q18302	col-125	29 kDa	20.4254	20.2481	20.5571	20.5336	20.6122	20.7311	21.0257	19.9693	21.2835	23.9051	24.9097	24.5534	24.9204	24.3614	21.1662	23.7294	23.5869	24.761	24.9591	25.4461	24.809	0.349299	0.952424	0.615378	0.215474	0.923691	0.75605	-0.973407	0.70846	0.172132	1.04561	0.84641	0.144157
Cuticle collagen 14 OS=Caenorhabditis elegans OX=6239 GN=col-14 PE=3 SV=2	P18834	col-14	35 kDa	23.8194	23.6846	23.5499	24.9991	24.2293	21.015	23.773	23.3498	20.257	20.5807	22.2192	23.8329	20.0135	24.1479	23.5868	21.0811	20.811	24.1463	25.0661	25.2754	24.7789	-1.22472	0.92569	0.344209	-0.270179	0.930711	0.832552	0.371783	0.922776	0.771233	3.02733	0.564145	0.0280326
Col_cuticle_N domain-containing protein OS=Caenorhabditis elegans OX=6239 GN=col-144 PE=4 SV=3	Q17458	col-144	28 kDa	24.452	23.9912	24.5684	23.6195	23.8099	22.7282	23.4843	22.7636	23.4688	21.9105	21.1735	20.7598	21.8654	20.9871	21.171	20.959	21.479	21.027	20.495	19.7796	20.4477	-1.09828	0.331549	0.0102153	-0.951306	0.188928	0.022807	0.059889	0.931509	0.876422	-0.914252	0.562175	0.0277972
Group of Col_cuticle_N domain-containing protein OS=Caenorhabditis elegans OX=6239 GN=col-144 PE=4 SV=3+1	Q17458 (+1)	col-144.1		24.452	23.9912	24.5684	23.6195	23.8099	22.7282	23.4843	22.7636	23.4688	20.9798	20.3513	21.048	19.9182	21.4632	21.6825	20.6517	21.3436	22.8113	19.397	20.7405	20.4995	-1.09828	0.743156	0.0633333	-0.951306	0.536997	0.103359	0.228283	0.913677	0.684485	-1.38986	0.510456	0.0223758
Col_cuticle_N domain-containing protein OS=Caenorhabditis elegans OX=6239 GN=col-157 PE=3 SV=1	Q22393	col-157	29 kDa	24.225	22.2489	24.2086	25.4126	22.6783	22.6875	22.0954	21.8172	22.5373	21.236	20.8652	20.8535	20.9006	20.2808	21.2195	19.7892	21.6531	21.07	21.8601	21.7775	19.9491	-1.41086	0.761988	0.0707524	0.0319757	0.940279	0.965619	-0.184574	0.925702	0.803689	0.358143	0.947346	0.630467
Col_cuticle_N domain-containing protein OS=Caenorhabditis elegans OX=6239 GN=col-159 PE=3 SV=1	Q20922	col-159	30 kDa	24.1306	22.7787	23.336	24.7839	22.5788	20.6367	22.4268	19.298	22.9867	21.7302	20.8645	21.9058	21.8308	21.4076	22.3556	20.1937	20.7716	21.1183	21.9589	20.6103	21.3278	-1.84461	0.730554	0.0590151	-0.748624	0.864002	0.422374	0.364524	0.914763	0.693854	0.604472	0.938822	0.515665
Group of Col_cuticle_N domain-containing protein OS=Caenorhabditis elegans OX=6239 GN=col-159 PE=3 SV=1+1	Q20922 (+1)	col-159.1		24.1306	22.7787	23.336	24.7839	22.5788	20.7818	22.4268	20.4559	22.9867	21.6701	21.7782	21.1715	19.7471	22.1737	21.8533	22.6601	21.2101	21.83	21.226	20.7735	20.4976	-1.45866	0.822835	0.10728	-0.700253	0.864922	0.425313	-0.281948	0.920357	0.746207	-1.0677	0.889786	0.229973
Col_cuticle_N domain-containing protein OS=Caenorhabditis elegans OX=6239 GN=col-160 PE=3 SV=2	Q20921	col-160	30 kDa	24.1306	22.7787	23.336	24.7839	22.5788	21.5085	22.4268	19.4627	22.9867	21.406	20.9957	21.7827	19.7643	21.4122	20.4625	20.5275	20.9428	22.0154	21.7156	21.1164	22.0212	-1.78971	0.6962	0.0492578	-0.458025	0.90298	0.594443	-0.848445	0.831622	0.329038	0.455812	0.945093	0.59621
Col_cuticle_N domain-containing protein OS=Caenorhabditis elegans OX=6239 GN=col-176 PE=1 SV=1	Q23263	col-176	29 kDa	23.6585	23.2824	23.5617	23.1453	22.3257	24.7044	23.5383	25.0033	24.7002	20.6451	20.4628	20.7486	20.7539	20.2848	19.6952	21.3663	21.6245	21.5086	21.4964	20.6316	20.5078	0.91308	0.791382	0.0853944	-0.109063	0.930475	0.829729	-0.374249	0.876432	0.463943	-0.621203	0.890014	0.230637
Col_cuticle_N domain-containing protein OS=Caenorhabditis elegans OX=6239 GN=col-38 PE=1 SV=2	Q20754	col-38	28 kDa	23.5189	23.0585	23.6042	25.1193	23.1837	22.4926	23.3681	20.8071	22.5718	25.2818	25.9826	25.8124	26.1746	26.2272	25.8629	23.9575	23.731	23.1782	24.662	24.8444	24.3291	-1.14485	0.767058	0.0729815	0.204697	0.92166	0.736467	0.395983	0.888097	0.51702	0.989643	0.822101	0.116761
Col_cuticle_N domain-containing protein OS=Caenorhabditis elegans OX=6239 GN=col-49 PE=1 SV=1	O44989	col-49	29 kDa	19.7334	21.1605	19.9856	22.1566	21.2396	21.429	21.5365	21.4444	20.2716	20.4816	21.8856	22.5275	21.6207	23.2627	21.2521	20.1999	21.2308	22.1241	23.5412	23.8795	23.513	0.791047	0.897684	0.225418	1.31527	0.344331	0.051971	0.413618	0.88856	0.519359	2.45963	0.0699103	0.00115706
Col_cuticle_N domain-containing protein OS=Caenorhabditis elegans OX=6239 GN=col-63 PE=1 SV=1	Q94399	col-63	37 kDa	21.3607	21.0446	21.7636	23.1346	21.1135	20.6027	20.7597	21.0398	20.5798	21.723	20.0901	21.9689	21.2449	21.261	21.5513	21.4962	22.1597	22.1364	25.2307	21.0667	23.8452	-0.596566	0.941337	0.469166	0.227275	0.926156	0.781263	0.0917129	0.93394	0.910695	1.45009	0.787306	0.0899276
Col_cuticle_N domain-containing protein OS=Caenorhabditis elegans OX=6239 GN=col-71 PE=1 SV=1	Q9N4U2	col-71	37 kDa	23.4571	23.2739	23.4849	24.5575	23.945	23.0545	23.75	23.3429	23.1807	23.7204	23.338	24.4087	23.7836	22.826	24.0511	24.2971	24.6511	24.6136	25.2732	25.4913	22.9529	0.0192207	0.966918	0.972635	0.447008	0.866196	0.429448	-0.268839	0.90711	0.632564	0.0518798	0.960797	0.926237
Putative cuticle collagen 90 OS=Caenorhabditis elegans OX=6239 GN=col-90 PE=3 SV=1	P34340	col-90	31 kDa	24.7079	23.4956	23.6647	26.0929	22.5076	23.77	23.1072	23.4673	20.4355	24.5758	25.0031	24.3905	21.7435	24.3584	21.6872	21.4151	20.3943	24.9122	24.4154	22.6101	25.2292	-1.6194	0.879072	0.180298	0.167416	0.934956	0.886772	-2.06009	0.545274	0.0934829	1.84437	0.834894	0.130004
Catechol-O-MethylTransferase family OS=Caenorhabditis elegans OX=6239 GN=comt-3 PE=1 SV=2	Q965W3	comt-3	25 kDa	25.2234	25.4756	24.6578	24.332	23.6645	25.1156	24.3651	23.603	25.3234	20.9634	20.6034	21.2628	21.2282	21.4514	21.4738	25.3398	24.9237	25.1948	24.2796	25.527	23.0261	-0.68842	0.894615	0.216716	-0.748233	0.701292	0.181178	0.441274	0.865341	0.422105	-0.875208	0.826804	0.121364
Coatomer subunit alpha OS=Caenorhabditis elegans OX=6239 GN=copa-1 PE=1 SV=2	Q9N4H7	copa-1	138 kDa	28.5419	28.8062	28.8736	28.061	28.584	28.7744	28.0926	29.3419	28.6869	28.6961	29.0052	28.9198	28.5051	29.4016	28.5327	28.6744	28.3576	29.0474	28.6106	27.9903	28.2811	-0.0334735	0.965488	0.923286	-0.267455	0.870981	0.445685	-0.0605962	0.930405	0.861658	-0.399119	0.89915	0.260176
Coatomer subunit beta OS=Caenorhabditis elegans OX=6239 GN=copb-1 PE=1 SV=1	Q9TYL9	copb-1	108 kDa	28.6015	28.3461	28.1292	28.2648	28.2301	28.3936	28.3678	28.6338	28.2226	28.4645	28.5174	28.2897	27.8493	28.8738	28.5435	27.9815	27.094	28.6289	28.449	27.803	28.165	0.0491354	0.964414	0.8889	-0.0627382	0.932806	0.858459	-0.00167174	0.939312	0.996207	0.237513	0.937624	0.502353
Probable coatomer subunit beta' OS=Caenorhabditis elegans OX=6239 GN=copb-2 PE=3 SV=3	Q20168	copb-2	111 kDa	28.2909	28.3991	28.2298	27.7282	28.1348	28.2138	28.1191	28.6102	28.1725	28.2266	28.4455	28.3044	27.6125	28.8458	27.7791	28.0893	26.7482	28.4198	28.6888	25.6143	28.0845	-0.00600412	0.967449	0.992097	-0.281009	0.91043	0.644057	-0.246391	0.913757	0.685167	-0.289927	0.947546	0.63365
Probable coatomer subunit delta OS=Caenorhabditis elegans OX=6239 GN=copd-1 PE=3 SV=1	Q09236	copd-1	57 kDa	27.74	27.6534	27.2722	27.6546	27.6704	27.353	27.3693	27.2106	27.5245	27.7351	27.2488	27.1856	27.7639	27.3052	27.1494	27.776	28.1052	27.8356	28.0668	28.3028	27.8793	-0.187091	0.941198	0.467721	0.00413849	0.94158	0.987079	0.0163922	0.936451	0.948857	0.177398	0.936535	0.490744
Coatomer subunit epsilon OS=Caenorhabditis elegans OX=6239 GN=cope-1 PE=3 SV=1	O62246	cope-1	33 kDa	26.575	26.2571	26.4317	26.5352	26.4291	25.9187	26.361	26.179	25.6673	26.5692	26.6456	26.6588	26.3944	26.6838	26.7977	27.0465	26.964	26.6197	27.2685	27.2773	26.6952	-0.352152	0.888756	0.201618	-0.126921	0.909588	0.638046	0.000763375	0.9394	0.997735	0.203592	0.932658	0.452874
Coatomer subunit gamma OS=Caenorhabditis elegans OX=6239 GN=copg-1 PE=1 SV=1	Q2XN02	copg-1	98 kDa	28.729	28.6995	28.5283	28.6151	28.6301	28.5135	28.6314	28.9537	28.4601	28.7766	29.0069	28.8366	28.2643	28.7864	28.8075	28.4125	28.2981	28.4607	28.9461	28.283	28.8175	0.0294377	0.964896	0.904069	-0.0660792	0.926688	0.786934	-0.253912	0.820614	0.306277	0.291747	0.893797	0.242148
Probable coatomer subunit zeta OS=Caenorhabditis elegans OX=6239 GN=copz-1 PE=3 SV=1	O17901	copz-1	21 kDa	25.6976	25.3202	25.6463	23.2315	25.3448	25.3382	25.3152	24.3959	25.2415	25.6237	24.8059	25.7794	25.6264	19.5456	23.8225	26.2042	26.3424	26.0605	25.8507	25.7968	25.8829	-0.570485	0.949672	0.572363	-0.916564	0.844483	0.368022	-2.40487	0.221435	0.026854	-0.358888	0.952461	0.721673
COenzyme Q (Ubiquinone) biosynthesis OS=Caenorhabditis elegans OX=6239 GN=coq-1 PE=1 SV=2	P91093	coq-1	43 kDa	23.1031	20.9001	22.8778	20.6293	20.2773	24.4215	20.3305	20.5083	21.507	23.0384	23.5955	21.2009	23.1301	23.3044	20.301	23.7413	23.4827	23.0779	21.0651	22.6152	20.0771	-1.51176	0.87251	0.16794	-0.517657	0.908144	0.627989	-0.366435	0.918823	0.731128	-2.18149	0.700531	0.0532724
Ubiquinone biosynthesis O-methyltransferase, mitochondrial OS=Caenorhabditis elegans OX=6239 GN=coq-3 PE=1 SV=1	O18235	coq-3	29 kDa	21.0021	21.2866	21.1841	21.7539	21.4645	21.0642	22.7234	22.1769	20.8582	21.0016	20.4381	21.8137	21.2887	22.0797	22.0898	20.4451	21.0629	20.5858	21.734	21.1816	20.7871	0.761898	0.821745	0.106374	0.269955	0.895827	0.553404	0.734981	0.612801	0.118335	0.53632	0.895083	0.246285
2-methoxy-6-polyprenyl-1,4-benzoquinol methylase, mitochondrial OS=Caenorhabditis elegans OX=6239 GN=coq-5 PE=3 SV=2	P34666	coq-5	32 kDa	20.9557	23.6266	24.0748	24.0818	23.7137	23.6773	24.0695	23.4206	24.0171	23.3188	20.2984	20.2126	19.7894	21.93	21.6729	20.0037	19.7971	21.006	20.0542	20.8378	22.156	0.950039	0.915616	0.29107	0.938581	0.808899	0.296733	-0.145841	0.930965	0.869079	0.747059	0.92668	0.40338
Ubiquinone biosynthesis monooxygenase COQ6, mitochondrial OS=Caenorhabditis elegans OX=6239 GN=coq-6 PE=3 SV=2	O01884	coq-6	49 kDa	25.2557	25.8867	23.6452	24.2957	25.5655	25.6599	25.388	24.9636	25.5808	24.3451	25.7391	24.7348	24.2783	25.2126	24.7778	23.3091	23.3714	22.8021	23.3543	23.8622	24.6791	0.381632	0.943541	0.493147	0.244529	0.912487	0.659225	-0.183443	0.919778	0.740453	0.804339	0.856254	0.15838
Atypical kinase coq-8, mitochondrial OS=Caenorhabditis elegans OX=6239 GN=coq-8 PE=3 SV=2	Q18486	coq-8	84 kDa	24.9668	25.0632	25.0827	24.3674	24.3175	23.7695	24.0144	24.5205	24.607	24.4864	24.8347	24.5766	24.0309	23.0753	24.0758	23.2536	23.5761	23.8644	24.1209	24.2689	24.288	-0.656938	0.648204	0.039131	-0.886086	0.0600577	0.00786221	-0.905217	0.0618998	0.00684669	0.661204	0.632581	0.0380257
Coronin-like protein cor-1 OS=Caenorhabditis elegans OX=6239 GN=cor-1 PE=2 SV=2	Q21624	cor-1	67 kDa	25.4836	25.1927	24.4609	24.8596	25.4139	23.2607	24.8404	25.3427	24.945	24.6262	24.8034	23.3809	25.1265	25.0629	26.7231	24.4529	24.8777	24.1051	24.5331	25.1143	24.7018	-0.00303036	0.967544	0.995642	-0.534342	0.833206	0.342256	1.36733	0.195205	0.023123	0.304491	0.944298	0.584876
Cytochrome OXidase assembly protein OS=Caenorhabditis elegans OX=6239 GN=cox-15 PE=1 SV=1	Q22251	cox-15	45 kDa	20.7161	20.1304	20.1469	21.6624	21.8503	20.8518	21.3677	20.8233	22.2581	22.1206	21.8694	21.7082	19.9386	21.2719	20.4381	21.6576	20.9663	20.9912	21.793	22.4165	21.6072	1.15189	0.386599	0.0132006	1.12368	0.123971	0.0152035	-1.3499	0.0458267	0.00481556	0.733873	0.795876	0.0955537
Cytochrome c oxidase subunit 4 OS=Caenorhabditis elegans OX=6239 GN=cox-4 PE=1 SV=1	Q9U329	cox-4	20 kDa	28.9575	28.1507	28.867	28.9832	28.5781	28.9805	28.2576	27.0835	28.3975	20.8002	21.1991	20.5512	21.0111	20.7251	21.7452	21.0938	20.5955	21.1082	23.6045	20.9068	21.5924	-0.745543	0.880904	0.184029	0.188865	0.920955	0.729902	0.31028	0.898002	0.571764	1.10207	0.711729	0.0565895
Cytochrome OXidase assembly protein OS=Caenorhabditis elegans OX=6239 GN=cox-4 PE=1 SV=1	Q9U329	cox-4	20 kDa	20.5859	21.1887	19.9032	20.7086	21.0398	21.235	22.458	20.7085	20.5378	28.2868	27.4271	28.4678	29.2995	27.6723	28.9481	29.1858	29.1897	28.6944	29.3673	29.1763	28.6845	0.67548	0.889979	0.204618	0.435215	0.858993	0.407031	0.579434	0.801939	0.273461	0.0527597	0.960558	0.919098
Cytochrome c oxidase subunit 5A, mitochondrial OS=Caenorhabditis elegans OX=6239 GN=cox-5A PE=1 SV=2	P55954	cox-5A	20 kDa	27.9239	26.1386	28.0018	27.923	24.8766	27.4468	25.502	20.2355	25.5337	25.5013	25.4685	27.3342	27.6716	24.2071	26.2732	28.4137	26.6485	27.2446	28.3482	27.9715	27.3011	-3.59773	0.317371	0.0094456	-0.606038	0.908101	0.627694	-0.0507029	0.93761	0.967518	0.43799	0.952652	0.725512
Cytochrome OXidase assembly protein OS=Caenorhabditis elegans OX=6239 GN=cox-5b PE=1 SV=1	P90849	cox-5b	15 kDa	25.2695	22.5455	21.0266	25.4231	22.4798	25.8345	22.7909	21.4706	25.3147	22.4908	21.5129	25.1516	26.0025	21.7923	24.724	26.2903	25.2543	23.9375	26.0501	24.3747	25.766	0.244865	0.963381	0.857802	1.63192	0.769114	0.242159	1.12118	0.863708	0.416526	0.236228	0.958559	0.862762
Cytochrome c oxidase subunit 6A, mitochondrial OS=Caenorhabditis elegans OX=6239 GN=cox-6A PE=3 SV=1	Q20779	cox-6A	15 kDa	27.654	25.7059	26.4581	27.8172	25.8276	26.6242	26.6181	22.83	26.438	26.8923	23.6255	26.5029	27.7624	24.996	24.898	28.1641	27.9476	26.2565	28.05	26.6803	26.6953	-1.31066	0.902609	0.240706	0.150366	0.935241	0.890664	0.21192	0.929229	0.846426	-0.314147	0.954944	0.77418
Cytochrome OXidase assembly protein OS=Caenorhabditis elegans OX=6239 GN=cox-6b PE=1 SV=1	Q9BL34	cox-6b	15 kDa	28.0261	27.2705	27.7834	28.4034	27.4743	27.8668	27.07	25.3515	27.2193	27.3423	24.3496	27.8074	28.7278	24.417	28.4967	28.583	28.7311	28.2115	28.446	27.9874	28.0512	-1.14641	0.904451	0.246888	0.221463	0.929605	0.819484	0.714081	0.876726	0.465157	-0.346971	0.952427	0.720998
COX6C domain-containing protein OS=Caenorhabditis elegans OX=6239 GN=cox-6c PE=1 SV=1	O76367	cox-6c	10 kDa	26.7867	25.0144	26.7318	27.0438	25.5351	26.6301	25.763	23.3795	26.5804	25.9549	23.3139	26.3403	27.7662	21.3871	27.2048	28.0743	27.3348	26.6003	27.5039	26.4001	26.5112	-0.936677	0.94229	0.479275	0.225345	0.933228	0.863873	0.249657	0.929459	0.849369	-0.531394	0.950629	0.686609
RRM domain-containing protein OS=Caenorhabditis elegans OX=6239 GN=cpf-2 PE=1 SV=1	O45577	cpf-2	37 kDa	21.6921	21.9395	20.7647	23.0622	22.0625	22.0051	22.3424	21.648	22.6581	21.9049	21.5941	21.6523	21.6611	20.5285	21.2317	19.7778	20.9848	21.0105	20.6665	18.6119	19.971	0.750741	0.871413	0.166015	0.911178	0.516771	0.097084	-0.576688	0.806931	0.28161	-0.841184	0.828737	0.123342
Cystatin cpi-1 OS=Caenorhabditis elegans OX=6239 GN=cpi-1 PE=1 SV=1	G5EDZ9	cpi-1	15 kDa	23.5808	22.4236	23.7435	24.0051	23.1328	23.2688	23.7598	21.7615	23.3808	22.3834	21.7638	23.7838	23.6954	21.7662	23.8049	23.8744	24.2461	23.9514	24.0909	24.0943	24.215	-0.281956	0.954511	0.651852	0.219593	0.920417	0.724966	0.445138	0.879825	0.478306	0.109439	0.958479	0.860613
Cystatin cpi-2 OS=Caenorhabditis elegans OX=6239 GN=cpi-2 PE=1 SV=1	G5ECM9	cpi-2	16 kDa	25.1171	23.0685	24.9081	24.4661	22.84	24.5116	25.1709	19.7546	23.6219	21.9596	20.7322	20.6223	21.1047	21.2719	21.2277	25.8797	25.4946	24.629	25.0652	24.6523	23.2102	-1.51539	0.858202	0.145472	-0.42532	0.91436	0.673663	0.0967479	0.934804	0.923487	-1.02519	0.912439	0.316268
Amidohydro-rel domain-containing protein OS=Caenorhabditis elegans OX=6239 GN=cpin-1 PE=1 SV=2	Q20166	cpin-1	48 kDa	21.7704	20.1436	20.3259	19.8626	21.1542	19.4403	21.7029	21.3364	21.5054	20.8132	20.4255	21.2918	20.7111	21.2081	20.508	19.1677	20.313	20.8015	20.7726	20.8189	21.3613	0.768279	0.85825	0.145539	-0.594246	0.779151	0.25416	-0.0344007	0.936289	0.946302	0.890221	0.79529	0.0951511
Cathepsin L-like OS=Caenorhabditis elegans OX=6239 GN=cpl-1 PE=1 SV=1	O45734	cpl-1	38 kDa	29.6216	29.3405	29.1854	29.1267	29.1334	28.6313	29.0024	28.6756	29.0462	29.6186	29.2908	29.6479	29.1011	28.9109	29.5029	28.958	29.0259	29.3919	29.7182	29.8087	29.3016	-0.474424	0.790022	0.0846144	-0.418716	0.595011	0.124335	-0.347457	0.738913	0.197265	0.484227	0.767835	0.078919
CPN-1 OS=Caenorhabditis elegans OX=6239 GN=cpn-1 PE=1 SV=1	G5EFB5	cpn-1	21 kDa	24.7113	23.7298	24.6672	24.9704	23.5992	23.73	24.6928	21.3195	23.8892	24.4272	22.7065	25.3758	24.6509	22.2327	25.3715	24.9138	24.972	24.5126	25.2478	25.5467	25.1263	-1.06888	0.89802	0.226408	-0.269535	0.923621	0.755361	-0.0848269	0.93469	0.921781	0.507492	0.942379	0.558923
Calponin-homology (CH) domain-containing protein OS=Caenorhabditis elegans OX=6239 GN=cpn-3 PE=1 SV=1	O01542	cpn-3	16 kDa	30.1036	28.996	29.8415	29.8572	28.8554	29.5899	29.8239	27.5906	30.0122	29.1236	27.636	29.682	30.1272	27.7165	29.484	30.4603	30.5266	29.76	30.6037	29.8292	29.5186	-0.504832	0.94203	0.476484	-0.212856	0.924342	0.762556	0.295335	0.912605	0.675469	-0.265104	0.951708	0.706919
Calponin-homology (CH) domain-containing protein OS=Caenorhabditis elegans OX=6239 GN=cpn-4 PE=1 SV=3	O44727	cpn-4	17 kDa	25.0832	24.4916	25.378	26.6709	24.4678	26.0271	26.0909	22.6067	25.9073	25.3241	22.1858	24.923	25.9517	21.5483	25.7165	25.3297	25.7534	25.3581	25.7872	25.7212	24.2723	-0.115969	0.965345	0.918588	0.737705	0.88881	0.518198	0.261196	0.926925	0.818044	-0.220138	0.957931	0.84622
Copine family protein 1 OS=Caenorhabditis elegans OX=6239 GN=cpna-1 PE=1 SV=1	H2KYS8	cpna-1	125 kDa	22.8637	23.6014	24.0481	24.0859	23.3685	22.6254	23.6867	23.4983	24.0312	21.8249	21.1141	21.5238	20.471	21.3483	21.6126	19.5089	21.4879	22.1735	21.5578	21.3045	21.3208	0.234338	0.95579	0.676052	-0.144449	0.927561	0.796405	-0.343635	0.892718	0.541285	0.337599	0.941552	0.548333
Group of Copine family protein 1 OS=Caenorhabditis elegans OX=6239 GN=cpna-1 PE=1 SV=1+1	H2KYS8 (+1)	cpna-1.1		22.8637	23.6014	24.0481	24.0859	23.3685	22.6254	23.6867	23.4983	24.0312	20.5155	22.3753	21.1927	20.2255	20.7023	20.7675	22.438	21.3361	21.1713	21.9552	20.5812	20.3427	0.234338	0.955327	0.667121	-0.144449	0.927025	0.790555	-0.796037	0.68438	0.155623	-0.688768	0.884616	0.215731
Isoform a of Copine family protein 1 OS=Caenorhabditis elegans OX=6239 GN=cpna-1	H2KYS8-2	cpna-1.2	123 kDa	22.8637	23.6014	24.0481	24.0859	23.3685	22.6254	23.6867	23.4983	24.0312	20.3298	20.7401	21.1856	20.9182	20.6387	22.2296	22.3784	20.891	21.12	21.4897	21.8525	20.5386	0.234338	0.95485	0.658116	-0.144449	0.926473	0.784635	0.51033	0.836682	0.340535	-0.169496	0.953768	0.748566
Isoform a of Copine family protein 1 OS=Caenorhabditis elegans OX=6239 GN=cpna-1	H2KYS8-2	cpna-1	123 kDa	21.6172	20.1279	20.4691	20.4539	20.1423	20.9034	20.9879	22.0108	20.8334	21.7374	23.5673	23.2494	22.4489	24.0661	23.957	22.13	22.9946	23.1981	21.9955	21.7062	20.2144	0.539285	0.931892	0.385969	-0.238166	0.91748	0.699157	0.63927	0.820635	0.306316	-1.46889	0.555381	0.0270033
Copine family protein 2 OS=Caenorhabditis elegans OX=6239 GN=cpna-2 PE=2 SV=4	Q09221	cpna-2	858 kDa	20.7465	20.8905	21.7088	18.4766	22.7457	22.4078	20.5396	24.0952	22.3449	21.4896	20.6928	20.8342	22.3703	21.1919	20.607	19.282	20.6997	19.6526	22.5807	20.679	21.236	1.21131	0.900209	0.233041	0.0947957	0.937582	0.923999	0.384178	0.915422	0.699654	1.62045	0.821859	0.116532
Gut-specific cysteine proteinase OS=Caenorhabditis elegans OX=6239 GN=cpr-1 PE=1 SV=2	P25807	cpr-1	35 kDa	25.6555	25.8464	24.051	20.888	24.4604	19.9524	17.7425	20.5654	21.3597	24.7704	25.9103	25.8135	23.2552	23.0736	22.9555	26.087	26.482	24.8585	19.9766	23.1944	22.9167	-5.29506	0.00732074	0.000164794	-3.41734	0.0461945	0.00636281	-2.40331	0.314812	0.0427457	-3.77998	0.163294	0.00313464
Cathepsin B-like cysteine proteinase 4 OS=Caenorhabditis elegans OX=6239 GN=cpr-4 PE=1 SV=1	P43508	cpr-4	36 kDa	27.5734	27.6317	27.2281	26.3852	27.1473	26.5193	27.1985	27.3122	27.5737	27.7816	27.6348	27.2936	27.4517	26.9595	27.1143	27.9202	28.0509	28.2366	28.0291	27.7694	27.5143	-0.116296	0.955247	0.665587	-0.793843	0.0625121	0.00814116	-0.394809	0.681727	0.153952	-0.298301	0.90312	0.275058
Cathepsin B-like cysteine proteinase 5 OS=Caenorhabditis elegans OX=6239 GN=cpr-5 PE=2 SV=1	P43509	cpr-5	37 kDa	28.2347	28.5919	28.1374	27.6553	28.376	27.8609	28.3619	28.2543	28.4934	28.6377	28.5029	28.3877	28.211	27.7364	28.2613	28.7979	29.0772	29.2487	28.7696	28.8853	28.6244	0.0485453	0.963062	0.848564	-0.357248	0.68778	0.172001	-0.439857	0.556888	0.0972504	-0.281502	0.903536	0.2767
Cathepsin B-like cysteine proteinase 6 OS=Caenorhabditis elegans OX=6239 GN=cpr-6 PE=1 SV=1	P43510	cpr-6	42 kDa	27.1045	27.363	27.0856	27.2908	27.2551	26.5491	26.4305	26.6622	26.3927	27.4152	27.859	27.5572	27.5774	27.5163	27.3709	27	27.4527	27.4211	27.8327	28.337	27.7015	-0.68927	0.461887	0.0181311	-0.152724	0.898712	0.56927	-0.122253	0.90918	0.64811	0.665836	0.503737	0.0217646
Pept_C1 domain-containing protein OS=Caenorhabditis elegans OX=6239 GN=cpr-9 PE=1 SV=2	Q20950	cpr-9	38 kDa	26.6129	27.141	26.5063	26.9525	27.0331	25.9259	27.1807	27.3185	27.0843	20.0653	20.9207	21.245	20.142	20.9338	20.1796	21.0046	21.2643	21.0134	20.8805	20.4587	19.5752	0.4411	0.913218	0.280481	-0.116236	0.92531	0.772427	-0.325226	0.865437	0.422434	-0.789344	0.729609	0.062548
Endonuclease G, mitochondrial OS=Caenorhabditis elegans OX=6239 GN=cps-6 PE=1 SV=1	Q95NM6	cps-6	35 kDa	23.6281	23.9986	23.3336	21.7162	19.3311	20.5757	24.211	21.8155	22.5404	22.0632	22.4677	21.8469	24.1693	21.9233	22.3382	23.0245	22.0261	22.0041	21.8763	22.2352	21.7084	-0.797787	0.902903	0.241675	-3.11243	0.000147752	0.000201959	0.684315	0.823811	0.312593	-0.411566	0.940849	0.539603
Carnitine O-palmitoyltransferase OS=Caenorhabditis elegans OX=6239 GN=cpt-1 PE=1 SV=3	Q9U2F2	cpt-1	89 kDa	25.4434	25.0594	24.6446	24.8067	25.1722	24.1972	24.1903	25.0848	24.3911	25.5202	25.8958	25.4592	24.6605	25.4005	24.583	23.4438	23.1298	22.2785	25.4124	24.6977	24.1596	-0.493681	0.902288	0.239657	-0.323691	0.867934	0.435212	-0.743679	0.513868	0.0841314	1.80583	0.0275237	0.000360732
Calponin-homology (CH) domain-containing protein OS=Caenorhabditis elegans OX=6239 GN=cpt-2 PE=1 SV=2	G5ECS9	cpt-2	73 kDa	27.5338	27.4159	27.2583	26.2642	26.7531	25.9357	26.7716	26.3347	26.6236	27.6387	27.9195	27.3197	27.0126	27.2376	26.7776	27.0611	26.9151	27.2601	26.7531	27.4573	27.0357	-0.826044	0.291887	0.00804233	-1.08497	0.00338602	0.00106634	-0.616714	0.290751	0.0385421	0.00325584	0.962828	0.990677
Carn_acyltransf domain-containing protein OS=Caenorhabditis elegans OX=6239 GN=cpt-4 PE=1 SV=1	O44619	cpt-4	86 kDa	21.6513	20.6312	20.2328	19.4135	21.1213	20.8761	20.1271	22.1277	19.9038	20.6123	19.129	21.2039	20.7929	20.208	20.7067	21.8986	20.3528	20.8302	21.5918	22.0998	20.1317	-0.118901	0.963731	0.868139	-0.368169	0.905211	0.608497	0.254145	0.917981	0.723091	0.247219	0.952889	0.730312
Carn_acyltransf domain-containing protein OS=Caenorhabditis elegans OX=6239 GN=cpt-5 PE=1 SV=1	G5EG54	cpt-5	85 kDa	21.0714	21.5024	20.3587	20.9046	19.9196	20.6824	19.5178	21.7098	20.3792	20.5767	20.9817	21.628	21.548	20.4749	20.7146	20.8985	20.7866	20.8391	21.2254	20.7738	21.2591	-0.441855	0.930015	0.372444	-0.475304	0.831313	0.338258	-0.149603	0.921723	0.760151	0.244731	0.946572	0.618338
Cathepsin Z-1 OS=Caenorhabditis elegans OX=6239 GN=cpz-1 PE=1 SV=1	G5EGP8	cpz-1	35 kDa	27.6245	27.3111	27.6206	27.5808	27.8017	26.3745	27.6319	27.1685	27.0973	27.8711	27.7534	27.4374	28.0572	27.4574	27.7292	27.6962	28.0032	27.8633	28.3692	28.6673	28.0266	-0.219493	0.945633	0.51794	-0.26637	0.867593	0.43407	0.0606213	0.930084	0.857444	0.500151	0.851357	0.151029
Cathepsin X OS=Caenorhabditis elegans OX=6239 GN=cpz-2 PE=1 SV=1	P92005	cpz-2	53 kDa	26.8223	27.4561	26.914	27.1947	27.4273	26.8593	27.1434	27.6441	27.242	26.983	27.2829	26.5944	26.3295	27.4046	27.4453	27.0158	27.3007	27.2518	27.5897	27.8551	27.7493	0.279068	0.932097	0.387499	0.0963044	0.924408	0.763217	0.106396	0.919666	0.739343	0.541951	0.806518	0.103353
N-terminal acetyltransferase B complex subunit NAA25 homolog OS=Caenorhabditis elegans OX=6239 GN=cra-1 PE=1 SV=3	Q21986	cra-1	109 kDa	26.0159	25.9222	26.4401	26.299	26.0577	25.3267	26.0992	26.7359	25.5642	25.9574	25.8674	26.0384	24.4765	26.5251	26.1679	24.4424	23.3824	25.565	25.2231	24.5822	25.7253	0.00705332	0.967392	0.989962	-0.231602	0.915195	0.680305	-0.231203	0.913245	0.680822	0.713612	0.883931	0.213955
Conserved regulator of innate immunity protein 3 OS=Caenorhabditis elegans OX=6239 GN=cri-3 PE=1 SV=2	Q21018	cri-3	26 kDa	28.0945	28.1785	28.2585	28.2718	28.2154	28.4313	28.5084	27.9922	28.4847	27.6389	27.6556	27.8669	27.1109	25.7082	28.3487	27.3128	28.1198	27.95	26.6317	27.171	27.7696	0.151257	0.959357	0.752402	0.12894	0.926778	0.787899	-0.664591	0.715122	0.17718	-0.60343	0.885575	0.218258
Isoform b of Protein disulfide isomerase crld-1 OS=Caenorhabditis elegans OX=6239 GN=crld-1	Q19267-2	crld-1	35 kDa	23.3843	22.4833	20.6989	22.8978	23.4706	20.8134	22.5103	21.873	21.9364	23.4266	22.6493	21.2655	23.4401	21.3957	22.6481	22.2683	23.7556	22.9299	22.5303	21.6791	21.5813	-0.0822718	0.965279	0.916428	0.205078	0.927326	0.793834	0.0475151	0.936628	0.95167	-1.05433	0.873818	0.190333
Flap endonuclease 1 OS=Caenorhabditis elegans OX=6239 GN=crn-1 PE=1 SV=1	Q9N3T2	crn-1	43 kDa	21.3573	21.4755	23.3623	23.3313	23.3691	23.9065	23.2946	23.7067	21.3664	23.433	23.1977	23.5593	23.1928	23.1591	23.5233	23.0359	23.5109	23.4407	22.8423	23.4073	23.4649	0.724243	0.886029	0.195193	1.47065	0.113703	0.014137	-0.104948	0.929298	0.847306	-0.0910207	0.95873	0.867349
Cell death-related nuclease 2 OS=Caenorhabditis elegans OX=6239 GN=crn-2 PE=1 SV=1	G5EG18	crn-2	32 kDa	20.5105	22.4464	20.8859	21.2063	18.0767	21.8629	22.7234	20.9119	23.3305	21.2385	19.9432	19.1222	21.5168	19.8566	20.6865	20.8386	21.0718	21.5211	22.2482	21.141	21.5334	1.04097	0.904538	0.247187	-0.898996	0.819492	0.315121	0.585341	0.886544	0.509314	0.497082	0.943548	0.574492
Cell death-related nuclease 3 OS=Caenorhabditis elegans OX=6239 GN=crn-3 PE=1 SV=1	G5EBX6	crn-3	101 kDa	21.9365	22.4741	20.7558	22.6179	20.9805	22.7584	22.0117	21.2374	22.1266	22.4844	20.7104	21.2997	20.9788	20.8454	21.807	20.0982	20.628	22.5324	21.2397	20.694	21.5228	0.0697387	0.965266	0.916005	0.39677	0.895301	0.550604	-0.287763	0.911237	0.664286	0.0659569	0.960606	0.920543
Calreticulin OS=Caenorhabditis elegans OX=6239 GN=crt-1 PE=1 SV=1	P27798	crt-1	46 kDa	31.3878	31.5888	31.5659	31.3645	31.5824	31.5124	31.5693	31.7537	31.5038	31.7201	31.8968	31.6781	31.2637	31.5012	31.5119	31.5032	31.6534	31.8252	31.5887	31.4025	31.3477	0.0947764	0.95433	0.648534	-0.0277397	0.935451	0.893563	-0.339391	0.605342	0.115196	-0.214307	0.910931	0.308913
COP9 signalosome complex subunit 1 OS=Caenorhabditis elegans OX=6239 GN=csn-1 PE=1 SV=1	Q9GS00	csn-1	68 kDa	22.6518	24.067	23.775	23.6588	23.3837	23.7231	23.9655	24.088	23.0635	24.0212	24.6896	24.0257	23.2142	22.9771	24.5205	22.7901	23.7536	24.465	23.0488	21.2594	23.9526	0.207736	0.958825	0.740106	0.0906202	0.93481	0.884789	-0.674868	0.81112	0.288782	-0.915959	0.854485	0.155658
COP9 signalosome complex subunit 2 OS=Caenorhabditis elegans OX=6239 GN=csn-2 PE=1 SV=2	O01422	csn-2	57 kDa	21.9508	22.0811	22.2312	22.3437	22.5117	21.7773	22.6742	22.5475	21.3562	23.3093	22.9578	22.6913	22.0632	22.1026	23.6173	21.937	23.2722	22.739	19.2339	22.0566	22.8414	0.104905	0.964187	0.881904	0.123177	0.933047	0.861544	-0.39176	0.899454	0.580705	-1.27209	0.779666	0.0853388
COP9 signalosome complex subunit 3 OS=Caenorhabditis elegans OX=6239 GN=csn-3 PE=1 SV=4	Q9N425	csn-3	56 kDa	25.8017	24.1703	24.2358	24.0097	24.2895	24.4893	23.8559	24.7291	24.3221	24.0774	24.5052	24.2515	23.6884	23.5985	24.3151	23.4132	24.2355	24.3823	23.6177	25.3373	24.2976	-0.433548	0.929233	0.367047	-0.47304	0.825323	0.326157	-0.410692	0.856109	0.392247	0.407185	0.925711	0.396213
COP9 signalosome complex subunit 4 OS=Caenorhabditis elegans OX=6239 GN=csn-4 PE=1 SV=1	Q9N359	csn-4	46 kDa	23.1572	23.1335	23.6272	23.1473	23.4011	23.7114	24.0234	23.5509	23.3072	24.0993	24.7918	24.5918	24.4587	23.4592	24.5933	24.0129	24.1643	24.7579	24.4838	24.1177	24.4908	0.321218	0.926978	0.352219	0.113993	0.921862	0.738366	-0.323905	0.839934	0.348311	0.0524222	0.959111	0.877757
COP9 signalosome complex subunit 5 OS=Caenorhabditis elegans OX=6239 GN=csn-5 PE=1 SV=1	P91001	csn-5	41 kDa	21.2748	21.256	23.736	22.8551	22.7243	23.2194	23.5436	23.6542	20.4617	23.68	23.7298	22.8441	23.1052	24.1278	23.7295	24.0474	23.804	23.0128	23.3859	23.9993	23.5779	0.464221	0.946962	0.534825	0.844013	0.787882	0.265472	0.236201	0.920842	0.751101	0.0329426	0.962035	0.964661
COP9 signalosome complex subunit 6 OS=Caenorhabditis elegans OX=6239 GN=csn-6 PE=1 SV=1	Q95PZ0	csn-6	48 kDa	22.623	21.7504	21.6614	21.1591	22.7261	23.3571	22.8074	21.2501	23.3081	20.9305	21.1816	20.7874	20.7421	21.303	21.7418	21.4175	21.1172	21.0292	22.7812	20.8225	20.8437	0.44358	0.942417	0.480662	0.402493	0.889543	0.521669	0.295799	0.907673	0.636725	0.294496	0.947827	0.6382
COP9 signalosome complex subunit 6 OS=Caenorhabditis elegans OX=6239 GN=csn-6 PE=1 SV=1	Q95PZ0	csn-6.1	48 kDa	20.2866	19.2709	20.7632	20.8947	21.3186	21.8452	21.3546	21.6304	20.2956	21.6083	22.0842	21.8359	21.8223	21.2	21.6903	21.6497	22.1272	22.5387	23.2337	21.8551	22.711	0.98662	0.672799	0.043908	1.24594	0.110115	0.0137698	-0.271927	0.895336	0.555993	0.494723	0.906723	0.289856
Group of COP9 signalosome complex subunit 6 OS=Caenorhabditis elegans OX=6239 GN=csn-6 PE=1 SV=1+1	Q95PZ0 (+1)	csn-6.2		21.3741	19.4412	20.2893	21.6666	20.5209	19.844	22.61	21.8301	21.5492	21.6083	22.0842	21.8359	21.8223	21.2	21.6903	21.6497	22.1272	22.5387	23.2337	21.8551	22.711	1.62822	0.253205	0.00600609	0.308936	0.89677	0.558494	-0.271927	0.903362	0.606134	0.494723	0.919116	0.352687
MPN domain-containing protein OS=Caenorhabditis elegans OX=6239 GN=csn-6 PE=1 SV=1	C5VUK2	csn-6	48 kDa	19.7466	21.0094	22.1864	19.9103	21.0567	20.9828	20.1157	20.6535	21.9704	21.6083	22.0842	21.8359	21.8223	21.2	21.6903	21.6497	22.1272	22.5387	23.2337	21.8551	22.711	-0.0675733	0.964992	0.907145	-0.33083	0.898807	0.569805	-0.271927	0.908093	0.639857	0.494723	0.925988	0.398242
Casein kinase I gamma OS=Caenorhabditis elegans OX=6239 GN=csnk-1 PE=3 SV=1	Q8WQ99	csnk-1	46 kDa	22.7655	23.9623	23.6876	22.9155	23.4554	23.1543	20.6612	24.5039	23.3505	23.8472	23.8389	23.2346	23.2177	24.2136	24.0739	23.7951	24.1535	23.6048	22.8986	23.7016	23.141	-0.633292	0.926691	0.350407	-0.296749	0.912373	0.658365	0.194823	0.922774	0.771209	-0.604104	0.922277	0.372487
Calsequestrin OS=Caenorhabditis elegans OX=6239 GN=csq-1 PE=1 SV=1	Q20203	csq-1	48 kDa	27.2759	27.7474	27.5872	27.7696	27.7773	28.0786	27.6181	28.1374	27.8515	28.1099	28.0724	27.192	27.8037	27.9553	27.7954	26.4587	27.8599	27.0309	26.4766	27.4495	25.3451	0.332123	0.940785	0.463467	0.338274	0.873677	0.455366	0.0600342	0.932758	0.893725	-0.692751	0.840287	0.136335
Piwi domain-containing protein OS=Caenorhabditis elegans OX=6239 GN=csr-1 PE=1 SV=1	H2KZD5	csr-1	116 kDa	25.6011	25.474	25.1981	25.8866	26.0518	25.9592	25.5972	26.0451	25.3771	25.8184	26.0813	26.1071	26.6477	28.0099	26.8781	25.8615	25.4541	26.6835	27.1264	26.1414	26.9579	0.248769	0.945879	0.520995	0.541508	0.687795	0.172011	1.17631	0.0604457	0.00663024	0.742226	0.742489	0.0674378
Cytochrome b OS=Caenorhabditis elegans OX=6239 GN=ctb-1 PE=1 SV=2	P24890	ctb-1	43 kDa	24.7636	25.3296	23.1361	24.7493	25.2669	25.1902	24.8054	25.6778	25.068	26.4439	26.4704	26.1903	26.3748	26.4334	25.5817	26.3209	26.5279	26.1049	26.0822	25.7275	22.4877	0.773988	0.914894	0.287811	0.659037	0.842473	0.363166	-0.238247	0.91969	0.739585	-1.55209	0.653952	0.0420838
Cytochrome c oxidase subunit 1 OS=Caenorhabditis elegans OX=6239 GN=ctc-1 PE=3 SV=2	P24893	ctc-1	58 kDa	22.4807	23.4616	22.5542	20.4344	23.4852	24.0706	19.5091	22.8728	20.9649	21.6259	22.2451	20.6844	21.5508	20.7076	21.2294	21.4341	21.2967	20.8653	20.8892	21.3563	20.9295	-1.71658	0.70317	0.051034	-0.168765	0.931223	0.838729	-0.35584	0.91176	0.668518	-0.140352	0.958664	0.865569
Cytochrome c oxidase subunit 2 OS=Caenorhabditis elegans OX=6239 GN=ctc-2 PE=3 SV=2	P24894	ctc-2	27 kDa	28.2907	27.8453	27.6457	28.1096	27.6153	28.007	26.9344	26.9133	27.4088	27.4796	27.4211	27.8174	29.4819	27.2432	28.6149	28.037	29.2108	27.5346	28.831	29.0852	28.8944	-0.841729	0.799815	0.0905006	-0.0165914	0.940682	0.972164	0.873948	0.497913	0.0797931	0.676101	0.861806	0.167456
Protein ctg-1 OS=Caenorhabditis elegans OX=6239 GN=ctg-1 PE=2 SV=2	O17907	ctg-1	44 kDa	25.7628	25.7019	25.2837	25.2047	24.5987	25.5071	24.7685	25.0084	24.8168	25.3686	25.2969	25.3255	25.9434	25.656	25.0592	25.3592	25.4136	25.4601	25.1938	25.3533	24.5534	-0.718233	0.558919	0.0266523	-0.479293	0.592846	0.123458	0.22256	0.875882	0.461689	-0.377487	0.885776	0.218796
CRAL/TRIO and GOLD domain containing OS=Caenorhabditis elegans OX=6239 GN=ctg-2 PE=1 SV=2	Q22467	ctg-2	47 kDa	25.3972	25.4893	25.4056	24.9096	25.3861	25.4674	25.2586	25.6171	25.2819	25.2421	26.6783	24.0908	25.5762	25.6624	24.766	25.3754	25.7215	26.4735	24.5472	24.4547	25.1031	-0.0448345	0.965601	0.927032	-0.176333	0.919781	0.719212	-0.00217339	0.939326	0.996457	-1.15512	0.569324	0.0286634
Gamma-cystathionase OS=Caenorhabditis elegans OX=6239 GN=cth-1 PE=1 SV=1	K8ESE2	cth-1	39 kDa	25.2384	25.6025	25.4647	26.0604	25.8318	25.9697	25.9973	25.9919	25.891	26.5476	26.8112	26.5454	26.2592	25.9268	26.7101	25.6448	26.8802	27.0844	26.581	27.223	27.3173	0.524876	0.850936	0.135931	0.518757	0.631014	0.140252	-0.336019	0.832119	0.330136	0.503956	0.851464	0.151183
Putative cystathionine gamma-lyase 2 OS=Caenorhabditis elegans OX=6239 GN=cth-2 PE=3 SV=1	P55216	cth-2	43 kDa	27.1049	27.5605	27.2457	27.93	27.4498	27.9874	27.8013	27.9917	27.98	27.2219	27.6805	27.8548	27.4821	27.6072	27.7642	26.5039	27.5664	27.8397	27.9719	28.3353	28.2145	0.620628	0.743703	0.0635316	0.485364	0.628052	0.138838	0.0321037	0.934525	0.919325	0.870585	0.374361	0.012794
Catalase-2 OS=Caenorhabditis elegans OX=6239 GN=ctl-1 PE=1 SV=3	O61235	ctl-1	57 kDa	26.6952	26.9774	26.7699	26.4921	26.555	26.4751	25.9466	27.1932	26.5564	27.116	27.552	27.0002	26.5403	26.9193	26.7896	26.7814	26.8143	26.7773	26.857	26.9662	26.6577	-0.248755	0.931514	0.383179	-0.306751	0.801542	0.285072	-0.473025	0.584843	0.107124	0.0359511	0.959852	0.898551
Peroxisomal catalase 1 OS=Caenorhabditis elegans OX=6239 GN=ctl-2 PE=1 SV=3	Q27487	ctl-2	57 kDa	27.2729	27.2962	27.1105	26.7368	26.9839	26.7637	26.5611	27.3471	27.0944	27.399	27.627	27.035	26.8732	27.2553	26.7145	27.3741	27.1033	27.1403	26.9733	27.4538	26.9338	-0.225646	0.934187	0.403709	-0.398395	0.648616	0.149095	-0.405995	0.661334	0.141962	-0.0856307	0.953794	0.749112
DUF1716 domain-containing protein OS=Caenorhabditis elegans OX=6239 GN=ctnb-1 PE=1 SV=1	P91401	ctnb-1	62 kDa	22.6112	21.9902	21.4778	21.254	21.7675	21.3945	22.1592	21.8199	22.134	21.5101	22.462	21.7364	21.9857	22.147	22.7014	21.2518	21.6709	21.7116	21.5723	21.8367	22.8426	0.0112954	0.967016	0.976193	-0.554406	0.660882	0.155748	0.375207	0.831462	0.328686	0.539057	0.861437	0.166827
CTP synthase OS=Caenorhabditis elegans OX=6239 GN=ctps-1 PE=1 SV=1	G5EC98	ctps-1	75 kDa	27.7009	27.769	27.7592	27.9625	27.8249	27.9641	27.9516	28.2339	27.8086	28.0954	28.3715	28.0875	27.9105	28.3015	28.4045	27.9409	27.2004	27.8676	28.3444	27.6938	28.4581	0.254982	0.927125	0.353153	0.174104	0.889857	0.523171	0.0207136	0.935826	0.939075	0.495768	0.771975	0.0810776
Probable citrate synthase, mitochondrial OS=Caenorhabditis elegans OX=6239 GN=cts-1 PE=3 SV=1	P34575	cts-1	52 kDa	31.6239	31.5909	31.6712	31.2273	31.3986	31.2569	31.3476	31.587	31.4102	31.7588	32.2558	31.9195	31.8513	32.0277	32.0705	32.0746	32.065	31.9683	31.7918	32.2073	31.7899	-0.180446	0.934941	0.409846	-0.334393	0.621957	0.135992	0.00512238	0.93843	0.981138	-0.106333	0.946992	0.624856
Serine carboxypeptidase ctsa-1.1 OS=Caenorhabditis elegans OX=6239 GN=ctsa-1.1 PE=1 SV=1	P52717	ctsa-1.1	54 kDa	30.1922	29.6481	30.0198	29.9487	29.7581	30.122	30.3115	30.0429	29.9787	30.0796	30.1858	30.1706	29.6929	29.2829	30.7826	30.3328	30.2245	30.3279	29.6735	30.3736	30.1801	0.157677	0.953256	0.62949	-0.010459	0.940817	0.974379	-0.225873	0.882697	0.491119	-0.219281	0.937746	0.503678
Serine carboxypeptidase ctsa-1.2 OS=Caenorhabditis elegans OX=6239 GN=ctsa-1.2 PE=3 SV=1	P52715	ctsa-1.2	50 kDa	26.5379	26.469	26.3927	27.1913	26.4863	27.3353	27.2847	26.8702	27.907	26.2465	25.8506	26.0962	26.7513	25.1031	27.5474	27.8976	27.1518	27.2446	26.9445	27.7783	27.5155	0.887446	0.781792	0.0801268	0.537764	0.794597	0.274797	0.402829	0.861623	0.409595	-0.0185853	0.96218	0.969332
Carboxypeptidase OS=Caenorhabditis elegans OX=6239 GN=ctsa-2 PE=1 SV=2	Q94269	ctsa-2	256 kDa	29.4618	29.5654	29.6399	29.3338	29.5322	29.339	29.4608	29.7255	29.3292	29.6488	30.0679	29.6122	29.4369	29.7871	29.841	29.2795	29.0916	29.342	29.2911	29.6908	29.4159	-0.0505141	0.962249	0.825741	-0.154021	0.885854	0.504643	-0.0879544	0.915673	0.701889	0.228237	0.914478	0.32669
Serine carboxypeptidase ctsa-3.1 OS=Caenorhabditis elegans OX=6239 GN=ctsa-3.1 PE=1 SV=1	P52716	ctsa-3.1	64 kDa	25.5964	25.8532	25.8045	25.7959	25.8547	25.3206	25.7687	25.5361	25.218	25.1971	25.0696	24.582	25.073	24.6472	25.2208	24.7333	25.1872	25.4879	24.4512	24.4219	25.1813	-0.243757	0.936719	0.424974	-0.0943214	0.923642	0.755571	0.0307676	0.934504	0.919009	-0.451342	0.849713	0.148686
Cullin-1 OS=Caenorhabditis elegans OX=6239 GN=cul-1 PE=1 SV=1	Q17389	cul-1	90 kDa	24.8703	24.9475	24.5632	24.1751	24.6935	24.1088	24.0153	24.5016	24.5793	25.2303	25.254	24.4631	23.3463	25.1257	24.7907	22.8191	20.8669	25.3488	22.1935	23.6331	24.8138	-0.42827	0.952153	0.610903	-0.467869	0.90034	0.578619	-0.561587	0.885837	0.505875	0.535191	0.939701	0.525821
Isoform d of Cullin-2 OS=Caenorhabditis elegans OX=6239 GN=cul-2	Q17390-3	cul-2	86 kDa	24.0075	23.5358	24.5986	24.1434	24.4092	24.0923	23.4633	24.1822	24.1979	21.5665	20.2418	22.4822	21.9869	20.6967	21.3176	21.0532	21.1034	20.763	20.4899	20.4265	22.0151	-0.0994744	0.963169	0.851628	0.167661	0.923362	0.752806	-0.0964571	0.929979	0.856074	0.00394706	0.96293	0.994075
Isoform b of Cullin-2 OS=Caenorhabditis elegans OX=6239 GN=cul-2	Q17390-2	cul-2	89 kDa	19.2257	21.6787	20.5856	20.2965	20.9059	21.4235	20.0472	20.6752	21.1232	23.768	24.0947	24.2981	24.175	24.7586	24.5321	23.9829	23.1393	24.4948	24.2847	23.039	24.0488	0.118522	0.962324	0.827801	0.378605	0.88249	0.490029	0.434988	0.867253	0.428813	-0.0814803	0.959232	0.881081
Cullin-3 OS=Caenorhabditis elegans OX=6239 GN=cul-3 PE=1 SV=2	Q17391	cul-3	90 kDa	20.2686	28.1835	28.4291	28.3851	28.0972	20.972	28.4362	28.1426	19.6778	22.1224	21.246	22.2904	22.5739	20.8697	21.1105	17.2983	18.568	27.6647	21.5046	21.5936	21.7268	-0.208222	0.96603	0.94151	0.19101	0.939059	0.946336	-0.368232	0.932974	0.896778	0.431317	0.959165	0.879231
Derlin-1 OS=Caenorhabditis elegans OX=6239 GN=cup-2 PE=2 SV=1	Q93561	cup-2	28 kDa	24.0011	23.76	23.7807	23.8437	23.7063	20.3952	22.8443	23.3023	23.7361	24.0254	23.5013	24.7854	21.1576	21.9996	23.571	24.8126	24.7273	24.7341	21.7868	22.0652	21.7071	-0.553041	0.939477	0.450449	-1.19886	0.564115	0.112555	-1.86132	0.163302	0.018868	-2.905	0.053856	0.000847826
Copper homeostasis protein cutC homolog OS=Caenorhabditis elegans OX=6239 GN=cutc-1 PE=3 SV=1	P34630	cutc-1	27 kDa	21.999	22.354	22.2319	22.144	22.0932	22.1641	23.1821	21.3186	22.3149	22.8028	22.2032	22.9691	23.0879	22.0771	21.736	22.4833	22.7525	22.2067	22.4276	23.3653	22.968	0.0769173	0.963414	0.858769	-0.061158	0.935007	0.887468	-0.358049	0.862394	0.412133	0.439466	0.912504	0.316592
Protein cuti-1 OS=Caenorhabditis elegans OX=6239 GN=cuti-1 PE=1 SV=2	O02051	cuti-1	23 kDa	20.4538	20.4972	20.9274	20.7023	19.8941	19.8057	20.6603	21.7015	21.4221	20.2963	20.8582	21.3761	19.5691	21.0415	20.172	24.2214	24.0901	23.2034	23.6651	22.4232	23.2426	0.635177	0.878218	0.178604	-0.492065	0.806057	0.292127	-0.58265	0.757164	0.215295	-0.728028	0.831519	0.126282
Spliceosome-associated protein CWC15 homolog OS=Caenorhabditis elegans OX=6239 GN=cwc-15 PE=3 SV=1	O45766	cwc-15	26 kDa	21.1399	19.7733	20.003	20.6609	19.9748	21.0064	21.7173	20.2383	20.2038	22.5415	19.8283	22.0051	19.9105	19.9708	20.4834	20.8518	20.3627	21.3238	21.244	19.2564	20.3515	0.414406	0.947003	0.535364	0.241977	0.91946	0.716348	-1.33672	0.398032	0.0573717	-0.562131	0.926598	0.402766
Cytochrome c domain-containing protein OS=Caenorhabditis elegans OX=6239 GN=cyc-1 PE=1 SV=1	Q18853	cyc-1	31 kDa	26.9669	27.621	27.4426	27.8327	27.2721	27.934	27.8065	27.1678	26.9623	27.9533	26.7948	27.1246	27.2038	27.4361	28.1329	26.7439	27.4965	27.645	27.0372	27.4645	26.2284	-0.0313254	0.965969	0.939424	0.336087	0.863101	0.419533	0.30001	0.877951	0.470273	-0.385086	0.919747	0.356492
Cytochrome c 2.1 OS=Caenorhabditis elegans OX=6239 GN=cyc-2.1 PE=1 SV=2	P19974	cyc-2.1	12 kDa	29.8628	29.2885	29.779	29.3321	29.0324	29.4757	29.5095	28.1055	29.7605	29.4359	28.2347	29.8475	29.5177	27.858	29.8935	30.1317	30.1726	29.704	29.9115	29.6038	29.3663	-0.51824	0.923728	0.3326	-0.363362	0.883372	0.493779	-0.0830038	0.931399	0.874935	-0.375568	0.935448	0.479596
Ubiquitin carboxyl-terminal hydrolase cyk-3 OS=Caenorhabditis elegans OX=6239 GN=cyk-3 PE=1 SV=1	Q8WT44	cyk-3	134 kDa	21.6884	21.1399	20.0508	20.4635	20.3588	19.5371	19.7446	21.9285	17.7407	21.7115	21.1361	21.4226	21.3758	21.3854	19.87	20.9097	21.2204	20.4477	20.6786	20.9433	22.1854	-1.15506	0.862751	0.152037	-0.839908	0.805068	0.290555	-0.546325	0.881901	0.487503	0.40984	0.945441	0.601305
Isoform a of Ubiquitin carboxyl-terminal hydrolase cyk-3 OS=Caenorhabditis elegans OX=6239 GN=cyk-3	Q8WT44-2	cyk-3.1	134 kDa	20.1427	20.9038	22.7276	20.7035	21.1303	21.6431	19.7446	21.9285	17.7407	21.264	21.1439	20.1865	23.3113	20.9285	21.974	21.1574	20.4196	20.76	20.3386	20.687	21.4042	-1.45338	0.820497	0.105352	-0.0990253	0.936515	0.908502	1.20645	0.710425	0.173597	0.0309241	0.962242	0.971364
Group of Isoform a of Ubiquitin carboxyl-terminal hydrolase cyk-3 OS=Caenorhabditis elegans OX=6239 GN=cyk-3+1	Q8WT44-2 (+1)	cyk-3+1		20.9145	21.821	20.5618	20.5817	20.9458	21.7921	19.7446	21.9285	17.7407	21.359	20.755	22.2128	21.4343	21.9503	21.1194	20.9368	21.9557	21.2479	22.0283	21.0513	20.6397	-1.29447	0.81954	0.104579	0.00746001	0.941884	0.992224	0.0590499	0.935789	0.938512	-0.140334	0.958252	0.854603
Cytokinesis defective protein 7 OS=Caenorhabditis elegans OX=6239 GN=cyk-7 PE=4 SV=2	P34325	cyk-7	31 kDa	21.997	23.4404	23.4244	23.6159	22.8935	23.0358	22.083	22.9035	22.364	23.6868	22.7036	24.1595	23.8285	23.0161	24.2402	23.2894	24.1502	24.0112	23.1505	24.0268	23.919	-0.503806	0.91797	0.302158	0.227783	0.909365	0.636473	0.178282	0.916688	0.711072	-0.118167	0.95631	0.805831
Peptidyl-prolyl cis-trans isomerase 1 OS=Caenorhabditis elegans OX=6239 GN=cyn-1 PE=2 SV=1	P52009	cyn-1	21 kDa	29.7793	29.3934	29.6636	29.4077	29.2126	29.7135	29.3176	28.1388	29.6725	29.4798	28.8181	29.6523	29.8405	28.6257	29.6726	29.7581	30.1931	29.5927	29.8285	29.8679	29.7194	-0.569155	0.868657	0.161338	-0.167505	0.914111	0.671711	0.0628704	0.93128	0.873318	-0.0426941	0.960377	0.913758
Peptidyl-prolyl cis-trans isomerase 10 OS=Caenorhabditis elegans OX=6239 GN=cyn-10 PE=2 SV=2	P52017	cyn-10	18 kDa	21.4901	20.4062	20.3042	20.6766	20.7939	19.9724	21.1207	20.2504	19.6866	21.3411	21.2412	21.4826	20.1537	21.7942	20.3996	23.0709	22.3017	21.8906	22.1077	21.5249	22.2697	-0.380932	0.938149	0.437865	-0.252507	0.904698	0.605208	-0.572498	0.785264	0.24898	-0.453592	0.9199	0.357428
Peptidyl-prolyl cis-trans isomerase 11 OS=Caenorhabditis elegans OX=6239 GN=cyn-11 PE=2 SV=1	P52018	cyn-11	20 kDa	20.1648	21.5973	21.6567	22.0352	20.1894	21.6433	22.3853	19.5122	23.3377	21.2391	19.9211	22.0789	22.4337	20.7638	21.8402	22.5025	22.4025	21.1927	21.2048	20.0514	22.6023	0.605494	0.944989	0.510074	0.149749	0.933683	0.869778	0.599499	0.887537	0.514217	-0.746408	0.928617	0.418372
Peptidyl-prolyl cis-trans isomerase OS=Caenorhabditis elegans OX=6239 GN=cyn-12 PE=1 SV=1	Q18445	cyn-12	19 kDa	21.0806	20.3278	19.464	20.8137	20.6926	19.6741	20.9375	19.9724	19.9803	21.1216	20.8136	20.5782	21.3094	21.369	20.6684	23.4093	22.2178	22.4796	21.6518	20.3524	20.5727	0.00596631	0.967398	0.990204	0.102659	0.930732	0.832799	0.277763	0.897632	0.569524	-1.84326	0.07728	0.00132756
Peptidyl-prolyl cis-trans isomerase E OS=Caenorhabditis elegans OX=6239 GN=cyn-13 PE=1 SV=1	Q9U2S6	cyn-13	36 kDa	24.0212	20.1775	19.6836	22.6727	22.9325	23.2194	24.128	23.0486	23.9234	22.8426	23.3269	22.4301	23.208	23.1728	22.5149	23.8272	23.0138	22.7323	22.9326	23.4735	24.0405	2.4059	0.261434	0.0063941	1.64744	0.325837	0.0479809	0.0987138	0.933183	0.899755	0.291079	0.95191	0.710818
PPIase cyclophilin-type domain-containing protein OS=Caenorhabditis elegans OX=6239 GN=cyn-15 PE=1 SV=1	Q9U1Q3	cyn-15	71 kDa	24.272	23.8672	23.7986	24.5812	24.6191	24.9355	24.6885	25.1824	24.4331	24.6459	24.6666	23.7786	23.8547	24.8216	21.2347	23.0395	22.2322	22.9694	23.8434	24.3469	24.2941	0.788714	0.893287	0.213127	0.732661	0.772383	0.245957	-1.06003	0.565962	0.100325	1.41444	0.602981	0.0332214
Peptidyl-prolyl cis-trans isomerase 3 OS=Caenorhabditis elegans OX=6239 GN=cyn-3 PE=1 SV=1	P52011	cyn-3	19 kDa	29.5706	29.2269	29.4911	28.872	28.9213	29.1986	29.1796	28.2831	29.4595	29.2301	28.5173	29.6006	29.5836	28.5184	29.5149	29.9588	29.9221	29.4343	29.7519	29.6273	29.4485	-0.455452	0.896727	0.222642	-0.432254	0.772466	0.246056	0.0896322	0.925915	0.806162	-0.162479	0.948964	0.657137
Peptidyl-prolyl cis-trans isomerase 4 OS=Caenorhabditis elegans OX=6239 GN=cyn-4 PE=1 SV=3	P52012	cyn-4	59 kDa	21.836	21.6299	19.7486	21.884	21.9102	20.3893	21.8686	21.2574	22.3386	21.125	21.0039	21.4244	21.0042	21.6523	20.9413	19.5304	20.6516	21.0661	20.6911	20.5898	22.1935	0.750061	0.897523	0.224948	0.323014	0.902988	0.594496	0.0148146	0.938388	0.980437	0.742106	0.889688	0.229688
Peptidyl-prolyl cis-trans isomerase 5 OS=Caenorhabditis elegans OX=6239 GN=cyn-5 PE=1 SV=2	P52013	cyn-5	22 kDa	30.1961	29.8626	30.2044	29.9583	29.7177	30.0112	29.9247	28.7479	29.9128	29.9334	29.2231	30.5015	30.2825	29.306	30.475	30.7238	30.8151	30.5125	30.5081	30.6809	30.3085	-0.559204	0.866621	0.158025	-0.191962	0.906739	0.6185	0.135204	0.918212	0.725277	-0.184623	0.947435	0.631884
Peptidyl-prolyl cis-trans isomerase 6 OS=Caenorhabditis elegans OX=6239 GN=cyn-6 PE=2 SV=1	P52014	cyn-6	22 kDa	28.3984	27.8862	28.1697	27.9645	27.6023	28.4171	27.8473	26.7642	28.6433	27.795	27.2364	27.9421	28.2818	26.9805	27.9613	29.1969	28.8385	28.5813	28.9207	28.6837	28.1658	-0.399859	0.929941	0.37192	-0.156777	0.920259	0.723531	0.083405	0.929549	0.850523	-0.282113	0.939733	0.526191
Peptidyl-prolyl cis-trans isomerase 7 OS=Caenorhabditis elegans OX=6239 GN=cyn-7 PE=1 SV=2	P52015	cyn-7	18 kDa	30.4347	30.7537	31.0303	30.7062	30.5714	30.7876	30.6516	29.2609	30.3052	30.2486	29.5699	30.6006	31.1989	29.3951	30.6487	31.351	31.5855	30.4747	30.4832	31.1691	31.047	-0.667024	0.870966	0.16524	-0.0512032	0.936802	0.912615	0.274546	0.895728	0.558262	-0.237266	0.946186	0.612433
Putative cytochrome P450 CYP13A2 OS=Caenorhabditis elegans OX=6239 GN=cyp-13A2 PE=3 SV=1	Q27518	cyp-13A2	59 kDa	20.2614	20.3143	22.3676	20.9656	22.6984	22.504	22.3431	23.2761	22.2784	21.7039	20.9531	19.669	21.4899	21.5249	22.1933	22.2401	21.5705	21.552	21.9942	21.853	20.8389	1.65142	0.443824	0.0168826	1.07487	0.534246	0.102478	0.960699	0.660057	0.141258	-0.225527	0.952451	0.721472
CYtochrome P450 family OS=Caenorhabditis elegans OX=6239 GN=cyp-14a5 PE=1 SV=1	Q27531	cyp-14a5	57 kDa	20.8665	21.3986	21.4176	23.2831	22.1266	23.6267	21.7773	22.3617	21.57	22.0052	24.0695	24.3383	21.992	21.5303	23.477	21.2411	20.5841	22.3665	21.3987	21.0744	20.4331	0.675422	0.917846	0.301556	1.78457	0.0945007	0.012054	-1.13793	0.536084	0.0906257	-0.428502	0.938144	0.508063
CYtochrome P450 family OS=Caenorhabditis elegans OX=6239 GN=cyp-25a2 PE=1 SV=2	Q27476	cyp-25a2	58 kDa	22.6272	22.7153	21.1251	22.9414	22.2247	23.2517	23.5923	24.1221	23.9102	21.5738	22.564	22.3444	21.5834	22.0975	24.0086	17.834	21.8771	22.0169	21.2361	22.8838	23.4228	1.71903	0.776223	0.0773015	0.650093	0.88159	0.486257	0.402404	0.91133	0.665032	1.93821	0.68478	0.049063
CYtochrome P450 family OS=Caenorhabditis elegans OX=6239 GN=cyp-29a2 PE=1 SV=1	G5EC97	cyp-29a2	57 kDa	22.6208	22.7316	20.8853	21.8343	23.1438	22.8808	23.1259	22.999	22.9826	22.449	19.4941	21.0923	22.0473	20.1306	21.5689	20.5113	21.9441	21.336	19.4654	20.2637	21.4953	0.956614	0.892023	0.209804	0.540424	0.877908	0.471395	0.237143	0.920775	0.750423	-0.855631	0.899025	0.259728
CYtochrome P450 family OS=Caenorhabditis elegans OX=6239 GN=cyp-35a3 PE=1 SV=1	Q9N5I1	cyp-35a3	56 kDa	22.1083	22.8287	23.0377	23.8718	23.4253	23.1278	22.8119	23.1076	22.8238	21.949	21.9084	22.6178	21.436	20.6529	23.2741	21.6195	20.2869	23.5312	22.4152	21.2336	23.3997	0.256221	0.958347	0.729348	0.816758	0.796763	0.277929	-0.370712	0.90499	0.61736	0.536982	0.934592	0.471119
CYtochrome P450 family OS=Caenorhabditis elegans OX=6239 GN=cyp-35c1 PE=1 SV=1	G5ECD0	cyp-35c1	57 kDa	19.6288	22.2235	23.2093	23.6607	22.5931	22.4506	22.0679	22.495	21.5019	22.1569	21.5653	21.9157	21.8562	23.0226	22.9707	23.2755	24.5313	23.9701	24.1562	23.9832	23.7356	0.334428	0.952715	0.620256	1.2143	0.476463	0.0847232	0.737179	0.8069	0.281559	0.0327053	0.961927	0.961208
CYtochrome P450 family OS=Caenorhabditis elegans OX=6239 GN=cyp-37a1 PE=1 SV=2	Q9XVA6	cyp-37a1	58 kDa	22.3671	23.0325	22.6956	21.8336	20.5628	22.9253	20.4819	22.773	20.3443	22.236	23.3494	21.3335	20.9988	23.2335	23.1329	22.7311	22.8015	20.3736	17.8284	20.9352	19.893	-1.49869	0.842397	0.125991	-0.924512	0.829525	0.334559	0.148798	0.931393	0.874847	-2.41656	0.470591	0.0190032
Cysteine synthase 1 OS=Caenorhabditis elegans OX=6239 GN=cysl-1 PE=1 SV=2	Q93244	cysl-1	36 kDa	27.3109	27.3756	27.3405	26.6184	27.1255	26.4807	26.7687	26.8437	26.5849	27.35	27.7407	27.2814	28.0511	27.1705	27.6807	27.3055	27.5618	27.4839	26.9511	27.5301	26.9217	-0.609902	0.650312	0.0395113	-0.60079	0.301818	0.0421861	0.176694	0.889912	0.526301	-0.316095	0.900005	0.263263
Bifunctional L-3-cyanoalanine synthase/cysteine synthase OS=Caenorhabditis elegans OX=6239 GN=cysl-2 PE=1 SV=1	O45679	cysl-2	36 kDa	27.565	27.9231	27.7049	26.8711	27.325	27.3964	27.3208	27.3359	27.4688	27.5098	27.8687	27.5865	27.6037	27.8325	27.8733	26.7408	27.3555	26.7582	27.6145	27.7086	26.3672	-0.355799	0.913003	0.279565	-0.533489	0.5638	0.112442	0.114852	0.917949	0.722787	0.278598	0.925394	0.393922
Cysteine synthase 3 OS=Caenorhabditis elegans OX=6239 GN=cysl-3 PE=1 SV=1	O01592	cysl-3	36 kDa	26.6931	26.4551	26.2174	26.2991	26.3812	26.0408	25.5635	26.0359	26.3865	26.1451	26.7221	26.346	26.6319	26.5992	26.9527	24.9282	26.0993	24.8962	26.6403	27.2358	25.5691	-0.459963	0.908997	0.263384	-0.21486	0.903209	0.595856	0.32353	0.866747	0.427017	1.17385	0.316065	0.0090363
Cytochrome b5 heme-binding domain-containing protein OS=Caenorhabditis elegans OX=6239 GN=cytb-5.1 PE=1 SV=2	Q93315	cytb-5.1	15 kDa	26.5962	25.9343	26.3516	26.3133	25.961	26.0401	26.3035	24.0146	26.6097	25.9873	23.0987	26.3218	26.1351	20.7123	25.9902	25.9097	26.614	25.8712	25.7992	25.671	25.879	-0.651443	0.949232	0.565975	-0.189221	0.933468	0.866975	-0.856729	0.873455	0.451983	-0.34857	0.954204	0.757899
Cytochrome b5 heme-binding domain-containing protein OS=Caenorhabditis elegans OX=6239 GN=cytb-5.2 PE=1 SV=1	O01816	cytb-5.2	16 kDa	27.0882	24.5724	26.8797	26.613	24.5546	26.4171	26.2328	19.7481	26.7787	25.5202	22.3731	25.6296	27.3187	21.0936	26.9977	27.1271	27.0592	26.2737	27.4634	26.6523	25.6774	-1.92689	0.910844	0.270637	-0.318509	0.932366	0.852875	0.629045	0.917071	0.71459	-0.222309	0.959797	0.896983
Centromere/kinetochore protein zw10 homolog OS=Caenorhabditis elegans OX=6239 GN=czw-1 PE=1 SV=1	Q19642	czw-1	88 kDa	22.5312	25.0164	24.6773	24.5039	24.0796	24.2027	24.2784	23.7273	23.4031	23.9685	23.5897	23.4108	22.8897	23.8573	23.5824	24.5225	21.3981	24.7105	24.8487	22.1519	23.5644	-0.272054	0.958797	0.739473	0.187073	0.92956	0.818963	-0.21315	0.924879	0.794308	-0.0220356	0.96246	0.978475
UTP--glucose-1-phosphate uridylyltransferase OS=Caenorhabditis elegans OX=6239 GN=CELE_D1005.2 PE=1 SV=2	Q18910	D1005.2	52 kDa	21.6217	20.8781	20.159	21.6745	19.1194	20.773	20.0039	20.162	19.1677	20.5937	20.1998	20.5039	20.9114	21.1197	20.8565	22.456	22.3507	22.5382	20.4724	20.6616	22.086	-1.10839	0.73258	0.0596784	-0.363973	0.888342	0.516005	0.530095	0.839646	0.34761	-1.37494	0.515787	0.0228743
DLH domain-containing protein OS=Caenorhabditis elegans OX=6239 GN=CELE_D1022.4 PE=1 SV=1	Q18926	D1022.4	27 kDa	24.6942	24.5008	24.7568	24.3347	24.5974	24.1708	24.2225	23.5356	24.5532	25.3894	24.0803	24.71	25.5971	22.6972	24.4482	25.4902	25.611	25.7274	24.7624	24.5188	24.3773	-0.546821	0.918842	0.30645	-0.282927	0.90264	0.592362	-0.478999	0.847823	0.368563	-1.05672	0.71516	0.0576662
Uncharacterized kinase-like protein D1044.1 OS=Caenorhabditis elegans OX=6239 GN=D1044.1 PE=3 SV=3	P41949	D1044.1	43 kDa	23.9186	24.0054	23.3981	22.7169	24.0273	21.5691	23.1453	22.8629	22.7692	20.8173	21.563	20.5091	20.1483	21.2817	21.1219	21.1197	21.0101	20.3681	20.6978	21.2324	20.8423	-0.848252	0.814716	0.100821	-1.00296	0.364711	0.05603	-0.112509	0.927136	0.820572	0.0915866	0.958209	0.85348
Uncharacterized kinase-like protein D1044.1 OS=Caenorhabditis elegans OX=6239 GN=D1044.1 PE=3 SV=2	P41949	D1044.1	43 kDa	21.864	21.7025	20.243	21.1836	19.2054	19.625	19.452	21.5429	19.8455	23.411	23.5976	23.5186	21.2844	22.6695	22.3961	21.4166	21.9702	23.1263	18.6373	24.0673	23.7716	-0.989667	0.929093	0.366094	-1.26517	0.777072	0.25159	-1.39239	0.750991	0.208905	-0.0122759	0.962836	0.990941
SGS domain-containing protein OS=Caenorhabditis elegans OX=6239 GN=CELE_D1054.3 PE=1 SV=1	Q18949	D1054.3	22 kDa	21.6091	20.6029	20.9253	22.3252	21.1479	21.2661	21.0445	20.0604	20.9508	20.7412	20.6224	20.9692	20.8324	21.3449	20.8889	19.2718	19.9799	21.0955	21.717	23.1024	21.2752	-0.360458	0.943232	0.489652	0.534028	0.816773	0.310207	0.244496	0.907848	0.638023	1.91582	0.0935541	0.0016301
Uncharacterized protein OS=Caenorhabditis elegans OX=6239 GN=CELE_D1054.8 PE=1 SV=1	Q18946	D1054.8	29 kDa	22.8626	23.4946	23.0623	23.1994	23.3384	23.3419	23.4219	23.1365	23.0396	21.0486	22.9589	20.5407	23.1181	23.0418	22.9393	21.1063	21.8946	21.4244	24.1485	23.9097	22.9339	0.0595386	0.964793	0.900782	0.15343	0.922902	0.748324	1.51698	0.0482474	0.00507994	2.18895	0.0191924	0.000240021
DUF19 domain-containing protein OS=Caenorhabditis elegans OX=6239 GN=CELE_D1086.3 PE=1 SV=1	O17725	D1086.3	22 kDa	23.4286	22.7203	22.5422	23.9533	22.3204	22.4472	22.7917	20.6314	23.304	20.8982	20.2859	21.5045	21.716	22.0905	20.3439	22.1993	18.7952	22.706	24.2412	24.6457	23.2712	-0.654626	0.941245	0.468204	0.00996665	0.941819	0.991116	0.487272	0.900589	0.587886	2.81918	0.240495	0.00539554
DUF19 domain-containing protein OS=Caenorhabditis elegans OX=6239 GN=CELE_D1086.8 PE=1 SV=1	Q7YX57	D1086.8	21 kDa	22.2846	22.2909	22.409	22.1343	22.3062	21.6711	21.3231	21.421	21.9463	21.9234	18.8661	19.3632	22.2278	20.2864	21.1053	22.3387	22.3975	22.1895	21.224	21.9988	20.9578	-0.764698	0.89722	0.224066	-0.290911	0.909467	0.63719	1.15561	0.474054	0.0737525	-0.915059	0.8503	0.149517
Thialysine N-epsilon-acetyltransferase OS=Caenorhabditis elegans OX=6239 GN=D2023.4 PE=1 SV=1	O17731	D2023.4	19 kDa	23.5914	24.0434	24.553	24.4526	23.5881	23.4236	24.4653	21.1131	24.3076	23.0394	20.3197	24.5851	23.1436	20.5419	24.0258	22.8494	24.6245	23.542	22.8981	22.6546	23.5554	-0.76727	0.941488	0.470741	-0.24115	0.929596	0.819382	-0.0776518	0.935972	0.941345	-0.635921	0.941603	0.548978
Uncharacterized protein OS=Caenorhabditis elegans OX=6239 GN=CELE_D2030.2 PE=1 SV=1	P90788	D2030.2	64 kDa	24.7505	24.404	24.1379	23.9473	24.0215	24.0465	24.9183	23.1457	24.4051	24.4984	23.7447	23.6116	23.9602	23.0515	23.3654	24.3284	23.8436	23.822	21.8282	23.0507	24.126	-0.274392	0.951093	0.593911	-0.425686	0.860318	0.410987	-0.492523	0.83779	0.343149	-0.996358	0.736854	0.0652303
Uncharacterized protein OS=Caenorhabditis elegans OX=6239 GN=CELE_D2030.3 PE=1 SV=1	P90790	D2030.3	57 kDa	24.8944	24.8776	25.094	23.8253	25.2952	25.4386	23.4891	23.8891	25.1508	25.7307	25.3648	24.8073	23.0939	23.3911	25.6387	20.9506	23.7798	25.683	22.8556	21.2833	23.4	-0.779012	0.93597	0.418486	-0.102295	0.936936	0.91455	-1.2597	0.739455	0.197764	-0.958139	0.913603	0.322144
NADH dehydrogenase [ubiquinone] 1 beta subcomplex subunit 7 OS=Caenorhabditis elegans OX=6239 GN=D2030.4 PE=3 SV=1	P90789	D2030.4	14 kDa	26.59	25.3082	26.6227	26.1994	25.4978	26.1016	26.0272	23.0133	26.4738	25.5379	21.6218	25.7395	26.2532	21.6935	25.642	26.7947	26.5317	25.4994	25.8319	25.9326	25.9704	-1.0022	0.933455	0.397901	-0.240739	0.931115	0.837423	0.229806	0.929093	0.844701	-0.363632	0.954154	0.756804
Uncharacterized protein OS=Caenorhabditis elegans OX=6239 GN=CELE_D2045.2 PE=1 SV=3	Q18983	D2045.2	201 kDa	21.7094	19.1308	20.3809	19.9722	20.0732	20.5572	19.756	20.311	19.8444	24.8753	23.5243	23.9866	19.416	24.8384	23.0061	22.3633	19.9425	25.1928	24.3636	19.5852	22.2201	-0.436577	0.959324	0.751646	-0.206175	0.934533	0.881054	-1.70859	0.766272	0.225333	-0.443199	0.953743	0.748017
Uncharacterized protein OS=Caenorhabditis elegans OX=6239 GN=CELE_D2045.9 PE=1 SV=3	Q18989	D2045.9	62 kDa	21.3418	22.9598	20.7463	21.2438	23.273	21.3954	21.7172	23.0891	22.3929	22.2118	21.307	20.1932	20.8969	22.6433	20.9867	18.9879	20.4745	20.8654	20.5024	21.0986	21.7268	0.717131	0.925923	0.345633	0.288086	0.91776	0.70154	0.271622	0.917415	0.717778	1.00001	0.875523	0.194001
Thioredoxin domain-containing protein OS=Caenorhabditis elegans OX=6239 GN=CELE_D2092.4 PE=1 SV=2	P91194	D2092.4	41 kDa	25.1622	25.9428	26.0226	25.6896	26.0663	26.0526	25.9872	26.0741	25.8971	25.935	25.9902	26.1621	25.5132	25.3199	26.1293	25.2515	25.999	26.1013	25.0873	25.3	25.7834	0.276892	0.932196	0.388239	0.226902	0.879546	0.477897	-0.374935	0.783831	0.247051	-0.393692	0.888095	0.225145
PID domain-containing protein OS=Caenorhabditis elegans OX=6239 GN=dab-1 PE=1 SV=4	Q8I4H0	dab-1	53 kDa	23.473	22.8691	23.0683	23.0699	22.8526	21.086	21.6053	21.2045	21.0759	21.7717	21.3048	21.9104	21.7531	20.1944	20.5213	20.7983	21.1494	21.4578	21.7067	21.8686	20.7573	-1.84158	0.110471	0.00163839	-0.800641	0.58811	0.121568	-0.839398	0.581179	0.105759	0.309026	0.940672	0.537432
Group of PID domain-containing protein OS=Caenorhabditis elegans OX=6239 GN=dab-1 PE=1 SV=4+1	Q8I4H0 (+1)	dab-1.1		23.473	22.8691	23.0683	23.0699	22.8526	21.086	21.6053	21.2045	21.0759	21.0482	21.9625	21.9562	20.931	21.3475	20.9198	21.8832	20.911	21.3994	21.362	21.2107	21.6703	-1.84158	0.0397282	0.00061356	-0.800641	0.477668	0.0851137	-0.589574	0.737194	0.195693	0.0164779	0.962212	0.970393
PID domain-containing protein OS=Caenorhabditis elegans OX=6239 GN=dab-1 PE=1 SV=4	Q9U3A6	dab-1.2	53 kDa	23.473	22.8691	23.0683	23.0699	22.8526	21.086	21.6053	21.2045	21.0759	22.8367	21.4106	20.6783	21.1922	19.9139	21.5379	21.0817	21.7909	21.0112	19.6333	20.3021	21.253	-1.84158	0.279372	0.00735645	-0.800641	0.728907	0.202554	-0.760518	0.765986	0.225006	-0.898496	0.854222	0.155259
PID domain-containing protein OS=Caenorhabditis elegans OX=6239 GN=dab-1 PE=1 SV=4	Q9U3A6	dab-1	53 kDa	20.3108	21.1748	20.6383	21.1936	20.282	21.0273	19.4808	20.479	21.408	21.777	21.6869	22.8455	22.005	23.664	23.2547	22.1554	21.8305	23.2702	22	23.1363	22.7823	-0.252007	0.954687	0.655094	0.126372	0.929851	0.822355	0.871446	0.647454	0.134569	0.220871	0.951093	0.695216
Dolichyl-diphosphooligosaccharide--protein glycosyltransferase subunit dad-1 OS=Caenorhabditis elegans OX=6239 GN=dad-1 PE=3 SV=1	P52872	dad-1	13 kDa	24.9465	23.7661	25.4507	24.6309	23.6509	24.3096	24.3766	22.0206	25.7467	24.0723	21.0959	24.498	25.0105	21.2564	24.5856	26.8458	25.167	24.4108	26.1831	24.27	23.8489	-0.673118	0.948585	0.556783	-0.523965	0.910793	0.646684	0.395429	0.918606	0.729034	-0.707237	0.940652	0.537186
DAF-15 OS=Caenorhabditis elegans OX=6239 GN=daf-15 PE=1 SV=1	Q68TI8	daf-15	205 kDa	18.8815	19.2408	19.8881	20.9609	19.2701	20.0039	19.323	20.5353	21.6681	22.0825	21.1864	21.1701	19.8399	21.5904	20.9422	22.8469	20.8106	20.9965	21.4435	19.9414	20.8834	1.17201	0.813989	0.100274	0.741501	0.80251	0.286558	-0.688819	0.827913	0.321042	-0.795233	0.89747	0.254282
Heat shock protein 90 OS=Caenorhabditis elegans OX=6239 GN=daf-21 PE=1 SV=1	Q18688	daf-21	80 kDa	33.2195	33.1766	33.1439	32.783	32.9286	32.8848	32.7941	33.0616	32.9103	33.2464	33.4455	33.3041	32.8978	33.5489	33.046	33.3322	32.7029	33.3553	33.1832	33.1522	33.1368	-0.257976	0.915248	0.289402	-0.31454	0.725973	0.200093	-0.167746	0.881697	0.486585	0.0272346	0.960228	0.909409
Non-specific lipid-transfer protein-like 2 OS=Caenorhabditis elegans OX=6239 GN=daf-22 PE=1 SV=1	G5EDP2	daf-22	44 kDa	28.1692	28.4584	28.2641	28.3129	28.2251	28.4226	28.1333	28.6946	28.4182	28.5178	28.8252	28.7584	28.8023	28.6368	28.6069	28.7587	29.128	28.27	27.9998	29.0851	28.7339	0.118148	0.956395	0.688061	0.0229741	0.938491	0.937624	-0.0184676	0.936513	0.949839	-0.112628	0.951444	0.701857
Dauer abnormal formation protein 25 OS=Caenorhabditis elegans OX=6239 GN=daf-25 PE=2 SV=2	Q9N3Q8	daf-25	44 kDa	21.405	20.3455	21.0563	22.3263	21.9945	21.9908	21.8157	22.642	21.2965	21.992	22.5729	22.3352	21.68	20.559	22.7746	20.161	22.4279	20.1005	20.2863	20.5674	21.7671	0.982447	0.850347	0.135203	1.16823	0.459997	0.0796167	-0.628802	0.831746	0.329311	-0.0229171	0.962238	0.971219
N-alpha-acetyltransferase daf-31 OS=Caenorhabditis elegans OX=6239 GN=daf-31 PE=2 SV=1	O61219	daf-31	21 kDa	24.8205	24.6817	24.8704	24.1935	23.8901	25.3449	24.1298	23.1768	25.3023	24.9302	23.793	24.6012	25.4047	24.1176	24.9757	25.7558	25.8771	25.4895	25.3314	25.7046	24.8118	-0.587876	0.907675	0.258395	-0.314718	0.893162	0.539497	0.391191	0.872192	0.447082	-0.424844	0.927513	0.409714
Co-chaperone protein daf-41 OS=Caenorhabditis elegans OX=6239 GN=daf-41 PE=2 SV=1	Q23280	daf-41	19 kDa	27.5206	27.2833	27.7519	27.7353	27.6344	27.3989	27.5561	26.1229	27.4397	27.7429	27.1322	28.2077	27.606	26.7616	28.1334	28.2889	28.2344	28.1518	28.1835	28.1831	27.9585	-0.47905	0.901869	0.238297	0.0709404	0.932805	0.858446	-0.193961	0.906331	0.626894	-0.116677	0.954732	0.769449
DB domain-containing protein OS=Caenorhabditis elegans OX=6239 GN=dao-2 PE=1 SV=1	Q86LS4	dao-2	15 kDa	26.9746	25.9993	26.9853	27.0421	25.8803	26.5333	27.4828	23.7612	28.2903	27.5251	21.9904	26.8508	28.0062	22.1556	26.5375	27.8442	27.246	28.4585	28.1842	25.4526	27.0583	-0.141639	0.965545	0.925187	-0.167801	0.936719	0.911425	0.111006	0.935971	0.941331	-0.951227	0.940115	0.530721
Methenyltetrahydrofolate cyclohydrolase OS=Caenorhabditis elegans OX=6239 GN=dao-3 PE=1 SV=2	Q21285	dao-3	33 kDa	23.3697	23.6322	22.4443	23.8668	24.1145	24.0039	23.9409	22.3551	23.9746	25.5819	25.4971	25.1959	25.8333	25.5267	25.8288	22.3742	24.3539	25.1249	24.955	26.0003	25.1021	0.27483	0.953669	0.636696	0.846362	0.663326	0.157126	0.304645	0.902578	0.600867	1.40146	0.541864	0.0255028
Nucleolar protein dao-5 OS=Caenorhabditis elegans OX=6239 GN=dao-5 PE=1 SV=1	Q9XVS4	dao-5	101 kDa	20.9945	21.7074	22.2545	22.8075	21.836	22.5672	23.9012	19.7609	22.6978	20.5398	19.7282	20.5394	20.0033	20.2167	16.5231	19.8602	21.5834	20.3753	22.618	18.6775	20.209	0.467848	0.955658	0.673494	0.751438	0.884895	0.500388	-1.35479	0.771503	0.231456	-0.104793	0.960743	0.924612
Mammalian cell Death Associated Protein related OS=Caenorhabditis elegans OX=6239 GN=dap-3 PE=1 SV=1	G5EFC8	dap-3	43 kDa	24.7156	24.9074	24.7472	23.6863	24.4371	25.1198	23.5231	24.9548	25.0136	25.1059	24.1409	23.611	24.7576	24.9161	24.608	24.8947	24.805	25.5184	23.8134	24.4695	23.8707	-0.292891	0.946094	0.523693	-0.375664	0.861732	0.415288	0.474614	0.820609	0.306267	-1.02147	0.624845	0.0366864
Aspartate--tRNA ligase, cytoplasmic OS=Caenorhabditis elegans OX=6239 GN=dars-1 PE=3 SV=1	Q03577	dars-1	60 kDa	29.0769	29.281	29.4151	29.3455	29.4328	29.3278	29.519	30.1251	29.3292	30.9225	30.5725	30.5893	30.4173	31.3133	29.7728	30.7252	29.5842	30.764	30.9995	30.6311	30.2333	0.400102	0.920073	0.312695	0.111036	0.925673	0.776194	-0.193627	0.905501	0.620962	0.263504	0.937623	0.502345
DreBriN 1/DreBriN-like (Where Drebrin is from Developmentally REgulated BRaIN protein) family homolog OS=Caenorhabditis elegans OX=6239 GN=dbn-1 PE=1 SV=1	Q9XUT0	dbn-1	72 kDa	25.1458	24.2034	24.3932	24.6762	24.1356	24.2638	25.3612	23.1711	25.0348	22.9984	19.1701	22.2313	20.6652	24.4818	22.47	22.2849	22.0473	21.1464	23.8003	23.8097	23.9494	-0.0584653	0.966258	0.949325	-0.222275	0.928711	0.809228	1.0724	0.788378	0.253259	2.02691	0.639625	0.0393025
Lipoamide acyltransferase component of branched-chain alpha-keto acid dehydrogenase complex, mitochondrial OS=Caenorhabditis elegans OX=6239 GN=dbt-1 PE=2 SV=1	Q23571	dbt-1	50 kDa	28.1182	27.8046	27.6651	27.4838	27.5415	27.4845	27.5219	27.6531	27.531	27.6463	28.2211	27.845	27.5974	28.1178	27.2856	27.7767	27.7005	27.2633	27.5885	27.4719	27.4318	-0.293969	0.909358	0.264776	-0.359369	0.694867	0.17672	-0.237228	0.846494	0.365004	-0.0828081	0.953797	0.749162
Uncharacterized protein OS=Caenorhabditis elegans OX=6239 GN=CELE_DC2.5 PE=1 SV=4	Q9UAW2	DC2.5	38 kDa	22.5173	22.27	22.1237	22.6184	22.6151	21.4313	22.9615	22.1548	22.7128	22.3233	23.0776	22.5238	20.9635	22.4215	22.4954	22.752	22.2965	22.7726	21.2134	20.3416	22.3282	0.306041	0.947657	0.544046	-0.0820473	0.933708	0.870115	-0.681419	0.726216	0.186119	-1.31266	0.440725	0.0168273
DDB1- and CUL4-associated factor homolog 1 OS=Caenorhabditis elegans OX=6239 GN=dcaf-1 PE=3 SV=5	Q21106	dcaf-1	193 kDa	18.714	19.1713	19.669	21.3963	21.5428	21.548	20.3861	22.1544	21.1409	20.6353	22.1194	21.1136	21.5649	18.4084	20.1932	20.7569	21.0772	20.1528	21.2588	21.4348	21.2537	2.04238	0.209538	0.00419792	2.31093	0.0072016	0.00164642	-1.23394	0.420401	0.0618014	0.653512	0.909896	0.304035
mRNA-decapping enzyme 1 OS=Caenorhabditis elegans OX=6239 GN=dcap-1 PE=1 SV=1	Q9N363	dcap-1	37 kDa	23.9099	23.7276	23.9209	24.4914	23.5422	23.7637	23.9562	23.6763	24.0136	23.9201	23.9568	23.9065	23.2051	23.5459	24.0087	23.0134	23.9145	23.1741	22.7905	18.9851	24.0054	0.0292463	0.966878	0.97121	0.079639	0.937428	0.921721	-0.341248	0.912488	0.674499	-1.4403	0.786324	0.0893165
Defective in cullin neddylation protein 1 OS=Caenorhabditis elegans OX=6239 GN=dcn-1 PE=1 SV=2	Q9U3C8	dcn-1	34 kDa	25.0189	23.1705	23.1293	21.3735	22.6604	21.4984	22.5733	21.6443	23.2712	24.727	21.8425	21.9781	20.9886	24.3413	24.0765	23.6282	24.6858	24.4816	22.9744	24.8611	24.4353	-1.27665	0.876636	0.175536	-1.92879	0.324763	0.0476997	0.286221	0.921226	0.755021	-0.174927	0.958024	0.848622
Group of Defective in cullin neddylation protein 1 OS=Caenorhabditis elegans OX=6239 GN=dcn-1 PE=1 SV=2+1	Q9U3C8 (+1)	dcn-1.1		20.8819	20.8361	21.707	20.8766	20.1442	20.1343	21.3026	20.8264	19.7863	24.727	21.8425	21.9781	20.6821	24.3413	24.0765	23.6282	24.6858	24.4816	22.9744	24.8611	24.4353	-0.503198	0.949686	0.572576	-0.756628	0.856246	0.39906	0.184051	0.928384	0.835802	-0.174927	0.957839	0.843825
Isoform b of Defective in cullin neddylation protein 1 OS=Caenorhabditis elegans OX=6239 GN=dcn-1	Q9U3C8-2	dcn-1.2	28 kDa	21.2971	19.1786	21.1473	20.8818	21.2285	21.5507	20.5079	21.4335	20.6492	24.727	21.8425	21.9781	20.1325	24.3413	24.0765	23.6282	24.6858	24.4816	22.9744	24.8611	24.4353	0.322568	0.958944	0.74283	0.679402	0.882947	0.491965	0.000851449	0.93949	0.999308	-0.174927	0.958403	0.858613
m7GpppX diphosphatase OS=Caenorhabditis elegans OX=6239 GN=dcs-1 PE=1 SV=1	G5EFS4	dcs-1	36 kDa	23.3656	21.2944	20.7751	23.5873	21.2874	23.7369	23.7757	23.1912	23.3451	23.7193	23.8111	24.3682	23.7583	23.3575	22.8054	23.2476	24.1546	23.9215	23.7165	24.3226	24.4428	1.62563	0.487537	0.0200453	1.05883	0.564324	0.11263	-0.659139	0.823515	0.311998	0.386093	0.941652	0.549604
DAF-16/FOXO Controlled, germline Tumor affecting OS=Caenorhabditis elegans OX=6239 GN=dct-16 PE=1 SV=1	Q9XX57	dct-16	10 kDa	28.5861	26.7672	28.3385	27.8701	25.8587	26.6866	26.6061	23.265	28.2361	26.9994	23.7506	28.1887	28.1176	21.5742	26.8952	29.7518	28.5792	27.3268	29.0573	26.5892	26.5362	-1.86152	0.903865	0.244894	-1.09214	0.882296	0.489211	-0.783888	0.905136	0.618384	-1.15836	0.933817	0.463665
CUB_2 domain-containing protein OS=Caenorhabditis elegans OX=6239 GN=dct-17 PE=1 SV=1	Q52GY0	dct-17	63 kDa	20.0724	21.7691	21.0226	22.4285	18.5199	23.2617	23.1919	23.8848	23.9118	19.4592	21.5548	21.0233	20.6904	21.8052	20.6263	20.6984	21.4694	21.5856	21.5285	21.6631	21.8732	2.70812	0.269405	0.00680031	0.448671	0.906301	0.615596	0.361514	0.913783	0.685392	0.437122	0.946978	0.624648
DAF-16/FOXO Controlled, germline Tumor affecting OS=Caenorhabditis elegans OX=6239 GN=dct-18 PE=1 SV=1	O62277	dct-18	24 kDa	29.0667	29.0519	29.1309	28.7858	29.0278	28.521	28.8656	28.5359	28.778	29.2553	28.8908	29.2501	28.8588	28.0578	29.2299	29.1218	29.284	29.1888	29.1507	29.2009	28.9491	-0.356634	0.891433	0.208284	-0.304929	0.797424	0.278898	-0.416556	0.666793	0.145033	-0.097966	0.95256	0.723659
DNA damage-binding protein 1 OS=Caenorhabditis elegans OX=6239 GN=ddb-1 PE=1 SV=2	Q21554	ddb-1	126 kDa	23.6596	23.9124	23.5806	23.5728	24.0527	23.8422	24.14	24.9126	24.239	25.4516	25.6001	25.1467	23.5042	26.1649	25.5702	22.9621	22.2949	23.8073	25.6186	23.527	24.1436	0.71301	0.904431	0.246819	0.105063	0.933063	0.861743	-0.319715	0.902076	0.59754	1.40834	0.580711	0.0301124
Protein DDI1 homolog 1 OS=Caenorhabditis elegans OX=6239 GN=ddi-1 PE=1 SV=2	Q17569	ddi-1	44 kDa	23.0076	22.713	22.7304	22.983	22.6373	22.2891	22.8044	21.893	22.5103	22.3327	23.5474	22.3629	22.3149	22.5399	22.0715	22.3403	22.2616	22.5825	22.46	22.3914	22.4191	-0.414426	0.896543	0.222113	-0.180532	0.901908	0.587921	-0.438849	0.738905	0.197257	0.0286849	0.960958	0.931088
Daf-16-Dependent Longevity (WT but not daf-16 lifespan increased) OS=Caenorhabditis elegans OX=6239 GN=ddl-3 PE=1 SV=1	Q7K742	ddl-3	45 kDa	23.3895	23.8004	22.9006	22.0475	22.56	22.9371	22.7968	22.2142	23.0901	23.9472	23.7905	23.634	21.475	23.7276	21.5401	21.5485	21.6339	23.731	21.3841	23.9847	22.8909	-0.663096	0.926467	0.349004	-0.848596	0.762352	0.234617	-1.54302	0.292542	0.0388668	0.448783	0.939474	0.523168
D-aspartate oxidase 2 OS=Caenorhabditis elegans OX=6239 GN=ddo-2 PE=1 SV=1	Q19564	ddo-2	38 kDa	22.0121	22.6981	23.8378	21.9231	23.1453	20.9627	23.4531	27.7763	23.199	22.8608	23.9471	23.9621	21.8364	29.2916	21.4674	20.6487	21.2892	22.8156	20.4087	20.9796	21.1725	1.96009	0.897972	0.226267	-0.83897	0.903523	0.597804	0.608465	0.915621	0.70143	-0.730898	0.94827	0.645462
Mitochondrial import inner membrane translocase subunit Tim8 OS=Caenorhabditis elegans OX=6239 GN=ddp-1 PE=3 SV=1	Q9N408	ddp-1	10 kDa	25.7186	21.5916	25.6149	25.2117	21.0345	24.9365	25.2611	20.7573	25.5437	21.6196	21.6591	21.2066	21.6823	22.1105	20.4707	26.3536	25.4687	24.2382	25.7205	21.6995	24.4859	-0.454288	0.959304	0.751175	-0.580727	0.915839	0.685516	-0.0739451	0.937072	0.958775	-1.38485	0.916893	0.339803
RNA helicase OS=Caenorhabditis elegans OX=6239 GN=ddx-10 PE=1 SV=1	Q9N478	ddx-10	83 kDa	22.9003	23.6404	22.9177	23.7601	23.8139	23.472	23.9376	24.1384	23.9525	21.7242	20.9658	21.3936	20.1058	22.2123	20.3632	20.436	21.0531	19.6081	21.3971	20.7456	20.3868	0.856688	0.803559	0.0929268	0.529204	0.80249	0.286526	-0.467387	0.838455	0.344737	0.477403	0.915987	0.334779
Pre-mRNA-splicing factor ATP-dependent RNA helicase ddx-15 OS=Caenorhabditis elegans OX=6239 GN=ddx-15 PE=3 SV=1	Q20875	ddx-15	84 kDa	25.3193	25.5003	25.4189	25.4377	25.8058	25.6208	25.4555	26.2436	25.3646	20.9602	20.398	21.0804	21.1129	22.0354	21.4696	21.8602	20.1001	22.4095	20.7673	21.029	21.6019	0.275061	0.948805	0.559872	0.208621	0.912275	0.657633	0.726473	0.648136	0.134919	-0.323866	0.936776	0.493276
Group of Pre-mRNA-splicing factor ATP-dependent RNA helicase ddx-15 OS=Caenorhabditis elegans OX=6239 GN=ddx-15 PE=1 SV=1+1	G8JY03 (+1)	ddx-15.1		21.2597	19.2967	20.5493	20.5372	20.7729	19.1933	20.4473	20.5225	20.0943	25.1378	25.5892	24.6348	25.2957	25.6359	25.1506	25.3558	24.6219	25.3598	25.2751	25.722	24.7439	-0.0138728	0.967047	0.977311	-0.20079	0.91533	0.681389	0.240122	0.905902	0.623816	0.134523	0.955332	0.782961
Pre-mRNA-splicing factor ATP-dependent RNA helicase ddx-15 OS=Caenorhabditis elegans OX=6239 GN=ddx-15 PE=3 SV=1	Q20875	ddx-15.2	84 kDa	20.3684	21.9907	19.5976	20.7258	20.5674	20.9096	21.2019	21.2371	20.3727	25.1378	25.5892	24.6348	25.2957	25.6359	25.1506	25.3558	24.6219	25.3598	25.2751	25.722	24.7439	0.284993	0.948865	0.56072	0.0820675	0.933417	0.866321	0.240122	0.905856	0.623488	0.134523	0.955323	0.78276
Pre-mRNA-splicing factor ATP-dependent RNA helicase ddx-15 OS=Caenorhabditis elegans OX=6239 GN=ddx-15 PE=1 SV=1	G8JY03	ddx-15	80 kDa	20.7822	19.9186	20.1276	20.9008	21.16	21.1129	21.3886	20.5678	20.7033	25.1378	25.5892	24.6348	25.2957	25.6359	25.1506	25.3558	24.6219	25.3598	25.2751	25.722	24.7439	0.61046	0.813256	0.0997273	0.781803	0.289824	0.0396275	0.240122	0.885097	0.502326	0.134523	0.951646	0.705721
RNA helicase OS=Caenorhabditis elegans OX=6239 GN=ddx-17 PE=1 SV=1	Q9XUW5	ddx-17	60 kDa	29.4056	29.3409	29.2259	29.4328	29.4123	29.6718	29.4076	29.592	29.5549	29.5262	29.5811	28.9747	29.0928	29.4906	29.3171	29.888	29.6868	29.4541	29.081	29.0951	29.0269	0.194018	0.934338	0.404926	0.18147	0.867983	0.435379	-0.0604833	0.924781	0.793201	-0.608582	0.428607	0.0160165
RNA helicase OS=Caenorhabditis elegans OX=6239 GN=ddx-19 PE=1 SV=2	Q22308	ddx-19	108 kDa	24.9933	24.722	24.695	24.4065	24.8737	24.4703	24.1029	24.1594	25.0982	24.1297	24.1055	24.0583	25.0844	25.76	24.1664	24.7565	24.3182	24.1684	25.1364	25.0905	24.7696	-0.34994	0.924968	0.339856	-0.219932	0.894273	0.545212	0.905827	0.1808	0.0212286	0.584445	0.82497	0.119535
RNA helicase OS=Caenorhabditis elegans OX=6239 GN=ddx-23 PE=1 SV=1	Q95QN2	ddx-23	85 kDa	20.2341	20.5438	20.4895	22.6229	23.4011	20.747	24.236	24.2687	24.0421	23.2144	22.8346	21.5743	23.3654	23.0626	21.5583	19.8059	21.2575	21.8518	22.9175	20.7092	20.5464	3.75981	0.0038511	9.97827e-05	1.83453	0.2	0.0243179	0.120998	0.931197	0.872198	0.419285	0.943868	0.578883
RNA helicase OS=Caenorhabditis elegans OX=6239 GN=ddx-27 PE=1 SV=2	Q95XM9	ddx-27	82 kDa	26.0238	26.1013	26.1956	26.8716	26.8149	27.1045	27.018	27.565	26.9778	26.161	26.6834	27.0496	25.991	26.7034	26.8432	27.1988	26.3806	26.3507	25.1948	25.7324	26.8174	1.08009	0.377828	0.0126749	0.823479	0.327658	0.048463	-0.118774	0.921953	0.762541	-0.728454	0.764407	0.0771981
RNA helicase OS=Caenorhabditis elegans OX=6239 GN=ddx-52 PE=1 SV=1	Q21736	ddx-52	66 kDa	22.9051	23.5497	24.6273	24.1441	23.738	23.7149	23.7011	24.4496	23.9408	23.6592	24.0431	24.3159	24.4672	25.0751	24.3808	24.0215	23.5779	24.0067	24.1662	23.8989	24.686	0.336467	0.932898	0.393572	0.171633	0.912694	0.660793	0.635021	0.609824	0.117068	0.381679	0.915966	0.334669
Isoform c of Vinculin OS=Caenorhabditis elegans OX=6239 GN=deb-1	P19826-4	deb-1	111 kDa	28.997	28.6547	28.7008	28.212	28.2796	28.4398	28.3592	28.4134	28.2015	21.125	20.4822	20.6655	21.3549	21.1791	21.0869	20.459	22.2236	21.032	21.5072	19.9603	20.9974	-0.459518	0.910712	0.270108	-0.47373	0.780708	0.256115	0.449383	0.806224	0.280431	-0.416569	0.912356	0.315852
Isoform e of Vinculin OS=Caenorhabditis elegans OX=6239 GN=deb-1	P19826-5	deb-1.1	120 kDa	20.8219	21.6753	21.4306	20.5401	21.8414	20.3955	20.0329	20.3111	20.0144	28.5122	28.2574	28.2375	27.7912	28.9358	27.9961	28.2331	27.6847	27.9963	28.4638	27.6607	28.2122	-1.18975	0.279906	0.00738789	-0.383576	0.831965	0.339625	-0.0946644	0.926352	0.811256	0.140905	0.952504	0.722532
Vinculin OS=Caenorhabditis elegans OX=6239 GN=deb-1 PE=1 SV=2	P19826	deb-1	121 kDa	19.5541	20.4759	20.8268	22.2219	22.0031	20.8765	21.4505	20.7102	20.2726	28.5122	28.2574	28.2375	27.7912	28.9358	27.9961	28.2331	27.6847	27.9963	28.4638	27.6607	28.2122	0.525516	0.903325	0.243076	1.41492	0.0304202	0.00473104	-0.0946644	0.927919	0.830064	0.140905	0.953817	0.74959
Group of Isoform e of Vinculin OS=Caenorhabditis elegans OX=6239 GN=deb-1+1	P19826-5 (+1)	deb-1+1		20.8085	21.2472	20.1585	20.6521	19.8807	20.5181	21.254	21.0002	19.9401	28.5122	28.2574	28.2375	27.7912	28.9358	27.9961	28.2331	27.6847	27.9963	28.4638	27.6607	28.2122	-0.0066193	0.967312	0.987006	-0.387738	0.835263	0.346702	-0.0946644	0.926752	0.815981	0.140905	0.95284	0.72931
Probable 2,4-dienoyl-CoA reductase 3 [(3E)-enoyl-CoA-producing] OS=Caenorhabditis elegans OX=6239 GN=decr-1.3 PE=3 SV=1	Q22230	decr-1.3	33 kDa	20.9178	20.1359	19.2098	21.6415	21.2292	20.4933	19.5866	21.0891	21.487	21.104	20.6637	25.0643	24.604	25.0046	24.8048	21.3473	21.1293	20.2818	22.2911	21.9311	20.6336	0.63305	0.94213	0.477551	1.03348	0.777558	0.252187	2.5271	0.0915475	0.0101156	0.699138	0.930466	0.433584
DEgenerin Like OS=Caenorhabditis elegans OX=6239 GN=del-6 PE=1 SV=2	Q8MPW0	del-6	67 kDa	22.3925	23.7477	23.4623	22.7917	23.7949	24.577	24.4423	25.6898	24.509	22.9312	23.0802	24.3925	23.6098	22.6539	24.0219	22.0395	22.2268	20.493	21.1281	21.1575	21.469	1.67949	0.34547	0.0109108	0.520316	0.852061	0.387468	-0.0394892	0.936339	0.947101	-0.334879	0.943622	0.575504
P-granule-associated protein deps-1 OS=Caenorhabditis elegans OX=6239 GN=deps-1 PE=1 SV=1	Q9N303	deps-1	69 kDa	21.5398	19.3288	20.7396	20.2756	22.775	22.3029	19.8682	21.7335	20.1238	21.5386	21.1797	20.9679	21.9885	20.0392	20.1969	20.9326	21.648	19.8408	22.4332	23.8064	22.0729	0.0391016	0.966564	0.960017	1.24842	0.591653	0.122978	-0.487193	0.89149	0.534629	1.9637	0.491552	0.0207024
Diacylglycerol kinase OS=Caenorhabditis elegans OX=6239 GN=dgk-2 PE=1 SV=1	H2KYI9	dgk-2	60 kDa	21.2059	19.3866	19.6133	19.7614	20.1114	17.7412	20.9207	21.0134	20.2129	22.5303	21.3949	20.6603	21.5841	20.4477	22.105	20.4196	20.0853	20.3697	21.1859	20.9999	21.1392	0.647082	0.92049	0.31486	-0.863942	0.70625	0.184739	-0.149585	0.926549	0.813585	0.816761	0.881814	0.208618
Alpha-dystroglycan OS=Caenorhabditis elegans OX=6239 GN=dgn-1 PE=1 SV=1	Q22629	dgn-1	66 kDa	23.055	22.9486	22.014	22.9101	21.2777	22.6083	21.9708	20.8081	22.9605	24.0038	23.3719	21.8586	21.8696	24.3368	17.3715	23.2225	22.1464	23.7153	23.7384	23.2883	23.59	-0.759411	0.946167	0.524606	-0.407177	0.921166	0.73185	-1.88547	0.628664	0.125407	0.510814	0.949569	0.667605
Dynein heavy chain, cytoplasmic OS=Caenorhabditis elegans OX=6239 GN=dhc-1 PE=1 SV=1	Q19020	dhc-1	522 kDa	24.1101	24.7865	25.8565	25.8389	25.505	27.2361	25.1394	27.7303	25.8355	24.1549	25.5336	24.8364	25.4412	27.4115	26.7345	25.7332	24.5773	27.4149	27.7889	24.3928	24.7066	1.31737	0.877054	0.176338	1.27562	0.712895	0.189693	1.68742	0.529314	0.0885871	-0.279047	0.954691	0.768548
Putative dihydrofolate reductase OS=Caenorhabditis elegans OX=6239 GN=dhfr-1 PE=3 SV=1	Q93341	dhfr-1	22 kDa	21.7967	21.5143	21.9716	21.5479	21.647	21.6718	21.4684	21.0263	22.7389	19.9476	21.0777	21.8091	20.9924	20.461	20.5051	22.0299	20.5294	21.2235	21.4232	20.1983	20.8727	-0.01635	0.966968	0.974465	-0.138626	0.926632	0.786327	-0.291976	0.897631	0.569519	-0.429523	0.926954	0.405445
Dihydroorotate dehydrogenase (quinone), mitochondrial OS=Caenorhabditis elegans OX=6239 GN=dhod-1 PE=1 SV=1	O01815	dhod-1	46 kDa	24.6858	23.3892	23.9987	23.1458	23.6172	22.5712	22.9374	22.6775	22.6842	20.5483	24.5069	23.6139	24.0258	24.3193	23.7654	23.889	24.1485	23.3265	22.8577	25.0367	24.0616	-1.25818	0.824615	0.108787	-0.913137	0.763485	0.235853	1.1471	0.659876	0.141158	0.197313	0.955797	0.793692
Dihydropyrimidinase 1 OS=Caenorhabditis elegans OX=6239 GN=dhp-1 PE=1 SV=2	Q21773	dhp-1	54 kDa	25.01	22.2193	24.0353	24.4765	24.4161	24.2924	24.3738	22.9133	24.1721	24.6916	23.8308	21.5545	20.2726	23.0952	23.5362	21.0649	19.8886	21.6305	20.9597	22.4714	20.3901	0.0648757	0.966136	0.945128	0.640121	0.88482	0.50006	-1.05764	0.800252	0.270799	0.412377	0.949286	0.662665
Dihydropyrimidinase 2 OS=Caenorhabditis elegans OX=6239 GN=dhp-2 PE=1 SV=1	Q18677	dhp-2	56 kDa	25.162	24.9258	25.4209	25.1524	25.6094	25.81	25.608	25.8087	25.5624	25.6777	24.9681	24.6194	24.6827	24.7593	25.8954	25.0759	24.9094	23.9872	24.7982	24.0723	24.43	0.490158	0.894871	0.217419	0.354364	0.844172	0.367261	0.0241007	0.936554	0.950489	-0.223975	0.942907	0.565868
Deoxyhypusine synthase OS=Caenorhabditis elegans OX=6239 GN=dhps-1 PE=1 SV=1	Q9XXJ0	dhps-1	40 kDa	21.2827	21.7746	21.5632	22.6072	22.0783	21.5305	22.0717	22.9135	21.5105	21.4715	21.7505	20.4719	21.68	23.8438	22.9611	19.7321	21.0145	21.4591	20.5606	21.3051	20.2408	0.625076	0.914224	0.284842	0.531818	0.841369	0.360553	1.59702	0.10502	0.0118953	-0.0330481	0.961702	0.954104
Dehydrogenase/reductase SDR family member 4 OS=Caenorhabditis elegans OX=6239 GN=dhrs-4 PE=1 SV=1	G5EGA6	dhrs-4	28 kDa	25.2679	24.6166	23.0308	24.8922	24.0899	24.1122	23.913	22.6112	25.2078	24.2221	22.9233	24.5862	24.5457	22.4209	23.9203	25.2473	24.572	24.3286	24.4365	25.3034	23.4991	-0.394424	0.951186	0.59536	0.0596801	0.938363	0.93568	-0.281583	0.915906	0.70398	-0.302976	0.950419	0.682777
DeHydrogenases, Short chain OS=Caenorhabditis elegans OX=6239 GN=dhs-1 PE=1 SV=1	P91013	dhs-1	37 kDa	19.7891	20.2898	19.8968	21.4529	20.5052	20.6004	20.6926	21.9487	20.053	21.6891	21.0857	20.3323	20.9296	22.0891	20.3124	20.7908	21.0564	22.8441	21.8744	21.6722	21.4146	0.90622	0.853681	0.139408	0.860967	0.666504	0.158946	0.0746571	0.933185	0.899775	0.0899673	0.95917	0.879378
DeHydrogenases, Short chain OS=Caenorhabditis elegans OX=6239 GN=dhs-11 PE=1 SV=1	A0A163UT65	dhs-11	25 kDa	22.1198	22.5474	22.4642	22.408	22.3901	22.7481	22.7986	20.4586	22.1703	22.0448	20.3299	22.8193	24.4064	22.6513	23.5526	22.761	23.0929	22.8101	23.1119	23.2394	23.3625	-0.56796	0.927067	0.352786	0.138283	0.929545	0.818797	1.80543	0.0685777	0.00755688	0.349915	0.942751	0.563806
DeHydrogenases, Short chain OS=Caenorhabditis elegans OX=6239 GN=dhs-12 PE=1 SV=1	G5EG13	dhs-12	27 kDa	26.4007	26.2582	26.3286	26.8227	26.409	26.819	26.9469	25.8376	26.8533	26.5638	26.2613	26.8406	27.2988	26.7106	27.3032	26.8647	27.1986	26.7893	27.3255	28.0416	27.3113	0.216718	0.944619	0.505658	0.354432	0.799303	0.281684	0.548938	0.574645	0.103381	0.608599	0.756538	0.0734594
DeHydrogenases, Short chain OS=Caenorhabditis elegans OX=6239 GN=dhs-13 PE=1 SV=1	O16619	dhs-13	28 kDa	23.265	24.2545	24.2056	23.7511	24.0403	23.8343	23.8884	23.0448	22.9516	24.7453	22.8639	22.9036	23.1449	22.8411	24.5416	23.2034	25.1275	24.4071	23.062	22.2406	24.1001	-0.613408	0.92442	0.336618	-0.0331382	0.939803	0.958007	0.00493565	0.939169	0.993742	-1.11176	0.789197	0.0911234
DeHydrogenases, Short chain OS=Caenorhabditis elegans OX=6239 GN=dhs-14 PE=1 SV=1	Q9N5G3	dhs-14	30 kDa	24.3544	25.629	26.1589	25.8221	26.0596	24.7959	24.6944	22.5598	23.568	24.2036	24.3333	23.1104	20.8809	21.0095	21.7563	23.5028	25.591	23.0354	25.7709	26.3454	24.9701	-1.7733	0.479197	0.0194007	0.178492	0.92768	0.79771	-2.6668	0.00908512	0.00121625	1.65243	0.561961	0.0277717
DeHydrogenases, Short chain OS=Caenorhabditis elegans OX=6239 GN=dhs-15 PE=1 SV=1	Q9N5G1	dhs-15	29 kDa	21.6474	21.693	21.9457	21.2483	21.7819	21.5114	21.0011	20.6545	21.3364	20.6713	20.2718	21.2916	19.9067	20.6651	21.3177	19.7624	20.9918	21.2526	20.2149	19.9379	20.4214	-0.76471	0.778135	0.0782534	-0.248152	0.89534	0.550809	-0.115077	0.923694	0.781139	-0.477549	0.898477	0.257787
DeHydrogenases, Short chain OS=Caenorhabditis elegans OX=6239 GN=dhs-19 PE=1 SV=1	Q22392	dhs-19	33 kDa	23.8798	24.144	24.0856	24.1445	24.2955	24.4887	24.0151	24.3446	24.4108	24.5447	22.9162	22.9541	24.2649	23.8528	24.282	23.1415	22.991	22.6863	24.3795	24.2147	18.8477	0.220327	0.962052	0.820375	0.273089	0.92589	0.778466	0.661565	0.8842	0.498082	-0.458944	0.947761	0.637121
L-xylulose reductase OS=Caenorhabditis elegans OX=6239 GN=dhs-21 PE=1 SV=2	Q21929	dhs-21	27 kDa	23.5971	22.9547	23.1572	27.8379	23.276	23.2727	22.5114	22.0476	22.1155	28.1455	23.0859	28.5728	25.983	23.414	28.9828	25.6587	25.6954	25.4899	25.5474	26.8915	25.0474	-1.01155	0.943193	0.489221	1.55918	0.805483	0.291214	-0.474824	0.920142	0.744057	0.214064	0.959295	0.882831
DeHydrogenases, Short chain OS=Caenorhabditis elegans OX=6239 GN=dhs-22 PE=1 SV=1	Q9XVS9	dhs-22	37 kDa	23.2807	24.9742	24.8848	24.9402	25.0974	24.3628	24.9461	25.1244	24.7751	25.1055	24.294	24.8659	24.9373	24.9958	24.9403	25.0111	24.1339	23.6666	25.0032	24.542	25.0801	0.568643	0.886166	0.195509	0.420225	0.828855	0.333194	0.202661	0.907712	0.63701	0.60455	0.863354	0.170141
DeHydrogenases, Short chain OS=Caenorhabditis elegans OX=6239 GN=dhs-23 PE=1 SV=1	O45709	dhs-23	29 kDa	19.7502	21.2408	20.5053	20.0298	19.9212	23.9034	20.3461	19.8954	21.8993	20.5209	20.5585	21.3555	20.7564	20.9155	20.5294	21.2339	20.8795	21.646	19.942	22.0072	21.1512	0.214855	0.961287	0.800051	0.786015	0.841091	0.3599	-0.0778879	0.935022	0.92678	-0.219659	0.955882	0.795688
DeHydrogenases, Short chain OS=Caenorhabditis elegans OX=6239 GN=dhs-24 PE=1 SV=3	Q9U1Y6	dhs-24	43 kDa	25.0238	26.1514	26.2393	25.2914	24.6507	30.3382	25.2517	24.8873	25.2214	25.9212	26.7062	24.2823	25.4376	24.3585	24.1031	24.4973	26.3009	24.8167	24.058	25.3998	24.3813	-0.684729	0.94641	0.527695	0.955285	0.849624	0.381007	-1.00351	0.843814	0.358013	-0.591928	0.944274	0.584529
DeHydrogenases, Short chain OS=Caenorhabditis elegans OX=6239 GN=dhs-25 PE=1 SV=2	Q19246	dhs-25	25 kDa	28.1131	28.1604	28.4094	27.3396	27.9593	27.1597	27.6455	27.1529	27.7396	28.2288	27.884	28.2731	27.4352	26.7281	27.7065	28.0355	28.3783	27.3307	27.1731	27.7609	27.3755	-0.714955	0.684883	0.04656	-0.741398	0.290945	0.0398584	-0.838751	0.187965	0.0221649	-0.478336	0.862601	0.168826
SCP2 domain-containing protein OS=Caenorhabditis elegans OX=6239 GN=dhs-28 PE=1 SV=1	Q21481	dhs-28	46 kDa	30.1268	29.979	29.9431	29.5069	29.7481	29.6473	29.6891	29.6256	29.8729	30.3952	30.5666	30.0577	30.0551	30.032	30.1132	30.1831	30.4516	30.0222	29.8655	30.6867	29.8038	-0.287075	0.911655	0.27393	-0.382151	0.651816	0.150789	-0.273049	0.815826	0.297228	-0.100269	0.951227	0.697734
Isoform a of Protein dhs-3 OS=Caenorhabditis elegans OX=6239 GN=dhs-3	A5JYX5-2	dhs-3	34 kDa	26.4533	27.0817	26.4643	26.8501	26.4954	26.6109	26.2144	26.0616	26.5945	26.2669	26.3579	25.5027	26.9047	25.4918	26.5965	27.2861	27.2246	26.2791	26.535	26.2932	26.3427	-0.37625	0.923152	0.329319	-0.014301	0.940548	0.969985	0.288461	0.873416	0.451829	-0.539661	0.862141	0.168031
DeHydrogenases, Short chain OS=Caenorhabditis elegans OX=6239 GN=dhs-30 PE=1 SV=1	Q65ZI3	dhs-30	35 kDa	23.554	23.5702	23.2196	21.8471	23.7986	23.6388	23.0078	22.6961	23.2529	23.6442	24.0992	23.7366	24.3687	24.0685	24.1263	24.3249	24.0441	24.2943	23.0328	24.3875	23.6125	-0.462331	0.916091	0.293249	-0.353098	0.862895	0.418889	0.361166	0.861304	0.408554	-0.543535	0.886037	0.219495
DeHydrogenases, Short chain OS=Caenorhabditis elegans OX=6239 GN=dhs-4 PE=1 SV=2	O18030	dhs-4	34 kDa	21.1535	21.6775	21.5545	19.4864	20.0871	21.5842	19.8383	19.569	21.0732	20.8329	20.811	20.7826	20.809	19.8621	20.4388	21.1248	21.3872	21.5257	21.1877	21.9534	19.6107	-1.30165	0.620084	0.0345024	-1.07594	0.441868	0.0744364	-0.438834	0.872548	0.448452	-0.428617	0.933312	0.458906
Uncharacterized oxidoreductase dhs-5 OS=Caenorhabditis elegans OX=6239 GN=dhs-5 PE=3 SV=2	Q10130	dhs-5	42 kDa	22.8182	21.9158	22.2965	22.9852	22.7029	21.5279	22.0126	23.0581	23.0437	22.8279	22.5529	22.3215	22.5099	21.0959	22.5347	21.8905	22.8855	16.866	22.3061	20.3913	22.9759	0.361293	0.958903	0.74189	0.0618493	0.939611	0.954965	-0.520598	0.907535	0.635697	1.34376	0.889857	0.230181
SCP2 domain-containing protein OS=Caenorhabditis elegans OX=6239 GN=dhs-6 PE=1 SV=3	Q09979	dhs-6	45 kDa	26.646	27.0142	27.3044	26.6029	26.7603	26.8251	26.8212	27.0034	27.3179	27.8566	28.1044	27.4772	27.479	27.4687	26.8587	28.026	27.6053	26.5767	27.3944	27.408	27.5013	0.0592645	0.963471	0.860431	-0.25883	0.871187	0.446411	-0.54399	0.616568	0.119963	0.0319091	0.960741	0.924553
DeHydrogenases, Short chain OS=Caenorhabditis elegans OX=6239 GN=dhs-9 PE=1 SV=1	Q9N538	dhs-9	35 kDa	26.6737	26.5333	26.685	25.6251	25.9265	25.1975	25.9028	25.9912	26.3157	27.1926	27.2878	27.1398	26.4392	25.5392	26.8153	26.8501	26.8714	26.7967	26.4126	26.1025	25.9528	-0.560779	0.770652	0.0746291	-1.04764	0.0136035	0.00251489	-0.942189	0.0511456	0.00541248	-0.683452	0.604596	0.0334625
Doa4-Independent Degradation, homologous to yeast Did2 OS=Caenorhabditis elegans OX=6239 GN=did-2 PE=1 SV=1	Q9TXI3	did-2	22 kDa	26.0495	24.8045	25.8886	24.7526	24.6313	24.8851	26.1546	22.7853	26.0977	25.3591	23.0268	25.6921	26.0305	23.4082	25.5218	26.1029	26.0449	25.335	26.0856	26.1719	25.5374	-0.568365	0.945088	0.511277	-0.824554	0.834065	0.3441	0.294128	0.918983	0.732669	0.104041	0.960031	0.903679
Protein dif-1 OS=Caenorhabditis elegans OX=6239 GN=dif-1 PE=2 SV=1	Q27257	dif-1	33 kDa	26.4875	25.6939	26.5134	25.7152	25.8192	24.7393	25.6929	24.8553	25.6664	26.4568	26.3806	26.3269	26.211	25.6344	26.3505	26.3942	25.6154	26.3008	26.2024	26.6927	25.6862	-0.826713	0.670633	0.0434554	-0.807031	0.326229	0.0480839	-0.322758	0.860398	0.405623	0.09029	0.956659	0.814252
Mesocentin OS=Caenorhabditis elegans OX=6239 GN=dig-1 PE=1 SV=1	A0A679L8M9	dig-1	1372 kDa	22.7154	22.9064	23.5265	22.3286	23.3657	25.5492	22.809	26.5428	24.5454	21.2923	20.4225	21.0244	20.1471	19.9598	21.6864	21.5929	20.8531	19.9133	20.2778	21.337	21.512	1.58299	0.782579	0.0805393	0.698433	0.864276	0.423244	-0.315301	0.917178	0.715581	0.255871	0.954635	0.767308
Group of Mesocentin OS=Caenorhabditis elegans OX=6239 GN=dig-1 PE=1 SV=1+1	A0A679L8M9 (+1)	dig-1.1		22.7154	22.9064	23.5265	22.3286	23.3657	25.5492	22.809	26.5428	24.5454	22.795	21.3546	22.3476	21.5537	21.6318	20.4721	20.3451	21.8071	20.6102	21.4595	20.6737	21.0423	1.58299	0.766013	0.072513	0.698433	0.859838	0.409546	-0.946532	0.798314	0.267795	0.137688	0.958811	0.869551
Mesocentin OS=Caenorhabditis elegans OX=6239 GN=dig-1 PE=1 SV=2	Q09165	dig-1.2	1373 kDa	22.7154	22.9064	23.5265	22.3286	23.3657	25.5492	22.809	26.5428	24.5454	21.9312	21.3582	20.83	20.9351	22.4917	21.6214	20.552	20.9135	21.6131	20.9398	21.2183	22.3255	1.58299	0.766534	0.0727461	0.698433	0.859976	0.409958	0.309577	0.91686	0.712648	0.468338	0.943835	0.578423
Mesocentin OS=Caenorhabditis elegans OX=6239 GN=dig-1 PE=1 SV=2	Q09165	dig-1	1373 kDa	20.84	20.3145	20.242	21.4034	20.9773	22.052	20.6748	20.3837	20.713	20.8644	20.7738	22.0509	20.9815	24.8622	21.9377	20.3987	19.8548	23.2178	26.3132	18.8437	21.4375	0.125035	0.965625	0.927844	1.01207	0.876814	0.467145	1.36407	0.832158	0.330224	1.04108	0.932857	0.454691
Disorganized muscle protein 1 OS=Caenorhabditis elegans OX=6239 GN=dim-1 PE=1 SV=3	Q18066	dim-1	72 kDa	31.8333	31.6462	31.7817	31.6739	31.54	31.7061	31.6634	31.671	31.6727	31.6553	31.9996	31.9663	31.9749	32.0173	32.0143	32.0072	32.1056	31.9284	31.7721	32.154	31.8546	-0.0847206	0.955955	0.679303	-0.113721	0.900531	0.57974	0.128425	0.891045	0.53226	-0.0868566	0.949803	0.671726
Probable exosome complex exonuclease RRP44 OS=Caenorhabditis elegans OX=6239 GN=dis-3 PE=3 SV=2	Q17632	dis-3	109 kDa	23.9445	25.0201	23.8366	25.1122	24.3646	25.0655	24.4994	25.0342	24.7135	24.0522	23.7739	23.9442	24.2277	25.197	24.9392	24.5362	21.9673	23.8334	24.3896	23.304	25.2857	0.481998	0.935243	0.412349	0.580393	0.825136	0.325793	0.864548	0.675692	0.150252	0.880783	0.845694	0.143204
DIS3-like exonuclease 2 OS=Caenorhabditis elegans OX=6239 GN=disl-2 PE=1 SV=2	Q09568	disl-2	97 kDa	21.8623	22.3393	21.4271	22.2673	22.4602	21.3584	22.5028	23.4763	21.6689	24.0531	22.2834	23.5989	22.2675	24.728	22.5728	22.1686	22.0379	20.7482	20.7075	20.7709	20.4186	0.673122	0.918791	0.306198	0.152411	0.929129	0.813998	-0.122354	0.92952	0.850147	-1.01918	0.833787	0.128764
Glutathione-independent glyoxalase DJR-1.1 OS=Caenorhabditis elegans OX=6239 GN=djr-1.1 PE=1 SV=1	P90994	djr-1.1	20 kDa	24.9956	24.7643	25.1306	24.8916	24.7576	24.5581	25.0966	23.6555	25.0244	25.0896	24.3534	25.502	25.4966	23.9253	25.2722	24.8693	25.7949	24.3819	25.5654	25.6268	25.5584	-0.371322	0.937976	0.436273	-0.227749	0.908586	0.631033	-0.0836052	0.930251	0.859627	0.568114	0.892889	0.239298
Dihydrolipoyllysine-residue acetyltransferase component of pyruvate dehydrogenase complex, mitochondrial OS=Caenorhabditis elegans OX=6239 GN=dlat-1 PE=1 SV=1	Q19749	dlat-1	53 kDa	29.1141	28.8868	29.0024	28.6965	28.7575	28.701	28.9636	28.8519	29.0188	29.0453	29.4282	29.0538	29.0436	29.5341	29.1501	28.8574	29.234	28.892	29.1809	29.0647	29.0114	-0.0562642	0.961249	0.799063	-0.282763	0.73891	0.211334	0.0668494	0.92194	0.762402	0.0912122	0.950284	0.680332
2-oxoacid_dh domain-containing protein OS=Caenorhabditis elegans OX=6239 GN=dlat-2 PE=1 SV=1	O45279	dlat-2	36 kDa	25.0686	25.6551	25.0886	24.9215	25.2669	24.9192	24.9814	25.1458	25.2845	25.4216	25.9696	25.8788	25.5702	25.6298	24.8919	25.8122	25.4897	25.7765	24.725	25.573	25.657	-0.13352	0.955104	0.662889	-0.234891	0.871042	0.445899	-0.392682	0.751643	0.209564	-0.374433	0.889974	0.230521
Dynein light chain 1, cytoplasmic OS=Caenorhabditis elegans OX=6239 GN=dlc-1 PE=1 SV=1	Q22799	dlc-1	10 kDa	25.8229	24.1948	26.2861	26.3145	23.8006	25.7937	25.2369	19.5949	26.5149	20.805	19.8139	20.5615	22.1139	20.8912	20.0386	27.3812	26.6074	25.6768	25.3583	23.4178	23.885	-1.65233	0.892131	0.210087	-0.131633	0.937209	0.918522	0.621105	0.906826	0.630491	-2.33475	0.776158	0.0833527
Dihydrolipoyl dehydrogenase, mitochondrial OS=Caenorhabditis elegans OX=6239 GN=dld-1 PE=3 SV=2	O17953	dld-1	53 kDa	29.5355	29.6615	29.5587	29.1144	29.5294	29.4377	29.2649	29.7736	29.3939	29.7718	30.0039	29.9225	29.7206	29.9533	29.9641	29.51	29.8924	29.7767	29.755	29.9711	29.9283	-0.107737	0.953428	0.632467	-0.224717	0.824254	0.324081	-0.0200461	0.935159	0.928851	0.158469	0.935838	0.483545
Disks large homolog 1 OS=Caenorhabditis elegans OX=6239 GN=dlg-1 PE=1 SV=1	G5ECY0	dlg-1	107 kDa	25.3448	25.9495	25.8371	25.5186	25.9459	25.665	25.9483	27.102	25.6672	25.642	24.6556	24.4683	25.0255	26.7398	25.2812	25.2613	23.748	25.0872	26.3337	25.3075	24.7329	0.528707	0.926202	0.347357	-0.000657382	0.942282	0.999055	0.760156	0.722105	0.182724	0.759176	0.870371	0.183259
Dynein light intermediate chain OS=Caenorhabditis elegans OX=6239 GN=dli-1 PE=1 SV=1	G5ECK7	dli-1	48 kDa	26.7675	26.5013	26.7848	26.5242	26.5694	26.3545	24.4721	25.5508	26.6768	26.8247	27.0394	27.0006	25.5156	24.8965	26.1848	26.6056	26.6033	26.5736	26.7299	25.7398	24.6856	-1.11796	0.651409	0.0397113	-0.201832	0.916647	0.692168	-1.42261	0.102182	0.0114981	-0.87571	0.800596	0.0988934
Group of Dynein light intermediate chain OS=Caenorhabditis elegans OX=6239 GN=dli-1 PE=1 SV=1+1	G5ECK7 (+1)	dli-1.1		26.7675	26.5013	26.7848	26.5242	26.5694	26.3545	24.4721	25.5508	26.6768	20.6734	21.0693	22.1128	21.0306	20.7492	22.8727	20.7513	22.0411	20.4954	21.1781	21.5825	22.283	-1.11796	0.784693	0.0816645	-0.201832	0.922257	0.74212	0.26564	0.911368	0.665344	0.585254	0.917953	0.345844
Dynein light intermediate chain OS=Caenorhabditis elegans OX=6239 GN=dli-1 PE=1 SV=1	G5ED34	dli-1.2	49 kDa	26.7675	26.5013	26.7848	26.5242	26.5694	26.3545	24.4721	25.5508	26.6768	20.863	19.8287	20.6246	19.5972	21.2307	21.4653	22.3502	21.103	21.0582	22.023	19.7324	20.2884	-1.11796	0.805571	0.0942747	-0.201832	0.923349	0.752678	0.325676	0.904219	0.611998	-0.822526	0.882154	0.209459
Dihydrolipoyllysine-residue succinyltransferase component of 2-oxoglutarate dehydrogenase complex, mitochondrial OS=Caenorhabditis elegans OX=6239 GN=dlst-1 PE=1 SV=2	O45148	dlst-1	50 kDa	28.631	28.5307	28.3517	28.2999	28.4312	28.5248	28.484	28.2081	28.6523	28.3593	28.7628	28.5797	28.6412	28.9515	28.4385	28.4361	28.6822	27.9654	28.6064	28.8662	28.543	-0.0562874	0.962111	0.821969	-0.0858196	0.921162	0.731811	0.109818	0.910871	0.66135	0.310635	0.887868	0.224511
Dynactin subunit 1 OS=Caenorhabditis elegans OX=6239 GN=dnc-1 PE=1 SV=1	L8E938	dnc-1	145 kDa	22.7535	20.9663	22.2839	21.9841	22.8017	24.0944	23.3734	24.1287	23.8365	20.9688	20.8946	20.8418	22.4431	21.0922	19.2013	22.3813	20.837	21.9088	21.2378	21.275	21.6657	1.77831	0.47752	0.0192737	0.958827	0.700764	0.180805	0.0104597	0.938836	0.988023	-0.316196	0.948602	0.651008
Dynactin subunit 1 OS=Caenorhabditis elegans OX=6239 GN=dnc-1 PE=1 SV=2	Q23542	dnc-1	148 kDa	20.0998	20.0313	20.4411	20.3569	21.0643	19.6957	20.1444	21.8248	21.3059	20.6286	19.7117	22.3122	20.9521	19.929	19.6836	18.435	17.9838	21.5924	23.7615	21.802	21.9064	0.90097	0.917988	0.302244	0.181559	0.930726	0.832731	-0.695939	0.865455	0.422497	3.15292	0.0992299	0.00173618
Probable dynactin subunit 2 OS=Caenorhabditis elegans OX=6239 GN=dnc-2 PE=1 SV=1	Q09248	dnc-2	37 kDa	25.1706	25.0907	25.2926	25.7047	25.2603	25.3839	25.3806	24.5411	24.6378	25.6012	25.5595	25.4942	25.5765	25.7431	24.0556	25.5397	25.3873	24.6587	25.9936	25.9829	25.7569	-0.331477	0.932866	0.393325	0.26501	0.883242	0.493224	-0.426584	0.803161	0.275418	0.71588	0.761838	0.0759461
DnaJ homolog subfamily B member 1 OS=Caenorhabditis elegans OX=6239 GN=dnj-1 PE=1 SV=1	Q17438	dnj-1	47 kDa	22.6909	22.3934	22.3793	21.591	22.3417	21.9387	23.2197	22.2251	21.2379	23.091	23.1657	21.9231	23.0988	20.7943	20.4721	21.8492	21.1952	21.8155	22.5498	20.9369	22.1334	-0.260332	0.9562	0.684155	-0.530779	0.860185	0.410585	-1.27156	0.409181	0.0595435	0.253393	0.950926	0.692097
DnaJ homolog dnj-10 OS=Caenorhabditis elegans OX=6239 GN=dnj-10 PE=3 SV=1	Q8TA83	dnj-10	50 kDa	24.5399	23.7052	24.5274	22.8411	23.6709	23.1521	23.4596	24.0406	24.0096	26.1505	25.7315	23.3379	23.6484	23.6671	22.7162	22.7688	22.331	23.041	22.601	22.1063	22.8091	-0.420912	0.939912	0.454715	-1.03615	0.451437	0.0771168	-1.7294	0.0560999	0.00602876	-0.208142	0.951859	0.709825
DnaJ homolog subfamily C member 2 OS=Caenorhabditis elegans OX=6239 GN=dnj-11 PE=1 SV=1	Q94216	dnj-11	69 kDa	21.676	26.3512	23.6154	24.4098	24.6611	25.477	25.3918	25.8568	25.368	25.2523	26.8204	25.4566	24.867	27.1815	25.5563	25.1845	25.0863	25.8	26.3599	26.587	26.6017	1.65802	0.74133	0.0626782	0.968401	0.784003	0.26034	0.0251869	0.938134	0.976182	1.15927	0.869415	0.181376
DNaJ domain (Prokaryotic heat shock protein) OS=Caenorhabditis elegans OX=6239 GN=dnj-12 PE=1 SV=1	O45502	dnj-12	44 kDa	27.0076	27.2333	27.2663	26.9856	27.2511	26.9704	26.9084	27.2011	26.6837	26.9922	27.3007	26.4373	27.0327	27.332	26.4515	27.2045	27.7603	27.3095	27.0504	27.1463	26.5355	-0.238026	0.9378	0.434656	-0.100028	0.922113	0.740747	0.0286399	0.934865	0.92441	-0.514052	0.805188	0.102325
J domain-containing protein OS=Caenorhabditis elegans OX=6239 GN=dnj-13 PE=1 SV=1	Q20774	dnj-13	36 kDa	26.303	26.2163	26.5219	26.1612	26.3877	26.247	26.1897	25.2708	26.367	26.7719	26.3401	25.3749	26.7	26.0025	26.744	26.712	26.5464	26.7569	26.6631	26.3817	24.8925	-0.404571	0.929455	0.36856	-0.0817807	0.932459	0.854051	0.319893	0.879075	0.475059	-0.692662	0.836965	0.132377
J domain-containing protein OS=Caenorhabditis elegans OX=6239 GN=dnj-16 PE=1 SV=1	Q22028	dnj-16	43 kDa	24.3517	24.2801	24.3769	24.7109	24.0469	23.1181	24.3681	23.3782	23.4424	25.1019	24.8279	25.2292	25.0712	25.283	25.0391	24.5626	25.0429	23.4203	24.0541	25.4709	25.3745	-0.606654	0.893138	0.212732	-0.377587	0.866765	0.431319	0.0781343	0.930993	0.869464	0.624595	0.878257	0.200136
DNaJ domain (Prokaryotic heat shock protein) OS=Caenorhabditis elegans OX=6239 GN=dnj-19 PE=1 SV=1	O16303	dnj-19	48 kDa	25.7846	26.7708	26.5994	26.2424	26.2546	26.127	26.2285	25.6519	25.6868	26.3407	26.4552	26.1678	26.0277	25.9905	25.9603	26.5328	26.6501	26.5557	25.1089	25.9149	26.0306	-0.529186	0.79702	0.0887549	-0.176946	0.895879	0.553679	-0.328426	0.804636	0.277812	-0.894708	0.283935	0.0072781
DnaJ homolog dnj-2 OS=Caenorhabditis elegans OX=6239 GN=dnj-2 PE=1 SV=1	Q17433	dnj-2	40 kDa	24.7684	24.6473	24.6825	24.6883	24.5349	24.6647	23.9378	23.7734	24.5166	25.1494	25.6388	24.9685	25.3359	24.9114	24.1929	25.5113	26.2118	26.2963	24.9316	26.38	26.4584	-0.623465	0.848735	0.133246	-0.0700619	0.933031	0.861337	-0.438856	0.807334	0.282287	-0.0831169	0.957528	0.835869
DnaJ homolog dnj-20 OS=Caenorhabditis elegans OX=6239 GN=dnj-20 PE=3 SV=2	Q8MPX3	dnj-20	40 kDa	24.5738	24.5755	24.3728	24.4178	24.585	24.8111	24.7645	24.8555	24.5004	25.4988	25.7878	24.6899	24.9594	25.4561	24.9836	25.5787	24.2244	25.2156	25.3456	25.1172	23.5494	0.199387	0.954477	0.65122	0.0972315	0.930085	0.825106	-0.192471	0.911013	0.662488	-0.33549	0.93228	0.449446
Auxilin OS=Caenorhabditis elegans OX=6239 GN=dnj-25 PE=1 SV=1	G5EDJ6	dnj-25	87 kDa	21.8195	20.5069	20.2676	21.9938	19.6249	20.7897	21.8559	21.7916	21.3552	20.5263	21.2724	19.8053	22.2366	21.1494	20.6043	21.1011	20.4068	21.4015	20.99	21.1004	20.9124	0.802894	0.878208	0.178584	-0.0618555	0.936976	0.915132	0.79541	0.721766	0.182449	0.0311504	0.9618	0.957195
DnaJ homolog subfamily C member 10 OS=Caenorhabditis elegans OX=6239 GN=dnj-27 PE=1 SV=1	Q9XWE1	dnj-27	91 kDa	24.3273	23.9643	23.9692	24.8413	24.0511	23.6154	23.8737	24.771	23.4164	23.698	24.0133	24.109	22.839	24.3937	23.7835	23.1871	22.0901	22.7828	23.1311	22.8722	23.0267	-0.0665437	0.964076	0.878513	0.0823915	0.93213	0.849919	-0.268031	0.89254	0.540308	0.323329	0.933564	0.461265
J domain-containing protein OS=Caenorhabditis elegans OX=6239 GN=dnj-29 PE=1 SV=1	Q9U1V9	dnj-29	87 kDa	26.9911	27.0725	27.004	26.5801	27.1115	27.1784	26.7151	26.9868	26.8937	27.0778	27.4826	27.5155	26.7178	27.4593	26.1498	26.8097	26.3075	27.5204	26.9564	26.4721	27.3237	-0.157377	0.955147	0.663688	-0.065899	0.932548	0.855179	-0.582978	0.616191	0.119799	0.0381982	0.960443	0.915717
DNaJ domain (Prokaryotic heat shock protein) OS=Caenorhabditis elegans OX=6239 GN=dnj-7 PE=1 SV=1	P91189	dnj-7	56 kDa	25.6859	25.7299	25.7654	25.3607	26.0257	25.6608	25.4146	25.3167	25.6361	25.9539	26.1001	26.0836	25.8757	25.4677	25.3009	25.8932	25.7378	24.3336	25.402	25.8644	25.3596	-0.271254	0.93816	0.437968	-0.0446943	0.935727	0.897389	-0.497804	0.696096	0.163337	0.220531	0.939803	0.527021
J domain-containing protein OS=Caenorhabditis elegans OX=6239 GN=dnj-9 PE=1 SV=2	P91243	dnj-9	64 kDa	23.3292	23.8028	24.2226	22.9543	22.801	22.399	22.5466	23.4355	22.8735	22.0368	22.9699	21.788	22.9226	24.1872	22.4993	21.8441	21.2381	21.0393	23.5393	21.9221	22.6777	-0.833014	0.815405	0.101345	-1.06677	0.294218	0.0405421	0.938146	0.448582	0.067823	1.3392	0.374537	0.0128034
Aspartyl aminopeptidase OS=Caenorhabditis elegans OX=6239 GN=dnpp-1 PE=1 SV=1	Q19087	dnpp-1	51 kDa	27.8105	28.2628	27.83	27.2277	27.7511	27.7102	27.4716	27.9071	27.5518	28.0658	28.3557	28.2335	28.2541	27.9423	28.0119	28.1524	28.7805	28.5489	28.0562	28.2561	28.2048	-0.324271	0.89163	0.20879	-0.404778	0.587711	0.121411	-0.148873	0.895403	0.556382	-0.321566	0.883337	0.212433
Downstream Of DAF-16 (Regulated by DAF-16) OS=Caenorhabditis elegans OX=6239 GN=dod-18 PE=1 SV=2	Q18851	dod-18	22 kDa	21.5773	21.7102	21.9727	23.3802	21.979	23.371	23.4469	21.553	24.0938	20.3778	20.3884	20.6777	21.6263	20.555	20.2654	21.7242	21.9309	21.6003	21.844	22.8955	22.3551	1.27783	0.597777	0.0313353	1.15668	0.328142	0.0485921	0.334258	0.89373	0.546881	0.613061	0.903193	0.275347
Downstream Of DAF-16 (Regulated by DAF-16) OS=Caenorhabditis elegans OX=6239 GN=dod-19 PE=1 SV=2	O61874	dod-19	44 kDa	26.9137	26.9528	27.1583	27.458	26.9818	27.9571	27.7976	27.6509	27.288	27.5799	27.9014	26.6113	26.6042	27.8529	26.8892	27.6164	26.5472	27.3434	27.4192	26.5396	26.452	0.570587	0.88485	0.192524	0.457408	0.805823	0.291753	-0.248751	0.896321	0.561723	-0.365403	0.925788	0.396779
Deoxyhypusine hydroxylase OS=Caenorhabditis elegans OX=6239 GN=dohh-1 PE=3 SV=1	Q17949	dohh-1	33 kDa	25.3197	25.8231	25.3922	26.0856	26.0387	26.2506	25.9839	26.5413	26.1332	25.3239	26.202	25.2372	25.8446	25.6831	26.1798	25.719	25.6916	25.7364	25.865	26.1709	25.7722	0.707805	0.502548	0.0212645	0.613338	0.300829	0.0419673	0.314797	0.802362	0.274136	0.220385	0.931174	0.43966
Dipeptidyl Peptidase Four (IV) family OS=Caenorhabditis elegans OX=6239 GN=dpf-3 PE=1 SV=1	H2KZK7	dpf-3	106 kDa	24.9101	24.1609	24.6652	24.3475	24.7331	25.0596	25.1694	25.0647	24.069	22.4289	20.5488	19.9923	21.3178	20.8847	22.9148	21.064	20.3929	20.6912	20.4917	21.2011	21.9174	0.188949	0.959485	0.755407	0.134636	0.930009	0.824208	0.71575	0.783843	0.247068	0.487365	0.929502	0.425537
Dipeptidyl Peptidase Four (IV) family OS=Caenorhabditis elegans OX=6239 GN=dpf-3 PE=1 SV=1	Q965K3	dpf-3	105 kDa	20.2599	21.2164	20.6279	21.2084	20.7365	20.9884	20.5604	21.8888	21.6178	22.9636	20.3882	22.9713	22.3782	24.483	22.8216	21.9412	20.5928	22.8936	23.8026	24.0015	24.2028	0.654286	0.928084	0.359361	0.276384	0.917053	0.695557	1.11986	0.628802	0.125471	2.19307	0.252233	0.00584588
Acyl-peptide hydrolase OS=Caenorhabditis elegans OX=6239 GN=dpf-4 PE=1 SV=2	Q19086	dpf-4	71 kDa	26.0102	25.8593	25.4452	25.2178	25.4729	25.0009	25.4379	25.629	25.1726	25.5775	25.7995	25.4056	24.715	25.4901	24.585	24.5011	24.0027	25.0729	25.0557	24.9191	25.1284	-0.358341	0.907912	0.259276	-0.541012	0.513767	0.0961899	-0.664138	0.328908	0.04526	0.508847	0.821229	0.115938
Peptidase_S9 domain-containing protein OS=Caenorhabditis elegans OX=6239 GN=dpf-5 PE=1 SV=2	Q9TYX1	dpf-5	82 kDa	25.7758	25.6074	25.7418	25.3977	25.2586	25.2798	25.6771	26.1008	25.3284	25.6305	25.5743	25.8273	24.1865	25.5602	23.8969	23.7987	21.5883	23.7925	24.6866	25.0191	25.0847	-0.00624075	0.967395	0.99007	-0.396292	0.867482	0.433698	-1.12948	0.273998	0.0356215	1.87031	0.0876838	0.00152377
Dolichol-phosphate mannosyltransferase subunit 1 OS=Caenorhabditis elegans OX=6239 GN=dpm-1 PE=1 SV=2	Q9TYJ7	dpm-1	27 kDa	27.7288	27.5524	27.7436	27.1518	27.3011	25.9412	27.1911	25.008	27.4158	28.0271	27.7004	28.1767	25.0032	28.1048	25.5605	27.936	27.792	27.609	27.5878	25.9869	26.2519	-1.13661	0.844618	0.128457	-0.876886	0.762025	0.234263	-1.7452	0.211216	0.0253481	-1.17012	0.823727	0.118321
Dipeptidyl peptidase 3 OS=Caenorhabditis elegans OX=6239 GN=dpt-1 PE=1 SV=3	Q9U3K7	dpt-1	80 kDa	27.5797	27.6786	27.5138	27.5634	27.7354	27.4284	27.698	28.0635	27.4188	27.6661	28.0729	27.8449	27.5057	28.0528	27.7945	26.9897	26.346	27.0704	27.6217	27.4589	27.8274	0.136067	0.952001	0.60842	-0.0149375	0.939611	0.954968	-0.0769433	0.922794	0.771426	0.833989	0.239402	0.00535544
Thioredoxin domain-containing protein OS=Caenorhabditis elegans OX=6239 GN=dpy-11 PE=1 SV=1	G5EC91	dpy-11	27 kDa	27.4339	28.1817	28.1656	28.1841	28.034	28.1287	28.0208	27.6034	28.1579	28.4096	27.6477	28.7291	29.0088	27.924	28.4245	27.8974	28.7548	29.0343	28.4655	27.7254	28.4347	0.000262152	0.967646	0.999458	0.188476	0.907962	0.626742	0.190317	0.905844	0.623401	-0.353622	0.921251	0.365856
Cuticle collagen dpy-13 OS=Caenorhabditis elegans OX=6239 GN=dpy-13 PE=1 SV=2	P17657	dpy-13	30 kDa	23.993	23.0595	20.6156	21.3589	22.7029	21.2195	21.003	19.7163	21.054	24.1882	23.7678	23.9674	23.3928	23.4598	24.3546	21.6335	22.6416	20.5318	20.6623	21.4612	24.6024	-1.96497	0.687196	0.0470938	-0.795622	0.855739	0.397621	-0.238736	0.925175	0.797657	0.639701	0.936918	0.494771
Prolyl 4-hydroxylase subunit alpha-1 OS=Caenorhabditis elegans OX=6239 GN=dpy-18 PE=1 SV=2	Q10576	dpy-18	64 kDa	28.4529	28.9185	28.7206	29.0712	28.7198	28.4831	28.6164	29.0383	28.3479	29.4791	29.8669	29.4566	30.2986	30.345	29.7271	28.6593	28.3599	28.0468	29.0979	28.8703	28.9012	-0.0298267	0.965239	0.915118	0.0606896	0.930364	0.8284	0.522712	0.480758	0.0753992	0.601162	0.66233	0.0438362
Isoform b of AP-2 complex subunit mu OS=Caenorhabditis elegans OX=6239 GN=dpy-23	P35603-2	dpy-23	50 kDa	20.4864	20.5869	19.385	20.9382	20.3806	19.8962	21.9752	21.2291	22.0833	21.8763	20.677	20.9258	21.5895	22.4426	20.227	22.3242	22.5556	25.2534	19.8855	25.4153	21.2026	1.60978	0.859395	0.147147	0.252245	0.929181	0.814585	0.260001	0.926159	0.809002	-1.2099	0.901624	0.269285
Zinc metalloproteinase dpy-31 OS=Caenorhabditis elegans OX=6239 GN=dpy-31 PE=1 SV=2	P98060	dpy-31	67 kDa	21.9453	20.8471	20.2507	20.6858	20.0972	20.5226	21.6198	21.8812	20.2707	20.9019	21.1159	21.1717	21.2324	21.5933	21.1509	20.4152	20.1432	22.77	22.069	21.0153	21.5587	0.242864	0.956419	0.688534	-0.579161	0.834297	0.344601	0.262326	0.911347	0.665168	0.438179	0.934682	0.471997
Col_cuticle_N domain-containing protein OS=Caenorhabditis elegans OX=6239 GN=dpy-4 PE=1 SV=1	O62432	dpy-4	29 kDa	25.8292	25.126	23.4421	24.9998	24.8279	25.6886	25.091	25.3165	25.2533	25.3065	25.2433	25.8898	25.4333	26.8499	25.161	24.9226	24.4761	25.2145	26.9895	25.2661	26.0049	0.421169	0.940976	0.465432	0.372985	0.888612	0.517269	0.334884	0.896108	0.560475	1.21579	0.671951	0.0459756
Cuticle collagen dpy-5 OS=Caenorhabditis elegans OX=6239 GN=dpy-5 PE=3 SV=1	P91285	dpy-5	28 kDa	22.0206	21.2581	21.3534	22.1512	20.8466	21.152	21.2727	20.6358	21.6647	22.5851	20.7428	23.957	23.6579	21.8472	23.1488	23.589	23.0796	22.9851	24.6944	22.9779	23.5079	-0.352956	0.951931	0.60728	-0.160742	0.92916	0.814347	0.456307	0.886182	0.507549	0.508813	0.933503	0.460692
Dihydropyrimidine dehydrogenase [NADP(+)] OS=Caenorhabditis elegans OX=6239 GN=dpyd-1 PE=3 SV=2	Q18164	dpyd-1	115 kDa	28.989	29.0828	28.9553	29.0129	29.0376	29.3828	29.0611	29.5346	29.2955	28.3732	28.3508	28.5961	28.3524	29.5793	28.7043	28.1055	27.5926	28.9604	29.3419	27.5269	28.7611	0.288033	0.944815	0.507987	0.135387	0.923527	0.754436	0.438633	0.826275	0.317619	0.32377	0.933172	0.457602
Dietary restriction down regulated OS=Caenorhabditis elegans OX=6239 GN=drd-5 PE=1 SV=2	Q20840	drd-5	37 kDa	23.4026	24.325	23.8209	24.0958	23.9658	23.136	23.681	23.8907	23.2232	21.0019	22.4984	21.9452	22.2994	20.0302	24.0778	22.5194	21.7698	20.449	20.4532	23.2084	22.8015	-0.251206	0.960139	0.771127	-0.116942	0.93535	0.892169	0.320607	0.916644	0.710663	0.57492	0.938128	0.507882
Dicer-related helicase OS=Caenorhabditis elegans OX=6239 GN=drh-1 PE=1 SV=1	G5EDI8	drh-1	119 kDa	21.0971	20.8752	21.7279	21.7697	21.0793	21.2873	21.3404	20.6735	19.055	20.5395	21.0116	20.811	20.081	21.2141	20.2899	21.4976	21.6505	20.2044	22.3127	21.1845	21.0744	-0.877115	0.839201	0.122579	0.145344	0.927048	0.790808	-0.259062	0.90773	0.637146	0.406322	0.933602	0.461624
Dicer Related Helicase OS=Caenorhabditis elegans OX=6239 GN=drh-3 PE=1 SV=3	Q93413	drh-3	129 kDa	20.276	21.4024	21.6369	20.9766	20.698	22.3026	21.7655	22.6267	20.4566	21.2224	20.3871	21.0816	22.8025	22.7846	21.0734	21.8437	20.1763	21.5846	21.4399	20.8275	20.7603	0.511191	0.937345	0.430533	0.220632	0.921148	0.731684	1.32311	0.369922	0.052186	-0.192297	0.954528	0.764955
Dynamin GTPase OS=Caenorhabditis elegans OX=6239 GN=drp-1 PE=1 SV=1	G5EDY8	drp-1	79 kDa	26.058	25.7664	25.8047	26.1584	25.9446	26.1355	26.2392	26.0985	26.2469	26.2581	26.6742	26.1832	25.7835	26.4108	26.1623	24.9297	24.8177	26.2835	25.944	25.7163	26.3664	0.318493	0.927308	0.35432	0.203115	0.895493	0.551624	-0.253014	0.875386	0.459676	0.665284	0.731552	0.0632511
Dynamin GTPase OS=Caenorhabditis elegans OX=6239 GN=drp-1 PE=1 SV=1	Q8WQC9	drp-1.1	80 kDa	19.9059	21.3012	19.9039	19.3435	21.0096	22.2221	19.8343	19.9963	21.3114	26.2581	26.6742	26.1832	25.7835	26.4108	26.1623	24.9297	24.8177	26.2835	25.944	25.7163	26.3664	0.0103238	0.967307	0.986841	0.488044	0.869281	0.439785	-0.253014	0.913947	0.686792	0.665284	0.90813	0.296001
Group of Dynamin GTPase OS=Caenorhabditis elegans OX=6239 GN=drp-1 PE=1 SV=1+1	Q8WQC9 (+1)	drp-1.2		20.3493	20.2097	20.9522	21.5279	19.2981	20.7407	21.4112	19.7983	21.6464	26.2581	26.6742	26.1832	25.7835	26.4108	26.1623	24.9297	24.8177	26.2835	25.944	25.7163	26.3664	0.448167	0.937053	0.427924	0.0184931	0.940772	0.97365	-0.253014	0.909728	0.652346	0.665284	0.894561	0.244591
RRM domain-containing protein OS=Caenorhabditis elegans OX=6239 GN=drr-2 PE=1 SV=1	O45781	drr-2	23 kDa	24.6159	24.169	24.2278	24.5464	24.0353	24.5885	24.4866	23.2655	24.3798	23.9873	22.7068	24.5411	24.3291	23.6106	23.76	24.0899	24.7573	24.6457	24.8073	24.4484	24.085	-0.29362	0.944453	0.50369	0.0524817	0.936214	0.904226	0.154837	0.917977	0.72305	-0.0507104	0.960161	0.907443
Microsomal triglyceride transfer protein homolog OS=Caenorhabditis elegans OX=6239 GN=dsc-4 PE=1 SV=1	G5ECG7	dsc-4	101 kDa	27.1964	27.3364	26.8436	26.9533	27.1712	27.1419	27.3999	27.7067	27.106	21.5314	21.5331	20.4476	20.0252	20.1147	21.5314	22.7088	20.9833	22.3807	21.5034	20.9551	22.6109	0.278771	0.95091	0.591048	-0.0366392	0.938872	0.943453	-0.613611	0.782063	0.244706	-0.334466	0.939197	0.519953
Microsomal triglyceride transfer protein homolog OS=Caenorhabditis elegans OX=6239 GN=dsc-4 PE=1 SV=1	sp|G5ECG7|MTP_CAEEL	dsc-4		19.9959	19.774	19.978	20.461	19.8503	21.4739	19.4256	19.4303	20.1176	26.9504	26.9606	27.3332	25.9907	27.6076	27.0514	25.3345	24.9097	26.3919	27.3447	25.8016	26.5917	-0.258091	0.952359	0.614297	0.679119	0.719284	0.194661	-0.198171	0.915273	0.698334	1.03393	0.708724	0.0556703
Thymidylate kinase OS=Caenorhabditis elegans OX=6239 GN=dtmk-1 PE=3 SV=1	Q22018	dtmk-1	24 kDa	25.6159	25.4334	25.4846	26.0873	25.9128	25.3542	25.5352	24.5323	24.9746	25.2716	25.5446	25.7859	25.5379	24.4374	26.151	26.1834	25.4633	25.2499	26.3781	25.9355	25.9367	-0.497296	0.897292	0.224275	0.273484	0.884157	0.497165	-0.158606	0.914595	0.692388	0.451199	0.90137	0.268324
NAD(P)H oxidase (H(2)O(2)-forming) OS=Caenorhabditis elegans OX=6239 GN=duox-2 PE=3 SV=2	O01795	duox-2	172 kDa	19.729	19.9229	20.0654	20.0122	20.1837	21.4466	20.2014	20.5835	19.7399	21.5524	21.3614	20.7475	21.0777	21.4828	21.6416	20.5919	20.2539	21.9289	21.8043	21.4281	21.4044	0.269182	0.947431	0.541014	0.641758	0.660388	0.155472	0.180262	0.913305	0.681328	0.62069	0.86251	0.168669
Dauer Up-Regulated OS=Caenorhabditis elegans OX=6239 GN=dur-1 PE=1 SV=3	Q19790	dur-1	80 kDa	25.3588	24.9373	25.1926	25.6622	24.7809	25.0654	25.7732	24.0708	25.1427	23.0059	22.6025	22.7446	23.06	23.4357	21.7087	24.0562	23.2587	22.258	23.9327	24.9235	23.2133	-0.167332	0.959918	0.765747	0.00657871	0.941791	0.990641	-0.0495403	0.93521	0.929623	0.832222	0.85116	0.150746
dUTP diphosphatase OS=Caenorhabditis elegans OX=6239 GN=dut-1 PE=1 SV=1	G5EET2	dut-1	52 kDa	23.2265	22.8635	23.2468	22.8201	22.2017	23.2833	22.8729	22.0242	21.3447	22.0062	20.8467	23.8991	20.3804	20.3128	22.4896	19.632	21.4978	21.1411	19.9646	18.9376	21.7952	-1.03163	0.897112	0.22375	-0.343893	0.915026	0.678954	-1.18975	0.69651	0.16362	-0.524467	0.939998	0.529327
WD_REPEATS_REGION domain-containing protein OS=Caenorhabditis elegans OX=6239 GN=dyci-1 PE=1 SV=1	A0A486WV95	dyci-1	72 kDa	25.5778	25.5286	24.7474	25.1559	25.6817	25.0057	25.1072	25.6258	25.0825	21.5159	21.6116	20.5579	21.6978	19.6927	21.432	21.2746	21.4683	22.5228	20.2121	21.1934	20.3545	-0.0127844	0.967116	0.979841	-0.00351858	0.942014	0.994451	-0.287634	0.897974	0.571595	-1.16857	0.592717	0.0317405
WD_REPEATS_REGION domain-containing protein OS=Caenorhabditis elegans OX=6239 GN=dyci-1 PE=1 SV=1	O45087	dyci-1	72 kDa	20.5437	20.9795	19.4555	21.3933	20.0288	20.7246	19.7312	21.3136	19.6883	24.7827	24.6194	24.1399	24.9266	24.9555	23.7507	23.8357	24.1956	24.8175	25.7382	24.8399	24.786	-0.0818535	0.964071	0.87836	0.389325	0.877568	0.470065	0.0302328	0.936831	0.954906	0.838414	0.835084	0.130219
Isoform b of Dynamin OS=Caenorhabditis elegans OX=6239 GN=dyn-1	P39055-2	dyn-1	94 kDa	26.9294	26.5289	26.3085	26.488	25.7288	25.7774	25.6944	25.9519	25.5668	25.925	25.6757	24.575	24.9055	26.3284	25.0024	25.2685	24.828	25.4483	26.0583	25.2088	25.461	-0.851221	0.724347	0.05705	-0.590867	0.691252	0.174288	0.0201987	0.937264	0.961881	0.394449	0.919823	0.35696
GCS light chain OS=Caenorhabditis elegans OX=6239 GN=CELE_E01A2.1 PE=1 SV=1	Q966L2	E01A2.1	32 kDa	24.6635	24.728	25.0442	24.9362	25.4517	24.4993	24.5956	24.6117	24.5488	20.7472	21.5184	20.8746	21.0564	19.7414	21.0206	20.0191	21.7904	20.2384	20.6531	19.8674	21.4829	-0.226541	0.954387	0.649582	0.150501	0.924323	0.762365	-0.440627	0.852289	0.380995	-0.014808	0.962392	0.976232
Group of GCS light chain OS=Caenorhabditis elegans OX=6239 GN=CELE_E01A2.1 PE=1 SV=1+1	A9CZN9 (+1)	E01A2.1.1		20.723	20.597	20.0522	20.9815	20.6604	21.2412	21.2952	20.4039	20.7515	25.0835	24.8777	24.8849	24.4569	23.6719	25.0149	24.7752	24.6885	24.2703	23.7076	24.1704	24.6705	0.359487	0.923012	0.328528	0.503669	0.695064	0.176855	-0.567456	0.640126	0.130886	-0.395129	0.905403	0.28428
GCS light chain OS=Caenorhabditis elegans OX=6239 GN=CELE_E01A2.1 PE=1 SV=1	Q966L2	E01A2.1.2	32 kDa	19.7901	21.235	20.6224	20.6141	21.2557	19.8031	20.9909	20.8326	18.3105	25.0835	24.8777	24.8849	24.4569	23.6719	25.0149	24.7752	24.6885	24.2703	23.7076	24.1704	24.6705	-0.504493	0.935271	0.41258	0.00847143	0.941688	0.988908	-0.567456	0.843817	0.358021	-0.395129	0.939147	0.519386
GCS light chain OS=Caenorhabditis elegans OX=6239 GN=CELE_E01A2.1 PE=1 SV=1	A9CZN9	E01A2.1	34 kDa	21.6976	20.0486	20.2091	21.6847	21.4232	20.8826	20.0037	20.6068	18.3572	25.0835	24.8777	24.8849	24.4569	23.6719	25.0149	24.7752	24.6885	24.2703	23.7076	24.1704	24.6705	-0.995875	0.779167	0.0787751	0.678405	0.747664	0.219552	-0.567456	0.81793	0.301145	-0.395129	0.93425	0.4678
Serrate RNA effector molecule homolog OS=Caenorhabditis elegans OX=6239 GN=E01A2.2 PE=3 SV=1	Q966L5	E01A2.2	81 kDa	26.1588	25.7523	25.535	25.3197	25.4135	25.3173	25.3712	25.6906	25.1196	25.6853	25.8452	24.9108	24.801	26.7241	25.512	25.6125	23.3123	25.6172	25.6884	25.3686	25.3754	-0.421591	0.938663	0.442661	-0.465221	0.855812	0.397826	0.198595	0.917192	0.715709	0.63012	0.898071	0.256363
Diphthine--ammonia ligase OS=Caenorhabditis elegans OX=6239 GN=CELE_E01A2.5 PE=1 SV=3	Q966L4	E01A2.5	28 kDa	20.4919	19.47	20.8554	22.485	22.5768	22.2039	20.6743	20.6223	20.8072	21.4192	20.1407	20.1013	19.9479	20.3433	22.7587	20.1286	21.6593	21.0037	21.462	22.0696	21.752	0.428862	0.942934	0.486329	2.14946	0.0130157	0.00243404	0.462914	0.873699	0.452942	0.830644	0.871802	0.186142
Uncharacterized protein OS=Caenorhabditis elegans OX=6239 GN=CELE_E01G4.6 PE=1 SV=1	G5EDV0	E01G4.6	100 kDa	27.2172	28.1777	27.6764	28.8127	28.4285	27.4959	27.7527	28.0744	26.4551	27.2627	29.1069	29.1633	28.5897	29.8038	29.4293	26.1782	26.7856	27.5076	29.5128	29.0726	28.9624	-0.263009	0.954117	0.644676	0.555251	0.830035	0.335608	0.763312	0.73193	0.191007	2.35877	0.042167	0.00061173
Probable dimethyladenosine transferase OS=Caenorhabditis elegans OX=6239 GN=E02H1.1 PE=3 SV=2	Q09522	E02H1.1	35 kDa	23.17	23.2404	24.0607	24.8641	24.5113	25.1949	24.997	24.7859	24.542	24.2986	22.8783	21.6695	24.737	25.1391	24.8753	24.7329	24.5298	24.7303	21.4264	23.812	23.6624	1.2846	0.678805	0.0451983	1.36641	0.262561	0.0344594	1.96836	0.0396906	0.00416675	-1.69742	0.344137	0.0109877
Adenylate kinase isoenzyme 6 homolog OS=Caenorhabditis elegans OX=6239 GN=E02H1.6 PE=1 SV=2	Q09527	E02H1.6	21 kDa	21.2811	21.453	22.6018	23.5497	22.1052	24.4344	22.7425	21.4657	23.4741	21.9071	20.3496	21.3694	20.7843	21.7907	21.2751	20.943	21.5358	21.1766	21.1077	20.0795	21.4587	0.782156	0.897718	0.225519	1.58447	0.174572	0.0209604	0.0746676	0.933603	0.905796	-0.336501	0.945032	0.595328
Uncharacterized protein OS=Caenorhabditis elegans OX=6239 GN=CELE_E04F6.4 PE=1 SV=1	Q19056	E04F6.4	71 kDa	21.2748	21.5854	21.2064	22.2582	22.714	22.1988	22.7568	22.631	21.5963	22.0656	20.2783	20.8801	21.2925	19.9399	22.1314	21.4251	21.7273	20.6517	22.1219	20.5635	20.3952	0.972507	0.828452	0.112157	1.03483	0.501124	0.0925288	0.0465875	0.935686	0.936914	-0.241136	0.95042	0.682791
Uncharacterized protein OS=Caenorhabditis elegans OX=6239 GN=CELE_E04F6.9 PE=1 SV=1	Q19064	E04F6.9	14 kDa	22.6414	20.5776	19.1871	23.2523	20.1653	23.212	21.9537	18.6239	22.2199	21.0292	20.8843	21.1023	20.3853	21.5548	21.5873	23.4095	23.993	23.3369	24.2871	21.9383	20.9241	0.130473	0.964894	0.904005	1.4078	0.730938	0.204287	0.170531	0.931387	0.874767	-1.1966	0.9037	0.277354
TLDc domain-containing protein OS=Caenorhabditis elegans OX=6239 GN=eak-7 PE=1 SV=1	Q21342	eak-7	46 kDa	22.0699	22.4841	21.3861	22.1005	21.744	21.0006	21.9632	21.9201	21.7998	21.5927	21.6685	21.5015	21.5868	20.5851	21.4696	22.1527	21.7852	20.7876	21.8244	20.6208	20.9547	-0.0856718	0.962822	0.841717	-0.364987	0.856499	0.399782	-0.373751	0.854963	0.388808	-0.441879	0.911245	0.310419
Glutamyl-tRNA synthetase OS=Caenorhabditis elegans OX=6239 GN=ears-1 PE=1 SV=1	Q23315	ears-1	125 kDa	28.8177	28.6639	28.4815	28.487	28.7277	29.0193	28.8562	29.0584	28.9144	28.0318	27.9336	28.2513	27.5547	29.0173	28.5565	27.9871	27.2344	28.4746	28.686	27.2869	28.3143	0.288672	0.942593	0.482576	0.0903363	0.930068	0.8249	0.303917	0.875496	0.460122	0.197007	0.947343	0.630416
Rab-GAP TBC domain-containing protein OS=Caenorhabditis elegans OX=6239 GN=eat-17 PE=1 SV=1	S6FMY8	eat-17	101 kDa	21.1697	19.9344	20.2694	22.0667	21.7824	20.7789	20.6292	21.7533	20.1753	22.4891	20.7026	20.4112	21.6053	20.8113	21.7593	21.1079	20.5293	21.3983	21.3592	19.9774	20.3336	0.394774	0.944466	0.50385	1.08486	0.454776	0.0780803	0.191057	0.920238	0.74502	-0.4551	0.931439	0.441971
Dynamin-like 120 kDa protein, form S1 OS=Caenorhabditis elegans OX=6239 GN=eat-3 PE=1 SV=3	Q18965	eat-3	110 kDa	23.2622	23.5274	23.4876	23.7028	23.2035	23.5052	23.5122	22.7357	22.9929	23.1052	24.1142	21.399	22.642	22.8862	20.1121	21.6906	21.2288	21.6041	20.1771	21.9834	20.5161	-0.3455	0.952763	0.621064	0.0447661	0.939214	0.94874	-0.992709	0.700507	0.166393	-0.615602	0.923734	0.382251
Sodium/potassium-transporting ATPase subunit alpha OS=Caenorhabditis elegans OX=6239 GN=eat-6 PE=1 SV=1	P90735	eat-6	111 kDa	31.3828	31.3027	31.3163	30.8605	31.1285	31.0932	30.8711	31.3562	30.9328	31.5688	31.7995	31.3868	31.3346	31.8438	31.4022	31.4912	30.6158	31.469	31.5575	31.449	31.5317	-0.280562	0.918086	0.302723	-0.306511	0.785016	0.261662	-0.0581589	0.927766	0.828187	0.320713	0.893448	0.241045
Microtubule End Binding Protein OS=Caenorhabditis elegans OX=6239 GN=ebp-1 PE=1 SV=1	Q9GRZ1	ebp-1	35 kDa	25.0123	23.7242	23.5426	24.5202	23.8802	23.9847	25.4026	23.2748	24.6931	22.7799	22.2767	21.7342	22.8017	20.2052	22.4343	22.4374	19.7702	21.5928	20.3721	19.8984	20.78	0.363822	0.952965	0.624484	0.0353595	0.940048	0.961916	-0.449832	0.893537	0.545805	-0.916662	0.888487	0.22625
Microtubule End Binding Protein OS=Caenorhabditis elegans OX=6239 GN=ebp-2 PE=1 SV=1	Q9XXA2	ebp-2	33 kDa	25.2183	24.6772	24.2257	24.8293	24.2418	24.9153	24.6181	23.4293	24.9489	24.3744	23.1938	24.2563	24.016	23.2103	23.9544	23.5107	24.6724	22.8373	23.5875	24.4191	24.5665	-0.375002	0.941278	0.468546	-0.0449633	0.937999	0.930188	-0.214567	0.91275	0.676679	0.517525	0.913303	0.320614
Enoyl-CoA Hydratase OS=Caenorhabditis elegans OX=6239 GN=ech-1.2 PE=1 SV=1	Q9GYT0	ech-1.2	85 kDa	30.2143	30.0618	30.1244	29.2426	29.7776	29.1981	29.4349	29.832	29.4133	30.1703	30.5646	30.4284	29.4075	30.1631	29.5285	29.9475	28.5231	29.7782	30.0599	29.8227	29.4799	-0.573416	0.829286	0.112912	-0.727442	0.3299	0.0490657	-0.688023	0.417251	0.0611599	0.371248	0.907684	0.29403
Enoyl-CoA Hydratase OS=Caenorhabditis elegans OX=6239 GN=ech-2 PE=1 SV=1	D1MN80	ech-2	32 kDa	25.0029	24.5563	23.6955	24.5104	23.8574	24.9015	24.931	22.8698	24.9463	23.2522	24.0641	24.3319	23.2269	21.9273	23.675	23.3342	24.7613	22.958	24.0656	24.2701	23.2368	-0.16918	0.960913	0.790422	0.0048782	0.941981	0.993879	-0.939662	0.679118	0.152336	0.173006	0.955456	0.785807
Group of Enoyl-CoA Hydratase OS=Caenorhabditis elegans OX=6239 GN=ech-2 PE=1 SV=1+1	D1MN80 (+1)	ech-2.1		25.0029	24.5563	23.6955	24.5104	23.8574	24.9015	24.931	22.8698	24.9463	22.4396	20.5469	21.2197	20.8045	21.3944	21.7019	20.6845	21.1302	20.3735	20.7139	21.7206	20.6419	-0.16918	0.960252	0.773883	0.0048782	0.941952	0.993382	-0.101851	0.930475	0.862571	0.29608	0.946422	0.616027
Enoyl-CoA Hydratase OS=Caenorhabditis elegans OX=6239 GN=ech-2 PE=1 SV=2	Q20184	ech-2.2	31 kDa	25.0029	24.5563	23.6955	24.5104	23.8574	24.9015	24.931	22.8698	24.9463	21.4878	20.9752	19.7306	20.5419	21.4615	21.6267	21.2137	20.9977	20.1291	21.6467	20.2448	22.0677	-0.16918	0.960957	0.791541	0.0048782	0.941983	0.993913	0.4788	0.87492	0.457795	0.539514	0.926744	0.40386
ACB domain-containing protein OS=Caenorhabditis elegans OX=6239 GN=ech-4 PE=1 SV=1	Q09603	ech-4	42 kDa	26.6075	26.0743	26.0385	26.0488	26.0496	26.2992	26.0691	26.2325	26.0408	26.7847	27.1376	26.5777	26.6932	25.806	26.4114	26.6259	26.7291	26.1894	25.8477	25.9685	26.2027	-0.125971	0.954505	0.651728	-0.107565	0.917543	0.699689	-0.529777	0.460099	0.0704424	-0.508487	0.772501	0.0813583
Enoyl-CoA Hydratase OS=Caenorhabditis elegans OX=6239 GN=ech-5 PE=1 SV=3	O45106	ech-5	31 kDa	26.4516	26.789	26.244	25.5414	26.4088	26.2447	25.5285	25.8874	26.2541	25.9735	26.5391	26.0391	26.1468	25.5026	27.2469	26.5561	27.274	26.0166	26.7236	27.2939	26.2614	-0.604912	0.880324	0.182833	-0.429926	0.830867	0.337329	0.114845	0.924949	0.795091	0.144078	0.953586	0.744713
Probable enoyl-CoA hydratase, mitochondrial OS=Caenorhabditis elegans OX=6239 GN=ech-6 PE=3 SV=1	P34559	ech-6	31 kDa	30.5175	30.2343	30.5766	29.7102	30.167	29.7404	30.0717	29.7227	30.137	30.4822	30.3719	30.3969	30.6215	30.5131	30.4963	30.7985	30.5532	30.5164	30.345	30.4902	29.8116	-0.465655	0.75589	0.0682089	-0.570256	0.231203	0.0290806	0.126609	0.902888	0.602941	-0.407063	0.810857	0.106829
Enoyl-CoA Hydratase OS=Caenorhabditis elegans OX=6239 GN=ech-7 PE=1 SV=1	Q9NEZ8	ech-7	28 kDa	27.3324	27.6316	27.7627	27.0826	27.5252	27.0186	27.3316	27.0838	27.2649	28.0905	27.5726	27.935	27.5917	27.2736	27.8221	28.0593	25.6963	27.6898	27.8628	25.4279	27.1889	-0.348814	0.947397	0.540559	-0.366745	0.889234	0.5202	-0.303565	0.901507	0.59381	-0.321959	0.943353	0.571848
ECm29 Proteasome adaptor and Scaffold OS=Caenorhabditis elegans OX=6239 GN=ecps-1 PE=1 SV=3	Q18983	ecps-1	201 kDa	24.0847	24.9407	24.9476	23.6762	24.469	25.3973	24.6907	25.8289	24.966	20.9928	20.199	20.5175	20.8889	21.0696	21.3218	20.2143	22.6002	22.1456	21.2954	20.3367	21.3583	0.504157	0.930961	0.379151	-0.143537	0.927901	0.800151	0.523651	0.845139	0.361441	-0.656551	0.897941	0.25591
DFDF domain-containing protein OS=Caenorhabditis elegans OX=6239 GN=edc-3 PE=1 SV=1	Q21740	edc-3	63 kDa	20.6075	20.3381	18.8596	21.6027	20.5092	20.4104	21.6486	21.225	21.1926	23.0252	21.0448	20.4574	19.4543	20.0989	19.9951	20.6965	20.7822	22.2469	19.4248	21.2192	20.5598	1.42028	0.673755	0.0441098	0.905642	0.704155	0.183221	-1.6597	0.180353	0.0211656	-0.840641	0.884338	0.215007
FHA domain-containing protein OS=Caenorhabditis elegans OX=6239 GN=edc-4 PE=1 SV=1	Q8ITV6	edc-4	95 kDa	24.8622	24.0444	23.7531	24.2761	24.3044	24.0755	24.7886	24.3622	24.5784	24.2548	25.0121	24.1837	24.5111	24.7993	24.3843	24.4297	24.4892	23.4973	24.5739	24.3682	24.2771	0.356499	0.917475	0.299766	-0.00120641	0.942172	0.997153	0.0813652	0.926245	0.810001	0.267689	0.930387	0.432919
FYVE-type domain-containing protein OS=Caenorhabditis elegans OX=6239 GN=eea-1 PE=1 SV=1	Q5FC45	eea-1	140 kDa	20.2941	21.1615	21.2624	20.3287	20.0668	21.4717	18.9203	22.037	20.3596	21.8857	20.8949	21.5221	20.9673	21.2424	20.3439	20.0507	21.4346	21.1973	22.0315	22.2766	20.5111	-0.467007	0.943753	0.495564	-0.283558	0.914865	0.677663	-0.583045	0.857576	0.396731	0.712184	0.909707	0.303155
Probable elongation factor 1-beta/1-delta 1 OS=Caenorhabditis elegans OX=6239 GN=eef-1B.1 PE=1 SV=1	P34460	eef-1B.1	23 kDa	30.9694	30.5932	30.9541	30.9427	30.5741	30.8358	30.8547	29.8787	30.9293	30.9548	30.3119	30.9571	30.7244	30.0685	30.2594	31.213	31.4047	30.1599	30.2787	30.7276	30.7845	-0.284674	0.938252	0.438818	-0.0547073	0.934505	0.880676	-0.39051	0.812973	0.292056	-0.328971	0.922268	0.372426
Probable elongation factor 1-beta/1-delta 2 OS=Caenorhabditis elegans OX=6239 GN=eef-1B.2 PE=1 SV=4	Q9U2H9	eef-1B.2	28 kDa	30.9712	30.5962	30.9136	30.9235	30.5497	30.8046	30.8819	29.8934	30.9756	30.9705	30.3328	30.9076	30.6656	30.1932	30.1917	31.2145	31.4169	30.1567	30.3092	30.7278	30.7798	-0.243387	0.944241	0.501203	-0.0677635	0.932177	0.850505	-0.386797	0.811872	0.290102	-0.323773	0.922423	0.373443
Probable elongation factor 1-gamma OS=Caenorhabditis elegans OX=6239 GN=eef-1G PE=1 SV=1	P54412	eef-1G	44 kDa	31.1508	31.0188	30.5945	30.6058	30.8067	31.0632	30.7224	30.9251	31.0291	31.0577	31.1521	31.2107	31.3386	31.3699	31.1974	31.5128	31.6712	31.6053	31.082	31.3177	31.2059	-0.0291402	0.964637	0.895862	-0.0961331	0.913466	0.666698	0.161832	0.878062	0.47074	-0.394566	0.787569	0.0900926
Elongation factor 2 OS=Caenorhabditis elegans OX=6239 GN=eef-2 PE=1 SV=4	P29691	eef-2	95 kDa	33.9649	33.9423	33.8488	33.9603	33.8512	34.0764	34.002	34.299	34.1778	21.3157	19.8094	21.8128	21.9373	21.7931	21.5863	21.2389	20.7949	20.6775	21.2716	20.0094	19.8603	0.240925	0.950062	0.57815	0.0439604	0.937229	0.918807	0.79293	0.497411	0.0796607	-0.523336	0.891501	0.235052
Isoform b of Elongation factor 2 OS=Caenorhabditis elegans OX=6239 GN=eef-2	P29691-2	eef-2	93 kDa	20.6844	21.4542	21.418	21.2627	20.7311	20.547	21.6599	20.9751	19.7162	34.0421	34.0912	34.0139	34.0515	34.6713	34.3757	34.1536	33.7452	34.1153	34.5601	34.0711	34.2106	-0.401756	0.921419	0.319781	-0.338565	0.856484	0.399739	0.317102	0.867495	0.429673	0.27592	0.936556	0.490964
HECT-type E3 ubiquitin transferase OS=Caenorhabditis elegans OX=6239 GN=eel-1 PE=1 SV=1	U4PBK1	eel-1	466 kDa	22.0154	29.2758	24.3636	23.322	24.3278	29.267	23.4752	26.1397	24.8891	21.1375	21.9222	21.7707	19.9547	22.154	21.969	20.6206	21.7097	20.4924	22.465	20.8674	20.7499	-0.383629	0.961462	0.804617	0.420626	0.926625	0.786251	-0.250937	0.931136	0.871385	0.419876	0.955492	0.786622
Group of HECT-type E3 ubiquitin transferase OS=Caenorhabditis elegans OX=6239 GN=eel-1 PE=1 SV=1+1	U4PBK1 (+1)	eel-1.1		22.0154	29.2758	24.3636	23.322	24.3278	29.267	23.4752	26.1397	24.8891	21.2849	21.489	22.2832	21.8039	20.5958	21.1825	20.3864	21.3353	21.1592	21.3396	21.9544	21.4617	-0.383629	0.961193	0.797606	0.420626	0.925905	0.778618	-0.491615	0.919995	0.742595	0.624952	0.950079	0.676629
HECT-type E3 ubiquitin transferase OS=Caenorhabditis elegans OX=6239 GN=eel-1 PE=1 SV=1	U4PRN6	eel-1.2	466 kDa	22.0154	29.2758	24.3636	23.322	24.3278	29.267	23.4752	26.1397	24.8891	20.1671	21.1856	20.5975	21.1005	21.4988	20.0094	21.176	21.8356	21.3931	19.7992	22.0834	21.5477	-0.383629	0.961381	0.802509	0.420626	0.92641	0.783956	0.219476	0.932217	0.886151	-0.324827	0.957385	0.832245
HECT-type E3 ubiquitin transferase OS=Caenorhabditis elegans OX=6239 GN=eel-1 PE=1 SV=1	U4PBX5	eel-1	466 kDa	21.4842	21.6228	21.1837	20.6453	20.7218	21.1139	20.5569	20.5185	22.0087	21.449	23.7563	23.8656	23.0815	25.0162	25.1389	24.0293	20.2651	25.9489	25.6274	22.3928	23.1104	-0.402207	0.958117	0.724281	-0.603231	0.903498	0.597647	1.38858	0.772524	0.232684	0.29577	0.955859	0.795154
EF HanD calcium binding protein OS=Caenorhabditis elegans OX=6239 GN=efhd-1 PE=1 SV=2	Q9U2A6	efhd-1	77 kDa	20.922	19.6911	20.3828	21.4061	19.378	20.5054	19.6813	21.4568	20.4257	19.7005	20.3822	20.6755	20.0797	21.1186	20.6551	23.2041	21.6468	22.7245	22.3435	22.393	22.0071	0.189252	0.958662	0.736411	0.0978283	0.933059	0.86169	0.365121	0.8883	0.518042	-0.277244	0.946849	0.622625
Isoform b of Eukaryotic elongation factor 2 kinase OS=Caenorhabditis elegans OX=6239 GN=efk-1	O01991-2	efk-1	87 kDa	22.6143	21.6034	20.6493	21.1163	21.28	21.9023	20.5527	20.6996	19.6129	19.687	20.9112	21.7915	21.7226	20.8997	20.3781	22.4099	19.6781	21.2138	22.3509	22.0713	20.9658	-1.33391	0.758038	0.0690886	-0.189448	0.926596	0.785941	0.203567	0.922704	0.770459	0.69539	0.914254	0.325514
Elongation factor 1-alpha OS=Caenorhabditis elegans OX=6239 GN=eft-3 PE=3 SV=1	P53013	eft-3	51 kDa	34.9958	35.0693	34.9825	35.1232	35.127	35.3987	35.1804	35.4914	35.2934	35.1499	35.5618	35.2711	35.417	35.7653	35.6744	35.3767	35.6361	35.2604	35.4845	35.7069	35.4195	0.305831	0.878426	0.179013	0.200405	0.845714	0.371054	0.2913	0.741257	0.199439	0.112615	0.946173	0.612227
Tr-type G domain-containing protein OS=Caenorhabditis elegans OX=6239 GN=eftu-2 PE=1 SV=1	Q23463	eftu-2	110 kDa	27.0867	27.0764	27.1704	26.6831	26.8887	27.3128	27.1193	27.8691	27.2131	26.4911	26.9079	26.8114	26.2081	27.4189	27.0123	26.4747	25.5863	27.0035	27.1151	26.3929	27.0454	0.289385	0.939816	0.453763	-0.149643	0.917183	0.696646	0.143006	0.916507	0.709418	0.496263	0.880817	0.206181
Egalitarian protein homolog OS=Caenorhabditis elegans OX=6239 GN=egal-1 PE=1 SV=2	Q17902	egal-1	65 kDa	22.8803	22.0322	21.4705	23.6556	23.701	22.7516	23.617	24.3316	22.5844	20.8955	21.1665	21.8541	22.3316	21.0384	20.806	20.7587	20.6984	21.6465	21.2068	19.9505	21.8343	1.38334	0.566294	0.0274706	1.24177	0.313402	0.0448579	0.08664	0.931882	0.881515	-0.0373202	0.961533	0.948795
Group of Egalitarian protein homolog OS=Caenorhabditis elegans OX=6239 GN=egal-1 PE=1 SV=2+1	Q17902 (+1)	egal-1.1		22.8803	22.0322	21.4705	23.6556	23.701	22.7516	23.617	24.3316	22.5844	20.6458	21.7347	19.5229	19.6956	21.8177	21.5893	20.5785	22.3834	21.7174	22.0987	21.6148	21.9627	1.38334	0.706228	0.051843	1.24177	0.453485	0.0777059	0.399721	0.894847	0.553189	0.332325	0.946772	0.621427
Isoform b of Egalitarian protein homolog OS=Caenorhabditis elegans OX=6239 GN=egal-1	Q17902-2	egal-1.2	64 kDa	22.8803	22.0322	21.4705	23.6556	23.701	22.7516	23.617	24.3316	22.5844	22.5919	20.9339	20.9908	20.3337	20.3344	20.1562	20.3094	20.8847	20.5489	21.4477	20.1758	20.9331	1.38334	0.437544	0.0164612	1.24177	0.22906	0.0287285	-1.23073	0.241229	0.0299828	0.271192	0.945888	0.607932
Neuroendocrine convertase 2 OS=Caenorhabditis elegans OX=6239 GN=egl-3 PE=1 SV=1	G5ECN9	egl-3	72 kDa	22.6936	22.7594	22.4812	22.8161	22.7535	22.3883	22.2472	22.8466	22.4483	21.3227	20.5951	20.2731	20.2312	22.0898	20.7621	21.5797	21.5726	20.9212	21.8841	20.071	21.7377	-0.13071	0.96093	0.790855	0.00793031	0.941584	0.987149	0.297347	0.893949	0.548112	-0.126925	0.955928	0.796765
EGL-30 OS=Caenorhabditis elegans OX=6239 GN=egl-30 PE=1 SV=1	G5EGU1	egl-30	42 kDa	25.9195	25.9816	26.4983	25.7745	26.1451	26.1738	25.9358	25.62	25.7932	25.5089	25.4425	25.4531	25.997	25.9046	26.0707	26.1152	25.7265	25.689	25.7224	26.6335	26.4231	-0.350186	0.889296	0.202932	-0.102014	0.918082	0.704295	0.522588	0.434438	0.0647351	0.416056	0.838456	0.13413
cGMP-dependent protein kinase egl-4 OS=Caenorhabditis elegans OX=6239 GN=egl-4 PE=1 SV=2	O76360	egl-4	87 kDa	26.8009	26.7532	26.7621	25.877	26.6695	26.0377	26.875	26.306	26.5156	21.738	21.4956	21.6644	20.4116	20.0902	20.6522	20.8345	20.67	22.6511	21.8348	21.0499	20.8211	-0.206547	0.953458	0.632993	-0.577331	0.715983	0.192069	-1.24805	0.0849039	0.00932398	-0.149945	0.952796	0.728414
cGMP-dependent protein kinase OS=Caenorhabditis elegans OX=6239 GN=egl-4 PE=1 SV=1	U4PEQ9	egl-4	87 kDa	20.7085	20.7876	19.5605	20.7817	21.0942	20.838	21.338	21.8997	19.819	27.0812	25.7545	25.4968	25.932	26.789	25.6119	25.8903	23.812	26.0596	26.0669	24.8928	25.0139	0.66671	0.92028	0.313766	0.552397	0.857149	0.401648	0.000169628	0.939518	0.999792	0.0705615	0.960377	0.913771
Eukaryotic translation initiation factor 3 subunit A OS=Caenorhabditis elegans OX=6239 GN=egl-45 PE=3 SV=1	P34339	egl-45	124 kDa	29.6284	29.7383	29.3516	29.2324	29.5003	29.6078	29.6345	29.7761	30.0293	29.0581	29.3512	29.5827	28.9909	30.1707	29.6927	29.5911	29.0479	29.6921	29.8433	28.7542	29.4131	0.240533	0.942072	0.476935	-0.125921	0.918518	0.708067	0.287446	0.857631	0.396899	-0.106849	0.953861	0.750538
EH (Eps-15-homology) domain Binding Protein family OS=Caenorhabditis elegans OX=6239 GN=ehbp-1 PE=1 SV=1	G5ECW3	ehbp-1	102 kDa	20.4325	21.1065	19.7272	20.439	20.24	20.3544	21.9529	21.3964	20.7268	20.4485	20.2656	21.117	22.0219	20.5383	20.902	20.8384	21.6411	20.6317	21.2192	21.5305	20.8761	0.936645	0.700175	0.0502594	-0.0775887	0.933185	0.863314	0.543663	0.77652	0.237597	0.171527	0.951557	0.704006
SUI1 domain-containing protein OS=Caenorhabditis elegans OX=6239 GN=eif-1 PE=1 SV=1	Q967F1	eif-1	12 kDa	25.4006	24.0072	24.6261	24.5549	23.7395	25.2997	24.5762	23.0135	25.5916	21.7951	21.0246	20.7461	21.2905	21.5942	20.8861	25.8955	25.3457	20.1641	25.5249	24.3919	24.4233	-0.284182	0.960974	0.79198	-0.146602	0.935316	0.891692	0.068324	0.936484	0.949389	0.978268	0.921802	0.36939
Eukaryotic translation initiation factor 4C OS=Caenorhabditis elegans OX=6239 GN=eif-1.a PE=1 SV=1	Q9TXU7	eif-1.a	24 kDa	24.3831	26.024	25.8843	26.5133	25.4099	26.3823	26.6826	25.8243	26.4806	24.0298	23.0168	25.5669	26.8145	25.191	24.7256	24.7853	26.29	24.394	21.7319	25.6892	25.8521	0.898673	0.927295	0.354237	0.671345	0.881619	0.486377	1.37254	0.697273	0.164144	-0.731985	0.932176	0.44851
Eukaryotic translation initiation factor 2A OS=Caenorhabditis elegans OX=6239 GN=eif-2A PE=3 SV=2	Q19052	eif-2A	64 kDa	27.1061	26.855	26.7061	27.4944	27.3877	28.1443	27.7913	28.0656	27.9056	27.7381	28.4129	27.794	28.1871	28.9039	27.6853	27.9545	28.0028	27.4433	28.2617	27.8957	28.1911	1.03176	0.233646	0.00513501	0.786395	0.207892	0.025447	0.277097	0.858438	0.399407	0.31595	0.916604	0.338189
Eukaryotic translation initiation factor 2 subunit 1 OS=Caenorhabditis elegans OX=6239 GN=eif-2alpha PE=1 SV=2	Q9BKU3	eif-2alpha	39 kDa	28.1483	28.3119	27.9968	28.2031	28.0604	28.1533	28.238	28.351	28.4163	28.3148	28.5065	28.417	28.1468	28.4645	28.4788	28.3595	28.5257	28.8076	28.54	28.3889	28.2497	0.182751	0.933738	0.400123	-0.0134121	0.939309	0.950223	-0.0493739	0.926953	0.818374	-0.171442	0.929959	0.429321
Eukaryotic Initiation Factor OS=Caenorhabditis elegans OX=6239 GN=eif-2bbeta PE=1 SV=1	Q9XWD5	eif-2bbeta	38 kDa	22.6028	22.7047	22.759	22.5863	22.9993	23.1917	23.155	22.9923	21.468	21.9375	22.3154	20.877	22.9834	21.7086	22.2155	21.315	22.0983	20.8232	21.8629	21.9793	22.091	-0.150387	0.959401	0.75343	0.236957	0.907176	0.621423	0.592514	0.766571	0.225676	0.565558	0.895171	0.246571
Eukaryotic Initiation Factor OS=Caenorhabditis elegans OX=6239 GN=eif-2bdelta PE=1 SV=1	G5EFF9	eif-2bdelta	58 kDa	23.0084	23.0787	23.6419	23.7174	23.7548	23.1315	23.7389	23.9546	23.6066	23.3899	24.1399	23.4166	23.9273	24.1509	22.1224	23.2689	23.8055	19.9872	23.526	23.8891	24.014	0.523761	0.941976	0.475905	0.291587	0.916369	0.689868	-0.248641	0.919067	0.733487	1.45584	0.719141	0.0589534
eIF-2B GDP-GTP exchange factor subunit epsilon OS=Caenorhabditis elegans OX=6239 GN=eif-2bepsilon PE=1 SV=1	Q18994	eif-2bepsilon	76 kDa	24.7944	24.2341	24.3246	23.1833	24.1675	23.9029	22.8528	23.0856	23.7685	24.9434	24.9773	24.4264	24.9841	25.1474	23.9552	23.5101	23.6552	22.1375	24.507	24.979	24.6074	-1.2154	0.348597	0.0110703	-0.699835	0.58054	0.118627	-0.0867979	0.928781	0.840762	1.59686	0.0936263	0.00163143
Eukaryotic translation initiation factor 2 subunit 2 OS=Caenorhabditis elegans OX=6239 GN=eif-2beta PE=3 SV=4	Q21230	eif-2beta	28 kDa	26.8571	27.1618	26.1384	26.8781	26.9482	27.2382	26.4496	26.9029	27.0829	27.254	26.7523	27.1571	26.8203	27.1348	27.4284	26.8805	27.6399	27.6456	27.2358	25.9009	27.1702	0.0927232	0.961563	0.807286	0.302419	0.866454	0.430292	0.0733863	0.929263	0.846861	-0.619691	0.821695	0.116376
Probable translation initiation factor eIF-2B subunit gamma OS=Caenorhabditis elegans OX=6239 GN=eif-2Bgamma PE=2 SV=3	P80361	eif-2Bgamma	45 kDa	20.1225	20.3938	19.8708	21.4961	21.149	20.7095	20.1859	21.5796	21.4087	21.8273	21.6328	21.437	21.6257	21.2294	21.5148	21.4628	22.1033	21.6854	22.4746	22.0991	22.8574	0.928986	0.447153	0.0171105	0.989146	0.093916	0.0119784	-0.175716	0.905781	0.622949	0.726597	0.703712	0.0541852
Eukaryotic translation initiation factor 2D OS=Caenorhabditis elegans OX=6239 GN=eif-2d PE=1 SV=4	Q18186	eif-2d	62 kDa	21.5484	21.9106	21.7142	22.013	21.8548	21.6589	21.6601	19.5822	21.4518	21.4236	22.2662	22.024	21.799	22.194	23.2285	22.0176	19.9284	22.7811	20.8694	21.7588	21.7053	-0.826368	0.890913	0.206961	0.117836	0.932433	0.853731	0.502527	0.86919	0.435809	-0.131202	0.957587	0.83738
Protein-synthesizing GTPase OS=Caenorhabditis elegans OX=6239 GN=eif-2gamma PE=1 SV=1	Q95XR0	eif-2gamma	51 kDa	28.8973	29.0988	28.7007	28.7549	28.9399	29.0507	28.8673	29.3586	28.8601	28.9772	29.8919	29.2911	29.3664	29.9697	29.4652	28.7026	29.4042	29.2815	29.3701	29.4243	29.3362	0.129705	0.954653	0.654462	0.0162377	0.939625	0.955181	0.21371	0.876249	0.463189	0.247432	0.925818	0.396993
Eukaryotic translation initiation factor 3 subunit B OS=Caenorhabditis elegans OX=6239 GN=eif-3.B PE=3 SV=2	Q9XWI6	eif-3.B	83 kDa	28.5508	28.7333	28.3888	28.4765	28.6911	28.5958	28.6472	29.1804	28.5195	29.4084	28.8638	28.9245	28.2537	29.2422	29.5314	29.7036	27.9566	29.6153	29.5229	28.1816	29.6876	0.22476	0.953787	0.638786	0.0301824	0.939267	0.949571	-0.0564578	0.933606	0.905842	0.038857	0.96109	0.935109
Eukaryotic translation initiation factor 3 subunit C OS=Caenorhabditis elegans OX=6239 GN=eif-3.C PE=3 SV=2	O02328	eif-3.C	104 kDa	28.9748	28.8789	28.8265	28.7133	28.5849	28.8232	28.9099	29.1475	28.6435	28.7858	28.8748	28.8659	28.3336	29.2499	28.4712	28.5207	28.0971	28.778	28.899	28.1643	28.6918	0.00691301	0.967142	0.980767	-0.186247	0.888918	0.518706	-0.157274	0.900152	0.585101	0.119744	0.950103	0.677066
Eukaryotic translation initiation factor 3 subunit D OS=Caenorhabditis elegans OX=6239 GN=eif-3.D PE=1 SV=1	P30642	eif-3.D	64 kDa	28.2503	28.2297	28.0724	28.1795	28.1914	28.2036	28.1584	28.3679	28.2349	28.1185	28.39	28.4197	27.5839	28.052	28.3564	28.0725	27.791	28.1403	27.7806	27.7056	27.992	0.0696085	0.959924	0.765906	0.00737366	0.940843	0.974806	-0.311935	0.734349	0.193138	-0.175176	0.933099	0.456929
Eukaryotic translation initiation factor 3 subunit E OS=Caenorhabditis elegans OX=6239 GN=eif-3.E PE=3 SV=1	O61820	eif-3.E	51 kDa	27.8837	27.8783	27.7603	27.8278	27.87	28.0197	28.1359	28.3366	27.7717	27.8749	28.3586	27.9709	27.2938	27.9887	28.5222	27.5115	28.5424	27.8339	27.3535	27.9838	27.9053	0.240608	0.941739	0.473389	0.0650371	0.931751	0.845212	-0.133244	0.914288	0.689725	-0.215104	0.939277	0.52088
Eukaryotic translation initiation factor 3 subunit F OS=Caenorhabditis elegans OX=6239 GN=eif-3.F PE=3 SV=1	Q18967	eif-3.F	33 kDa	26.2051	26.9922	25.5125	26.5182	26.9813	25.6569	26.6296	26.7097	26.7321	27.1185	26.5734	27.0684	27.1926	26.4214	28.3047	27.2001	27.4418	27.3365	27.3559	27.0255	27.0301	0.453905	0.92143	0.319837	0.148875	0.922121	0.740826	0.386112	0.857166	0.395468	-0.188956	0.949984	0.674939
Eukaryotic translation initiation factor 3 subunit G OS=Caenorhabditis elegans OX=6239 GN=eif-3.G PE=3 SV=2	Q19706	eif-3.G	30 kDa	28.1412	28.058	27.8838	27.9013	27.7849	27.8253	27.7575	28.0007	27.9942	20.2603	19.8597	20.6698	20.9387	20.9464	20.0994	20.5266	20.782	21.0597	20.4349	20.5727	21.1054	-0.110182	0.95735	0.70775	-0.190506	0.888908	0.518659	0.398188	0.726526	0.186379	-0.0851019	0.954845	0.771969
Isoform b of Eukaryotic translation initiation factor 3 subunit G OS=Caenorhabditis elegans OX=6239 GN=eif-3.G	Q19706-2	eif-3.G	29 kDa	20.2399	18.72	21.1304	19.8015	20.4867	19.6575	20.8912	22.0326	20.1882	27.7016	28.1334	27.693	28.2924	28.3729	27.8063	28.3002	28.0451	27.8402	27.6158	28.4803	27.5084	1.00724	0.766374	0.0726745	-0.0481985	0.937854	0.928033	0.314528	0.89562	0.557636	-0.193664	0.952235	0.717185
Eukaryotic translation initiation factor 3 subunit H OS=Caenorhabditis elegans OX=6239 GN=eif-3.H PE=3 SV=2	O01974	eif-3.H	41 kDa	27.9286	27.9461	27.8547	27.1937	27.7389	27.8184	26.685	27.2485	28.1701	27.8337	28.1793	27.6677	28.2646	28.4161	27.8619	27.9281	28.4943	27.9618	27.1004	27.4035	27.6853	-0.541935	0.843387	0.12708	-0.326123	0.835695	0.347648	0.287266	0.860726	0.406679	-0.731653	0.667412	0.0449486
Eukaryotic translation initiation factor 3 subunit I OS=Caenorhabditis elegans OX=6239 GN=eif-3.I PE=3 SV=2	Q965S8	eif-3.I	37 kDa	28.6149	28.1847	28.2209	27.7299	28.0886	28.3678	27.7793	28.1511	28.2883	28.2916	28.4548	28.3263	28.7935	28.955	28.1862	28.6635	28.7877	28.3722	28.5553	29.0822	28.1279	-0.267275	0.930551	0.376217	-0.278075	0.84015	0.357705	0.287338	0.837447	0.342336	-0.0193636	0.961516	0.948265
Eukaryotic Initiation Factor OS=Caenorhabditis elegans OX=6239 GN=eif-3.j PE=1 SV=1	Q9XWP7	eif-3.j	23 kDa	27.2234	25.7372	26.6467	27.1726	25.7415	27.0359	26.9873	24.5953	27.3246	26.603	24.9074	26.648	27.4133	26.1599	25.3957	27.2656	26.9685	26.2755	27.6543	27.0757	27.0356	-0.23334	0.959032	0.744847	0.11423	0.933948	0.873263	0.270159	0.916184	0.706482	0.418663	0.942514	0.560688
Eukaryotic translation initiation factor 3 subunit K OS=Caenorhabditis elegans OX=6239 GN=eif-3.K PE=2 SV=1	Q9XUP3	eif-3.K	27 kDa	28.1027	27.6745	27.3176	27.2777	27.2898	27.6981	27.297	26.291	27.5129	26.6765	26.2634	27.2612	27.5034	26.1192	27.9976	28.5184	28.1325	28.1085	27.6609	27.9862	27.7729	-0.664621	0.855742	0.142119	-0.276375	0.891339	0.530372	0.473032	0.810877	0.288356	-0.446455	0.912265	0.315404
Eukaryotic translation initiation factor 3 subunit L OS=Caenorhabditis elegans OX=6239 GN=eif-3.l PE=1 SV=1	A0A1N7SYP6	eif-3.l	63 kDa	20.2063	20.642	21.2574	20.8145	21.0644	20.2086	20.419	20.6373	21.0453	28.6475	28.7744	28.1235	28.3938	28.5004	28.4204	29.0088	28.462	28.2685	28.1466	28.127	28.2112	-0.00140662	0.967567	0.996506	-0.00609237	0.941449	0.984867	-0.07694	0.926317	0.810846	-0.418164	0.879986	0.204186
Eukaryotic translation initiation factor 3 subunit L OS=Caenorhabditis elegans OX=6239 GN=eif-3.L PE=3 SV=1	Q95QW0	eif-3.L	62 kDa	28.3581	28.4337	28.3387	28.0267	28.6275	28.6402	28.3967	28.8714	28.6226	19.9922	21.177	21.012	20.4472	20.5775	21.6407	20.6109	21.782	21.2258	20.9666	21.8707	19.5796	0.253406	0.952578	0.617942	0.0546566	0.936899	0.914017	0.161351	0.920758	0.750254	-0.400627	0.930396	0.432991
Group of Eukaryotic translation initiation factor 3 subunit L OS=Caenorhabditis elegans OX=6239 GN=eif-3.l PE=1 SV=1+1	A0A1N7SYP6 (+1)	eif-3.l.1		19.8201	21.3547	19.9912	20.0809	21.2758	19.217	20.8826	20.9176	20.4696	28.6475	28.7744	28.1235	28.3938	28.5004	28.4204	29.0088	28.462	28.2685	28.1466	28.127	28.2112	0.3679	0.936609	0.42401	-0.197485	0.913326	0.665618	-0.07694	0.930731	0.865966	-0.418164	0.921094	0.364857
Isoform b of Eukaryotic translation initiation factor 3 subunit L OS=Caenorhabditis elegans OX=6239 GN=eif-3.L	Q95QW0-2	eif-3.L	62 kDa	21.2645	20.8392	21.4266	21.6624	21.0254	19.9265	20.5938	21.35	19.2861	28.6475	28.7744	28.1235	28.3938	28.5004	28.4204	29.0088	28.462	28.2685	28.1466	28.127	28.2112	-0.766801	0.829967	0.113536	-0.305348	0.888136	0.515044	-0.07694	0.930952	0.868909	-0.418164	0.922708	0.375329
Eukaryotic translation initiation factor 6 OS=Caenorhabditis elegans OX=6239 GN=eif-6 PE=3 SV=1	O62106	eif-6	26 kDa	28.1773	28.1885	28.105	27.8504	28.23	28.35	27.897	27.7824	28.1727	27.9416	27.5098	28.0199	28.5483	27.8231	28.5209	28.4274	28.6145	28.2564	28.3048	28.7655	28.6535	-0.206181	0.938406	0.440249	-0.0134735	0.939891	0.959407	0.473679	0.525123	0.0873518	0.141852	0.944916	0.593661
Uncharacterized protein OS=Caenorhabditis elegans OX=6239 GN=ekl-1 PE=1 SV=1	Q19731	ekl-1	70 kDa	21.6394	24.5512	20.6296	21.1545	23.8352	20.7873	21.0245	24.0759	22.3689	26.344	21.2609	23.6155	23.0262	24.4138	24.1743	22.9945	19.9254	21.5708	24.0821	23.6069	23.6096	0.216364	0.96357	0.863344	-0.347767	0.926244	0.782202	0.131284	0.934355	0.916799	2.26931	0.778555	0.084702
Uncharacterized protein OS=Caenorhabditis elegans OX=6239 GN=ekl-6 PE=1 SV=3	Q22528	ekl-6	111 kDa	22.7824	22.2453	22.9576	23.137	23.0976	23.1208	23.3454	22.7654	21.5087	21.4797	21.21	20.0586	20.8238	22.1993	21.1887	21.229	20.5632	20.0686	20.8216	21.5876	21.8817	-0.121919	0.961702	0.810955	0.456707	0.847534	0.375625	0.487845	0.838464	0.344757	0.810049	0.830488	0.125179
ELongin B OS=Caenorhabditis elegans OX=6239 GN=elb-1 PE=1 SV=1	G5ECR7	elb-1	13 kDa	23.6014	21.7385	23.2304	23.1402	21.7936	23.4853	22.3031	20.01	22.825	22.0152	21.3647	21.3978	21.589	22.2461	20.9684	21.0442	20.1201	19.3526	22.2111	21.2825	21.9574	-1.14404	0.831708	0.115154	-0.050375	0.938812	0.942519	0.00860201	0.938962	0.990176	1.64473	0.571897	0.0289832
Elongin-C OS=Caenorhabditis elegans OX=6239 GN=elc-1 PE=1 SV=1	Q9BKS1	elc-1	14 kDa	24.6334	24.7441	25.3703	24.0124	24.6109	24.119	24.9663	22.1832	25.2856	23.4454	21.7431	23.8354	23.818	20.8249	23.6389	24.6374	24.6441	23.814	24.2624	23.9056	23.7963	-0.770882	0.926166	0.347132	-0.668478	0.861101	0.413358	-0.247373	0.921714	0.760052	-0.377084	0.94807	0.642163
Elongation of long chain fatty acids protein 1 OS=Caenorhabditis elegans OX=6239 GN=elo-1 PE=1 SV=1	G5EEE5	elo-1	34 kDa	26.6795	27.4821	26.7921	25.9005	26.4064	27.2233	26.3241	26.7637	27.4905	20.8847	20.3516	20.9685	21.7015	20.852	21.2438	21.5306	22.763	21.543	20.6258	20.6521	20.9817	-0.125153	0.960106	0.770306	-0.474523	0.795747	0.276451	0.530843	0.766397	0.225476	-1.19236	0.357188	0.0117946
Elongation of long chain fatty acids protein 1 OS=Caenorhabditis elegans OX=6239 GN=elo-1 PE=1 SV=1	sp|G5EEE5|ELO1_CAEEL	elo-1		20.8458	19.9822	20.5288	20.5305	21.3326	22.2005	21.1827	21.2282	21.5771	28.0926	26.5624	28.059	28.1108	26.5451	27.0986	28.1056	28.3134	28.5245	27.4096	27.0572	26.4749	0.877032	0.802016	0.0919141	0.902238	0.473234	0.0836892	-0.319814	0.889308	0.523179	-1.33392	0.40846	0.01475
Elongation of long chain fatty acids protein 2 OS=Caenorhabditis elegans OX=6239 GN=elo-2 PE=1 SV=1	Q9XVQ9	elo-2	31 kDa	25.1676	26.0958	25.9787	25.3532	25.7442	26.396	25.2583	24.8298	25.8409	21.0105	21.7583	22.0667	21.1751	21.2831	21.1826	20.5071	20.6323	21.2604	21.8431	21.9182	21.4845	-0.437721	0.906383	0.253676	0.0837571	0.929971	0.823764	-0.398244	0.815915	0.297392	0.948675	0.488196	0.0204198
Elongation of long chain fatty acids protein 2 OS=Caenorhabditis elegans OX=6239 GN=elo-2 PE=1 SV=1	sp|Q9XVQ9|ELO2_CAEEL	elo-2		19.3393	19.9917	21.9778	21.7146	20.7167	21.6199	20.0344	20.3953	21.0527	26.793	25.8434	27.0598	26.2249	24.5676	26.0013	26.3372	26.9047	26.8975	26.1667	26.3591	25.966	0.0578247	0.96545	0.922033	0.914103	0.619893	0.135047	-0.967484	0.605169	0.115125	-0.549205	0.920122	0.35879
Putative fatty acid elongation protein 3 OS=Caenorhabditis elegans OX=6239 GN=elo-3 PE=1 SV=2	P49191	elo-3	38 kDa	23.24	23.5701	22.9978	23.5679	23.3566	23.1541	22.8829	22.709	22.8062	23.6735	23.9313	22.0565	23.3511	24.0405	21.2971	23.9717	23.3179	22.6281	23.0432	22.1197	21.8604	-0.469935	0.938609	0.442152	0.0902122	0.93458	0.881679	-0.324208	0.901567	0.594202	-0.964813	0.830124	0.124794
Elongation of long chain fatty acids protein 5 OS=Caenorhabditis elegans OX=6239 GN=elo-5 PE=1 SV=2	Q20300	elo-5	32 kDa	23.9245	23.9249	23.7499	22.9265	23.8162	23.356	23.3843	23.1093	22.4003	21.2572	20.6249	20.8705	21.0822	21.0894	21.3124	21.5691	21.3112	21.5288	20.2631	21.4186	20.5741	-0.901817	0.407857	0.0145727	-0.500209	0.648962	0.149277	0.243806	0.878215	0.471386	-0.717747	0.666858	0.0448254
Elongation of very long chain fatty acids protein 5 OS=Caenorhabditis elegans OX=6239 GN=elo-5 PE=1 SV=2	Q20300	elo-5	32 kDa	19.0565	19.8683	20.5194	20.3755	20.3634	21.9331	20.9696	20.917	20.2787	25.262	25.0631	24.7702	21.5282	21.6755	24.1248	23.5445	24.5391	24.6772	21.7723	21.8202	22.7075	0.907051	0.868027	0.160301	1.07595	0.525443	0.0997182	-2.58898	0.00343537	0.000634852	-2.15362	0.15241	0.00288447
Elongator complex protein 1 OS=Caenorhabditis elegans OX=6239 GN=elpc-1 PE=1 SV=3	Q9N595	elpc-1	138 kDa	20.4893	23.5263	23.574	21.3795	24.0895	24.3505	21.3779	24.8177	24.2685	22.6153	23.0337	21.7709	21.5194	24.4996	21.5709	22.0249	20.6726	24.2442	23.3865	20.7114	22.431	0.958151	0.938065	0.437088	0.743306	0.894255	0.545119	0.0566879	0.937332	0.962986	-0.13757	0.96026	0.910346
ELongator complex Protein Component OS=Caenorhabditis elegans OX=6239 GN=elpc-2 PE=1 SV=3	Q9NEW7	elpc-2	85 kDa	21.7541	22.3373	22.2365	23.4015	22.3532	22.3498	23.616	22.9002	22.3782	22.2081	22.611	22.1845	23.4461	24.7076	23.3677	21.2851	21.1589	19.9504	24.3032	23.6692	22.8157	0.855505	0.811378	0.0983484	0.592189	0.769327	0.242404	1.50592	0.0621771	0.00688894	2.79792	0.00180847	2.68481e-05
Elongator complex protein 3 OS=Caenorhabditis elegans OX=6239 GN=elpc-3 PE=3 SV=2	Q23651	elpc-3	62 kDa	22.065	23.1446	23.235	22.5293	23.4104	23.0404	23.656	23.7585	21.6517	21.0473	20.506	20.6328	20.3728	19.8991	20.1628	22.1912	22.3195	21.6646	22.3758	22.2127	22.4822	0.207238	0.955073	0.662298	0.17849	0.918347	0.706586	-0.583818	0.768281	0.227653	0.298444	0.94011	0.530664
Putative elongator complex protein 4 OS=Caenorhabditis elegans OX=6239 GN=elpc-4 PE=3 SV=1	Q18195	elpc-4	38 kDa	20.6539	20.8149	20.44	22.1496	20.648	20.5319	20.8585	20.8122	20.5867	21.7954	20.9017	20.1547	20.4925	22.0926	20.0956	21.4755	20.8303	21.2649	21.04	20.4861	20.328	0.116219	0.962199	0.824371	0.473584	0.845843	0.371373	-0.057037	0.934112	0.91322	-0.572212	0.905037	0.282767
Uncharacterized protein OS=Caenorhabditis elegans OX=6239 GN=emb-4 PE=1 SV=4	Q9U1Q7	emb-4	170 kDa	21.696	23.5917	24.3713	23.9159	24.8981	25.1871	25.3591	26.518	23.7338	21.141	22.0084	21.4736	25.2676	26.0971	24.2636	24.9979	21.9278	25.7116	26.4703	21.2613	23.3133	1.98399	0.81952	0.104563	1.4474	0.755816	0.227703	3.66848	0.0532141	0.00566184	-0.530811	0.948657	0.651933
Suppressor of Ty 6 homolog OS=Caenorhabditis elegans OX=6239 GN=emb-5 PE=1 SV=1	P34703	emb-5	176 kDa	21.4274	22.7891	22.278	20.5276	23.4043	24.7328	21.3538	26.2813	24.4302	20.8891	22.082	20.5953	20.3465	20.0463	20.9139	23.2483	22.1185	23.3413	23.1592	20.4019	20.4722	1.85691	0.830281	0.113824	0.72338	0.890123	0.52445	-0.753272	0.886209	0.507678	-1.55827	0.868557	0.179711
NADPH--cytochrome P450 reductase OS=Caenorhabditis elegans OX=6239 GN=emb-8 PE=1 SV=1	Q09590	emb-8	75 kDa	28.1814	28.1475	28.0883	27.4477	27.867	27.1854	27.4968	27.9773	27.545	28.1021	28.7108	28.3844	27.3347	27.8268	27.3902	27.7235	27.7383	28.124	27.3244	27.9664	27.9142	-0.46601	0.823574	0.107901	-0.639022	0.252106	0.0326746	-0.881848	0.049211	0.00518846	-0.12694	0.94851	0.649461
Collagen alpha-1(IV) chain OS=Caenorhabditis elegans OX=6239 GN=emb-9 PE=1 SV=5	P17139	emb-9	171 kDa	21.0472	22.0639	22.2274	21.2071	22.5351	24.3877	22.2924	25.9495	24.339	22.3305	20.2579	21.3422	20.568	21.4614	20.815	20.9873	21.2262	21.6531	26.2951	21.0533	19.09	2.41413	0.794347	0.0871357	0.930456	0.883237	0.493202	-0.362075	0.924359	0.788477	0.857257	0.939834	0.527384
ER membrane protein complex subunit 1 OS=Caenorhabditis elegans OX=6239 GN=emc-1 PE=1 SV=1	H2L0C0	emc-1	105 kDa	26.3527	26.4148	26.1878	25.6057	25.6094	26.5074	26.2096	26.5555	26.5212	26.3103	25.9737	24.9801	25.2553	26.2372	24.8656	25.579	24.0791	25.7554	25.7223	25.2791	26.1545	0.110359	0.961919	0.816769	-0.410907	0.854175	0.393244	-0.301991	0.890285	0.528249	0.580799	0.890676	0.232585
ER membrane protein complex subunit 2 OS=Caenorhabditis elegans OX=6239 GN=emc-2 PE=1 SV=1	O76630	emc-2	33 kDa	25.953	25.8912	25.8709	25.9786	25.7669	25.7741	25.912	25.7796	26.1322	26.2415	25.2719	25.7227	26.6725	25.9588	26.5553	26.8332	26.8594	26.8292	26.6309	26.5535	26.1541	0.0362403	0.964586	0.894253	-0.0651646	0.928885	0.811207	0.65017	0.223734	0.0272029	-0.394452	0.857577	0.160467
ER membrane protein complex subunit 3 OS=Caenorhabditis elegans OX=6239 GN=emc-3 PE=1 SV=1	Q9U1X6	emc-3	27 kDa	24.5971	24.432	24.3814	24.2712	24.3758	24.7747	24.2191	23.5888	24.3374	20.4894	21.203	20.9078	21.8726	20.4369	19.9667	24.3521	25.3298	23.7954	24.3379	22.9666	23.1458	-0.421758	0.933204	0.395938	0.00372868	0.941985	0.993945	-0.108012	0.927596	0.826124	-1.00901	0.69898	0.0528354
Membrane magnesium transporter OS=Caenorhabditis elegans OX=6239 GN=emc-5 PE=1 SV=1	E1B6R8	emc-5	16 kDa	22.2059	21.4348	22.1458	22.486	21.5698	21.457	21.8724	21.129	21.8462	22.0663	19.8583	21.7798	21.4639	22.2698	20.6793	22.1424	20.3742	22.1844	20.475	20.7623	20.8456	-0.313022	0.951443	0.599425	-0.0912415	0.934294	0.877852	0.236196	0.914474	0.691335	-0.872683	0.853527	0.154215
ER membrane protein complex subunit 6 OS=Caenorhabditis elegans OX=6239 GN=emc-6 PE=1 SV=1	Q7KPW6	emc-6	12 kDa	22.532	21.8998	20.6493	22.7157	21.8764	22.0533	19.6706	20.6843	20.9259	21.0063	20.7529	20.9107	22.3774	21.8239	21.2755	20.5054	22.2068	21.1251	23.0405	20.5952	20.3132	-1.26673	0.756415	0.0684223	0.521457	0.867508	0.433785	0.935647	0.703654	0.168628	0.0371674	0.961734	0.955088
Emerin homolog 1 OS=Caenorhabditis elegans OX=6239 GN=emr-1 PE=1 SV=1	O01971	emr-1	18 kDa	24.2192	21.7157	22.3506	24.987	22.3165	24.1949	24.4139	19.6347	23.6918	21.9937	19.4521	20.5435	21.0464	20.2369	20.1235	25.5303	23.7286	23.3969	23.5052	22.5741	23.4832	-0.181678	0.963671	0.866349	1.07097	0.826315	0.328106	-0.194164	0.93007	0.857268	-1.0311	0.917966	0.345924
Poly(U)-specific endoribonuclease OS=Caenorhabditis elegans OX=6239 GN=endu-2 PE=1 SV=2	Q9GYM9	endu-2	63 kDa	24.3146	24.6489	24.6364	25.8331	25.0678	25.9656	26.2611	26.5	26.2474	24.451	24.9963	23.3912	24.3843	24.556	25.1287	25.5785	25.4304	25.7768	25.0497	25.6303	25.2018	1.80288	0.00504996	0.000121182	1.08887	0.0617024	0.00804859	0.410191	0.80169	0.273065	-0.301256	0.928435	0.41692
Isoform c of Enolase OS=Caenorhabditis elegans OX=6239 GN=enol-1	Q27527-3	enol-1	50 kDa	30.8874	30.8435	31.0133	30.7593	30.7812	30.8358	30.8976	31.1678	31.0607	31.2097	31.5941	31.3149	31.0723	31.2943	31.4115	31.2167	31.3764	31.2593	31.27	31.229	30.9636	0.127258	0.947896	0.547273	-0.122665	0.897351	0.561676	-0.113547	0.90105	0.590845	-0.129946	0.940795	0.538939
Endoplasmin homolog OS=Caenorhabditis elegans OX=6239 GN=enpl-1 PE=3 SV=1	Q22235	enpl-1	87 kDa	31.3631	31.1371	31.1023	30.7706	30.8638	30.9361	30.7431	31.0194	30.9869	31.3373	31.3122	31.272	30.7236	31.5149	30.9959	31.1315	30.6301	31.1969	31.3215	31.1014	31.0333	-0.284343	0.907551	0.257933	-0.343981	0.692176	0.174905	-0.229056	0.844139	0.358849	0.165879	0.937754	0.503773
(Bos taurus) 63 kDa protein	ENSEMBL:ENSBTAP00000038253	ENSEMBL:ENSBTAP00000038253	63 kDa	33.001	31.8036	32.2119	30.2716	31.2333	32.096	31.2508	32.1453	32.525	33.5203	32.1114	33.4687	32.196	33.4097	33.2071	33.87	31.7752	33.7696	33.641	31.9663	31.8321	-0.365078	0.950843	0.590011	-1.13849	0.542701	0.105214	-0.0958334	0.932282	0.887055	-0.658445	0.916193	0.335913
Equilibrative Nucleoside Transporter OS=Caenorhabditis elegans OX=6239 GN=ent-1 PE=1 SV=1	G5EDJ3	ent-1	50 kDa	25.0274	25.0946	25.1525	24.1806	25.3539	24.1943	24.3416	25.3145	23.9385	25.4067	25.3965	25.2334	25.9671	25.025	25.7823	26.0959	25.9759	25.8695	25.234	25.8736	24.9223	-0.559906	0.871716	0.166542	-0.515208	0.727129	0.201057	0.24596	0.891319	0.533715	-0.637138	0.823866	0.118455
Ectopic P granules protein 3 OS=Caenorhabditis elegans OX=6239 GN=epg-3 PE=1 SV=1	A0A486WWI5	epg-3	48 kDa	24.4028	24.543	24.6804	24.2091	24.7188	24.5729	24.7635	24.9076	24.3839	24.8725	25.5305	25.3292	25.6082	25.4512	21.1211	24.9197	25.3835	25.0862	24.6273	21.7496	25.208	0.142881	0.96409	0.878959	-0.0418583	0.940203	0.964403	-1.18394	0.759328	0.217612	-1.26812	0.87276	0.188115
Group of Ectopic P granules protein 3 OS=Caenorhabditis elegans OX=6239 GN=epg-3 PE=1 SV=1+1	A0A486WWI5 (+1)	epg-3.1		24.4028	24.543	24.6804	24.2091	24.7188	24.5729	24.7635	24.9076	24.3839	24.8725	25.5305	25.3292	25.6082	25.4512	20.5933	24.9197	25.3835	25.0862	24.6273	21.7496	25.208	0.142881	0.964362	0.88728	-0.0418583	0.940356	0.966867	-1.35987	0.729525	0.188925	-1.26812	0.885843	0.218975
Ectopic P granules protein 3 OS=Caenorhabditis elegans OX=6239 GN=epg-3 PE=2 SV=2	Q9XWU8	epg-3.2	52 kDa	24.4028	24.543	24.6804	24.2091	24.7188	24.5729	24.7635	24.9076	24.3839	24.8725	25.5305	25.3292	25.6082	25.4512	20.5485	24.9197	25.3835	25.0862	24.6273	21.7496	25.208	0.142881	0.964383	0.887949	-0.0418583	0.940368	0.967065	-1.37482	0.727094	0.186857	-1.26812	0.88682	0.221617
Laminin-like protein epi-1 OS=Caenorhabditis elegans OX=6239 GN=epi-1 PE=1 SV=1	A0A061AD21	epi-1	407 kDa	27.1227	27.2295	27.2019	26.796	27.4617	28.412	27.1948	28.917	28.1853	21.6849	19.7838	20.265	20.2217	20.9372	21.3325	21.2192	20.9816	20.9205	19.5894	20.9706	20.5215	0.91438	0.824439	0.108637	0.371874	0.884809	0.500011	0.252565	0.908859	0.645655	-0.679986	0.887966	0.224783
Laminin-like protein epi-1 OS=Caenorhabditis elegans OX=6239 GN=epi-1 PE=1 SV=1	A0A061AJI9	epi-1.1	409 kDa	27.1227	27.2295	27.2019	26.796	27.4617	28.412	27.1948	28.917	28.1853	21.851	20.5282	20.7911	19.9082	21.5717	20.2005	20.8554	20.9779	22.2037	20.3418	21.3556	20.9159	0.91438	0.837737	0.121067	0.371874	0.88823	0.515483	-0.496648	0.854519	0.38749	-0.474577	0.927351	0.40847
Laminin-like protein epi-1 OS=Caenorhabditis elegans OX=6239 GN=epi-1 PE=1 SV=1	C1P640	epi-1.2	406 kDa	27.1227	27.2295	27.2019	26.796	27.4617	28.412	27.1948	28.917	28.1853	20.6572	21.8161	21.1351	20.4981	21.9051	20.9353	20.3842	21.2918	21.5033	22.2921	20.5176	19.8921	0.91438	0.86125	0.149817	0.371874	0.894705	0.547462	-0.0899726	0.932038	0.883675	-0.159159	0.955892	0.795913
[truncated: 3,033 more rows]
