# Supplementary material for: Differential impacts of ribosomal protein haploinsufficiency on mitochondrial function
Source: J Cell Biol. 2025 Jan 9;224(3):e202404084. doi: 10.1083/jcb.202404084 (PMC11716151; doi:10.1083/jcb.202404084)
Supplement: Table S2 — shows RNA-seq analysis of all RP haploinsufficient mutants, including predictions for fold changes and P values calculated using EdgeR. [file jcb_202404084_tables2.xls]

## Sheet: rpl-5vsControl
wormSym	wBaseID	rpl-5_vs_control_logFC	rpl-5_vs_control_logCPM	rpl-5_vs_control_F	rpl-5_vs_control_PValue	rpl-5_vs_control_PAdj
aap-1	WBGene00000001	-0.508746	4.97053	0.961153	0.342178	0.58088
aat-2	WBGene00000003	-0.826545	2.97519	0.599762	0.450497	0.669997
aat-3	WBGene00000004	-0.473586	3.19872	0.603401	0.449152	0.668637
aat-4	WBGene00000005	-1.29997	2.51381	1.17497	0.295205	0.537654
aat-5	WBGene00000006	-0.328571	3.04951	0.123282	0.730301	0.855427
aat-6	WBGene00000007	-0.230749	3.79467	0.107522	0.747437	0.86559
aat-9	WBGene00000010	-0.0167679	4.44861	0.00286932	0.957976	0.980692
abl-1	WBGene00000018	-0.288801	5.06023	0.561913	0.464885	0.681027
abt-1	WBGene00000019	-1.4907	4.04619	2.10946	0.166633	0.407001
abt-2	WBGene00000020	-0.203482	5.83108	0.127636	0.725786	0.85167
abt-4	WBGene00000022	-1.65852	6.06719	4.7315	0.0457204	0.231331
abt-5	WBGene00000023	-0.141196	4.33955	0.0253734	0.875528	0.937456
abu-11	WBGene00000034	2.41384	5.47234	3.54238	0.0790229	0.287067
ace-1	WBGene00000035	0.0581211	2.96572	0.00739352	0.932595	0.967563
ace-2	WBGene00000036	-0.20438	4.22792	0.0910666	0.766897	0.879135
acn-1	WBGene00000039	1.85197	8.06201	1.84198	0.194446	0.438953
aco-1	WBGene00000040	-0.965182	7.72882	7.07982	0.017602	0.159129
aco-2	WBGene00000041	-0.00934035	9.89898	0.00137677	0.970882	0.986003
act-1	WBGene00000063	1.12652	3.9085	4.60297	0.0483882	0.236606
act-2	WBGene00000064	-0.0737287	10.6509	0.0516607	0.823214	0.910721
act-3	WBGene00000065	0.329336	3.82208	0.662262	0.428273	0.651067
act-4	WBGene00000066	0.985714	11.7728	8.18496	0.011737	0.131865
act-5	WBGene00000067	0.188487	10.4827	0.103094	0.752501	0.868988
acy-1	WBGene00000068	-0.738679	4.07384	1.50771	0.238085	0.483585
acy-3	WBGene00000070	-0.190903	4.38308	0.0661477	0.800465	0.896509
acy-4	WBGene00000071	0.740033	4.90927	1.83123	0.195682	0.440074
add-1	WBGene00000072	1.64264	2.49034	4.39677	0.0530577	0.245098
add-2	WBGene00000073	-0.43989	3.7883	0.776509	0.391873	0.622589
adm-2	WBGene00000074	0.402708	5.8563	0.705951	0.413756	0.640959
adm-4	WBGene00000075	-0.671216	4.15228	1.52632	0.235339	0.480319
adr-1	WBGene00000079	-0.120339	7.54119	0.299636	0.592023	0.769608
adr-2	WBGene00000080	-0.854536	5.03886	3.8357	0.0687004	0.270785
ads-1	WBGene00000081	0.566702	7.33644	1.24133	0.282449	0.523493
adt-1	WBGene00000082	1.28072	5.92114	1.71319	0.209932	0.456747
adt-2	WBGene00000083	0.0960724	6.14211	0.0296917	0.865455	0.932563
aex-1	WBGene00000084	-0.212035	2.96	0.199108	0.661705	0.814964
aex-3	WBGene00000086	-0.468607	4.18175	0.459812	0.50786	0.71108
aex-5	WBGene00000088	0.224276	4.51561	0.109929	0.744733	0.864549
age-1	WBGene00000090	-0.841422	6.28892	2.95184	0.105988	0.330963
ags-3	WBGene00000092	0.488795	4.93305	3.16158	0.0953085	0.315355
agt-1	WBGene00000093	0.546934	3.67314	1.10658	0.309193	0.551719
agt-2	WBGene00000094	-0.808639	4.42686	1.29902	0.271959	0.514405
aha-1	WBGene00000095	-0.281227	3.77162	0.347632	0.564081	0.750258
aip-1	WBGene00000097	3.07017	7.63718	34.3645	2.90927e-05	0.00507449
air-1	WBGene00000098	-1.31873	6.10815	6.26622	0.0241164	0.176497
air-2	WBGene00000099	-2.41581	4.89986	6.20145	0.024745	0.17943
ajm-1	WBGene00000100	1.19818	8.95687	4.13983	0.0596355	0.257728
aka-1	WBGene00000101	-0.673917	7.61983	2.64902	0.124071	0.356096
akt-1	WBGene00000102	-0.243831	6.46883	0.81829	0.379734	0.613446
akt-2	WBGene00000103	0.542778	5.20399	0.903858	0.356558	0.595329
alg-1	WBGene00000105	-0.0961845	6.43442	0.0337738	0.856607	0.927635
alg-2	WBGene00000106	-1.11144	5.70829	5.30641	0.0357016	0.207845
alh-1	WBGene00000107	0.526046	8.58446	6.06094	0.0261748	0.182969
alh-3	WBGene00000109	0.515111	7.37098	2.14358	0.163453	0.404191
alh-4	WBGene00000110	-0.238531	6.43146	0.651931	0.431823	0.6544
alh-5	WBGene00000111	1.08554	4.11849	1.3904	0.256388	0.500506
alh-6	WBGene00000112	-0.328586	6.63775	1.93797	0.183836	0.426649
alh-7	WBGene00000113	0.405919	5.39548	0.740233	0.402895	0.63196
alh-8	WBGene00000114	-0.579335	9.87705	3.55052	0.0787126	0.286403
alh-9	WBGene00000115	-0.461524	7.78398	2.37253	0.143955	0.380925
alh-10	WBGene00000116	-0.424368	3.58664	0.955364	0.343592	0.582122
alh-11	WBGene00000117	0.579689	5.59965	3.81952	0.0692264	0.271462
alh-12	WBGene00000118	0.373665	6.91467	0.486197	0.496111	0.702479
aly-1	WBGene00000120	2.64215	4.79931	63.2545	8.218e-07	0.000589483
aly-2	WBGene00000121	0.663644	7.9314	2.83238	0.112714	0.340393
aly-3	WBGene00000122	-0.387238	6.37689	2.64854	0.124102	0.356096
ama-1	WBGene00000123	-0.241743	8.74038	0.812007	0.381523	0.614663
amt-4	WBGene00000136	-0.647506	4.13732	0.751922	0.399293	0.629645
amx-1	WBGene00000137	-0.547158	3.94269	1.58902	0.226392	0.471424
amx-2	WBGene00000138	0.12717	4.39836	0.0303399	0.86401	0.932212
anc-1	WBGene00000140	0.474862	8.8666	1.39761	0.25521	0.499441
aos-1	WBGene00000142	-0.697727	5.99412	4.12492	0.0600459	0.258388
apc-2	WBGene00000143	-1.24938	5.29355	4.77768	0.0448042	0.230651
apc-10	WBGene00000144	-0.204236	3.82048	0.132282	0.721065	0.849303
apc-11	WBGene00000145	-0.788678	3.04016	0.678877	0.422659	0.647388
ape-1	WBGene00000146	-0.410009	6.42571	2.01727	0.175618	0.417692
aph-1	WBGene00000147	-0.266999	3.36165	0.104319	0.751089	0.868109
aph-2	WBGene00000148	-0.103699	4.87412	0.0843883	0.775345	0.884199
apl-1	WBGene00000149	0.500404	9.14135	0.729018	0.4064	0.634574
apm-1	WBGene00000150	0.30897	5.78277	0.317417	0.581345	0.76253
apn-1	WBGene00000151	-0.00803532	5.24607	0.000235014	0.987967	0.993293
app-1	WBGene00000155	-0.593997	6.5588	3.7819	0.0704684	0.274113
2024-04-01	WBGene00000156	-1.52089	6.18298	5.77521	0.0293873	0.193119
aps-2	WBGene00000157	0.659575	2.39542	0.866172	0.366501	0.60233
apg-1	WBGene00000158	-0.671685	7.17627	12.1123	0.0032807	0.0714779
aps-1	WBGene00000159	1.17578	4.77411	13.1752	0.00240825	0.0590971
apb-1	WBGene00000160	-0.00381891	6.69524	0.00035473	0.985217	0.991991
apa-2	WBGene00000161	0.393676	5.63264	1.07243	0.316523	0.558863
apd-3	WBGene00000162	0.0860033	5.71556	0.0596206	0.810348	0.902915
apb-3	WBGene00000163	-0.218611	6.44488	0.566992	0.462911	0.679895
apm-3	WBGene00000164	-0.261938	3.27466	0.270304	0.610584	0.780352
aps-3	WBGene00000165	-1.3284	4.44108	4.4428	0.0519713	0.244025
apx-1	WBGene00000168	-2.67366	5.04643	7.54914	0.014775	0.146883
aqp-1	WBGene00000169	0.937932	4.72135	4.74839	0.0453828	0.230948
aqp-2	WBGene00000170	0.546541	5.2564	0.745174	0.401367	0.630963
aqp-4	WBGene00000172	0.683124	2.95542	0.512399	0.484908	0.694481
aqp-7	WBGene00000175	-0.597248	7.7252	4.55649	0.0493974	0.239066
aqp-8	WBGene00000176	-0.0615103	4.87857	0.0201631	0.888939	0.945411
aqp-10	WBGene00000178	0.716494	4.87448	2.99489	0.103683	0.327301
aqp-11	WBGene00000179	0.223859	4.36768	0.402852	0.535016	0.730244
arc-1	WBGene00000180	0.326311	4.60523	0.269028	0.61142	0.780808
ard-1	WBGene00000181	0.137876	6.907	0.430911	0.521314	0.720979
arf-1.2	WBGene00000182	0.412556	6.54278	2.45525	0.137622	0.374557
arf-3	WBGene00000183	0.611854	8.22381	7.97266	0.0126638	0.136837
arf-6	WBGene00000184	-0.237685	3.61979	0.470769	0.522753	0.721748
ark-1	WBGene00000186	-0.889041	5.79383	15.6744	0.00122116	0.0409405
arl-1	WBGene00000187	1.03107	3.50955	7.26592	0.0164124	0.154905
arl-5	WBGene00000189	-0.251151	2.93167	0.134724	0.718621	0.848145
arl-8	WBGene00000192	-0.322521	6.18333	0.823658	0.378216	0.612646
arr-1	WBGene00000195	0.901355	3.82327	7.82794	0.0133437	0.140692
aars-1	WBGene00000196	0.223076	5.30414	0.521431	0.481147	0.692341
aars-2	WBGene00000197	0.275331	8.7451	1.58871	0.226435	0.471424
art-1	WBGene00000198	-0.14233	7.46951	0.440617	0.516724	0.717139
arx-1	WBGene00000199	0.392155	5.42317	2.65023	0.123991	0.356096
arx-2	WBGene00000200	-0.0670973	5.61524	0.0418961	0.840522	0.920498
arx-3	WBGene00000201	-0.552605	5.13588	3.9475	0.0651912	0.267355
exos-4.2	WBGene00000202	-0.265599	4.37293	0.165555	0.68974	0.831512
arx-5	WBGene00000203	-0.150153	4.37543	0.148672	0.705127	0.840438
arx-6	WBGene00000204	-0.470937	4.40917	1.74817	0.205575	0.451587
arx-7	WBGene00000205	-0.502084	4.39097	1.4748	0.24304	0.488197
asb-1	WBGene00000206	-0.27886	7.47135	0.893773	0.35918	0.597033
asb-2	WBGene00000207	0.288898	8.65412	0.513756	0.484339	0.693986
trip-4	WBGene00000208	0.599615	6.03886	6.33039	0.0235118	0.175821
asg-1	WBGene00000209	0.0796279	5.29909	0.110872	0.743682	0.863831
asg-2	WBGene00000210	0.352767	5.71822	0.883666	0.361836	0.598925
asm-1	WBGene00000211	1.08685	3.26893	5.25328	0.036512	0.20991
asm-2	WBGene00000212	1.80902	4.37025	20.8318	0.000356812	0.0216057
asp-1	WBGene00000214	0.0390369	11.9053	0.0091709	0.924953	0.963709
asp-2	WBGene00000215	-0.554161	9.30481	1.49098	0.240587	0.486128
asp-3	WBGene00000216	0.00981633	10.5378	0.000498932	0.982469	0.990756
asp-4	WBGene00000217	0.455901	7.70696	2.42724	0.139727	0.377341
asp-5	WBGene00000218	0.152744	8.96028	0.101332	0.75455	0.870707
asp-6	WBGene00000219	-0.355162	10.3773	0.521612	0.481072	0.692341
atf-5	WBGene00000221	0.117748	6.40823	0.0765701	0.785712	0.88958
atf-6	WBGene00000222	0.330323	4.39202	0.262405	0.615803	0.783941
atf-7	WBGene00000223	0.549863	8.58632	4.73283	0.0456937	0.231331
atgp-1	WBGene00000224	0.282242	5.87642	0.192755	0.666784	0.817507
atgp-2	WBGene00000225	-0.847386	5.15109	2.4758	0.136102	0.372483
atl-1	WBGene00000226	-0.0118045	7.01365	0.0018428	0.966315	0.984484
atm-1	WBGene00000227	-0.435185	6.28956	2.89772	0.108974	0.336239
atn-1	WBGene00000228	0.430698	8.06547	1.24332	0.282077	0.523145
atp-2	WBGene00000229	-0.233293	11.4836	0.880805	0.362593	0.599074
atp-3	WBGene00000230	0.29691	9.62731	1.37709	0.258581	0.501449
atx-2	WBGene00000231	-0.076889	8.86174	0.1208	0.732914	0.857303
avr-15	WBGene00000233	-1.33378	3.39333	5.10657	0.0388631	0.215457
baf-1	WBGene00000235	1.31989	5.18446	19.2771	0.000506301	0.0252297
bag-1	WBGene00000236	2.20126	5.37128	54.8327	1.97882e-06	0.000885694
bam-2	WBGene00000237	-0.0689408	5.25648	0.0100091	0.92161	0.961858
bar-1	WBGene00000238	-0.831402	3.62318	0.670401	0.425509	0.649431
bas-1	WBGene00000239	0.091387	3.6995	0.0503095	0.8255	0.912102
pah-1	WBGene00000240	-0.297988	5.50216	1.43699	0.248903	0.494045
bca-1	WBGene00000245	0.145756	4.17235	0.0974325	0.759155	0.873763
bcc-1	WBGene00000246	1.7726	2.91548	4.3207	0.0549124	0.248445
bec-1	WBGene00000247	0.627632	5.754	6.1779	0.0249782	0.180613
ben-1	WBGene00000248	0.0129971	5.15617	0.00194784	0.965369	0.984484
bir-1	WBGene00000249	-0.111407	4.66795	0.0528149	0.821286	0.909236
bir-2	WBGene00000250	-1.44702	4.52294	4.15812	0.0591368	0.257327
bli-1	WBGene00000251	3.17353	9.73978	4.60349	0.0483769	0.236606
bli-2	WBGene00000252	2.69075	8.27895	3.34204	0.0871368	0.301391
bli-3	WBGene00000253	0.301467	5.49572	0.264265	0.614565	0.783006
bli-4	WBGene00000254	0.144487	7.53072	0.392061	0.540467	0.734757
bli-6	WBGene00000256	2.73036	9.29454	5.98368	0.0270015	0.186046
bmk-1	WBGene00000257	-0.621031	6.80514	3.24309	0.0915091	0.308473
bpl-1	WBGene00000259	-0.614854	5.03978	4.58649	0.0487431	0.237476
bra-1	WBGene00000262	1.48106	3.44729	8.00803	0.0125037	0.136203
F23H11.5	WBGene00000263	0.343426	7.42296	1.30652	0.270635	0.513149
brc-1	WBGene00000264	-1.06036	4.49447	3.77175	0.0708079	0.274432
brd-1	WBGene00000265	-0.952227	4.87727	3.655	0.074856	0.281047
bre-1	WBGene00000266	0.450296	5.54174	0.340626	0.567991	0.753417
bre-3	WBGene00000268	-0.75108	6.81079	10.2246	0.00588354	0.0971044
bre-4	WBGene00000269	-1.27424	4.70414	10.3248	0.00569701	0.0952055
bre-5	WBGene00000270	-0.396299	4.01638	0.593959	0.452655	0.672238
brf-1	WBGene00000271	-0.511227	6.32317	0.826757	0.377343	0.611959
brp-1	WBGene00000273	0.511409	9.17765	4.2188	0.057517	0.254675
btf-1	WBGene00000274	-0.447108	6.47855	2.42351	0.140011	0.377774
bub-1	WBGene00000275	-1.0956	7.39691	5.72531	0.0299938	0.194496
byn-1	WBGene00000276	0.346013	7.08473	3.41893	0.0839107	0.295271
cab-1	WBGene00000277	0.291172	6.76184	0.541693	0.472889	0.686855
cah-1	WBGene00000279	-1.31063	2.39367	1.85216	0.193284	0.438001
cah-3	WBGene00000281	-0.367497	5.57026	0.616375	0.444411	0.665189
cah-4	WBGene00000282	0.095432	5.84497	0.036395	0.851216	0.925558
cah-5	WBGene00000283	-0.154416	5.02308	0.154855	0.699379	0.837405
cal-1	WBGene00000285	0.329469	3.15354	0.21318	0.650796	0.807216
cal-2	WBGene00000286	0.738912	3.55253	1.8664	0.191675	0.436582
cam-1	WBGene00000289	-1.25149	4.98326	6.82426	0.0194007	0.163706
cap-1	WBGene00000292	-0.117233	5.79449	0.221747	0.64437	0.803631
cap-2	WBGene00000293	0.0730786	7.50718	0.121938	0.731711	0.856434
cas-1	WBGene00000294	0.378263	6.06028	1.80794	0.198394	0.443119
cat-4	WBGene00000298	0.0497354	4.2565	0.0210521	0.886535	0.944675
cav-1	WBGene00000301	-3.08909	3.10598	1.43492	0.250485	0.495753
cbp-1	WBGene00000366	-0.305116	8.22399	1.91919	0.185854	0.429195
cca-1	WBGene00000367	-0.409344	4.95566	0.436091	0.518855	0.719026
ccb-1	WBGene00000368	1.28599	3.87541	4.33751	0.054496	0.24789
ccf-1	WBGene00000369	-0.728919	6.15598	4.53561	0.0498586	0.239848
ccg-1	WBGene00000370	0.98808	8.13158	5.03058	0.0401499	0.218308
cox-5B	WBGene00000371	0.508468	7.28583	4.00529	0.0634602	0.265102
cyp-14A5	WBGene00000373	0.881558	5.95187	1.4359	0.249075	0.494071
cyp-44A1	WBGene00000375	-1.08073	4.69337	4.0001	0.0636134	0.265174
ccr-4	WBGene00000376	-0.965557	6.68577	6.31418	0.0236629	0.175908
cct-1	WBGene00000377	0.043042	8.39008	0.043614	0.837334	0.919118
cct-2	WBGene00000378	-0.0275335	7.98147	0.0200097	0.88936	0.945692
cct-4	WBGene00000379	0.519263	8.33045	6.33086	0.0235074	0.175821
cct-5	WBGene00000380	0.226149	8.95841	1.47366	0.243214	0.488252
cct-6	WBGene00000381	0.186535	8.19969	0.934544	0.34875	0.587058
cdc-6	WBGene00000382	-0.960358	5.44644	3.02853	0.101924	0.324493
cdc-14	WBGene00000383	-0.461929	6.21204	2.06125	0.171258	0.412704
cdc-25.1	WBGene00000386	-2.3291	6.90603	10.3793	0.00559822	0.0940602
cdc-25.2	WBGene00000387	-0.887061	4.57215	2.0968	0.167832	0.408732
cdc-25.3	WBGene00000388	-7.50825	3.15588	3.75994	0.072533	0.276965
cdc-25.4	WBGene00000389	-0.312516	2.98073	0.108073	0.746815	0.865422
cdc-42	WBGene00000390	0.0512827	6.69326	0.0764623	0.785858	0.88958
cdd-1	WBGene00000391	2.04207	3.8274	23.0199	0.000223836	0.0157093
cdd-2	WBGene00000392	-0.38207	3.19088	0.30544	0.588493	0.767403
cdf-1	WBGene00000393	0.354175	5.17374	1.06683	0.317748	0.559585
cdh-3	WBGene00000395	0.402631	4.75061	0.204873	0.657181	0.811469
cdh-4	WBGene00000396	-0.0115552	6.78445	0.00104959	0.974575	0.98681
cdh-5	WBGene00000397	2.14917	4.67178	4.98519	0.0409421	0.220785
cdh-10	WBGene00000402	0.575776	6.3824	0.130446	0.72292	0.850091
casy-1	WBGene00000403	0.111736	6.42607	0.0548818	0.817889	0.906982
cdk-1	WBGene00000405	-1.84562	6.55673	6.02054	0.0266033	0.184762
cdk-5	WBGene00000407	0.509046	3.93439	1.75594	0.204622	0.450981
cdk-7	WBGene00000408	-1.19373	5.02654	6.66217	0.0206512	0.167255
cdk-8	WBGene00000409	0.20373	5.07684	0.118201	0.735683	0.859141
cdk-9	WBGene00000410	-0.711152	5.48768	4.76187	0.0451153	0.230948
cdl-1	WBGene00000411	-1.35647	7.49198	6.27268	0.0240547	0.17641
cdt-1	WBGene00000413	-0.738447	5.53583	1.48126	0.242057	0.487298
cec-1	WBGene00000414	0.323468	5.8686	0.285372	0.600895	0.774819
ced-1	WBGene00000415	0.294514	6.15348	0.936261	0.348321	0.586615
ced-2	WBGene00000416	-0.89158	4.51465	1.58163	0.227423	0.472322
ced-3	WBGene00000417	-1.9145	6.17834	5.17914	0.0376788	0.212685
ced-4	WBGene00000418	-0.580323	4.53627	1.01625	0.329122	0.569257
ced-5	WBGene00000419	-0.828267	6.9865	5.2902	0.0359466	0.208505
ced-6	WBGene00000420	-0.0882163	5.21774	0.107729	0.747203	0.86559
ced-7	WBGene00000421	0.216091	7.60081	1.37091	0.259607	0.50277
ced-9	WBGene00000423	-0.72898	5.41814	1.34149	0.264569	0.506697
ced-10	WBGene00000424	0.753345	4.89708	8.91649	0.00908956	0.121259
ced-11	WBGene00000425	0.486984	2.2237	0.212818	0.651072	0.807216
ced-12	WBGene00000426	-0.957781	5.00855	4.93713	0.0418008	0.22298
ceh-18	WBGene00000441	0.139985	4.28514	0.0346465	0.854789	0.927068
ceh-20	WBGene00000443	0.58933	4.07301	0.889663	0.360257	0.598182
ceh-21	WBGene00000444	-3.67624	3.12084	4.53577	0.049855	0.239848
pros-1	WBGene00000448	0.556896	2.89312	0.631522	0.438977	0.660505
ceh-32	WBGene00000453	0.329718	3.55763	0.214022	0.650158	0.806964
ceh-37	WBGene00000458	1.03454	2.83136	2.00611	0.176746	0.41866
ceh-38	WBGene00000459	-0.783204	6.33742	3.44279	0.0829383	0.293963
ceh-39	WBGene00000460	-3.32291	3.19873	3.82373	0.069089	0.271265
ceh-44	WBGene00000464	0.413916	5.95915	2.30782	0.14916	0.3882
cpg-1	WBGene00000465	-4.20631	9.85601	7.05292	0.017782	0.159134
cel-1	WBGene00000466	-0.0610447	5.60579	0.0353957	0.853247	0.926815
cep-1	WBGene00000467	-0.527765	5.87326	1.60051	0.2248	0.47012
cey-1	WBGene00000472	0.544795	7.64709	1.14525	0.301174	0.544062
cey-2	WBGene00000473	-2.17406	9.52007	4.91246	0.0422499	0.223801
cey-3	WBGene00000474	-1.97503	8.21761	5.628	0.0312192	0.19835
cey-4	WBGene00000475	0.695555	10.0727	5.09938	0.0389828	0.215726
cfi-1	WBGene00000476	-0.563356	3.50387	0.337383	0.569819	0.754827
cft-1	WBGene00000477	0.654736	3.42624	0.792174	0.387254	0.618949
cgh-1	WBGene00000479	-1.84093	9.43271	5.3825	0.0345771	0.205426
cgp-1	WBGene00000480	0.250445	6.31016	1.68676	0.213302	0.460022
chd-3	WBGene00000482	0.426137	6.66462	0.949757	0.344971	0.583505
che-3	WBGene00000485	0.424485	3.29489	0.283987	0.601772	0.7755
chs-1	WBGene00000496	-3.14756	7.63613	6.395	0.0229206	0.174126
chs-2	WBGene00000497	1.86372	5.09917	4.45067	0.0517882	0.243712
chk-1	WBGene00000498	-0.160128	5.21266	0.095907	0.760985	0.874858
chk-2	WBGene00000499	-0.566631	4.12765	2.96546	0.118457	0.348369
chn-1	WBGene00000500	0.300168	5.2792	0.470351	0.503108	0.707188
chp-1	WBGene00000502	1.02592	5.799	12.3666	0.00304316	0.068215
cht-1	WBGene00000503	-0.451709	5.50219	0.826166	0.377509	0.612029
cic-1	WBGene00000506	-0.574963	4.25882	0.794485	0.38658	0.618222
cit-1.1	WBGene00000507	-1.09148	4.92636	6.28926	0.0238973	0.176175
cit-1.2	WBGene00000508	-0.302007	5.60327	1.41315	0.252697	0.498348
cka-1	WBGene00000509	-0.809999	4.97002	8.41871	0.0108053	0.12787
ckb-2	WBGene00000512	0.178871	5.50039	0.109825	0.744849	0.864549
ckc-1	WBGene00000515	0.329218	4.45736	1.01273	0.329934	0.569412
cki-2	WBGene00000517	-2.01335	4.69479	18.2751	0.000640147	0.0288877
ckk-1	WBGene00000518	-0.0960167	3.03703	0.0214783	0.885401	0.944124
cku-70	WBGene00000519	0.206524	5.68611	0.499876	0.490206	0.698529
cku-80	WBGene00000520	-0.749368	5.26529	2.02222	0.175121	0.41722
clc-1	WBGene00000522	0.44603	3.80062	0.346987	0.564439	0.750406
cle-1	WBGene00000527	-0.264213	5.17864	0.949984	0.344915	0.583505
clh-1	WBGene00000528	-0.225904	6.27691	0.409033	0.531941	0.72882
clh-3	WBGene00000530	-0.319794	5.23379	0.931181	0.349594	0.587698
clh-5	WBGene00000532	-0.372233	5.63581	1.11068	0.308328	0.550796
clh-6	WBGene00000533	-0.0136538	4.54849	0.00196725	0.965197	0.984484
cpi-2	WBGene00000534	1.31582	6.25997	22.3355	0.000258183	0.0174461
cpi-1	WBGene00000535	1.25945	4.28569	9.60123	0.00721447	0.107428
clk-1	WBGene00000536	-0.590765	3.52194	2.22602	0.156077	0.396031
clk-2	WBGene00000537	-0.908743	4.91082	2.4798	0.135808	0.372033
cln-3.2	WBGene00000540	-0.396835	3.70105	0.573872	0.460258	0.67856
clp-1	WBGene00000542	-0.0523265	6.87174	0.0433494	0.837821	0.919247
clp-2	WBGene00000543	-0.718092	4.76452	3.77897	0.070566	0.274113
clp-3	WBGene00000544	0.857996	2.65411	2.64337	0.162725	0.403567
clp-4	WBGene00000545	1.23687	6.9113	6.05239	0.0262648	0.183186
clp-6	WBGene00000546	-0.237527	3.47847	0.0856349	0.773741	0.882998
clp-7	WBGene00000547	0.949817	5.93339	15.9688	0.00113178	0.0386587
clr-1	WBGene00000548	-0.467576	6.66183	3.5832	0.0774815	0.284805
cls-2	WBGene00000549	1.00742	7.36079	16.6064	0.000962522	0.0356171
clu-1	WBGene00000550	-1.5026	8.27275	51.6602	2.83418e-06	0.00105715
cmd-1	WBGene00000552	0.516988	8.57937	1.93892	0.183736	0.426627
cmk-1	WBGene00000553	0.00224516	2.2361	7.01204e-06	0.997921	0.998502
cnb-1	WBGene00000554	0.583458	3.6533	0.949717	0.344981	0.583505
cnc-4	WBGene00000558	2.17332	5.89789	24.2703	0.000173633	0.0135814
cnk-1	WBGene00000564	-0.855625	5.29046	4.14809	0.0594097	0.257693
cnt-1	WBGene00000565	-0.38965	6.39407	3.13792	0.0964463	0.317571
cnt-2	WBGene00000566	-0.55253	6.31714	3.07414	0.099596	0.322486
cnx-1	WBGene00000567	0.861452	8.16609	13.5773	0.00214964	0.0552706
cogc-2	WBGene00000585	-0.267624	5.15094	0.579066	0.458272	0.676597
coh-1	WBGene00000591	0.0844538	4.41416	0.0761942	0.786224	0.88958
coh-3	WBGene00000592	-0.932837	5.6698	6.58296	0.0212958	0.16973
col-8	WBGene00000597	-2.11737	9.63727	1.76933	0.202994	0.448454
col-10	WBGene00000599	-1.76514	8.20341	0.840606	0.37348	0.608742
col-12	WBGene00000601	1.07252	6.83039	1.32625	0.26719	0.50931
col-13	WBGene00000602	0.800173	5.81311	0.489405	0.494715	0.70163
col-14	WBGene00000603	2.41961	9.57423	3.01353	0.102704	0.325456
col-17	WBGene00000606	0.777364	10.04	0.192503	0.666987	0.817507
col-19	WBGene00000608	-0.875147	9.41859	0.580711	0.457645	0.676207
col-20	WBGene00000609	-1.21393	10.6482	0.909967	0.354984	0.593549
col-34	WBGene00000611	1.49746	5.04394	2.95178	0.105991	0.330963
col-38	WBGene00000615	2.89456	10.2392	3.98898	0.0639432	0.265772
col-39	WBGene00000616	-0.399236	8.92869	0.0760252	0.786455	0.88958
col-41	WBGene00000618	-5.40259	8.45492	4.19409	0.0581702	0.255625
col-48	WBGene00000625	2.99546	9.84258	4.43987	0.0520397	0.2441
col-49	WBGene00000626	3.2338	9.19159	5.97404	0.0271067	0.186046
col-60	WBGene00000636	2.05074	7.61023	2.64045	0.124635	0.35651
col-63	WBGene00000639	2.43832	8.97921	2.83914	0.11232	0.339949
col-65	WBGene00000641	0.858162	7.16338	0.324071	0.577451	0.759975
col-71	WBGene00000647	3.14586	11.0558	5.73142	0.0299189	0.194285
col-73	WBGene00000649	2.25212	10.8836	2.209	0.157565	0.397752
col-76	WBGene00000652	1.21544	4.97303	2.43693	0.138995	0.376589
col-77	WBGene00000653	1.79051	9.34961	1.4152	0.252367	0.498348
col-79	WBGene00000655	2.61658	6.13228	4.05881	0.0619053	0.262788
col-80	WBGene00000656	-1.54589	10.1594	2.71125	0.120067	0.350103
col-81	WBGene00000657	-0.227223	9.89034	0.0560922	0.815931	0.905725
col-88	WBGene00000663	2.48501	7.98493	3.58048	0.0775829	0.284827
col-90	WBGene00000665	-1.57993	9.20376	0.692029	0.418297	0.643365
col-91	WBGene00000666	0.751712	7.7633	0.261094	0.616679	0.784242
col-92	WBGene00000667	-0.209355	6.57565	0.0864613	0.772685	0.882305
col-93	WBGene00000668	-1.25076	9.07464	15.2439	0.00136667	0.0426228
col-94	WBGene00000669	-1.7254	5.0154	4.23171	0.0571792	0.254024
col-95	WBGene00000670	-2.88391	4.93951	2.27296	0.152061	0.39138
col-96	WBGene00000671	-0.335868	4.6072	0.203129	0.658541	0.812365
col-97	WBGene00000672	2.54007	9.86206	3.62884	0.0758001	0.282057
col-98	WBGene00000673	-0.648303	8.91367	0.541092	0.473131	0.686855
col-99	WBGene00000674	1.02345	4.8714	1.34574	0.263844	0.506444
col-101	WBGene00000675	-2.9065	7.59239	2.44199	0.138614	0.375966
col-103	WBGene00000677	-0.79431	8.44788	1.0026	0.33229	0.571169
col-104	WBGene00000678	2.51431	7.89667	3.37722	0.0856427	0.298772
col-106	WBGene00000680	-0.52685	9.96573	0.188891	0.669922	0.819066
col-107	WBGene00000681	0.4357	9.00781	0.0630725	0.805053	0.900382
col-109	WBGene00000683	2.77792	8.56671	3.89422	0.0668365	0.268251
col-110	WBGene00000684	2.49034	6.68434	5.48563	0.0331179	0.202408
col-111	WBGene00000685	2.71284	6.94011	4.27728	0.056005	0.250839
col-113	WBGene00000687	2.63866	6.31212	4.12988	0.0599091	0.258258
col-115	WBGene00000689	1.75582	4.52803	1.85775	0.19265	0.437333
col-118	WBGene00000692	1.0314	5.68968	2.7955	0.114894	0.343591
col-119	WBGene00000693	-1.50856	10.5187	1.04701	0.322137	0.563483
col-120	WBGene00000694	1.99023	7.38891	2.30317	0.149543	0.388328
col-122	WBGene00000696	-1.20597	10.5739	0.961006	0.342214	0.58088
col-124	WBGene00000698	-1.06457	11.3441	0.902616	0.35688	0.595545
col-125	WBGene00000699	-0.34865	10.2941	0.0411009	0.84202	0.920986
col-129	WBGene00000703	-0.20322	10.4283	0.0531097	0.820797	0.909126
col-130	WBGene00000704	0.595237	7.79003	0.166404	0.688991	0.831264
col-133	WBGene00000707	1.06578	8.9292	1.41785	0.251942	0.497957
col-135	WBGene00000708	-2.52109	3.30926	1.65385	0.217598	0.464083
col-138	WBGene00000711	2.84771	11.1222	4.24131	0.0569293	0.253515
col-139	WBGene00000712	-0.118491	10.3319	0.0164359	0.899662	0.951583
col-140	WBGene00000713	-1.52837	10.1634	1.41185	0.252906	0.498363
col-142	WBGene00000715	-2.0088	7.82028	8.00027	0.0125386	0.136203
col-143	WBGene00000716	-3.41019	7.73109	2.85985	0.111123	0.338966
col-144	WBGene00000717	-1.30025	7.47225	0.59572	0.451998	0.67148
col-145	WBGene00000718	0.433255	8.295	0.0701274	0.794693	0.894019
col-146	WBGene00000719	-0.401914	6.39149	0.0475314	0.830303	0.915415
col-147	WBGene00000720	-2.32572	6.64031	2.66893	0.122773	0.354853
col-149	WBGene00000722	-0.736598	7.52135	0.900849	0.357338	0.595882
col-150	WBGene00000723	1.16109	5.81184	1.18224	0.293769	0.536085
col-153	WBGene00000726	0.81723	3.21157	1.06091	0.31905	0.561135
col-155	WBGene00000728	0.195564	6.86394	0.0303191	0.864056	0.932212
col-156	WBGene00000729	0.306165	6.63304	0.0357827	0.852457	0.926387
col-157	WBGene00000730	0.385188	6.70625	0.0625327	0.80587	0.900724
col-159	WBGene00000732	-0.465831	9.36454	2.06014	0.171366	0.412704
col-160	WBGene00000733	-1.65443	9.55429	30.3128	5.66915e-05	0.00699902
col-161	WBGene00000734	1.13561	9.82821	0.610486	0.446553	0.666577
col-162	WBGene00000735	1.19104	9.46893	0.597157	0.451463	0.671007
col-166	WBGene00000739	-1.493	7.82122	0.782092	0.390217	0.621376
col-167	WBGene00000740	-0.945093	8.28677	0.364352	0.554962	0.745817
col-168	WBGene00000741	-0.587717	5.019	0.122154	0.731484	0.856383
col-169	WBGene00000742	-1.15546	7.06558	0.352626	0.561327	0.748837
col-170	WBGene00000743	-2.23588	6.07814	1.27315	0.276597	0.518028
col-175	WBGene00000748	3.2763	10.4062	5.56464	0.0320482	0.200301
col-178	WBGene00000751	-1.27431	9.13339	1.01424	0.329585	0.569388
col-179	WBGene00000752	-2.42563	7.22457	2.52738	0.132376	0.366915
col-180	WBGene00000753	0.0423293	8.82945	0.000752573	0.97847	0.988881
col-181	WBGene00000754	-0.698376	10.5728	0.334365	0.571532	0.756177
col-182	WBGene00000755	2.39795	5.14433	3.22771	0.0922117	0.309419
col-184	WBGene00000757	-1.03098	8.84705	0.733076	0.405126	0.633484
coq-1	WBGene00000761	0.294464	4.46832	0.897432	0.358226	0.59651
coq-2	WBGene00000762	-0.645743	3.5775	3.02676	0.106154	0.331177
coq-3	WBGene00000763	-0.548125	3.57095	1.2318	0.284234	0.525784
coq-4	WBGene00000764	0.307798	3.15277	0.306547	0.587825	0.767064
coq-5	WBGene00000765	-0.260535	4.2964	0.318192	0.580889	0.76253
coq-6	WBGene00000766	-0.135272	4.86434	0.184077	0.673885	0.821435
coq-8	WBGene00000767	-0.626144	6.18656	9.55961	0.00731492	0.108272
cor-1	WBGene00000768	0.814511	5.33671	1.93849	0.183781	0.426627
cpb-1	WBGene00000770	-0.351403	5.19019	1.03387	0.325095	0.566426
cpb-2	WBGene00000771	0.578459	4.3153	0.814259	0.38088	0.614289
cpb-3	WBGene00000772	-1.50378	6.23261	4.11259	0.0603877	0.2595
cpf-1	WBGene00000773	-0.620056	5.78019	1.85329	0.193156	0.437923
cpf-2	WBGene00000774	-0.402119	5.83634	2.19512	0.158792	0.399659
cpin-1	WBGene00000775	0.49002	3.54995	0.679875	0.422326	0.646983
cpl-1	WBGene00000776	0.705043	10.5463	15.3962	0.00131306	0.0417324
cpn-1	WBGene00000777	0.356565	6.50147	1.46415	0.244674	0.489505
cpn-3	WBGene00000779	0.772285	7.91801	11.6243	0.00379832	0.0778446
cpn-4	WBGene00000780	1.142	5.87368	11.2809	0.0042184	0.0808118
cpr-1	WBGene00000781	-0.814357	8.47177	3.30886	0.0885746	0.304257
cpr-3	WBGene00000783	0.0377466	4.31672	0.00261796	0.959857	0.981863
cpr-4	WBGene00000784	-1.37895	8.71101	2.64419	0.124389	0.356461
cpr-5	WBGene00000785	-0.609443	8.33735	1.00619	0.331452	0.570572
cpr-6	WBGene00000786	0.662281	9.52282	8.44927	0.0106899	0.12787
cps-6	WBGene00000787	0.655045	5.85349	6.37065	0.0231414	0.174732
cpz-1	WBGene00000788	1.66809	9.62146	38.8199	1.48643e-05	0.00333295
cpz-2	WBGene00000789	1.38161	7.9113	2.92452	0.107482	0.333092
crb-1	WBGene00000792	1.13351	3.7161	2.38673	0.142843	0.380489
crh-1	WBGene00000793	-0.21879	6.0859	0.406008	0.533442	0.729609
crn-1	WBGene00000794	-0.266972	5.99031	0.355621	0.559688	0.748149
crn-2	WBGene00000795	0.625147	4.21833	3.15914	0.095425	0.3154
crn-3	WBGene00000796	-0.22298	7.05569	0.535618	0.47534	0.688497
crn-4	WBGene00000797	-0.944092	2.8531	1.46735	0.244182	0.48894
crn-5	WBGene00000798	-0.783952	3.32589	1.92448	0.185283	0.428407
crn-6	WBGene00000799	0.097117	2.83992	0.0216222	0.885021	0.943934
cars-1	WBGene00000800	0.00849858	8.58875	0.00149577	0.969651	0.985396
crt-1	WBGene00000802	0.435317	11.3078	0.460321	0.507628	0.710892
csb-1	WBGene00000803	-0.673704	3.76353	0.712853	0.411534	0.639394
csc-1	WBGene00000804	-1.43876	5.5593	5.22692	0.036922	0.211204
csk-1	WBGene00000812	-0.62608	5.59919	3.3307	0.0876253	0.302371
csn-1	WBGene00000813	-0.347731	6.17536	1.42771	0.25037	0.495691
csn-2	WBGene00000814	-0.0821653	5.12607	0.0561806	0.815789	0.905725
csn-3	WBGene00000815	-0.452405	6.11209	1.26593	0.27791	0.518925
csn-4	WBGene00000816	-0.365704	5.32985	1.05615	0.320102	0.562306
csn-5	WBGene00000817	-1.12289	4.56999	2.49985	0.134349	0.369534
csn-6	WBGene00000818	-0.129641	6.53159	0.218102	0.647086	0.804707
csp-2	WBGene00000820	0.987873	2.85442	0.515025	0.483809	0.693759
csq-1	WBGene00000822	0.903781	8.76684	4.57263	0.0490441	0.23813
ctb-1	WBGene00000829	0.569352	9.63408	5.68267	0.0305239	0.1963
ctl-2	WBGene00000831	0.608775	6.40486	1.42	0.251598	0.497488
ctn-1	WBGene00000832	0.233637	5.16386	0.140899	0.712553	0.844861
cts-1	WBGene00000833	-0.241018	9.19011	0.73506	0.404506	0.633314
cua-1	WBGene00000834	0.0521584	6.48448	0.0677813	0.798074	0.895552
cuc-1	WBGene00000835	0.14266	2.85404	0.0606358	0.808774	0.902023
cul-1	WBGene00000836	-0.4549	7.04131	3.14992	0.095867	0.316439
cul-2	WBGene00000837	-0.66297	6.76815	4.06277	0.061792	0.26263
cul-3	WBGene00000838	-0.661004	6.82242	3.93827	0.0654728	0.267355
cul-4	WBGene00000839	-0.15287	6.24536	0.295646	0.594477	0.771215
cul-5	WBGene00000840	-0.527098	5.85434	3.79558	0.0700138	0.2734
cul-6	WBGene00000841	0.975901	3.91183	2.01585	0.175761	0.417692
cup-2	WBGene00000843	0.517985	6.58805	8.70988	0.0097608	0.123219
cup-4	WBGene00000845	1.92665	2.70441	10.1092	0.00610718	0.0986993
cup-5	WBGene00000846	-1.95733	5.11168	8.81045	0.00942724	0.122109
cux-7	WBGene00000854	0.0822361	5.95922	0.0622827	0.80625	0.900825
cwn-1	WBGene00000857	1.18218	3.5113	2.54305	0.131269	0.36589
cya-1	WBGene00000863	-1.50177	5.24384	7.51085	0.014985	0.147476
cyb-1	WBGene00000865	-1.33075	7.30862	3.34787	0.0868872	0.301198
cyb-2.1	WBGene00000866	-3.91685	4.07166	6.11245	0.0256398	0.182096
cyb-2.2	WBGene00000867	-4.05278	4.73796	6.08902	0.0258815	0.182838
cyb-3	WBGene00000868	-2.64224	7.41394	5.34389	0.0351424	0.206232
cyc-1	WBGene00000869	0.00313962	8.25858	0.000123948	0.991261	0.995532
cyd-1	WBGene00000870	-0.781987	2.08041	0.495914	0.491904	0.699463
cye-1	WBGene00000871	-1.52085	6.17402	7.51918	0.014939	0.147258
cyk-1	WBGene00000872	0.0658826	6.38148	0.0823291	0.778023	0.885736
cyk-3	WBGene00000874	0.304119	6.34316	1.93971	0.183651	0.426627
cyk-4	WBGene00000875	-1.0592	7.45065	5.78367	0.0292858	0.192996
cyl-1	WBGene00000876	-0.033293	6.89714	0.00892244	0.925973	0.964017
cyn-1	WBGene00000877	-0.0349212	7.67627	0.0199556	0.889508	0.945692
cyn-2	WBGene00000878	0.527875	4.79077	1.64885	0.218261	0.465005
cyn-3	WBGene00000879	0.455377	7.50003	5.44166	0.033731	0.203984
cyn-4	WBGene00000880	-0.239216	5.82472	0.361872	0.556296	0.746157
cyn-5	WBGene00000881	0.44686	8.17961	1.04361	0.322898	0.56418
cyn-6	WBGene00000882	1.34062	6.41101	1.38709	0.256931	0.500793
cyn-7	WBGene00000883	0.240938	9.91808	1.65478	0.217475	0.464054
cyn-8	WBGene00000884	0.449655	4.35106	1.44898	0.247024	0.49204
cyn-9	WBGene00000885	0.282194	5.23935	0.428947	0.522252	0.721589
cyn-10	WBGene00000886	0.788112	3.44287	1.21401	0.287606	0.53034
cyn-11	WBGene00000887	-0.207721	3.30462	0.122693	0.730918	0.855827
cyn-12	WBGene00000888	-0.253424	5.72475	0.517483	0.482784	0.693171
cyn-13	WBGene00000889	0.527823	5.96492	3.51067	0.0802451	0.289098
sig-7	WBGene00000890	-0.234952	5.44972	0.414089	0.52945	0.726922
cyn-15	WBGene00000891	-0.210404	5.45451	0.516099	0.483361	0.693543
cyn-16	WBGene00000892	0.206492	5.51478	0.489822	0.494534	0.70148
cyn-17	WBGene00000893	2.71009	5.26032	4.11346	0.0603635	0.2595
dab-1	WBGene00000894	-0.816956	6.98154	6.01784	0.0266323	0.184781
dac-1	WBGene00000895	1.39964	2.76068	1.65538	0.217396	0.464054
dad-1	WBGene00000896	0.268024	4.73867	0.384508	0.544346	0.737901
daf-1	WBGene00000897	-1.07209	4.50678	4.86075	0.0432092	0.227355
daf-2	WBGene00000898	-0.560174	6.81064	3.62336	0.0759997	0.282462
daf-3	WBGene00000899	-0.141504	5.20889	0.369959	0.551969	0.743587
daf-4	WBGene00000900	-0.307792	4.9272	0.469345	0.503558	0.7075
daf-5	WBGene00000901	0.160143	5.71143	0.0944629	0.762731	0.875652
daf-7	WBGene00000903	0.948537	3.54218	1.17304	0.295588	0.538246
daf-8	WBGene00000904	0.49529	3.97416	1.31891	0.268464	0.510383
daf-12	WBGene00000908	0.51287	4.07595	0.711755	0.411886	0.639394
daf-14	WBGene00000910	0.672026	4.73519	2.64489	0.124343	0.356439
daf-15	WBGene00000911	-0.444226	8.04047	2.40806	0.141192	0.379101
daf-16	WBGene00000912	-0.406996	6.15885	3.72287	0.0724705	0.276949
daf-18	WBGene00000913	-2.20152	7.63536	5.39239	0.034434	0.205258
daf-19	WBGene00000914	-0.404241	3.7385	0.744448	0.401591	0.630963
hsp-90	WBGene00000915	0.70959	12.2727	8.23809	0.0115174	0.131135
daf-25	WBGene00000917	-0.13157	3.94177	0.0697943	0.79517	0.894317
daf-31	WBGene00000923	0.902587	6.57206	15.136	0.00140619	0.0434196
dao-3	WBGene00000929	1.64153	5.15259	13.8672	0.00198274	0.0524289
dao-5	WBGene00000931	-0.421843	8.56158	5.85949	0.0283945	0.190355
dap-3	WBGene00000933	-0.300599	5.51606	1.46778	0.244114	0.488911
daz-1	WBGene00000935	-1.41596	7.26902	5.05835	0.039674	0.217378
dbl-1	WBGene00000936	0.318116	4.04193	0.282146	0.602941	0.7756
dbr-1	WBGene00000937	-0.477164	4.91854	1.74007	0.206573	0.452815
dcp-66	WBGene00000938	0.600694	6.86568	9.02738	0.0087512	0.11873
dcr-1	WBGene00000939	-0.408632	7.36388	1.63789	0.219721	0.465772
dcs-1	WBGene00000940	0.129648	3.99416	0.104161	0.75127	0.868162
ddp-1	WBGene00000941	0.433711	6.91006	2.94463	0.10638	0.331758
deb-1	WBGene00000942	0.57733	7.99315	1.52292	0.235838	0.480592
des-2	WBGene00000955	0.370555	3.01364	0.215766	0.64884	0.805973
dgk-1	WBGene00000958	0.255865	2.8937	0.0587225	0.811752	0.904047
dgk-2	WBGene00000959	0.867414	4.80185	1.83493	0.195255	0.439689
dgn-1	WBGene00000961	0.832712	5.80601	1.94426	0.183168	0.426051
dhc-1	WBGene00000962	-0.134606	10.7673	0.380069	0.54665	0.739413
dhp-1	WBGene00000963	-0.248141	4.25174	0.151512	0.70247	0.838951
dhp-2	WBGene00000964	0.538131	4.24489	0.521876	0.480963	0.692341
dhs-1	WBGene00000965	-1.08066	4.70354	6.73607	0.0200699	0.165475
dhs-2	WBGene00000966	1.2694	4.12164	4.6513	0.0473642	0.234946
dhs-3	WBGene00000967	1.23937	5.633	6.00789	0.0267393	0.185248
dhs-5	WBGene00000969	0.964261	4.1621	1.79351	0.200097	0.445204
dhs-6	WBGene00000970	0.659618	7.07203	13.1529	0.00242361	0.059318
dhs-9	WBGene00000973	2.10595	6.05009	34.3065	2.93598e-05	0.00507449
dhs-11	WBGene00000974	-0.777141	3.27956	1.87916	0.190247	0.434671
dhs-12	WBGene00000975	0.145547	5.3121	0.142411	0.71109	0.844131
dhs-13	WBGene00000976	-0.756062	5.43138	7.36893	0.0157939	0.151521
dhs-14	WBGene00000977	1.036	4.1151	4.07108	0.0615549	0.262453
dhs-18	WBGene00000981	0.489797	4.17935	1.25267	0.280344	0.521414
dhs-19	WBGene00000982	-0.0600506	3.26397	0.0169616	0.89808	0.950902
dhs-20	WBGene00000983	1.16172	2.72562	1.93355	0.184309	0.42732
dhs-21	WBGene00000984	0.298138	4.19882	0.291802	0.596861	0.77216
dhs-22	WBGene00000985	0.339938	6.1074	1.31733	0.268739	0.510697
dhs-24	WBGene00000987	0.293433	5.79976	1.49	0.240734	0.486128
dhs-25	WBGene00000988	-1.56091	5.21238	17.7232	0.000730793	0.0308355
dhs-26	WBGene00000989	-4.78797	2.68081	5.11522	0.0387197	0.214918
dhs-28	WBGene00000991	1.0443	7.13828	4.91806	0.0421474	0.223699
dhs-30	WBGene00000993	1.20424	4.10184	9.93349	0.00646669	0.102501
dic-1	WBGene00000994	-0.621628	5.45965	2.70276	0.120605	0.350979
die-1	WBGene00000995	0.0766904	4.57112	0.0440163	0.836597	0.918988
dif-1	WBGene00000996	0.827779	5.64525	12.8965	0.00260832	0.062206
dig-1	WBGene00000998	0.387271	9.77824	0.611025	0.446356	0.666577
dim-1	WBGene00001000	0.734785	8.57057	2.53605	0.131762	0.366316
dis-3	WBGene00001001	-0.338699	6.93293	1.51728	0.236667	0.481545
div-1	WBGene00001002	-1.41083	5.22325	6.09658	0.0258033	0.182838
dlc-1	WBGene00001005	0.341702	7.2922	2.74587	0.117908	0.347391
dlg-1	WBGene00001006	1.22468	7.10086	3.74918	0.0715699	0.275921
dli-1	WBGene00001007	-0.0838728	6.34786	0.15537	0.698907	0.837162
dlk-1	WBGene00001008	0.379864	5.99518	0.426109	0.523613	0.722291
dna-2	WBGene00001016	-1.21299	5.84647	4.51315	0.0503606	0.240479
dnc-1	WBGene00001017	0.542553	7.76403	8.88188	0.00919824	0.121807
dnc-2	WBGene00001018	0.177642	5.18839	0.349205	0.563211	0.750143
dnj-1	WBGene00001019	-0.241412	4.9912	0.623534	0.441829	0.663348
dnj-2	WBGene00001020	0.790253	5.29215	6.04222	0.0263723	0.183524
dnj-3	WBGene00001021	0.0333239	2.22864	0.00219372	0.96325	0.984251
dnj-4	WBGene00001022	-0.370266	4.06535	0.699224	0.415941	0.642054
dnj-5	WBGene00001023	-1.15278	7.91003	4.98228	0.0409936	0.220785
dnj-7	WBGene00001025	0.247638	6.24429	0.181362	0.676148	0.823489
dnj-8	WBGene00001026	0.196094	5.28073	0.32276	0.578214	0.760272
dnj-9	WBGene00001027	-0.918267	5.68314	9.92611	0.00648231	0.102501
dnj-10	WBGene00001028	0.220947	5.91695	1.13233	0.30382	0.546781
dnj-11	WBGene00001029	-0.0701829	7.78794	0.0416052	0.841068	0.920535
dnj-12	WBGene00001030	1.03009	7.6989	19.0351	0.000535452	0.0262794
dnj-13	WBGene00001031	0.849628	8.07404	6.23624	0.0244051	0.177934
dnj-14	WBGene00001032	0.411974	3.99607	1.2856	0.274351	0.515834
dnj-15	WBGene00001033	-0.378128	3.59917	0.548116	0.470322	0.684953
dnj-16	WBGene00001034	-0.149858	6.13695	0.471468	0.502609	0.707019
dnj-17	WBGene00001035	0.00571017	6.12268	0.000249958	0.987591	0.993218
dnj-18	WBGene00001036	-0.0859298	5.51945	0.0440272	0.836577	0.918988
dnj-19	WBGene00001037	0.573325	8.48912	6.98005	0.0182804	0.159476
dnj-20	WBGene00001038	0.41334	7.25504	1.75105	0.205221	0.451448
dnj-21	WBGene00001039	-0.744792	2.75185	0.733702	0.40493	0.633447
dnj-22	WBGene00001040	0.341317	5.65592	0.634362	0.43797	0.659892
dnj-23	WBGene00001041	-0.429451	5.44498	0.997483	0.333488	0.572254
dnj-24	WBGene00001042	1.22062	6.16921	2.90229	0.108717	0.335692
dnj-25	WBGene00001043	-0.432897	5.68351	2.5723	0.129232	0.363198
dnj-26	WBGene00001044	-1.74822	2.99772	2.13778	0.163989	0.404901
dnj-27	WBGene00001045	0.80761	5.61418	1.66813	0.215721	0.462254
dnj-28	WBGene00001046	0.20211	5.00247	0.234759	0.634895	0.796297
dnj-29	WBGene00001047	0.367969	8.0319	1.61547	0.222749	0.468034
dnj-30	WBGene00001048	0.771046	4.78455	5.88549	0.0280961	0.18903
dog-1	WBGene00001049	-0.22031	5.60437	0.465398	0.505331	0.708984
dom-3	WBGene00001050	-0.0799292	4.28927	0.0302712	0.864162	0.932212
cks-1	WBGene00001051	0.364671	3.84003	0.163872	0.691232	0.832137
dpf-1	WBGene00001054	-0.229364	4.02638	0.0721687	0.791801	0.891733
dpf-2	WBGene00001055	-0.83942	5.05602	7.05929	0.0177392	0.159129
dpf-3	WBGene00001056	-0.386637	6.90588	1.91712	0.186078	0.429425
dpf-4	WBGene00001057	-0.050579	6.15417	0.0549306	0.81781	0.906982
dpf-5	WBGene00001058	-0.529455	6.61937	4.84675	0.0434733	0.227784
dpf-6	WBGene00001059	0.913544	5.62799	1.73631	0.207039	0.453094
dpf-7	WBGene00001060	-0.569892	4.66327	0.927337	0.350562	0.588582
dpl-1	WBGene00001061	-1.40203	5.72932	3.53995	0.0791157	0.287257
dpy-1	WBGene00001063	-1.55084	3.26247	0.787274	0.38869	0.619806
dpy-2	WBGene00001064	1.49112	6.13917	1.02389	0.327366	0.567888
dpy-4	WBGene00001066	1.67013	11.1896	1.08175	0.314498	0.556911
dpy-5	WBGene00001067	1.8611	11.2851	1.34034	0.264766	0.506762
dpy-6	WBGene00001068	-0.552498	6.7681	0.134256	0.719087	0.848152
dpy-8	WBGene00001070	1.33745	8.12737	0.656727	0.430169	0.652886
dpy-10	WBGene00001072	1.68164	5.8476	1.64612	0.218623	0.465288
dpy-11	WBGene00001073	1.76551	7.50733	8.42773	0.010771	0.12787
dpy-13	WBGene00001074	1.74379	10.9264	1.25213	0.280443	0.521414
dpy-17	WBGene00001076	-1.47185	2.95284	3.29388	0.0892331	0.305094
dpy-18	WBGene00001077	1.73458	7.91161	2.81384	0.113804	0.341777
dpy-19	WBGene00001078	0.0170116	3.324	0.000443575	0.98347	0.991232
dpy-20	WBGene00001079	1.39529	4.40809	1.46841	0.244019	0.488836
dpy-21	WBGene00001080	0.144603	7.7495	0.244184	0.628234	0.791981
dpy-22	WBGene00001081	0.512617	7.06471	2.41281	0.140828	0.378698
dpy-23	WBGene00001082	-0.0705142	5.2982	0.0470585	0.831135	0.916112
dpy-26	WBGene00001085	-0.204712	7.42629	0.553394	0.46823	0.683186
dpy-27	WBGene00001086	0.735627	6.01184	5.03497	0.0400742	0.218281
dpy-28	WBGene00001087	-0.47424	6.39721	3.77606	0.0706634	0.274113
dpy-30	WBGene00001088	0.111385	4.93744	0.148663	0.705136	0.840438
dre-1	WBGene00001089	0.226856	6.18099	0.0772547	0.784782	0.889521
drh-1	WBGene00001090	0.77456	6.69948	14.1465	0.00183572	0.0506451
dro-1	WBGene00001092	-0.828673	4.86408	1.29531	0.272617	0.514891
drp-1	WBGene00001093	-0.79137	6.61837	6.44715	0.0224559	0.173346
dars-1	WBGene00001094	0.163113	7.56097	0.688906	0.419327	0.643994
dars-2	WBGene00001095	-0.00267326	3.80992	3.20367e-05	0.995557	0.997268
dsc-4	WBGene00001099	-0.286977	7.1813	0.128868	0.724525	0.851013
dsh-1	WBGene00001101	0.40664	4.44967	1.37361	0.259158	0.502317
dsh-2	WBGene00001102	-2.14908	5.70322	8.13299	0.0119565	0.133481
duo-1	WBGene00001110	-0.610533	5.19903	1.11344	0.307748	0.549975
duo-3	WBGene00001112	0.0980307	5.5615	0.039151	0.84576	0.923285
dur-1	WBGene00001113	1.1211	6.42973	1.15295	0.299612	0.542186
dyb-1	WBGene00001115	-0.107336	3.31614	0.029601	0.865659	0.932563
dyc-1	WBGene00001116	0.306637	3.71014	0.166973	0.688491	0.830875
dyf-2	WBGene00001118	0.382472	2.62693	0.189328	0.669565	0.818987
dyf-3	WBGene00001119	2.31968	3.09218	17.3752	0.000795417	0.0325319
dyn-1	WBGene00001130	-0.124606	6.65429	0.174793	0.681708	0.827099
dys-1	WBGene00001131	0.210355	7.54581	0.0744009	0.788689	0.890747
alp-1	WBGene00001132	0.61421	7.06011	1.03713	0.324358	0.565765
eat-3	WBGene00001134	0.432594	7.34061	5.42137	0.0340185	0.204595
eat-6	WBGene00001137	-0.302448	9.69798	1.37774	0.258473	0.501449
eat-16	WBGene00001145	0.446016	4.3522	0.743525	0.401876	0.631025
eat-20	WBGene00001148	1.191	6.26174	5.05997	0.0396464	0.217378
bcat-1	WBGene00001149	0.204406	8.69129	0.224523	0.64232	0.802112
ech-1.1	WBGene00001150	0.463869	2.46371	0.451834	0.511511	0.7135
ech-2	WBGene00001151	0.114252	4.83511	0.192291	0.667159	0.81751
ech-3	WBGene00001152	-0.150212	3.19818	0.0668824	0.799385	0.895946
ech-4	WBGene00001153	0.272054	6.50458	1.6778	0.214462	0.460916
ech-5	WBGene00001154	0.442381	5.16977	1.46271	0.244895	0.489737
ech-6	WBGene00001155	-1.49004	8.57649	8.2066	0.011647	0.131865
ech-7	WBGene00001156	0.522851	4.33889	1.41271	0.252767	0.498348
ech-8	WBGene00001157	1.45153	2.88801	4.83042	0.0437838	0.228142
efk-1	WBGene00001160	1.36594	7.04464	25.0811	0.000147928	0.0124273
efl-1	WBGene00001161	-0.46094	5.49438	0.651394	0.432009	0.6544
efl-2	WBGene00001162	-2.84252	3.37341	23.4034	0.000206873	0.0149542
efn-2	WBGene00001163	-0.902086	2.72664	0.534051	0.475975	0.68931
efn-4	WBGene00001165	-0.318675	3.00026	0.296886	0.593712	0.77094
eftu-2	WBGene00001166	0.22019	7.62357	1.61557	0.222736	0.468034
eef-2	WBGene00001167	0.076048	12.8294	0.0986979	0.75765	0.872457
eef-1A.1	WBGene00001168	0.277959	13.5566	2.46808	0.136671	0.373538
eef-1A.2	WBGene00001169	0.951298	10.7496	1.35244	0.262708	0.505673
egl-3	WBGene00001172	0.42381	6.77702	0.942805	0.346691	0.585244
egl-4	WBGene00001173	-0.674963	8.09271	6.80725	0.0195278	0.164199
egl-8	WBGene00001177	-0.124008	6.90651	0.0460585	0.83291	0.916949
egl-9	WBGene00001178	-0.0037255	4.6521	7.98891e-05	0.992984	0.995975
egl-10	WBGene00001179	-0.887347	3.84296	2.66957	0.122731	0.354853
egl-13	WBGene00001182	0.290184	4.15046	0.143136	0.710392	0.844131
egl-15	WBGene00001184	0.789663	4.62979	1.01186	0.330135	0.569412
egl-18	WBGene00001186	-1.41149	3.12213	2.49666	0.13458	0.369868
egl-19	WBGene00001187	0.35652	6.00445	0.282024	0.603018	0.7756
egl-20	WBGene00001188	0.163899	2.38493	0.0334512	0.857286	0.928006
egl-21	WBGene00001189	0.688118	6.79357	1.93638	0.184007	0.426938
egl-23	WBGene00001190	-0.106123	3.70182	0.042503	0.839388	0.9201
egl-26	WBGene00001193	0.596472	2.81639	0.887933	0.360711	0.598617
egl-27	WBGene00001194	-0.482061	7.20405	4.68834	0.0465966	0.233445
egl-30	WBGene00001196	0.3667	7.29415	0.493454	0.492963	0.700104
egl-44	WBGene00001208	-0.592263	4.99085	1.05064	0.321328	0.562954
egl-45	WBGene00001209	-0.210866	9.36037	0.872127	0.364903	0.600975
ego-1	WBGene00001214	-1.04152	7.2901	5.85944	0.0283951	0.190355
ego-2	WBGene00001215	0.0305847	7.24688	0.0210329	0.886587	0.944675
ehs-1	WBGene00001224	-0.0942951	5.80503	0.0763186	0.786054	0.88958
eif-3.B	WBGene00001225	-0.113207	8.08443	0.165545	0.689748	0.831512
eif-3.C	WBGene00001226	-0.438357	9.20826	4.63949	0.0476122	0.235175
eif-3.D	WBGene00001227	0.0515127	8.08589	0.0827406	0.777485	0.88534
eif-3.E	WBGene00001228	0.140947	6.73688	0.487584	0.495506	0.70238
eif-3.F	WBGene00001229	-0.119704	6.01332	0.0993355	0.756895	0.872333
eif-3.G	WBGene00001230	0.118393	7.03431	0.320906	0.579297	0.761373
eif-3.H	WBGene00001231	-0.431121	5.79834	2.88196	0.109862	0.337661
eif-3.I	WBGene00001232	0.39073	7.77454	3.96729	0.0645923	0.266384
eif-3.K	WBGene00001233	0.151704	5.52784	0.163127	0.691895	0.832506
eif-6	WBGene00001234	0.00028204	6.54082	1.47519e-06	0.999047	0.999261
elb-1	WBGene00001235	-0.0627709	4.78592	0.032093	0.860179	0.930182
elc-1	WBGene00001236	0.49627	5.23299	2.12491	0.165184	0.406071
elo-1	WBGene00001239	-0.595498	7.43217	8.73408	0.0096793	0.123179
elo-2	WBGene00001240	-1.64481	5.45678	12.9721	0.00255223	0.0611813
elo-3	WBGene00001241	-0.489111	6.34555	3.33019	0.0876471	0.302371
elo-4	WBGene00001242	2.53904	3.00491	7.52453	0.0149096	0.147258
elo-5	WBGene00001243	-1.44189	5.54981	16.2808	0.00104508	0.0369158
elo-6	WBGene00001244	-0.998889	6.24303	10.6538	0.00512999	0.089529
elo-8	WBGene00001246	-0.515422	3.22715	0.265232	0.613924	0.782809
elo-9	WBGene00001247	-0.348515	3.01201	0.306859	0.587637	0.766929
elp-1	WBGene00001248	0.00214698	3.32346	8.24953e-06	0.997746	0.998502
elt-1	WBGene00001249	-1.21541	3.1627	2.69687	0.120978	0.35144
elt-2	WBGene00001250	0.306095	3.33947	0.223303	0.643219	0.802732
elt-3	WBGene00001251	-0.235251	3.26353	0.124002	0.729547	0.854652
emb-4	WBGene00001258	-0.287233	7.96365	1.78083	0.20161	0.447187
emb-5	WBGene00001259	0.0544971	8.37935	0.0367223	0.850557	0.925381
emb-8	WBGene00001262	-0.349496	7.4552	2.81843	0.113533	0.341238
emb-9	WBGene00001263	1.0689	10.6293	3.47392	0.0816901	0.29175
emb-27	WBGene00001281	-1.13741	5.2009	4.59818	0.0484911	0.236743
emb-30	WBGene00001284	-1.02104	6.57609	16.777	0.000922256	0.0348643
emo-1	WBGene00001303	0.198851	5.35678	0.486767	0.495862	0.70238
emr-1	WBGene00001309	-0.735399	4.79242	2.39026	0.142568	0.380242
ent-1	WBGene00001320	-0.625532	6.45835	6.11741	0.025589	0.182012
eor-1	WBGene00001324	-0.282929	5.03697	0.447433	0.513545	0.71496
eor-2	WBGene00001325	0.231053	4.10752	0.397084	0.537917	0.732702
epi-1	WBGene00001328	0.928967	9.64539	4.62143	0.0479941	0.235798
epn-1	WBGene00001329	0.480799	6.29119	1.40809	0.253511	0.498427
eps-8	WBGene00001330	0.537929	6.89763	0.548828	0.470039	0.684942
erd-2.1	WBGene00001331	0.992523	4.81089	2.8293	0.112894	0.340393
eri-1	WBGene00001332	-0.354591	4.87947	0.453541	0.510726	0.713317
erm-1	WBGene00001333	0.0118275	8.40721	0.00181547	0.966566	0.984484
ero-1	WBGene00001334	-0.0303167	6.36614	0.00837399	0.928278	0.964908
F35A5.8	WBGene00001335	0.608272	3.08774	1.76119	0.203982	0.44989
qars-1	WBGene00001336	0.0958229	7.81706	0.328233	0.575043	0.758562
ears-1	WBGene00001337	-0.00532059	8.64943	0.00116164	0.973253	0.986787
ears-2	WBGene00001338	0.356437	3.68135	0.530165	0.477558	0.690244
etr-1	WBGene00001340	-0.696534	5.89828	8.5952	0.0101577	0.124763
fos-1	WBGene00001345	0.227364	6.16021	0.161982	0.692917	0.833306
evl-14	WBGene00001352	-0.0321039	6.93999	0.011235	0.916966	0.96016
evl-20	WBGene00001358	-0.19172	2.77908	0.0463035	0.832473	0.916615
exc-4	WBGene00001365	-0.154522	4.99735	0.212729	0.65114	0.807216
exc-5	WBGene00001366	0.622753	4.67574	0.667879	0.426362	0.649854
exc-7	WBGene00001368	0.400467	4.11973	0.509284	0.486216	0.695714
exl-1	WBGene00001371	0.116316	5.34464	0.170647	0.685281	0.828611
exo-3	WBGene00001372	-1.26923	5.75439	5.06735	0.0395212	0.217335
exp-2	WBGene00001374	-2.72717	2.25376	2.44445	0.138429	0.375685
far-1	WBGene00001385	1.43917	9.42972	13.9464	0.00193974	0.0522777
far-2	WBGene00001386	1.26965	11.4003	37.5315	1.79413e-05	0.00380232
far-3	WBGene00001387	0.924937	4.65661	1.11388	0.307655	0.549975
far-5	WBGene00001389	1.26952	3.66264	2.77629	0.116049	0.345296
far-6	WBGene00001390	0.887263	7.01521	6.39453	0.0229248	0.174126
far-8	WBGene00001392	1.06574	6.3861	8.80257	0.00945289	0.122146
fat-1	WBGene00001393	0.172007	7.61372	0.848435	0.371322	0.607151
fat-2	WBGene00001394	0.114794	8.27779	0.19379	0.665949	0.817425
fat-3	WBGene00001395	0.352153	6.80879	2.05011	0.172349	0.413623
fat-4	WBGene00001396	0.163187	7.26994	0.473651	0.501637	0.706755
fat-5	WBGene00001397	0.842973	4.51613	3.3068	0.0886649	0.304257
fat-6	WBGene00001398	0.632021	8.26242	5.04414	0.0399167	0.21793
fat-7	WBGene00001399	-2.40728	6.60894	16.5679	0.00097189	0.0356227
fbf-1	WBGene00001401	-1.24473	4.26445	8.42258	0.0107906	0.12787
fbf-2	WBGene00001402	-0.946907	4.60499	5.97514	0.0270947	0.186046
fbl-1	WBGene00001403	-0.478341	4.36651	0.571139	0.461309	0.679467
fbp-1	WBGene00001404	0.670762	6.68465	9.63819	0.00712659	0.107186
fce-1	WBGene00001405	0.361561	5.95549	2.26108	0.153065	0.392663
fce-2	WBGene00001406	-0.683872	4.47463	3.01728	0.102509	0.325355
feh-1	WBGene00001410	0.638296	4.56282	0.714761	0.410922	0.638748
fem-1	WBGene00001411	-0.0997664	5.99436	0.250105	0.624132	0.78904
fem-2	WBGene00001412	-1.03841	5.39031	3.25071	0.0911632	0.308006
fem-3	WBGene00001413	-1.35101	3.49252	1.15303	0.299595	0.542186
fer-1	WBGene00001414	0.691796	5.78565	0.585723	0.455747	0.674754
fib-1	WBGene00001423	0.140352	9.39761	0.226769	0.640673	0.801056
fis-2	WBGene00001425	1.20594	3.92279	6.92371	0.0186767	0.161422
fkb-1	WBGene00001426	0.742079	6.07793	7.06382	0.0177088	0.159129
fkb-2	WBGene00001427	0.326129	6.65699	2.69074	0.121369	0.351808
fkb-3	WBGene00001428	1.92129	7.11916	4.03736	0.0625228	0.263782
fkb-4	WBGene00001429	2.27816	4.33478	3.49177	0.0809847	0.290566
fkb-5	WBGene00001430	1.91594	7.51431	3.9379	0.0654841	0.267355
fkb-6	WBGene00001431	0.640085	7.95551	8.74732	0.00963505	0.123179
fkh-7	WBGene00001439	0.148566	6.09806	0.0510489	0.824245	0.911321
fkh-9	WBGene00001441	0.452439	5.11359	0.299832	0.591904	0.769608
fli-1	WBGene00001443	0.585612	6.76434	10.2115	0.00590845	0.0971619
flp-1	WBGene00001444	1.57422	5.55544	7.7493	0.0137306	0.142106
flp-3	WBGene00001446	1.56381	4.50321	7.63504	0.014316	0.144985
flp-6	WBGene00001449	1.05018	5.63605	4.61951	0.048035	0.235831
flp-9	WBGene00001452	1.6169	3.63574	5.21675	0.0370815	0.211231
flp-14	WBGene00001457	1.0457	6.4489	6.98411	0.0182522	0.159476
flp-16	WBGene00001459	1.71369	3.62707	7.81226	0.0134198	0.140776
flp-17	WBGene00001460	0.313293	4.10098	0.220998	0.644926	0.803682
flp-18	WBGene00001461	1.12707	4.52049	3.94236	0.0653477	0.267355
flr-1	WBGene00001465	0.505708	2.42919	0.318281	0.580836	0.76253
baz-2	WBGene00001470	-0.0382111	5.05722	0.00900375	0.925638	0.96398
fmi-1	WBGene00001475	-0.286974	3.66734	0.148545	0.705247	0.840438
fmo-1	WBGene00001476	0.32815	4.33257	0.328933	0.57464	0.758562
fmo-3	WBGene00001478	2.38805	4.40473	19.2719	0.000506906	0.0252297
fmo-4	WBGene00001479	1.32787	6.83175	5.25925	0.0364198	0.209702
fmo-5	WBGene00001480	1.20176	4.98381	6.54803	0.0215875	0.170505
fog-1	WBGene00001481	0.111022	4.37275	0.0581623	0.812633	0.904346
fog-2	WBGene00001482	-1.11079	3.32267	0.829906	0.376459	0.611437
fre-1	WBGene00001485	-0.368495	4.32393	0.370318	0.551778	0.743485
frh-1	WBGene00001486	0.79739	2.41891	2.14821	0.163027	0.403887
frk-1	WBGene00001487	1.30308	3.20502	2.41052	0.141003	0.378702
frm-1	WBGene00001488	0.223828	8.88777	0.649082	0.432811	0.655108
frm-2	WBGene00001489	0.744528	4.97538	1.47922	0.242366	0.487503
frm-3	WBGene00001490	-0.477464	2.60923	0.281662	0.603249	0.7756
frm-4	WBGene00001491	0.14692	6.39416	0.327681	0.575361	0.75866
frm-5.1	WBGene00001492	0.26358	3.88841	0.16829	0.687335	0.830019
frm-7	WBGene00001493	0.676182	6.77904	3.94512	0.0652636	0.267355
frm-8	WBGene00001494	-0.0625376	2.82455	0.00657829	0.936411	0.969581
frm-9	WBGene00001495	-0.759391	2.55485	0.505323	0.487889	0.696824
frm-10	WBGene00001496	0.237626	5.94199	1.18768	0.2927	0.535288
fars-1	WBGene00001497	-0.0875407	6.99997	0.267293	0.612562	0.781629
fars-3	WBGene00001498	-0.098665	7.06111	0.309038	0.586327	0.766112
fsn-1	WBGene00001499	-1.23479	4.95406	2.02831	0.174511	0.416406
ftn-1	WBGene00001500	2.13538	4.81306	6.34249	0.0233997	0.175687
ftn-2	WBGene00001501	0.473514	8.80551	2.34295	0.146306	0.383664
ftt-2	WBGene00001502	0.311454	8.33246	0.458425	0.508491	0.711323
fum-1	WBGene00001503	-0.268	8.05065	1.25796	0.279368	0.520605
fut-1	WBGene00001505	0.343913	3.16025	0.127454	0.725973	0.85167
fut-8	WBGene00001508	-0.0264366	3.20561	0.00130936	0.971604	0.986389
fzo-1	WBGene00001509	-0.172061	5.90608	0.265131	0.613991	0.782809
fzr-1	WBGene00001510	-0.689132	5.75886	3.4285	0.0835192	0.294783
fzy-1	WBGene00001511	-1.65467	5.67897	4.40058	0.052967	0.245098
gad-1	WBGene00001513	-0.592707	6.79124	1.33759	0.265237	0.507454
xnd-1	WBGene00001514	-1.89754	6.43571	8.61704	0.0100807	0.124672
gap-1	WBGene00001515	-1.04164	3.55051	0.984411	0.336578	0.574518
gap-2	WBGene00001516	0.581962	5.27579	3.04943	0.100849	0.323612
gar-2	WBGene00001518	0.913177	2.93293	1.31208	0.269657	0.512118
gar-3	WBGene00001519	0.456849	3.05688	0.246195	0.626834	0.790751
gas-1	WBGene00001520	0.0306613	7.43827	0.00482676	0.945513	0.973522
gbh-1	WBGene00001522	1.84274	4.16392	27.5277	9.30346e-05	0.00913208
gbh-2	WBGene00001523	0.303872	3.41628	0.198056	0.66254	0.815427
gck-1	WBGene00001526	-0.793071	5.61193	10.3502	0.00565072	0.0946014
gcs-1	WBGene00001527	-0.146787	6.25739	0.625721	0.441045	0.662278
gcy-11	WBGene00001537	0.740992	3.42337	2.84828	0.111789	0.339341
gcy-12	WBGene00001538	0.222877	6.29675	0.234152	0.63533	0.796297
gdi-1	WBGene00001558	0.449443	8.18541	2.83921	0.112316	0.339949
gei-1	WBGene00001559	0.422021	5.21443	0.249917	0.624262	0.78904
gei-3	WBGene00001560	-0.153531	6.79555	0.168586	0.687076	0.829849
gei-4	WBGene00001561	0.482319	7.26689	2.89189	0.109301	0.336521
lin-66	WBGene00001562	0.119182	6.10595	0.143888	0.70967	0.843983
gei-6	WBGene00001563	-0.397734	6.75781	1.35677	0.261977	0.505189
icl-1	WBGene00001564	0.774639	11.3134	2.22971	0.155757	0.395757
gei-8	WBGene00001565	0.147721	6.32054	0.30768	0.587142	0.766821
acdh-13	WBGene00001566	-0.40185	5.27167	2.05726	0.171648	0.412763
snpc-4	WBGene00001568	-0.470301	6.68055	2.62579	0.125607	0.357863
meg-3	WBGene00001569	-4.4251	4.50509	3.5065	0.0804076	0.289164
gei-13	WBGene00001570	1.35468	4.80634	1.27578	0.27612	0.517656
gei-14	WBGene00001571	-1.08554	5.43922	2.19242	0.159032	0.399939
gei-15	WBGene00001572	0.113169	5.06	0.0408991	0.842403	0.921132
gei-17	WBGene00001574	-0.0192879	7.08758	0.00725749	0.933217	0.967927
gem-4	WBGene00001577	1.66062	4.77094	6.05264	0.0262622	0.183186
ges-1	WBGene00001578	0.798674	5.43096	2.36269	0.144732	0.381757
gex-2	WBGene00001579	-0.236509	5.88925	0.539845	0.473632	0.686878
gex-3	WBGene00001580	-1.14154	6.10927	5.87039	0.0282689	0.189919
gfi-1	WBGene00001581	-0.788645	8.40557	2.01854	0.17549	0.417674
gfi-2	WBGene00001582	-0.418325	6.30216	4.99757	0.0407242	0.219892
gfi-3	WBGene00001583	-1.06695	3.49785	2.22694	0.155997	0.396031
nrde-4	WBGene00001584	-0.362331	6.42801	0.632934	0.438476	0.66038
gfl-1	WBGene00001585	-0.402148	3.44088	0.227182	0.640372	0.800894
gip-1	WBGene00001589	-0.868337	5.3192	10.8924	0.00475897	0.0860027
C45G3.3	WBGene00001590	-0.293249	3.62865	0.300604	0.591432	0.769608
glc-1	WBGene00001591	-0.607049	3.07951	0.520318	0.481607	0.692733
glc-2	WBGene00001592	-0.800251	2.91621	1.45918	0.245441	0.490223
gld-1	WBGene00001595	-2.07108	8.14192	6.24112	0.0243578	0.177867
gld-2	WBGene00001596	-0.583693	7.40266	3.38711	0.0852281	0.297883
gld-3	WBGene00001597	-1.83076	6.93175	4.92196	0.0420764	0.223568
glh-1	WBGene00001598	-0.188748	9.17612	0.691843	0.418359	0.643365
glh-2	WBGene00001599	-1.37369	6.45944	3.12916	0.0968718	0.318074
glh-3	WBGene00001600	-0.776247	5.18642	2.86743	0.110688	0.33856
glh-4	WBGene00001601	-0.915702	7.4542	11.4035	0.00406262	0.079259
gln-1	WBGene00001602	0.627356	4.21166	2.71725	0.11969	0.349768
gln-2	WBGene00001603	-0.514112	5.06951	0.861962	0.367637	0.603347
gln-3	WBGene00001604	0.830141	8.82425	7.02069	0.0180005	0.159476
gln-5	WBGene00001606	-3.58324	6.25887	5.64531	0.030997	0.197939
gln-6	WBGene00001607	-3.62729	7.01085	5.74366	0.0297691	0.193742
glp-1	WBGene00001609	-1.81024	7.16456	7.33029	0.0160227	0.152773
glr-4	WBGene00001615	0.455653	3.73411	0.313071	0.583918	0.764001
glr-5	WBGene00001616	-0.294882	3.14131	0.174774	0.681724	0.827099
glt-1	WBGene00001620	0.111518	7.62406	0.0832068	0.776877	0.885067
glt-3	WBGene00001621	0.169081	3.46385	0.055371	0.817095	0.906425
glt-4	WBGene00001622	-0.753048	3.20831	1.0445	0.322699	0.564149
gly-2	WBGene00001627	0.71875	4.25282	2.07416	0.170004	0.411549
gly-3	WBGene00001628	0.123898	6.44397	0.277549	0.605883	0.777603
gly-4	WBGene00001629	0.0718798	5.37211	0.0343784	0.855345	0.927418
gly-5	WBGene00001630	0.806801	6.75669	7.00775	0.018089	0.159476
gly-6	WBGene00001631	-0.307328	5.67784	0.189085	0.669763	0.819041
gly-7	WBGene00001632	0.069233	6.17575	0.114864	0.73929	0.861373
gly-8	WBGene00001633	2.0944	7.58192	7.76548	0.0136499	0.141641
gly-10	WBGene00001635	-0.334176	6.00045	2.41201	0.140889	0.378702
gly-11	WBGene00001636	1.81084	3.82174	7.43029	0.0154382	0.149907
gly-12	WBGene00001637	0.762081	3.47784	1.77804	0.201945	0.447264
gly-13	WBGene00001638	0.37344	3.86497	0.553981	0.467998	0.68298
gly-20	WBGene00001645	-0.610367	6.55279	3.72836	0.0722815	0.276878
gna-2	WBGene00001647	-4.11472	4.76774	6.6598	0.0206701	0.167255
goa-1	WBGene00001648	-0.27651	6.80944	1.774	0.202431	0.447845
gob-1	WBGene00001649	0.536787	5.78705	2.62323	0.125778	0.358021
gon-1	WBGene00001650	0.708943	6.61843	1.03324	0.325238	0.566463
gon-2	WBGene00001651	0.0924144	7.16137	0.0865045	0.77263	0.882305
gon-4	WBGene00001653	-1.59511	6.57291	5.15072	0.0381375	0.213866
gop-1	WBGene00001660	-0.281933	4.86439	0.762086	0.3962	0.626622
gop-2	WBGene00001661	-0.484315	5.64874	1.9053	0.187364	0.430868
gop-3	WBGene00001662	0.128875	5.41791	0.254843	0.620894	0.787947
gpa-7	WBGene00001669	0.543204	2.77543	0.386277	0.543433	0.737147
gpa-12	WBGene00001674	-0.98327	2.93525	1.49663	0.239737	0.485672
gpa-16	WBGene00001678	-0.307701	5.35216	0.694341	0.417538	0.643029
gpb-1	WBGene00001679	-0.451635	6.4801	1.47091	0.243635	0.488563
gpb-2	WBGene00001680	0.961967	3.07045	2.02235	0.175107	0.41722
gpc-2	WBGene00001682	0.946174	3.84733	5.99652	0.026862	0.185811
gpd-1	WBGene00001683	-2.2645	4.75899	4.03252	0.0626635	0.263788
gpd-2	WBGene00001684	0.159316	7.52116	0.247138	0.62618	0.790139
gpd-3	WBGene00001685	0.369613	7.88083	1.60572	0.224084	0.469258
gpd-4	WBGene00001686	-1.70749	4.42752	2.93225	0.107057	0.332437
gpr-1	WBGene00001688	-0.278521	4.29127	0.541812	0.472842	0.686855
gpr-2	WBGene00001689	-0.843205	4.90856	7.04996	0.0178019	0.159159
grd-1	WBGene00001690	1.76754	5.96574	2.10774	0.166796	0.407058
grd-3	WBGene00001692	-1.0329	5.06225	3.34795	0.0868836	0.301198
grd-5	WBGene00001694	1.1808	7.01483	4.36465	0.0538317	0.247038
grd-6	WBGene00001695	0.761126	6.43065	0.269285	0.611252	0.780808
grd-10	WBGene00001699	-1.05368	3.49476	1.52553	0.235455	0.480319
grd-13	WBGene00001702	-1.65952	2.90616	2.18446	0.159743	0.401185
grd-14	WBGene00001703	1.51343	6.17385	1.59933	0.224963	0.470144
grh-1	WBGene00001707	0.537524	4.66747	0.306415	0.587904	0.767064
grk-1	WBGene00001708	-0.130591	4.70054	0.306228	0.588017	0.767104
grk-2	WBGene00001709	0.03329	3.24227	0.0045502	0.947095	0.973937
grl-4	WBGene00001713	-0.0591477	6.51822	0.00394051	0.950761	0.976093
grl-7	WBGene00001716	2.33175	8.45959	2.16577	0.161426	0.402995
grl-16	WBGene00001725	1.42659	10.3506	0.959964	0.342468	0.580969
grl-21	WBGene00001730	0.929088	4.51104	0.363949	0.555178	0.745817
gro-1	WBGene00001740	0.525196	3.9873	2.39685	0.142057	0.379774
grp-1	WBGene00001743	-0.648431	5.20682	2.07312	0.170105	0.41158
gars-1	WBGene00001744	-0.299255	7.86279	2.07605	0.169821	0.411428
gsa-1	WBGene00001745	0.185328	6.0131	0.0656613	0.801183	0.897205
gsk-3	WBGene00001746	-0.577915	5.50181	6.19525	0.0248061	0.179594
gsp-1	WBGene00001747	-0.0808839	6.56826	0.145686	0.707953	0.842586
gsp-2	WBGene00001748	0.00502427	7.85236	0.000796043	0.977857	0.988671
gst-1	WBGene00001749	2.31587	9.02041	119.186	1.29916e-08	3.02868e-05
gst-4	WBGene00001752	0.81275	5.01608	4.57146	0.0490696	0.23813
gst-5	WBGene00001753	2.3015	5.23475	17.8051	0.000716462	0.0307439
gst-6	WBGene00001754	1.63697	3.77363	3.72976	0.0722333	0.276878
gst-7	WBGene00001755	1.88488	5.79137	22.4967	0.000249586	0.0169883
gst-10	WBGene00001758	3.35131	6.55817	95.3586	5.82943e-08	6.03994e-05
gst-13	WBGene00001761	1.25971	4.89577	11.2396	0.00427248	0.0808118
gst-20	WBGene00001768	2.32347	4.90455	13.2466	0.00235984	0.0585253
gst-24	WBGene00001772	5.10526	6.70817	56.7972	1.59722e-06	0.000827446
gst-26	WBGene00001774	0.514962	6.24097	1.07491	0.315983	0.558481
gst-27	WBGene00001775	0.519903	5.74351	2.17575	0.160524	0.402065
gst-28	WBGene00001776	1.03508	3.87592	5.29645	0.0358519	0.208168
gst-36	WBGene00001784	2.15461	6.05277	31.0067	5.03555e-05	0.00680529
gst-38	WBGene00001786	3.16622	3.1084	10.7636	0.00495529	0.0876814
gst-42	WBGene00001790	1.42947	4.37651	11.543	0.00389336	0.078333
gsy-1	WBGene00001793	-0.505743	7.18171	2.97048	0.104983	0.329593
gta-1	WBGene00001794	-0.0558986	8.12092	0.0340195	0.856093	0.927607
gtl-1	WBGene00001795	-0.137298	5.916	0.0438851	0.836837	0.918988
gtl-2	WBGene00001796	-0.640965	4.08601	2.81931	0.113481	0.341238
gut-2	WBGene00001808	0.0895889	3.17465	0.0137114	0.908311	0.956466
haf-1	WBGene00001811	-0.742366	3.40248	1.74819	0.205573	0.451587
haf-2	WBGene00001812	1.22582	7.26814	31.4198	4.69661e-05	0.00670649
haf-3	WBGene00001813	-0.29691	5.91757	1.70046	0.211548	0.458124
haf-4	WBGene00001814	0.0950169	6.98871	0.00933061	0.924305	0.963678
hmt-1	WBGene00001815	-0.0889456	6.11444	0.202867	0.658747	0.812365
haf-6	WBGene00001816	-0.68208	5.02105	6.50647	0.0219405	0.171852
haf-7	WBGene00001817	-0.349555	5.18416	0.285413	0.600869	0.774819
haf-9	WBGene00001819	-0.259828	6.99096	0.069602	0.795445	0.89435
hap-1	WBGene00001823	1.01651	2.99579	3.33147	0.0875917	0.302371
hbl-1	WBGene00001824	-0.817136	3.4199	0.874469	0.364277	0.600263
hcf-1	WBGene00001827	-1.04533	6.72066	4.82102	0.0439636	0.228163
hcp-1	WBGene00001829	-1.71863	8.51049	7.5779	0.0146195	0.146116
hcp-2	WBGene00001830	-0.563788	7.63782	2.11398	0.166208	0.407001
hcp-3	WBGene00001831	-1.21695	5.33978	3.48658	0.0811889	0.290852
hcp-4	WBGene00001832	-0.581342	6.89727	1.6385	0.21964	0.465772
hcp-6	WBGene00001833	-0.561905	7.25311	1.75294	0.20499	0.451228
hda-1	WBGene00001834	-0.83054	5.86291	3.01992	0.102371	0.325273
hda-2	WBGene00001835	-1.29006	4.1316	4.03072	0.0627155	0.26379
hda-3	WBGene00001836	-1.36767	5.01441	9.754	0.00685902	0.10572
hda-4	WBGene00001837	-0.0715327	5.11732	0.0192427	0.891486	0.946739
hda-10	WBGene00001838	-0.671263	4.97023	2.50737	0.133807	0.369052
hdl-1	WBGene00001839	-2.01026	2.99224	4.74723	0.0454059	0.230948
hel-1	WBGene00001840	-0.221742	8.5763	1.21114	0.288157	0.531041
hgo-1	WBGene00001843	0.599384	5.02986	2.46224	0.137103	0.374228
hid-1	WBGene00001844	-0.264695	3.99705	0.250598	0.623793	0.78904
hif-1	WBGene00001851	0.0983138	8.29844	0.0960422	0.760822	0.874858
hil-2	WBGene00001853	0.762483	7.18696	7.24675	0.0165306	0.155863
hil-3	WBGene00001854	-1.14972	4.87654	2.55825	0.130206	0.365031
hil-4	WBGene00001855	-0.849761	7.32431	3.71897	0.0726051	0.276965
hil-5	WBGene00001856	-0.431895	6.80618	1.90644	0.187239	0.43078
him-1	WBGene00001860	-0.600731	7.77068	2.39051	0.142549	0.380242
him-3	WBGene00001862	0.0759752	5.35224	0.0655822	0.8013	0.897229
him-4	WBGene00001863	0.585334	9.06786	1.90656	0.187226	0.43078
him-5	WBGene00001864	0.295442	3.98521	0.188565	0.670188	0.819077
him-6	WBGene00001865	-1.53586	5.87661	11.0077	0.00459071	0.083728
him-8	WBGene00001867	-1.02886	4.25696	1.61287	0.223104	0.468198
him-10	WBGene00001869	-0.787221	6.28437	1.64474	0.218807	0.465356
him-14	WBGene00001872	-0.698656	5.22937	2.01956	0.175388	0.417539
him-17	WBGene00001874	-0.786501	6.94745	3.95718	0.0648973	0.266828
his-1	WBGene00001875	-1.33052	4.74206	2.46187	0.13713	0.374228
his-2	WBGene00001876	-1.25514	3.73103	2.98965	0.103961	0.327622
his-3	WBGene00001877	-0.886795	4.34783	1.49774	0.239571	0.485546
his-4	WBGene00001878	-1.9126	3.81839	3.87437	0.0674619	0.269069
his-6	WBGene00001880	-1.03982	3.61605	3.86305	0.0678217	0.270084
his-24	WBGene00001898	-1.12961	5.96801	4.18005	0.0585452	0.25624
his-31	WBGene00001905	-6.48762	2.63996	9.45363	0.00808562	0.114412
his-32	WBGene00001906	-1.28516	3.60316	2.11212	0.166382	0.407001
his-35	WBGene00001909	1.07658	5.16852	7.81501	0.0134064	0.140776
C50F4.6	WBGene00001910	1.34174	3.37012	5.21982	0.0370333	0.211204
his-37	WBGene00001911	1.53313	6.32868	8.17249	0.0117893	0.132292
his-38	WBGene00001912	-2.06438	2.88378	1.59763	0.225198	0.470364
his-41	WBGene00001915	1.17511	5.87376	7.89948	0.0130025	0.138728
his-48	WBGene00001922	-2.097	6.46877	7.80952	0.0134332	0.140776
his-59	WBGene00001933	-1.42116	8.61689	5.54688	0.0322851	0.200839
his-60	WBGene00001934	-0.923631	8.20189	2.37589	0.143691	0.380698
his-61	WBGene00001935	-1.48092	7.64649	5.23866	0.0367387	0.210747
his-62	WBGene00001936	-1.25347	7.93527	4.13853	0.0596713	0.257728
his-63	WBGene00001937	-1.67427	6.00587	5.25374	0.0365048	0.20991
his-64	WBGene00001938	-0.965065	9.01174	1.64272	0.219076	0.465628
his-67	WBGene00001941	-2.54133	8.21913	7.82612	0.0133525	0.140692
his-68	WBGene00001942	-2.39759	5.45212	6.15587	0.0251987	0.180613
his-71	WBGene00001945	0.510504	3.68958	0.465517	0.505278	0.708984
his-72	WBGene00001946	0.578875	5.66727	2.78182	0.115715	0.344904
hlh-2	WBGene00001949	-1.41604	2.89947	1.35564	0.262167	0.505265
hlh-11	WBGene00001955	0.252861	5.85696	0.171884	0.68421	0.828135
hmg-1.1	WBGene00001971	0.443544	6.79825	4.10814	0.0605114	0.259553
hmg-1.2	WBGene00001972	0.0164316	6.47488	0.00696347	0.93458	0.968654
hmg-3	WBGene00001973	-0.00662326	6.99574	0.000324997	0.98585	0.992235
hmg-4	WBGene00001974	-0.221953	6.72379	0.18845	0.670282	0.819077
hmg-5	WBGene00001975	-0.477568	5.22726	1.13372	0.303535	0.546632
hmg-11	WBGene00001976	0.308657	3.11568	0.119462	0.734335	0.858427
hmg-12	WBGene00001977	-0.604733	6.90267	1.95545	0.181984	0.424394
hmp-1	WBGene00001978	-0.00063512	6.87874	6.02466e-06	0.998073	0.998502
hmp-2	WBGene00001979	-1.016	5.76501	3.56375	0.0782115	0.285589
hmr-1	WBGene00001980	-0.207264	7.54213	0.374606	0.549512	0.741504
hoe-1	WBGene00001983	-0.251418	6.4784	1.22146	0.286188	0.528247
hop-1	WBGene00001985	-0.892341	4.26727	1.0653	0.318083	0.559964
hpd-1	WBGene00001993	0.400486	7.27019	0.986066	0.336184	0.574161
hpk-1	WBGene00001994	-0.40015	6.4092	1.27256	0.276703	0.518124
hpl-2	WBGene00001996	-0.294226	4.79597	0.354872	0.560097	0.748374
hpr-9	WBGene00001997	-1.0578	4.62424	6.70658	0.0202995	0.166338
hpr-17	WBGene00001998	-0.830186	4.40531	2.014	0.175948	0.417741
hrp-1	WBGene00001999	0.348096	7.45925	2.92841	0.107268	0.332649
hrp-2	WBGene00002000	-0.289565	8.13652	1.5338	0.234248	0.479868
hars-1	WBGene00002001	-0.36684	6.40805	1.82036	0.196941	0.441672
hsb-1	WBGene00002002	0.540678	2.84956	1.35193	0.262794	0.505673
hse-5	WBGene00002003	-0.364296	5.30322	0.704939	0.414084	0.641072
hsf-1	WBGene00002004	-0.581897	5.79095	2.37977	0.143387	0.380556
hsp-1	WBGene00002005	0.82037	12.7005	18.3163	0.0006339	0.0288877
hsp-3	WBGene00002007	0.0158155	10.8491	0.000637674	0.980181	0.989412
hsp-4	WBGene00002008	2.40531	10.2264	46.979	4.97747e-06	0.00154716
hsp-6	WBGene00002010	0.458393	9.8207	3.24743	0.091312	0.308174
hsp-12.2	WBGene00002011	0.953796	4.28227	5.1826	0.0376234	0.212501
hsp-16.2	WBGene00002016	3.21766	7.85779	12.4255	0.00299096	0.0676958
hsp-16.41	WBGene00002018	3.08877	7.23455	10.795	0.00490663	0.0871531
hsp-17	WBGene00002021	2.87221	7.42349	26.2116	0.00011897	0.0108764
hsp-25	WBGene00002023	0.723508	6.44513	5.73995	0.0298144	0.193742
hsp-43	WBGene00002024	2.39192	7.16708	58.6211	1.31602e-06	0.000721874
hsp-60	WBGene00002025	-0.915854	10.3144	5.36927	0.0347695	0.205798
hsp-70	WBGene00002026	3.25406	9.433	11.8498	0.00354838	0.0743451
hsr-9	WBGene00002027	-0.604374	8.47819	2.34934	0.145795	0.38286
hst-1	WBGene00002028	-1.31715	4.47326	3.67921	0.0739943	0.27987
htp-1	WBGene00002032	-0.573802	4.8591	1.92071	0.18569	0.428922
htp-2	WBGene00002033	-0.57392	4.92047	1.25065	0.280718	0.521414
htp-3	WBGene00002034	-0.798875	6.58052	5.62855	0.031212	0.19835
hum-1	WBGene00002035	0.051898	7.42675	0.0749528	0.787927	0.890488
hum-2	WBGene00002036	0.425597	7.76443	6.49005	0.0220817	0.172095
hum-4	WBGene00002037	0.89675	5.86823	1.9218	0.185572	0.428862
hum-5	WBGene00002038	0.271526	6.85886	0.244843	0.627775	0.791616
hum-6	WBGene00002039	0.662678	6.52698	0.446152	0.514139	0.715296
hum-7	WBGene00002040	-0.73758	4.82326	2.06921	0.170483	0.412068
hum-8	WBGene00002041	0.855372	6.55551	2.48732	0.135259	0.371185
hus-1	WBGene00002042	-1.35015	3.39402	2.85155	0.1116	0.339092
hyl-1	WBGene00002043	-1.34049	4.90306	19.4815	0.000483077	0.025037
hyl-2	WBGene00002044	-0.093455	4.87642	0.0334479	0.857293	0.928006
icd-1	WBGene00002045	0.210321	9.32258	1.05967	0.319325	0.561407
icln-1	WBGene00002046	-0.176782	6.23477	0.364036	0.555132	0.745817
icp-1	WBGene00002047	-0.906865	6.70406	3.03379	0.101652	0.324406
ida-1	WBGene00002048	0.634856	6.56521	1.50356	0.238701	0.484627
ifa-1	WBGene00002050	0.203043	7.11115	0.446845	0.513817	0.71512
ifa-4	WBGene00002052	0.691658	5.89451	2.99159	0.103858	0.327408
ifb-1	WBGene00002053	0.978388	8.71862	3.97341	0.0644084	0.266384
ifb-2	WBGene00002054	0.688409	8.70709	0.7716	0.393337	0.624
ifc-1	WBGene00002055	-0.400151	6.01934	0.262233	0.615918	0.783979
ifc-2	WBGene00002056	0.235067	7.81375	0.173211	0.683065	0.827854
ifd-1	WBGene00002057	1.93774	5.31201	4.53477	0.0498772	0.239848
ifd-2	WBGene00002058	0.670498	5.36165	1.30366	0.271138	0.513795
ife-1	WBGene00002059	0.11951	8.34013	0.401104	0.535892	0.730798
ife-2	WBGene00002060	0.9059	5.48293	3.0538	0.100626	0.323541
ife-3	WBGene00002061	-1.09065	6.83949	4.73237	0.0457029	0.231331
ife-4	WBGene00002062	1.62408	3.04947	5.80768	0.029	0.191927
ife-5	WBGene00002063	0.709217	3.75407	2.13346	0.164388	0.405642
iff-1	WBGene00002064	-0.344075	9.30058	0.952733	0.344238	0.582687
iff-2	WBGene00002065	0.824318	8.52766	1.93964	0.183659	0.426627
ifg-1	WBGene00002066	-0.0989514	9.46069	0.337161	0.569945	0.754827
ifp-1	WBGene00002067	0.574002	5.85248	0.391631	0.540687	0.734757
ify-1	WBGene00002068	-1.82248	5.83016	5.44304	0.0337117	0.203984
ikb-1	WBGene00002069	-0.224876	4.51363	0.13597	0.717384	0.847967
ile-1	WBGene00002070	0.313535	6.88534	1.7464	0.205792	0.451958
ile-2	WBGene00002071	0.349062	5.65312	0.551151	0.469117	0.684215
ima-1	WBGene00002072	-3.1423	5.70538	11.6748	0.00374061	0.0771707
ima-2	WBGene00002073	-1.4199	7.14597	3.88668	0.0670734	0.268524
ima-3	WBGene00002074	-0.840396	7.29927	14.2951	0.00176257	0.0496555
imb-1	WBGene00002075	-1.02636	7.19826	9.71298	0.00695247	0.106282
imb-2	WBGene00002076	-1.34762	6.2329	9.66387	0.00706625	0.107186
imb-3	WBGene00002077	-0.791044	9.91151	11.0086	0.00458948	0.083728
xpo-1	WBGene00002078	-0.524273	7.88451	5.03634	0.0400506	0.218281
xpo-2	WBGene00002079	-0.918053	7.0641	5.3424	0.0351645	0.206232
xpo-3	WBGene00002080	-0.776713	6.20583	5.98385	0.0269996	0.186046
ina-1	WBGene00002081	0.457726	6.5749	1.2572	0.279509	0.520629
inf-1	WBGene00002083	-0.332737	9.25013	2.49943	0.13438	0.369534
inx-1	WBGene00002123	-0.0502545	2.79254	0.00378671	0.951731	0.976714
inx-2	WBGene00002124	-1.60487	2.29357	0.834733	0.375111	0.610349
inx-3	WBGene00002125	-1.43929	4.35838	2.42177	0.140143	0.377774
inx-5	WBGene00002127	-0.130699	5.29324	0.03543	0.853177	0.926815
inx-7	WBGene00002129	0.522205	3.43863	1.18149	0.293917	0.536146
inx-8	WBGene00002130	-0.968116	4.71142	1.7263	0.208285	0.454011
inx-9	WBGene00002131	-0.537226	3.51218	0.758744	0.397213	0.627798
inx-10	WBGene00002132	1.19953	3.86464	4.22495	0.0573557	0.25442
inx-11	WBGene00002133	-0.97733	2.53496	2.61767	0.126149	0.358402
inx-12	WBGene00002134	0.45284	5.72683	0.608052	0.447443	0.667265
inx-13	WBGene00002135	0.708702	5.17499	1.53175	0.234547	0.479971
inx-14	WBGene00002136	-2.57317	5.09343	5.72367	0.0300141	0.194496
inx-15	WBGene00002137	0.4088	5.13383	0.304941	0.588795	0.767689
inx-16	WBGene00002138	0.307192	6.08176	0.200187	0.660853	0.814062
inx-17	WBGene00002139	0.690452	4.0587	0.815073	0.380648	0.614215
inx-21	WBGene00002143	-0.839879	3.88497	2.61563	0.126286	0.358402
inx-22	WBGene00002144	-3.91897	4.57871	10.6498	0.00513652	0.089529
ipp-5	WBGene00002146	-0.936376	3.96666	1.78746	0.200817	0.44618
ire-1	WBGene00002147	-0.555281	6.40356	8.96217	0.00894839	0.120233
gon-14	WBGene00002148	-1.07604	5.83023	2.27835	0.151608	0.390753
iars-1	WBGene00002152	-0.352232	7.98905	4.50368	0.050574	0.240929
iars-2	WBGene00002153	-0.354046	6.55024	3.83196	0.0688216	0.270785
isp-1	WBGene00002162	-0.101784	8.28272	0.130775	0.722585	0.850091
ist-1	WBGene00002163	0.232553	4.28358	0.147519	0.706214	0.841053
isw-1	WBGene00002169	-0.460355	7.61466	1.68669	0.213312	0.460022
itr-1	WBGene00002173	-0.0934746	7.82879	0.0807019	0.780165	0.886984
itx-1	WBGene00002174	0.194996	6.36193	0.0672577	0.798837	0.895854
jac-1	WBGene00002175	0.310042	5.62402	0.464356	0.505801	0.709263
jip-1	WBGene00002176	-0.303908	3.0056	0.14205	0.711438	0.844338
jph-1	WBGene00002179	0.608215	4.98906	0.700789	0.415431	0.641692
jtr-1	WBGene00002180	-2.5618	2.44628	5.74927	0.0297008	0.193674
kal-1	WBGene00002181	-0.4899	2.68084	0.305486	0.588465	0.767403
kat-1	WBGene00002183	-0.870779	8.29931	15.4727	0.00128704	0.0413849
kel-3	WBGene00002185	-0.346465	4.27932	0.809984	0.382102	0.614765
kel-10	WBGene00002186	-0.09168	4.78584	0.0149586	0.904253	0.95462
kgb-1	WBGene00002187	0.746891	4.71903	1.29419	0.272817	0.515088
kin-1	WBGene00002189	0.314213	6.65297	0.282397	0.602781	0.7756
kin-2	WBGene00002190	0.0365243	6.89582	0.00504089	0.94432	0.973122
kin-3	WBGene00002191	0.0477239	7.05012	0.052179	0.822345	0.910192
kin-4	WBGene00002192	-1.14326	7.0223	6.50029	0.0219935	0.171911
kin-5	WBGene00002193	-1.96242	3.19977	4.45015	0.0518002	0.243712
kin-10	WBGene00002196	-0.0537882	5.78424	0.0826048	0.777662	0.885434
kin-14	WBGene00002198	1.5398	3.71991	5.96326	0.027225	0.186262
kin-15	WBGene00002199	-2.67727	2.71635	7.1434	0.0171848	0.158348
kin-16	WBGene00002200	-0.317376	3.81051	0.381172	0.546075	0.738957
kin-18	WBGene00002201	-0.308459	7.92698	0.994557	0.334176	0.572724
kin-19	WBGene00002202	-0.104646	7.94668	0.294566	0.595144	0.771652
kin-20	WBGene00002203	-0.455228	5.64438	0.81213	0.381488	0.614663
kin-21	WBGene00002204	-0.506246	2.76032	0.111366	0.743133	0.863624
kin-24	WBGene00002206	0.95057	4.32796	1.13902	0.302446	0.545205
sid-3	WBGene00002207	0.300944	5.6617	1.30891	0.270213	0.512662
kin-26	WBGene00002208	-0.406627	2.48059	0.226324	0.640999	0.801356
kin-29	WBGene00002210	-0.0701704	4.91781	0.0142908	0.906403	0.9557
kin-32	WBGene00002213	-0.172013	3.27002	0.0565067	0.815266	0.905473
klc-1	WBGene00002214	-1.22188	6.73952	2.92842	0.107268	0.332649
klc-2	WBGene00002215	0.615824	5.9084	2.33415	0.147015	0.384664
klp-3	WBGene00002216	-0.104511	4.79256	0.0442629	0.836147	0.918988
klp-4	WBGene00002217	0.418331	6.26867	0.398861	0.537021	0.731908
klp-7	WBGene00002219	-0.965534	6.85091	5.23326	0.0368229	0.210917
gcc-1	WBGene00002220	0.790192	4.01545	3.38361	0.0853748	0.298284
klp-11	WBGene00002222	0.936956	3.18573	1.57539	0.228299	0.473401
klp-12	WBGene00002223	0.318394	7.3993	1.09202	0.31229	0.554384
klp-15	WBGene00002225	-2.79412	6.32415	7.2977	0.0162187	0.153698
klp-16	WBGene00002226	-2.47724	6.48735	7.20251	0.0168071	0.156605
klp-17	WBGene00002227	0.00548237	3.84769	5.17629e-05	0.994353	0.996712
klp-18	WBGene00002228	-1.39066	7.5559	7.54418	0.014802	0.146995
klp-19	WBGene00002229	-1.17787	8.07394	4.20181	0.0579654	0.254921
klp-20	WBGene00002230	-0.351652	2.98234	0.207257	0.655333	0.81024
knl-1	WBGene00002231	-0.396981	6.94612	0.814272	0.380877	0.614289
kpc-1	WBGene00002232	1.71457	6.19325	10.626	0.00517525	0.0897118
kqt-2	WBGene00002234	0.0897852	3.68179	0.0224992	0.88273	0.942898
kars-1	WBGene00002238	-0.820924	8.04604	16.4883	0.000991573	0.0359783
ksr-1	WBGene00002239	0.193625	3.45693	0.0947043	0.762438	0.875652
ksr-2	WBGene00002240	-0.339563	5.53747	0.928193	0.350346	0.588551
kup-1	WBGene00002241	-0.0613472	6.26599	0.013434	0.909238	0.956958
lad-2	WBGene00002243	0.265545	2.68484	0.0673674	0.798677	0.895854
laf-1	WBGene00002244	0.084511	7.2739	0.176867	0.679939	0.8259
lag-1	WBGene00002245	-1.40265	5.03164	6.40495	0.0228311	0.173889
lam-1	WBGene00002247	1.14486	9.31464	6.32132	0.0235961	0.175886
lam-3	WBGene00002248	0.0481084	6.03153	0.00750456	0.932092	0.967256
lap-1	WBGene00002249	0.0699142	6.46181	0.0798812	0.781254	0.887573
lap-2	WBGene00002250	0.401935	8.15995	4.22412	0.0573776	0.25442
lat-1	WBGene00002251	-0.848221	6.52939	2.81263	0.113875	0.341813
lat-2	WBGene00002252	0.771516	3.67266	0.881292	0.362464	0.598968
lbp-1	WBGene00002253	0.810805	4.62119	4.79502	0.0444656	0.229718
lbp-2	WBGene00002254	0.814437	7.7664	18.7249	0.000575635	0.027669
lbp-3	WBGene00002255	1.27067	5.13886	12.8359	0.00265424	0.0626523
lbp-4	WBGene00002256	0.270802	3.50957	0.360071	0.557269	0.746671
lbp-5	WBGene00002257	1.8546	4.16845	17.0597	0.000859645	0.0343868
lbp-6	WBGene00002258	0.263809	7.10917	0.356446	0.559237	0.748083
lbp-7	WBGene00002259	1.59925	5.05631	6.39103	0.0229565	0.174181
ldb-1	WBGene00002261	-0.257541	3.91454	0.204311	0.657619	0.811795
ldh-1	WBGene00002262	-0.766177	6.12594	6.34697	0.0233585	0.175659
lea-1	WBGene00002263	1.11554	9.27116	26.8639	0.000105215	0.0099104
lec-1	WBGene00002264	0.314827	9.79067	0.945844	0.345937	0.584566
lec-2	WBGene00002265	-0.683488	8.43434	7.5349	0.0148527	0.147123
lec-3	WBGene00002266	0.589116	6.12676	0.895149	0.358821	0.596946
lec-4	WBGene00002267	0.487519	5.64667	1.09282	0.312117	0.554384
lec-5	WBGene00002268	0.605552	7.29415	2.03623	0.173722	0.415336
lec-6	WBGene00002269	1.40712	7.20701	13.5741	0.00215155	0.0552706
lec-8	WBGene00002271	0.674433	5.9692	4.31151	0.0551415	0.248764
lec-9	WBGene00002272	0.668313	5.60655	2.6469	0.12421	0.356168
lec-10	WBGene00002273	0.636345	7.28698	1.75967	0.204168	0.450193
lec-11	WBGene00002274	0.57088	4.30036	1.05289	0.320826	0.562667
lem-2	WBGene00002275	-0.563742	6.71669	1.01303	0.329864	0.569412
lem-3	WBGene00002276	0.264364	7.47069	1.87907	0.190257	0.434671
lep-2	WBGene00002278	-0.485098	5.62228	1.67882	0.214329	0.460829
let-2	WBGene00002280	0.99734	11.3784	2.74266	0.118106	0.347755
let-4	WBGene00002282	1.91378	4.88531	2.46126	0.137176	0.374243
let-19	WBGene00002295	-0.115831	6.8	0.156513	0.697861	0.836554
ect-2	WBGene00002297	-1.85624	6.36431	9.92455	0.00648562	0.102501
let-23	WBGene00002299	-0.0430723	5.13249	0.00702819	0.934278	0.968553
let-49	WBGene00002324	-0.249354	4.8081	0.130646	0.722717	0.850091
let-60	WBGene00002335	0.200066	4.88388	0.496643	0.491591	0.69922
let-70	WBGene00002344	0.410622	8.08063	4.64666	0.0474614	0.234946
myo-1	WBGene00002348	0.0707949	8.78917	0.0255568	0.875083	0.937194
let-92	WBGene00002363	-0.576119	6.50045	6.74182	0.0200255	0.165468
let-99	WBGene00002368	-0.471092	5.72688	0.426136	0.5236	0.722291
let-268	WBGene00002497	1.49004	6.04114	7.79479	0.0135053	0.140869
let-363	WBGene00002583	-0.279157	7.62769	1.56068	0.23038	0.476188
let-413	WBGene00002632	0.190684	5.48239	0.231582	0.637178	0.797755
let-418	WBGene00002637	0.229422	8.71445	0.863173	0.36731	0.603022
let-502	WBGene00002694	0.0132347	7.58795	0.00353227	0.953378	0.977836
let-504	WBGene00002696	-0.166645	6.9562	0.15336	0.700757	0.838464
let-526	WBGene00002717	-0.289314	7.61972	1.50975	0.237781	0.483178
let-607	WBGene00002783	0.477214	8.06085	2.88111	0.10991	0.337696
let-630	WBGene00002804	-0.567481	6.18689	6.80081	0.0195761	0.1643
let-653	WBGene00002827	0.0785672	4.62435	0.00612759	0.938623	0.970622
let-711	WBGene00002845	-1.3696	9.07796	14.4189	0.0017042	0.0484501
let-716	WBGene00002850	-0.121008	8.70355	0.501806	0.489383	0.698048
let-721	WBGene00002855	0.543545	7.45754	7.9444	0.0127934	0.137758
let-754	WBGene00002879	-0.315559	6.94548	1.34295	0.26432	0.506444
let-756	WBGene00002881	0.598979	4.02725	1.43607	0.249049	0.494071
let-765	WBGene00002889	-0.0230875	8.60964	0.00898893	0.925699	0.96398
let-767	WBGene00002891	-0.504917	8.60148	5.14627	0.03821	0.213917
let-805	WBGene00002915	0.299819	10.3846	0.232167	0.636756	0.797441
let-858	WBGene00002957	0.281913	7.99601	1.02713	0.326627	0.567639
lev-9	WBGene00002976	0.449157	2.53055	0.376484	0.548525	0.740445
lev-10	WBGene00002977	-0.70478	3.83338	1.55684	0.230928	0.476839
lev-11	WBGene00002978	0.850526	9.86066	3.56492	0.0781673	0.285589
lfe-2	WBGene00002979	0.973207	6.30051	5.12632	0.0385367	0.214412
lgg-1	WBGene00002980	0.731751	7.69738	10.7883	0.00491699	0.0871691
lgg-2	WBGene00002981	0.300995	4.42337	1.02557	0.326984	0.567702
lgg-3	WBGene00002982	-0.714824	2.55131	0.388006	0.542543	0.736528
lgx-1	WBGene00002983	2.44328	6.03402	3.62611	0.0758995	0.282236
lig-1	WBGene00002985	-1.26667	6.28557	3.58196	0.0775276	0.284805
lig-4	WBGene00002986	-0.67933	4.84319	4.81977	0.0439876	0.228163
lin-1	WBGene00002990	0.269915	5.28867	0.270628	0.610372	0.780222
lin-2	WBGene00002991	0.357794	3.67253	0.252841	0.622257	0.788926
lin-3	WBGene00002992	-1.57223	4.41422	5.20564	0.0372569	0.2121
lin-5	WBGene00002994	-0.82646	6.44082	2.69133	0.121332	0.351808
lin-7	WBGene00002996	0.0140732	3.85063	0.000528825	0.981951	0.990511
lin-8	WBGene00002997	-0.887068	3.30071	2.43247	0.139331	0.37689
lin-9	WBGene00002998	-0.685149	5.97561	2.65891	0.123424	0.355335
lin-10	WBGene00002999	-0.136721	5.35706	0.107631	0.747313	0.86559
lin-11	WBGene00003000	1.53811	2.4863	2.12577	0.165104	0.406071
lin-12	WBGene00003001	-0.0664671	4.15601	0.00708707	0.934004	0.968484
lin-13	WBGene00003002	-0.324031	8.06005	1.11557	0.307301	0.549975
lin-14	WBGene00003003	0.539464	4.69482	0.811037	0.381801	0.614663
lin-17	WBGene00003006	0.387416	3.02209	0.165063	0.690175	0.831512
lin-18	WBGene00003007	-0.470609	3.23171	0.881633	0.362374	0.598925
lin-23	WBGene00003009	-0.381382	6.31542	1.8614	0.192238	0.437224
lin-24	WBGene00003010	-0.454528	5.8918	1.65096	0.217981	0.464612
lin-25	WBGene00003011	0.212014	4.13402	0.294206	0.595367	0.771654
lin-26	WBGene00003012	-1.29498	5.48048	13.8808	0.00197525	0.0524289
lin-28	WBGene00003014	-0.340443	4.61278	0.769253	0.394041	0.624478
lin-29	WBGene00003015	-0.115698	3.99474	0.0157036	0.90191	0.953175
lin-33	WBGene00003019	1.59227	4.10181	6.89541	0.0188795	0.16211
lin-35	WBGene00003020	0.461865	6.62616	0.942504	0.346765	0.585264
lin-36	WBGene00003021	-0.400362	7.47295	0.901643	0.357132	0.595837
lin-37	WBGene00003022	-1.40122	4.60684	3.44977	0.0826569	0.293517
lin-40	WBGene00003025	-0.166006	7.08396	0.323288	0.577907	0.759975
lin-41	WBGene00003026	-2.73938	6.90723	6.9235	0.0186782	0.161422
lin-45	WBGene00003030	-1.2653	6.17519	7.20119	0.0168154	0.156605
lin-49	WBGene00003034	-0.388147	6.74437	1.79011	0.200501	0.445797
lin-52	WBGene00003035	-1.33062	4.04384	3.43006	0.0834554	0.294669
lin-53	WBGene00003036	-0.750472	6.55057	2.62452	0.125692	0.357995
lin-54	WBGene00003037	-1.16323	5.06961	2.45866	0.137368	0.374331
lin-56	WBGene00003038	0.415969	3.12526	0.599321	0.45066	0.670133
lin-59	WBGene00003040	0.631573	7.33	2.61482	0.126341	0.358402
lin-61	WBGene00003041	-0.3176	5.03206	0.323724	0.577653	0.759975
lip-1	WBGene00003043	-1.40134	4.89099	6.84526	0.0192452	0.163285
lir-1	WBGene00003044	-1.0889	4.89665	6.56712	0.0214275	0.170424
lir-2	WBGene00003045	-1.61266	4.2415	8.45273	0.0106769	0.12787
lis-1	WBGene00003047	-0.073922	6.69102	0.0864137	0.772746	0.882305
lit-1	WBGene00003048	0.321983	5.97441	0.498231	0.49091	0.698997
lmn-1	WBGene00003052	-0.254002	7.63297	1.86365	0.191985	0.437075
lmp-1	WBGene00003053	0.250604	6.27385	0.406992	0.532953	0.729349
lon-1	WBGene00003055	1.12705	5.67422	4.17057	0.0588003	0.256811
lon-2	WBGene00003056	-2.45903	2.84061	6.55889	0.0214963	0.170424
lon-3	WBGene00003057	2.14427	7.5802	1.81712	0.197318	0.44204
lpd-2	WBGene00003059	0.114433	5.82641	0.119857	0.733915	0.858044
lpd-3	WBGene00003060	0.0547718	8.07543	0.0878666	0.770901	0.881503
lpd-5	WBGene00003061	0.0911121	6.63933	0.121435	0.732242	0.856947
lpd-6	WBGene00003062	0.187566	7.10848	0.346754	0.564568	0.750406
lpd-7	WBGene00003063	0.405449	8.92114	6.08147	0.02596	0.182838
lpd-8	WBGene00003064	-0.25782	5.1383	0.444437	0.514938	0.715725
lpd-9	WBGene00003065	0.240646	4.82082	0.557567	0.466586	0.68239
lpl-1	WBGene00003066	0.0463051	4.5763	0.014855	0.904583	0.954644
lrk-1	WBGene00003068	-0.303317	5.85164	0.743248	0.401961	0.631025
lrp-1	WBGene00003071	1.24477	9.85453	4.03553	0.062576	0.263782
lrp-2	WBGene00003072	0.393874	7.88479	1.88846	0.189215	0.43334
lars-1	WBGene00003073	0.189048	8.25746	1.31895	0.268457	0.510383
lars-2	WBGene00003074	0.523696	6.38718	3.94547	0.0652529	0.267355
lsm-1	WBGene00003076	-0.757168	4.29757	1.01194	0.330116	0.569412
lsm-3	WBGene00003077	-0.364248	4.95526	1.54872	0.232092	0.477695
lsm-4	WBGene00003078	-0.750768	3.38769	3.82428	0.0792313	0.287371
lsm-5	WBGene00003079	-0.0187956	3.94963	0.00194384	0.965405	0.984484
lsm-7	WBGene00003081	-0.156884	5.54482	0.197377	0.66308	0.815491
lsm-8	WBGene00003082	-0.106188	3.80786	0.0361987	0.851612	0.925882
lst-1	WBGene00003083	-1.6562	4.65616	5.79797	0.0291152	0.192537
lst-2	WBGene00003084	0.185166	5.09199	0.249156	0.624786	0.789234
ccar-1	WBGene00003085	-0.0845076	9.31224	0.108587	0.746237	0.865289
lst-4	WBGene00003086	0.185155	7.25244	0.458692	0.508369	0.711323
lsy-2	WBGene00003087	0.112111	3.9972	0.0735565	0.78986	0.891156
ltd-1	WBGene00003089	1.71228	4.91195	2.75686	0.117232	0.346563
lys-1	WBGene00003090	0.777303	7.93401	3.26668	0.0904433	0.30702
lys-2	WBGene00003091	1.045	5.63139	3.56192	0.0782804	0.285589
lys-4	WBGene00003093	-3.12172	7.17463	13.2983	0.00232548	0.0579719
lys-7	WBGene00003096	0.0504326	5.26069	0.0131222	0.910293	0.957096
lys-8	WBGene00003097	0.614139	7.51033	2.28793	0.150807	0.389854
mab-10	WBGene00003107	0.580563	5.63228	0.695541	0.417144	0.642752
mab-20	WBGene00003111	-0.260556	3.45203	0.361746	0.556364	0.746157
mac-1	WBGene00003119	0.112861	7.09162	0.16167	0.693197	0.833534
mag-1	WBGene00003123	0.408789	5.86688	5.43296	0.0338539	0.204359
mai-1	WBGene00003124	0.356769	2.85639	0.165398	0.689879	0.831512
map-1	WBGene00003129	-0.349175	5.22321	1.34051	0.264737	0.506762
map-2	WBGene00003130	-0.211238	6.88589	1.3118	0.269706	0.512118
mat-1	WBGene00003132	-0.890561	6.8469	5.74076	0.0298045	0.193742
mat-2	WBGene00003133	-0.516853	7.2105	2.32138	0.148051	0.386607
mat-3	WBGene00003134	-0.458867	5.62805	1.26958	0.277245	0.518451
mau-2	WBGene00003136	-1.02631	4.80741	4.73664	0.0456174	0.231312
mau-8	WBGene00003142	0.32498	4.27253	0.821102	0.378937	0.613045
max-1	WBGene00003143	0.0199385	3.81125	0.00201289	0.964796	0.984484
max-2	WBGene00003144	-0.641183	7.05572	9.66952	0.00705304	0.107186
mbf-1	WBGene00003148	0.698444	6.69976	8.69835	0.00979988	0.123219
mbk-1	WBGene00003149	-0.00408266	5.41334	0.000119108	0.991434	0.995598
mbk-2	WBGene00003150	-0.910205	6.6872	9.32218	0.00791946	0.113614
mca-1	WBGene00003151	0.421648	7.85925	1.22878	0.284801	0.526417
mca-3	WBGene00003153	-0.429786	9.08068	2.1154	0.166074	0.407001
mcm-2	WBGene00003154	-1.31374	7.4483	5.90053	0.0279252	0.18839
mcm-3	WBGene00003155	-1.7787	7.23925	5.28531	0.0360209	0.20876
mcm-4	WBGene00003156	-1.51419	6.83212	7.56414	0.0146936	0.146387
mcm-5	WBGene00003157	-1.28219	6.59776	3.81479	0.0693813	0.271498
mcm-6	WBGene00003158	-1.43366	6.99694	3.73242	0.0721418	0.27684
mcm-7	WBGene00003159	-2.30434	7.04282	7.08104	0.0175939	0.159129
mdf-1	WBGene00003160	-0.335579	6.46381	0.840141	0.373609	0.608742
mdf-2	WBGene00003161	-0.392338	4.38209	0.333331	0.572121	0.756634
mdh-2	WBGene00003162	-0.323052	8.58293	1.34695	0.263638	0.506444
mdl-1	WBGene00003163	0.803324	6.13088	1.70103	0.211475	0.458124
mdt-6	WBGene00003164	-0.59209	5.27047	0.76255	0.396059	0.626522
mec-1	WBGene00003165	0.541163	3.67203	0.434928	0.519406	0.719439
mec-2	WBGene00003166	1.59323	3.02566	4.86778	0.0430774	0.226947
mec-5	WBGene00003169	0.951029	4.84783	3.08835	0.0988838	0.321299
mec-7	WBGene00003171	1.19483	4.4256	3.84764	0.0683151	0.270652
mec-8	WBGene00003172	-0.468406	3.74004	0.705863	0.413785	0.640959
mec-9	WBGene00003173	1.87424	2.12458	3.45455	0.0824642	0.293214
mec-12	WBGene00003175	0.762694	5.06837	1.66575	0.216032	0.462254
mec-15	WBGene00003177	-1.0627	5.27427	3.37221	0.0858538	0.299061
mec-17	WBGene00003178	0.896673	3.69052	3.1019	0.0982103	0.319543
mef-2	WBGene00003182	0.427607	5.17256	0.894441	0.359006	0.597033
mei-1	WBGene00003183	-1.6511	5.96768	3.96939	0.0645291	0.266384
mei-2	WBGene00003184	-2.26935	5.07265	3.23602	0.0918315	0.308862
mek-1	WBGene00003185	-0.488422	4.34131	1.64457	0.21883	0.465356
mek-2	WBGene00003186	0.271989	5.36637	1.48322	0.24176	0.487019
mel-11	WBGene00003196	-0.165099	7.19642	0.559575	0.465799	0.681667
mel-26	WBGene00003209	-0.860592	5.42154	2.21014	0.157465	0.397607
mel-28	WBGene00003210	-0.0620903	8.56016	0.0349249	0.854214	0.926919
mel-32	WBGene00003214	-0.732013	8.66588	7.71366	0.0139102	0.142754
memi-1	WBGene00003216	-0.887503	5.27624	1.01612	0.329152	0.569257
mep-1	WBGene00003218	0.0579071	7.60548	0.0535082	0.820139	0.908721
mes-1	WBGene00003219	-2.35714	2.89216	1.99895	0.177475	0.419486
mes-2	WBGene00003220	-0.605906	6.0678	1.95964	0.181544	0.424192
mes-3	WBGene00003221	-0.224442	6.27545	0.47922	0.49917	0.70484
mes-4	WBGene00003222	-0.412086	6.16979	0.608788	0.447174	0.667153
mes-6	WBGene00003224	-0.716747	4.47124	2.63515	0.124986	0.356759
mev-1	WBGene00003225	0.25112	5.53822	0.697731	0.416428	0.642206
mex-1	WBGene00003228	-2.58917	6.24624	3.69902	0.0732983	0.278527
mex-3	WBGene00003229	-3.14267	6.87152	8.60919	0.0101083	0.124763
mex-5	WBGene00003230	-2.84972	7.91117	5.82613	0.0287828	0.191557
mex-6	WBGene00003231	-3.96765	6.89161	7.48058	0.0151534	0.14843
mgl-2	WBGene00003233	0.728551	2.86243	0.89316	0.35934	0.597193
mif-1	WBGene00003234	0.332289	2.94172	0.272976	0.608841	0.779578
mif-2	WBGene00003235	0.588513	3.91924	1.60434	0.224273	0.469438
mif-3	WBGene00003236	0.0993461	2.72353	0.0240351	0.878827	0.939858
mig-1	WBGene00003238	-0.420924	3.94052	0.403415	0.534735	0.730099
mig-2	WBGene00003239	-2.00758	3.11795	8.70098	0.00979095	0.123219
mig-5	WBGene00003241	-0.913867	5.50059	2.29193	0.150473	0.389269
mig-6	WBGene00003242	0.796071	10.1726	2.06046	0.171335	0.412704
mig-10	WBGene00003243	0.402648	6.41168	0.37757	0.547955	0.740029
mig-14	WBGene00003246	-2.28026	4.96289	16.5432	0.000977954	0.0356227
mig-15	WBGene00003247	0.279629	6.03984	0.272418	0.609204	0.779578
mig-17	WBGene00003248	0.556992	3.35376	0.776147	0.391981	0.622589
mig-18	WBGene00003249	1.85565	3.25986	7.74396	0.0137574	0.142225
mig-22	WBGene00003253	-0.709043	6.32958	4.41334	0.0526636	0.245054
mig-23	WBGene00003254	0.11522	4.27022	0.0639508	0.803731	0.89941
cogc-1	WBGene00003258	-0.58335	5.86016	3.68195	0.0738978	0.279666
mix-1	WBGene00003367	0.435825	7.28194	2.05886	0.171491	0.412763
mkk-4	WBGene00003368	0.804754	2.6152	2.37414	0.143828	0.380698
mlc-1	WBGene00003369	0.397132	9.20934	0.829758	0.376501	0.611437
mlc-2	WBGene00003370	0.860706	10.293	5.96143	0.0272452	0.186262
mlc-3	WBGene00003371	0.774608	9.146	2.6975	0.120939	0.351434
mlc-4	WBGene00003372	1.05799	5.81773	13.3816	0.00227135	0.0575467
mlh-1	WBGene00003373	-1.33857	5.11484	4.94182	0.0417162	0.222821
mlk-1	WBGene00003374	0.224645	5.34035	0.25904	0.618056	0.785629
mlp-1	WBGene00003375	1.17764	4.7239	6.65721	0.0206908	0.167255
mml-1	WBGene00003378	0.494115	6.53456	1.15457	0.299285	0.54208
moc-1	WBGene00003384	0.452431	2.62359	1.01003	0.387299	0.618949
moe-3	WBGene00003388	0.907879	6.20044	1.96407	0.18108	0.424192
mog-1	WBGene00003389	0.715699	7.43953	8.60324	0.0101293	0.124763
mog-2	WBGene00003390	0.308834	6.39487	1.0038	0.332008	0.570909
mog-3	WBGene00003391	-0.0325642	6.21869	0.0091915	0.924869	0.963709
mog-4	WBGene00003392	0.24475	6.84222	1.14019	0.302207	0.545159
mog-5	WBGene00003393	0.267554	7.2281	0.805347	0.383433	0.615516
mom-2	WBGene00003395	-2.84398	5.33513	4.3967	0.0530595	0.245098
mom-4	WBGene00003396	-0.149915	4.64311	0.0452124	0.834427	0.917896
mom-5	WBGene00003397	-1.34026	5.50336	4.78273	0.0447052	0.230448
dapk-1	WBGene00003400	-0.0470749	6.78082	0.00443796	0.94775	0.974238
mpk-1	WBGene00003401	-1.26001	5.43674	7.60556	0.0144717	0.145239
mpk-2	WBGene00003402	-0.448661	3.11107	0.268478	0.611782	0.780953
mpz-1	WBGene00003404	1.04833	6.40358	2.30543	0.149357	0.388324
mre-11	WBGene00003405	-1.29051	5.78156	4.79159	0.0445323	0.229808
mrg-1	WBGene00003406	-0.414995	5.6383	0.718996	0.409571	0.637817
mrp-1	WBGene00003407	-0.292568	6.13698	0.446691	0.513889	0.71512
mrp-2	WBGene00003408	0.335931	5.02297	0.282623	0.602637	0.7756
mrp-3	WBGene00003409	-0.0540786	6.01226	0.00739981	0.932567	0.967563
mrp-4	WBGene00003410	-2.17838	6.85512	6.13724	0.0253868	0.180988
mrp-5	WBGene00003411	-0.230791	6.60579	1.01295	0.329883	0.569412
mrp-6	WBGene00003412	0.0029563	3.91723	5.16181e-05	0.994361	0.996712
mrp-7	WBGene00003413	-0.972181	6.91233	5.95215	0.0273475	0.186688
mrp-8	WBGene00003414	-0.116051	3.84077	0.0887569	0.769779	0.881121
mars-1	WBGene00003415	-0.202956	7.39776	1.44172	0.24816	0.493095
mrt-2	WBGene00003417	-1.86377	3.27294	6.40665	0.0228158	0.173889
msh-2	WBGene00003418	-0.7521	6.11157	2.52876	0.132278	0.366915
msh-5	WBGene00003421	-0.559681	6.09126	2.79519	0.114912	0.343591
msh-6	WBGene00003422	-0.421887	6.95829	1.2741	0.276424	0.517914
msi-1	WBGene00003423	0.536987	4.90318	2.0997	0.167556	0.408167
msp-3	WBGene00003424	-0.282	3.31426	0.0819604	0.778506	0.88607
msp-19	WBGene00003426	-0.88315	3.74178	1.01659	0.329043	0.569257
msp-31	WBGene00003429	-1.20656	4.42461	3.7582	0.071264	0.275825
msp-33	WBGene00003431	-2.05617	4.09106	4.2776	0.0559968	0.250839
msp-36	WBGene00003432	-1.79422	4.46613	3.72933	0.072248	0.276878
msp-38	WBGene00003434	-1.72061	2.49086	1.71057	0.210264	0.456829
msp-40	WBGene00003435	-1.63532	4.31719	6.09474	0.0258223	0.182838
msp-45	WBGene00003438	-0.763263	3.83247	0.600425	0.450251	0.669769
msp-49	WBGene00003442	-1.8915	3.37022	4.85846	0.0432523	0.227355
msp-50	WBGene00003443	-2.21586	3.95801	7.21303	0.0167408	0.156605
msp-53	WBGene00003446	-3.11618	3.51807	8.82026	0.00939541	0.122109
msp-55	WBGene00003448	-0.521953	2.99543	0.19037	0.668716	0.81836
msp-56	WBGene00003449	-1.61458	2.7466	2.50705	0.133829	0.369052
msp-57	WBGene00003450	-1.29318	4.16417	2.5895	0.128053	0.361081
msp-59	WBGene00003452	-1.06278	4.24175	2.30471	0.149416	0.388324
msp-64	WBGene00003457	-2.13828	4.39604	7.39098	0.015665	0.151141
msp-65	WBGene00003458	-2.77675	2.87985	5.50387	0.0328673	0.201504
msp-76	WBGene00003463	-1.42301	4.56912	2.55251	0.130606	0.365224
msp-77	WBGene00003464	-2.1013	3.68397	7.1028	0.0174499	0.159129
msp-78	WBGene00003465	-0.757976	3.26807	0.53327	0.476293	0.689463
msp-81	WBGene00003467	-3.98029	3.48327	11.1557	0.0043846	0.0817728
msp-142	WBGene00003469	-1.10329	4.71066	2.61742	0.126166	0.358402
msp-152	WBGene00003470	-0.883718	3.66777	1.63846	0.219645	0.465772
mtk-1	WBGene00003472	0.81364	7.32448	5.52684	0.0325549	0.20116
mtl-2	WBGene00003474	-1.00413	2.93121	1.80129	0.199176	0.443804
mtm-1	WBGene00003475	-0.291491	4.24764	0.863726	0.371654	0.607374
mtm-3	WBGene00003476	-0.271117	7.58604	1.12652	0.305021	0.547616
mtm-5	WBGene00003477	-0.487289	5.32623	3.40828	0.084349	0.29592
mtm-6	WBGene00003478	-0.644862	5.19547	1.41229	0.252835	0.498348
mtm-9	WBGene00003479	-1.18768	4.5042	3.87698	0.0673794	0.268854
mua-3	WBGene00003482	1.25022	9.75888	2.28549	0.15101	0.389986
mua-6	WBGene00003485	0.791301	7.95018	2.00796	0.176559	0.418508
mup-2	WBGene00003495	0.495619	9.84825	0.757469	0.3976	0.628197
mup-4	WBGene00003497	-0.179802	9.11301	0.158181	0.696343	0.835825
mut-2	WBGene00003499	-1.34442	5.12497	2.17725	0.160389	0.402065
mut-7	WBGene00003504	-0.698781	6.32206	3.04967	0.100837	0.323612
mut-14	WBGene00003507	-0.563333	5.37083	2.99266	0.103801	0.32734
mut-16	WBGene00003508	-1.01246	7.29931	4.84124	0.0435778	0.227784
mxl-1	WBGene00003509	0.0131792	3.18731	0.000154329	0.990249	0.995051
mxl-2	WBGene00003510	0.114816	4.08414	0.0505871	0.825027	0.91195
mxl-3	WBGene00003511	-1.02921	5.81455	6.11424	0.0256214	0.182096
myo-2	WBGene00003514	-0.109164	8.33546	0.0456881	0.833572	0.917205
myo-3	WBGene00003515	0.524075	9.55234	0.850344	0.370799	0.60662
nab-1	WBGene00003516	1.05799	5.02524	3.53856	0.079169	0.287257
nac-1	WBGene00003517	-1.37879	3.7451	8.02748	0.0124167	0.135874
nac-2	WBGene00003518	0.626159	3.77313	0.710617	0.412252	0.639701
nac-3	WBGene00003519	-0.402231	4.07347	0.408635	0.532138	0.728876
nas-7	WBGene00003526	-0.0761534	4.82241	0.0035025	0.953575	0.977836
nas-9	WBGene00003528	-0.403111	4.48481	1.00282	0.332237	0.571169
nas-11	WBGene00003530	0.555239	5.82825	3.28433	0.0896556	0.305766
nas-14	WBGene00003533	2.14726	5.01881	2.85507	0.111398	0.339035
nas-20	WBGene00003539	-1.03441	3.36505	0.502961	0.488892	0.697615
nas-31	WBGene00003549	-0.0217023	2.75459	0.000622089	0.980425	0.989551
nas-37	WBGene00003553	2.08353	6.26832	8.73407	0.00967935	0.123179
nas-38	WBGene00003554	1.2464	4.94677	0.822106	0.378654	0.612815
ncl-1	WBGene00003559	-0.302699	8.23693	0.906862	0.355783	0.594468
ncr-1	WBGene00003561	-0.54741	5.07649	1.45308	0.246386	0.491074
ncr-2	WBGene00003562	0.11877	3.85835	0.0165621	0.89928	0.951525
ncs-2	WBGene00003564	0.0146576	5.52753	0.00105426	0.974518	0.98681
ncx-1	WBGene00003566	-0.105451	6.42465	0.0729744	0.790672	0.891495
ncx-2	WBGene00003567	-0.427797	7.67999	0.492739	0.493271	0.700328
ncx-3	WBGene00003568	-0.296053	4.04618	0.430741	0.521395	0.720979
ncx-7	WBGene00003572	-3.74166	2.7925	9.86048	0.0066231	0.103106
ndc-80	WBGene00003576	-0.614021	5.77757	1.15453	0.299292	0.54208
ndg-4	WBGene00003577	-0.766956	4.76216	2.94079	0.10659	0.331758
ndx-2	WBGene00003579	0.420236	2.85535	0.251282	0.623324	0.78904
ndx-3	WBGene00003580	0.828987	3.44931	2.16434	0.161555	0.402995
ndx-4	WBGene00003581	0.336456	3.32304	0.913927	0.36379	0.600202
dcap-2	WBGene00003582	-0.0688096	5.9528	0.0352733	0.853498	0.926873
ndx-6	WBGene00003583	-0.275457	3.12954	0.215445	0.649082	0.806059
ndx-7	WBGene00003584	-0.834797	4.05664	2.30345	0.14952	0.388328
ndx-9	WBGene00003586	0.373619	4.58172	1.48994	0.240744	0.486128
ned-8	WBGene00003587	0.864077	4.56477	7.42281	0.015481	0.149907
nex-1	WBGene00003588	1.47557	8.0103	20.2012	0.000410413	0.0228153
nex-2	WBGene00003589	1.75361	7.97823	16.3021	0.00103943	0.0369158
nex-3	WBGene00003590	1.54039	4.28196	11.2698	0.0042329	0.0808118
nfi-1	WBGene00003592	-0.602198	5.55666	3.57608	0.0777476	0.285038
nfm-1	WBGene00003593	0.81431	5.3353	2.986	0.104154	0.327812
nft-1	WBGene00003594	0.304111	4.94078	0.641951	0.435298	0.65714
ngp-1	WBGene00003596	0.529859	7.91296	5.4257	0.0339569	0.204595
nhl-1	WBGene00003597	0.66389	5.19824	1.10335	0.309875	0.55239
nhl-2	WBGene00003598	-0.426043	6.86584	2.76269	0.116876	0.34643
nhl-3	WBGene00003599	-0.190203	3.88755	0.108863	0.745926	0.865144
nhr-1	WBGene00003600	-0.467357	4.73219	1.06683	0.317749	0.559585
nhr-2	WBGene00003601	-2.7067	2.06968	1.22329	0.28584	0.527709
nhr-3	WBGene00003602	0.540231	5.35736	1.52099	0.236121	0.480914
nhr-4	WBGene00003603	0.103845	2.79432	0.0221033	0.883759	0.943344
nhr-5	WBGene00003604	0.14961	4.29085	0.0726849	0.791077	0.891563
nhr-6	WBGene00003605	-0.851145	4.00457	1.19596	0.291086	0.534115
nhr-7	WBGene00003606	0.296459	2.58251	0.192843	0.666712	0.817507
nhr-8	WBGene00003607	-0.879853	3.58657	1.30083	0.271639	0.514217
nhr-10	WBGene00003609	-0.474727	4.37909	1.1762	0.294961	0.53747
nhr-11	WBGene00003610	1.13753	4.07122	4.10293	0.0606569	0.259819
nhr-12	WBGene00003611	-0.680156	2.58734	1.07592	0.315762	0.558301
nhr-13	WBGene00003612	0.286146	2.62625	0.0985336	0.757845	0.872457
nhr-14	WBGene00003613	0.908095	5.18265	2.27561	0.151838	0.390997
nhr-17	WBGene00003616	1.80558	5.76661	20.9736	0.00034588	0.0214446
nhr-18	WBGene00003617	-0.561683	2.4623	0.360327	0.557131	0.746671
nhr-19	WBGene00003618	0.976071	2.93491	1.70162	0.211399	0.458121
nhr-20	WBGene00003619	-0.83651	3.49464	2.55957	0.130114	0.364907
nhr-21	WBGene00003620	0.0426456	5.05212	0.00540611	0.942342	0.97239
nhr-22	WBGene00003621	-0.0965691	3.49044	0.0487707	0.828143	0.913866
nhr-23	WBGene00003622	-0.269504	5.5718	0.530157	0.477561	0.690244
nhr-28	WBGene00003624	-1.84605	2.93405	3.6002	0.07685	0.283363
nhr-31	WBGene00003625	0.0930378	5.13208	0.0146325	0.905297	0.954999
nhr-32	WBGene00003626	0.495271	2.873	0.48663	0.495922	0.70238
nhr-34	WBGene00003627	0.227417	4.63985	0.305992	0.588159	0.767182
nhr-35	WBGene00003628	0.107568	3.71588	0.0219256	0.884223	0.943623
nhr-40	WBGene00003630	-0.448278	3.90351	0.47239	0.502198	0.706957
nhr-42	WBGene00003632	0.1798	3.50592	0.106998	0.74803	0.86592
nhr-43	WBGene00003633	0.776132	4.13956	1.32692	0.267074	0.509193
nhr-44	WBGene00003634	0.210393	2.78343	0.057113	0.814297	0.904828
nhr-45	WBGene00003635	0.569506	5.14816	1.3195	0.268361	0.510383
nhr-46	WBGene00003636	-0.929836	5.22156	6.49412	0.0220467	0.172095
nhr-47	WBGene00003637	-0.0446728	3.49876	0.00837804	0.92826	0.964908
nhr-48	WBGene00003638	0.14864	5.10543	0.123109	0.730482	0.855531
nhr-49	WBGene00003639	-0.162807	6.45998	0.886532	0.36108	0.598725
nhr-50	WBGene00003640	0.0562301	3.17256	0.00465665	0.946481	0.973803
nhr-55	WBGene00003645	-0.258694	2.38332	0.062739	0.805557	0.90057
nhr-57	WBGene00003647	-0.13542	3.20077	0.0755597	0.787092	0.889869
nhr-61	WBGene00003651	0.788039	3.88001	2.64109	0.124593	0.35651
nhr-64	WBGene00003654	-0.193259	3.08528	0.0868567	0.772181	0.882305
nhr-66	WBGene00003656	-0.669221	5.69604	4.44579	0.0519017	0.244025
nhr-68	WBGene00003658	-1.56747	4.54322	6.06823	0.0260982	0.18293
nhr-69	WBGene00003659	0.811109	3.68718	1.40296	0.25434	0.49889
nhr-70	WBGene00003660	0.949979	4.32019	4.70351	0.0462865	0.23268
nhr-71	WBGene00003661	-0.945367	3.59268	2.51001	0.133617	0.369052
nhr-79	WBGene00003669	0.845907	3.03025	1.19725	0.290835	0.53397
nhr-80	WBGene00003670	0.752783	3.19117	1.40329	0.254288	0.49889
nhr-84	WBGene00003674	0.38101	4.05846	0.987422	0.335863	0.573906
nhr-85	WBGene00003675	-0.443162	4.44933	0.138431	0.71496	0.846066
nhr-86	WBGene00003676	-0.0424695	4.67451	0.014485	0.905773	0.955251
nhr-88	WBGene00003678	-0.681284	5.45412	3.25128	0.0911373	0.308006
nhr-90	WBGene00003680	-1.02384	2.73682	2.86386	0.110893	0.338708
nhr-91	WBGene00003681	-0.747204	3.36404	0.607408	0.447679	0.667297
nhr-95	WBGene00003685	0.963944	2.7967	3.55136	0.0786806	0.286403
nhr-97	WBGene00003687	-0.349146	6.82829	0.703572	0.414527	0.641279
nhr-100	WBGene00003690	-0.855412	4.14067	2.16147	0.161817	0.403005
nhr-101	WBGene00003691	-1.79983	3.26816	7.00079	0.0181369	0.159476
nhr-102	WBGene00003692	1.04667	3.61131	2.50235	0.134168	0.369389
nhr-104	WBGene00003694	2.55697	2.51548	8.5532	0.0103077	0.125482
nhr-105	WBGene00003695	0.495067	4.16154	0.792659	0.387112	0.618862
nhr-107	WBGene00003697	1.4994	3.38889	6.46441	0.0223045	0.172892
nhr-109	WBGene00003699	0.968807	2.63887	1.85223	0.193276	0.438001
nhr-114	WBGene00003704	-2.64567	5.67155	28.9606	7.18125e-05	0.00760968
nhr-117	WBGene00003707	0.282254	3.24768	0.300088	0.591747	0.769608
nhr-119	WBGene00003709	-1.05053	5.22877	1.83142	0.195659	0.440074
nhr-120	WBGene00003710	1.8054	4.25406	7.05444	0.0177718	0.159134
nhr-122	WBGene00003712	-2.05101	2.44246	5.59598	0.031635	0.199322
nhr-130	WBGene00003720	-0.487816	3.08387	0.410237	0.531346	0.728483
nhr-131	WBGene00003721	1.58283	3.82888	9.97448	0.00638073	0.101889
nhr-133	WBGene00003723	1.44115	3.50802	5.47214	0.0333046	0.20325
nhr-134	WBGene00003724	1.13001	3.46525	6.3107	0.0236955	0.175924
nhr-137	WBGene00003727	-1.18323	3.90987	2.37972	0.143391	0.380556
nhr-138	WBGene00003728	0.459776	3.50157	1.49559	0.239893	0.485672
nhx-2	WBGene00003730	-0.596131	5.14355	0.541285	0.473053	0.686855
nhx-3	WBGene00003731	2.30217	6.49819	7.3701	0.015787	0.151521
nhx-4	WBGene00003732	0.584146	3.71137	1.45679	0.24581	0.490458
nhx-5	WBGene00003733	1.07851	4.34848	2.79969	0.114644	0.343415
nhx-6	WBGene00003734	1.191	3.95261	1.77201	0.202671	0.448058
nhx-8	WBGene00003735	0.174146	5.31278	0.116059	0.737991	0.860866
nhx-9	WBGene00003736	0.468237	4.81843	0.513015	0.484649	0.694217
nid-1	WBGene00003738	0.681997	7.88728	2.65105	0.123938	0.356096
nlp-1	WBGene00003739	0.959942	2.74095	1.73515	0.207183	0.453197
nlp-6	WBGene00003744	1.60958	3.58851	7.87703	0.0131085	0.139496
nlp-9	WBGene00003747	0.484077	3.39972	0.725147	0.40762	0.635628
nlp-10	WBGene00003748	0.967057	2.93237	3.66701	0.0744271	0.280383
nlp-12	WBGene00003750	0.864358	3.24595	1.78236	0.201427	0.447085
nlp-13	WBGene00003751	1.13946	3.39284	3.92852	0.0657717	0.267684
nlp-14	WBGene00003752	1.50472	3.55182	4.3222	0.054875	0.248445
nlp-16	WBGene00003754	0.772501	5.01394	1.74112	0.206443	0.452791
nlp-18	WBGene00003756	1.92122	3.34725	9.43821	0.00761719	0.110869
nlp-20	WBGene00003758	0.852988	2.81786	2.54847	0.130889	0.365258
nlp-21	WBGene00003759	0.783397	4.45474	1.73391	0.207337	0.453259
nlp-24	WBGene00003762	1.03176	5.72763	3.83202	0.0688197	0.270785
nlp-26	WBGene00003764	-0.39581	3.18903	0.294763	0.595022	0.771652
nlp-27	WBGene00003765	0.980487	3.57559	4.81464	0.0440862	0.228518
nlp-29	WBGene00003767	1.69195	3.9067	8.80121	0.00945734	0.122146
nlp-30	WBGene00003768	3.69994	2.54528	11.856	0.00354174	0.0743451
nlp-31	WBGene00003769	1.5532	3.90694	4.94495	0.0416597	0.222751
nlp-33	WBGene00003771	1.98091	4.34397	7.37083	0.0157827	0.151521
nlr-1	WBGene00003772	0.594863	2.95274	0.937789	0.347939	0.586396
nlt-1	WBGene00003773	0.203416	4.78934	0.132035	0.721314	0.849341
nmy-1	WBGene00003776	1.30573	10.0145	16.9608	0.000881	0.0344522
nmy-2	WBGene00003777	-0.185772	9.77951	0.376045	0.548755	0.740648
nos-1	WBGene00003783	-1.97906	4.06396	2.73586	0.118527	0.348369
nos-2	WBGene00003784	-4.56242	4.72471	4.45185	0.0517608	0.243712
nos-3	WBGene00003785	-0.29179	7.71739	1.08864	0.313014	0.555337
npa-1	WBGene00003786	1.5073	11.0664	3.74651	0.0716606	0.276016
npp-1	WBGene00003787	-0.768376	5.02438	2.25229	0.153813	0.393391
npp-2	WBGene00003788	-0.904747	6.68716	3.70772	0.072995	0.277828
npp-3	WBGene00003789	-0.462953	7.95776	3.22546	0.092315	0.30961
npp-4	WBGene00003790	-0.136627	5.39947	0.168552	0.687106	0.829849
npp-5	WBGene00003791	-1.23603	5.93007	5.48368	0.0331448	0.202408
npp-6	WBGene00003792	-0.500423	7.32654	2.08723	0.168746	0.409994
npp-7	WBGene00003793	-1.04893	7.91674	8.10958	0.0120569	0.133687
npp-8	WBGene00003794	-0.779882	7.6431	10.7325	0.00500406	0.0880432
npp-9	WBGene00003795	-0.574856	8.73781	2.10975	0.166606	0.407001
npp-10	WBGene00003796	-0.548441	8.24217	3.42175	0.083795	0.295261
npp-11	WBGene00003797	-0.449184	6.28006	1.81575	0.197478	0.442165
npp-12	WBGene00003798	-0.262373	7.90713	0.93209	0.349366	0.587566
npp-13	WBGene00003799	-0.415421	6.3101	1.81341	0.197752	0.442347
npp-14	WBGene00003800	-0.0660891	7.40256	0.0322497	0.859843	0.92995
npp-15	WBGene00003801	-0.895823	7.01992	3.71854	0.0726197	0.276965
npp-16	WBGene00003802	-0.898014	5.29373	2.45894	0.137348	0.374331
rae-1	WBGene00003803	-0.411597	6.11028	0.996093	0.333814	0.57242
npp-18	WBGene00003804	-0.949396	5.56757	4.21256	0.0576812	0.25473
npp-19	WBGene00003805	-0.916971	5.47596	3.16479	0.0951553	0.315169
npp-20	WBGene00003806	0.342313	5.01901	1.58461	0.227007	0.472239
nrf-5	WBGene00003812	-0.0637658	5.64258	0.044035	0.836563	0.918988
nrf-6	WBGene00003813	-0.726395	5.6529	3.61979	0.0761302	0.282587
nars-1	WBGene00003815	-0.239475	7.15161	1.78275	0.20138	0.447085
asns-1	WBGene00003816	0.532402	4.58742	0.159063	0.695543	0.835107
nsf-1	WBGene00003818	-0.15851	6.88306	0.567504	0.462713	0.679895
nst-1	WBGene00003821	0.905886	8.06377	16.5846	0.000967815	0.0356227
nsy-1	WBGene00003822	-0.524935	6.01429	1.67346	0.215026	0.461091
ntl-2	WBGene00003825	-0.163736	6.23912	0.359768	0.557433	0.746731
ntl-3	WBGene00003826	-0.192359	7.6831	0.502961	0.488892	0.697615
ntl-4	WBGene00003827	0.759243	8.09606	15.6157	0.00123993	0.0409405
nuc-1	WBGene00003828	0.712449	5.32222	5.97339	0.0271138	0.186046
nud-1	WBGene00003829	0.0618483	6.63034	0.0164823	0.899521	0.951583
num-1	WBGene00003830	-0.671233	5.78011	1.5548	0.23122	0.476948
nuo-1	WBGene00003831	0.157648	9.22848	0.402226	0.53533	0.730244
nxf-1	WBGene00003834	-0.278684	6.5719	1.62653	0.221249	0.466775
nxf-2	WBGene00003835	-0.442854	4.63346	0.530637	0.477365	0.690244
nxt-1	WBGene00003836	0.675775	3.42645	1.9986	0.177511	0.419486
oat-1	WBGene00003837	-0.445424	3.54819	0.225756	0.641415	0.801661
2024-10-02	WBGene00003843	0.734612	4.55838	1.06932	0.317202	0.559349
odc-1	WBGene00003844	0.460827	7.12641	3.33559	0.0874143	0.302149
blmp-1	WBGene00003847	-0.0197628	5.23565	0.000646366	0.980046	0.989412
odr-4	WBGene00003851	0.0584913	5.09518	0.0476541	0.830088	0.915305
ogt-1	WBGene00003858	-0.0952474	8.09532	0.157403	0.69705	0.836049
oig-2	WBGene00003860	1.86423	3.27643	12.7682	0.00270669	0.0634168
oma-1	WBGene00003864	-2.97592	5.94184	5.18861	0.0375274	0.212501
oma-2	WBGene00003865	-4.45612	6.37844	6.55513	0.0215278	0.170424
ooc-3	WBGene00003868	-0.36012	5.16148	0.606949	0.447847	0.66744
ooc-5	WBGene00003870	-0.0961004	4.26049	0.0217708	0.88463	0.943625
pept-2	WBGene00003876	0.549376	4.55122	1.9799	0.179432	0.4221
pept-1	WBGene00003877	-0.637468	6.46523	0.972801	0.339357	0.577464
pept-3	WBGene00003878	0.564578	4.00512	1.09507	0.311636	0.553876
ora-1	WBGene00003879	2.16564	5.81456	5.93427	0.027546	0.187631
orc-2	WBGene00003882	-0.0993228	4.67609	0.0381758	0.847667	0.924378
osm-1	WBGene00003883	-0.122556	3.33045	0.0770784	0.785021	0.889576
osm-3	WBGene00003884	-0.53731	2.79114	0.632039	0.438794	0.660492
osm-7	WBGene00003887	0.0930543	5.84943	0.0126817	0.911805	0.957929
osm-11	WBGene00003891	0.0478872	6.90932	0.0278707	0.869604	0.934999
ost-1	WBGene00003893	1.19629	10.043	7.14342	0.0171847	0.158348
oxi-1	WBGene00003898	-0.680056	5.05737	3.90224	0.0665859	0.267856
paa-1	WBGene00003901	0.239127	8.26079	1.38833	0.256727	0.500649
pab-1	WBGene00003902	0.647715	11.6712	6.97743	0.0182986	0.159476
pab-2	WBGene00003903	1.00188	7.63965	5.08642	0.0391995	0.216421
pabp-2	WBGene00003904	0.513448	6.18474	3.01436	0.102661	0.325456
pad-1	WBGene00003905	-0.293864	7.86243	1.95888	0.181624	0.424256
paf-2	WBGene00003907	1.31213	3.35229	5.55794	0.0321374	0.200724
pak-1	WBGene00003911	1.09483	5.38679	5.36392	0.0348478	0.205798
pal-1	WBGene00003912	-2.67599	4.97151	4.34901	0.0542135	0.247836
pam-1	WBGene00003914	-0.0284587	8.08408	0.0207259	0.887411	0.944675
pan-1	WBGene00003915	1.02565	5.39106	1.13043	0.304212	0.547049
par-1	WBGene00003916	-0.200508	7.62798	0.515283	0.483701	0.693759
par-2	WBGene00003917	-0.573488	4.36698	1.30085	0.271635	0.514217
par-3	WBGene00003918	-0.627094	7.30618	2.05485	0.171884	0.412892
par-4	WBGene00003919	-0.453484	6.22001	1.01416	0.329604	0.569388
par-5	WBGene00003920	-0.11418	9.51819	0.474088	0.501442	0.706755
par-6	WBGene00003921	-0.296133	4.25766	0.482887	0.497558	0.703714
pas-1	WBGene00003922	0.176772	6.49526	0.649615	0.432626	0.655108
pas-2	WBGene00003923	0.166882	6.40651	0.492393	0.493421	0.700434
pas-3	WBGene00003924	0.163079	7.63942	0.56935	0.461998	0.679731
pas-4	WBGene00003925	0.0711722	6.37399	0.079949	0.781164	0.887573
pas-5	WBGene00003926	0.658142	8.33308	7.72298	0.013863	0.142754
pas-6	WBGene00003927	0.235686	7.8211	2.09629	0.16788	0.408743
pas-7	WBGene00003928	0.133975	8.25229	0.35123	0.562094	0.749324
pat-2	WBGene00003929	0.977386	7.53658	3.02069	0.102331	0.325273
pat-3	WBGene00003930	0.139106	7.78719	0.4347	0.519514	0.719439
pat-4	WBGene00003931	0.354854	5.72768	0.606116	0.448153	0.667789
pat-6	WBGene00003932	0.241122	5.49054	0.234689	0.634945	0.796297
pat-10	WBGene00003934	1.14174	8.96077	13.8722	0.00197999	0.0524289
pat-12	WBGene00003936	0.298371	4.33425	0.140682	0.712763	0.844861
pbo-1	WBGene00003941	0.605327	4.87281	1.00727	0.331199	0.570556
pbo-4	WBGene00003943	1.14829	5.35513	3.96394	0.064693	0.266384
pbs-1	WBGene00003947	0.120969	7.32652	0.261318	0.616529	0.784242
pbs-2	WBGene00003948	-0.0808345	6.71584	0.117151	0.736812	0.859921
pbs-3	WBGene00003949	0.361578	6.55628	2.59844	0.127445	0.359869
pbs-4	WBGene00003950	0.491912	6.33686	4.65242	0.0473408	0.234946
pbs-5	WBGene00003951	0.310227	6.9234	3.11629	0.0975011	0.318905
pbs-6	WBGene00003952	0.335518	7.02728	2.14131	0.163662	0.4046
pbs-7	WBGene00003953	0.194862	6.77989	0.827214	0.377214	0.611959
pcm-1	WBGene00003954	1.95114	3.05364	8.85516	0.00928314	0.122109
pcn-1	WBGene00003955	-1.19141	6.13644	2.56916	0.12945	0.36359
pcp-1	WBGene00003956	-0.141497	5.82095	0.0898242	0.768443	0.880094
pcp-2	WBGene00003957	0.0773884	5.52725	0.0099511	0.921837	0.961858
pcp-3	WBGene00003958	-0.603575	6.35584	0.810939	0.381829	0.614663
pcp-4	WBGene00003959	0.530218	5.3054	0.296519	0.593938	0.770945
pcs-1	WBGene00003960	0.105335	4.28887	0.101205	0.778985	0.886398
pct-1	WBGene00003961	-0.389513	7.06693	1.85929	0.192477	0.437288
pdi-1	WBGene00003962	0.292298	9.14365	1.09949	0.310694	0.552994
pdi-2	WBGene00003963	0.748622	10.3411	1.24111	0.28249	0.523493
pdi-3	WBGene00003964	0.513072	9.48227	1.64594	0.218648	0.465288
pdk-1	WBGene00003965	-0.320225	4.03623	0.346947	0.564461	0.750406
pdr-1	WBGene00003967	0.10072	5.56226	0.0890929	0.769358	0.881034
pek-1	WBGene00003970	1.38167	7.05042	16.3454	0.00102808	0.0367417
pes-4	WBGene00003978	0.880096	4.68293	1.61786	0.222425	0.46775
pes-5	WBGene00003979	0.965684	3.06437	1.74042	0.20653	0.452815
pes-7	WBGene00003980	0.687516	6.75096	1.38289	0.257622	0.500901
pes-8	WBGene00003981	2.96027	6.68223	6.10561	0.0257101	0.182456
pes-9	WBGene00003982	-0.0782893	7.21006	0.0624552	0.805988	0.900748
pes-10	WBGene00003983	-1.86393	3.55925	2.38895	0.144085	0.381127
mct-4	WBGene00003986	-0.387416	5.70219	0.436199	0.518804	0.719026
pfn-1	WBGene00003989	0.745215	6.23862	3.45345	0.0825087	0.293214
pfn-2	WBGene00003990	1.40359	6.35204	11.1081	0.00444977	0.0824933
pfn-3	WBGene00003991	1.57986	4.54826	14.9167	0.00149052	0.0452044
pgl-1	WBGene00003992	-1.30201	8.07503	16.3443	0.00102837	0.0367417
pgl-2	WBGene00003993	-1.08681	4.91127	5.8407	0.0286124	0.191118
pgl-3	WBGene00003994	-0.614461	7.84493	2.05793	0.171583	0.412763
pgp-1	WBGene00003995	-0.377249	4.73822	0.115778	0.738296	0.861114
pgp-2	WBGene00003996	0.477091	7.35577	1.04123	0.323435	0.564799
pgp-3	WBGene00003997	0.581003	5.73466	1.68373	0.213695	0.460143
pgp-4	WBGene00003998	-0.511787	3.01574	0.518529	0.48235	0.693171
pgp-5	WBGene00003999	-1.86606	5.44467	4.14091	0.0596061	0.257728
pgp-6	WBGene00004000	-1.69862	4.571	2.96383	0.10534	0.33013
pgp-8	WBGene00004002	5.96661	5.16497	129.569	7.33338e-09	2.60211e-05
pgp-9	WBGene00004003	0.119207	4.59988	0.0183529	0.894008	0.94799
pgp-10	WBGene00004004	0.606116	3.78139	0.447815	0.513368	0.714821
pgp-11	WBGene00004005	0.350445	4.11533	0.337786	0.569592	0.754788
pgp-12	WBGene00004006	-0.119392	3.19081	0.0265711	0.872651	0.935588
pgp-13	WBGene00004007	-6.14719	2.28095	9.98952	0.00680727	0.105096
pgp-14	WBGene00004008	-0.637655	5.93015	0.570754	0.461457	0.67947
pha-1	WBGene00004010	-0.916383	3.10695	3.04144	0.101259	0.324015
pha-4	WBGene00004013	-0.459435	5.21286	0.51978	0.48183	0.692884
phb-1	WBGene00004014	-0.539081	7.32084	6.99069	0.0182066	0.159476
phb-2	WBGene00004015	-0.488794	7.34916	8.55924	0.010286	0.125453
phf-5	WBGene00004016	1.10828	4.22873	8.04494	0.0123391	0.135847
pho-1	WBGene00004020	-0.848588	5.37167	1.38998	0.256456	0.500506
pho-4	WBGene00004023	0.626787	3.89261	1.81326	0.19777	0.442347
php-3	WBGene00004024	1.55911	2.44368	2.96349	0.105358	0.33013
phy-2	WBGene00004025	1.31664	7.59228	1.9928	0.178104	0.420461
pie-1	WBGene00004027	-1.85003	5.69592	3.71355	0.0727925	0.277283
pif-1	WBGene00004028	-1.29807	3.85786	2.82943	0.112886	0.340393
pik-1	WBGene00004029	-0.025606	4.35236	0.00461325	0.94673	0.973803
pis-1	WBGene00004031	-0.341834	5.4667	0.892687	0.359464	0.597292
pkc-1	WBGene00004032	-0.0249473	6.22891	0.0121409	0.913697	0.95844
pkc-2	WBGene00004033	0.00589566	5.82738	0.000280595	0.986852	0.992922
pkc-3	WBGene00004034	0.180534	5.66518	0.733721	0.404924	0.633447
plc-1	WBGene00004036	-0.581794	4.91721	1.32466	0.267464	0.509729
plc-2	WBGene00004037	1.23369	5.00401	3.96477	0.0646681	0.266384
plc-3	WBGene00004038	-0.4628	4.91997	0.874622	0.364237	0.600263
plc-4	WBGene00004039	0.411412	5.34567	2.60759	0.126826	0.358925
pld-1	WBGene00004040	-0.105666	7.49906	0.315761	0.582323	0.762577
plk-1	WBGene00004042	-2.22808	6.93926	9.20813	0.00823003	0.114974
plk-2	WBGene00004043	-1.78186	6.94573	14.9868	0.00146297	0.0447285
plk-3	WBGene00004044	-1.76408	7.1021	5.67232	0.0306541	0.196813
pll-1	WBGene00004045	-0.717705	2.88577	0.583248	0.456683	0.675427
plp-1	WBGene00004046	-0.27281	6.38029	1.27789	0.275739	0.51721
plx-1	WBGene00004047	-0.445598	6.55866	3.4583	0.0823139	0.29308
plx-2	WBGene00004048	0.628973	4.22779	0.430336	0.521589	0.720979
parp-1	WBGene00004049	-0.815247	6.54209	2.69554	0.121063	0.351577
parp-2	WBGene00004050	-0.144064	5.83997	0.115113	0.739019	0.861349
parg-1	WBGene00004051	0.71873	6.00856	5.3918	0.0344424	0.205258
tank-1	WBGene00004053	0.154075	6.71209	0.35208	0.561626	0.748965
pmk-1	WBGene00004055	0.666818	4.75218	3.20447	0.093286	0.311343
pmk-2	WBGene00004056	0.623172	3.17657	0.678267	0.422863	0.647395
pmk-3	WBGene00004057	0.620929	4.63354	0.805157	0.383488	0.615516
pmp-1	WBGene00004058	0.481339	5.63247	0.413757	0.529612	0.726922
pmp-2	WBGene00004059	0.249925	4.90093	0.431436	0.521064	0.720979
pmp-3	WBGene00004060	-0.882014	5.93593	5.42268	0.0339999	0.204595
pmp-4	WBGene00004061	2.45497	5.21315	18.4671	0.000611657	0.0288066
pmp-5	WBGene00004062	-3.16791	7.38419	25.2528	0.000143056	0.0123518
pmr-1	WBGene00004063	-0.131357	6.4182	0.398074	0.537417	0.732342
pms-2	WBGene00004064	-1.49037	5.60697	5.3669	0.0348043	0.205798
pnk-1	WBGene00004068	-0.53944	5.62746	2.50488	0.133986	0.369213
pod-1	WBGene00004075	-1.17257	8.51893	17.8291	0.000712319	0.0307439
pod-2	WBGene00004076	-0.874275	9.72883	6.31649	0.0236413	0.175908
pop-1	WBGene00004077	-0.344291	5.5913	0.993145	0.334509	0.573085
pos-1	WBGene00004078	-3.73802	7.20171	5.44358	0.0337041	0.203984
pph-1	WBGene00004083	0.269828	3.33653	0.172263	0.683882	0.828135
pph-4.1	WBGene00004085	-0.245875	5.32235	0.524288	0.479967	0.691761
pph-4.2	WBGene00004086	-2.05709	5.22049	5.18359	0.0376076	0.212501
ppk-1	WBGene00004087	-0.570137	5.66904	3.45927	0.0822747	0.293053
ppk-2	WBGene00004088	-0.184867	4.6748	0.319456	0.580147	0.762383
ppk-3	WBGene00004089	0.238566	5.32663	0.619784	0.443178	0.664091
eif-2Bgamma	WBGene00004090	-0.107303	5.33088	0.217969	0.647185	0.804707
pps-1	WBGene00004091	0.793876	6.10975	11.0463	0.00453587	0.083426
ppw-1	WBGene00004093	-0.49376	3.88644	1.40167	0.25455	0.499196
ppw-2	WBGene00004094	-0.815009	7.48941	6.61053	0.0210688	0.168931
pqe-1	WBGene00004095	-0.382171	8.00737	2.21945	0.156649	0.396655
pqm-1	WBGene00004096	-0.0469239	6.41958	0.0194713	0.890848	0.946432
hgrs-1	WBGene00004101	0.441518	7.32211	5.35787	0.0349365	0.20587
pqn-13	WBGene00004104	1.60579	5.65875	1.36244	0.261023	0.504167
szy-20	WBGene00004105	-0.610366	6.1486	1.71246	0.210024	0.456788
pqn-15	WBGene00004106	0.405327	5.93038	1.64673	0.218542	0.465275
pqn-18	WBGene00004108	1.0603	5.333	2.04191	0.173159	0.414984
stam-1	WBGene00004109	0.294728	6.42271	1.28763	0.273987	0.515674
pqn-20	WBGene00004110	-1.38753	7.40357	9.47824	0.00751597	0.110079
pqn-21	WBGene00004111	0.508222	4.91512	4.0089	0.0633538	0.265102
pqn-22	WBGene00004112	0.826373	8.67493	8.81905	0.00939932	0.122109
pqn-24	WBGene00004113	1.40892	3.9431	9.02445	0.00875995	0.11873
pqn-25	WBGene00004114	0.0301977	3.29439	0.0038616	0.951256	0.976386
pqn-26	WBGene00004115	2.72524	4.06031	5.40746	0.0342172	0.204929
pqn-27	WBGene00004116	-0.255421	6.9199	0.903855	0.356559	0.595329
sin-3	WBGene00004117	-0.107441	7.29472	0.0623079	0.806212	0.900825
pqn-31	WBGene00004119	-0.769686	4.62625	2.13096	0.16462	0.405672
pqn-32	WBGene00004120	2.22487	7.95569	2.36216	0.144774	0.381757
ptrn-1	WBGene00004121	0.720235	5.29412	2.3062	0.149294	0.388324
pqn-35	WBGene00004122	1.38705	5.76006	1.63645	0.219915	0.465772
pqn-36	WBGene00004123	0.106821	3.53433	0.00895422	0.925842	0.963988
mdt-30	WBGene00004125	0.0509653	5.09483	0.0130376	0.910581	0.957171
pqn-39	WBGene00004126	-0.444943	4.5633	1.17117	0.295958	0.538678
abu-12	WBGene00004127	1.73407	5.7297	1.63775	0.219741	0.465772
pqn-41	WBGene00004128	0.0278098	7.48909	0.0222122	0.883475	0.943344
pqn-42	WBGene00004129	0.865526	2.7632	1.17724	0.294755	0.537253
ketn-1	WBGene00004130	0.672873	9.77783	3.53315	0.0793764	0.287549
pqn-44	WBGene00004131	1.83252	7.77433	12.7491	0.00272174	0.0634506
ifet-1	WBGene00004132	-1.23463	9.00209	4.96696	0.0412655	0.221442
abu-13	WBGene00004133	2.71918	7.03208	3.35022	0.0867869	0.301172
myrf-1	WBGene00004134	0.66563	6.51252	0.411125	0.530908	0.728046
pqn-48	WBGene00004135	0.822944	3.39044	2.33703	0.146782	0.384479
pqn-51	WBGene00004136	-0.200195	5.75509	0.433391	0.520135	0.719836
pqn-53	WBGene00004138	0.138704	6.61119	0.442318	0.515927	0.716569
ebax-1	WBGene00004140	0.913674	5.82785	5.41751	0.0340735	0.204595
pqn-59	WBGene00004143	-0.712504	9.87434	5.71089	0.0301718	0.194977
pqn-60	WBGene00004144	-0.196784	2.56647	0.0684653	0.797082	0.895409
pqn-62	WBGene00004145	0.637469	4.19359	2.41791	0.140437	0.378163
pqn-63	WBGene00004146	1.23135	5.04294	0.936628	0.348229	0.586567
larp-5	WBGene00004147	-0.506767	7.45225	4.01406	0.0632023	0.265102
pqn-65	WBGene00004148	-0.442138	6.66491	1.53655	0.233848	0.479409
pqn-70	WBGene00004152	0.49882	6.36871	5.33214	0.0353166	0.206475
pqn-72	WBGene00004154	-0.569125	4.62473	0.457617	0.508859	0.711625
pqn-74	WBGene00004156	1.40001	6.60536	1.58246	0.227307	0.472322
pqn-75	WBGene00004157	0.858674	4.55632	4.6515	0.0473601	0.234946
pqn-80	WBGene00004161	-0.12693	6.14585	0.381636	0.545834	0.738913
pqn-82	WBGene00004163	-1.55593	2.94607	1.64029	0.219401	0.465772
pqn-83	WBGene00004164	0.328154	6.33228	1.12947	0.30441	0.547152
pqn-85	WBGene00004166	-0.010101	7.81623	0.00168771	0.967763	0.984484
pqn-87	WBGene00004167	0.0314166	9.41378	0.0133336	0.909577	0.95699
pqn-89	WBGene00004169	1.46657	5.30988	6.164	0.0251171	0.180613
pqn-92	WBGene00004172	0.693214	4.85708	1.67503	0.214821	0.461091
pqn-94	WBGene00004173	-2.65485	3.48927	5.45011	0.0336122	0.203984
abu-14	WBGene00004174	2.02008	7.62658	1.93962	0.183661	0.426627
pqn-96	WBGene00004175	1.0932	5.61172	17.8613	0.000706813	0.0307439
prg-1	WBGene00004178	-0.207356	8.02848	0.700456	0.415539	0.641753
pri-1	WBGene00004180	-0.832105	4.39229	2.29865	0.149917	0.388817
pri-2	WBGene00004181	-0.885726	5.99553	3.23478	0.091888	0.308862
prk-1	WBGene00004182	-0.242601	4.86205	0.233683	0.635666	0.796504
prk-2	WBGene00004183	-0.368256	4.90163	0.832966	0.375604	0.610591
T19D2.2	WBGene00004184	-0.513121	4.85532	0.733428	0.405016	0.633475
pro-1	WBGene00004185	0.0641373	5.62705	0.0504879	0.825196	0.91195
prpf-4	WBGene00004186	0.35797	7.12455	0.881948	0.36229	0.598925
prp-8	WBGene00004187	-0.608192	9.29529	8.03185	0.0123972	0.135874
prp-21	WBGene00004188	-0.168339	6.81335	0.357801	0.5585	0.747477
pars-1	WBGene00004189	1.06731	8.85076	27.7656	8.90647e-05	0.00890368
pars-2	WBGene00004190	-0.67585	4.53155	3.60237	0.0767701	0.283293
prx-1	WBGene00004191	-0.203418	3.37973	0.0701931	0.794599	0.894019
prx-5	WBGene00004194	0.53385	3.76693	0.820286	0.379168	0.613206
prx-6	WBGene00004195	2.13692	3.85127	36.3891	2.12836e-05	0.00441043
prx-13	WBGene00004198	0.750028	2.95884	0.964292	0.341414	0.580122
prx-14	WBGene00004199	0.66744	4.70312	1.7656	0.203447	0.449133
prx-19	WBGene00004201	0.0246173	4.93413	0.00769763	0.931227	0.966573
pry-1	WBGene00004202	-1.60058	4.07154	3.19519	0.0937193	0.312342
swsn-1	WBGene00004203	-0.696367	6.75855	6.73747	0.0200591	0.165475
swsn-4	WBGene00004204	-0.312854	8.31057	0.596008	0.451891	0.671452
psr-1	WBGene00004205	-0.808522	5.7032	3.26838	0.090367	0.30702
pst-1	WBGene00004206	0.650843	4.66783	4.51338	0.0503553	0.240479
ptb-1	WBGene00004207	1.20703	3.51169	4.66304	0.0471194	0.234946
ptc-1	WBGene00004208	-0.538791	8.60215	1.55534	0.231143	0.476948
ptc-3	WBGene00004210	0.944347	7.853	0.97438	0.338977	0.577069
ptl-1	WBGene00004212	0.254938	3.86044	0.0769884	0.785143	0.88958
ptp-1	WBGene00004213	0.417816	5.02438	0.280067	0.604267	0.776249
ptp-2	WBGene00004214	-0.812555	6.17964	4.39418	0.0531197	0.245098
ptp-3	WBGene00004215	0.181916	6.21803	0.170281	0.685599	0.828759
ptr-1	WBGene00004216	1.78256	6.34438	1.80745	0.19845	0.443139
ptr-2	WBGene00004217	-0.261082	7.05335	0.25024	0.62404	0.78904
ptr-4	WBGene00004219	1.66213	7.13846	1.13291	0.303702	0.546722
ptr-5	WBGene00004220	-0.293031	3.78191	0.422356	0.525423	0.724121
ptr-6	WBGene00004221	0.997886	4.81264	1.36934	0.259868	0.502858
ptr-8	WBGene00004222	-0.572844	5.71562	0.841901	0.373122	0.608742
ptr-11	WBGene00004225	1.14698	4.97837	1.04919	0.32165	0.563371
ptr-12	WBGene00004226	0.0674853	4.36343	0.00448852	0.947454	0.974091
ptr-13	WBGene00004227	-0.889736	4.09842	4.53035	0.0499758	0.239848
ptr-14	WBGene00004228	0.631093	5.9458	0.556669	0.466939	0.682585
ptr-16	WBGene00004230	1.01519	4.35888	0.737992	0.403592	0.632414
ptr-18	WBGene00004232	1.62569	6.23777	2.20198	0.158185	0.398561
ptr-20	WBGene00004234	-0.49398	3.89346	0.346978	0.564444	0.750406
ptr-21	WBGene00004235	-0.14947	5.89368	0.131309	0.722046	0.849707
ptr-23	WBGene00004237	0.32309	6.01759	0.15616	0.698184	0.836833
ptr-24	WBGene00004238	0.210015	5.26751	0.243011	0.629055	0.79248
puf-3	WBGene00004239	-3.52456	6.54643	6.75914	0.0198923	0.165024
puf-5	WBGene00004241	-4.84889	7.56888	7.02294	0.0179851	0.159476
puf-6	WBGene00004242	-4.15708	4.01089	5.49827	0.032944	0.201842
puf-7	WBGene00004243	-3.53827	4.5418	6.32249	0.0235853	0.175886
puf-8	WBGene00004244	-1.6471	6.61	7.47485	0.0151856	0.148589
puf-9	WBGene00004245	-0.0328349	5.94626	0.00645643	0.937001	0.969588
pus-1	WBGene00004248	0.506413	5.30346	4.0675	0.0616568	0.262506
pvf-1	WBGene00004249	1.18777	4.41096	7.92011	0.012906	0.138331
pxf-1	WBGene00004254	-0.289326	6.54207	1.19375	0.291516	0.534361
pxn-1	WBGene00004256	0.499513	5.93743	1.95086	0.182468	0.424848
pxn-2	WBGene00004257	-0.59505	4.03019	0.424616	0.524331	0.722999
pyc-1	WBGene00004258	-0.789925	8.84634	11.4177	0.004045	0.079259
pyr-1	WBGene00004259	1.25854	9.15939	4.49305	0.0508148	0.241636
qua-1	WBGene00004264	2.7918	8.29177	4.00214	0.063553	0.265102
qui-1	WBGene00004265	1.09679	2.73016	2.35914	0.145014	0.381884
rab-1	WBGene00004266	0.781939	7.01152	10.9508	0.00467287	0.0849406
rab-3	WBGene00004267	-0.138702	2.96759	0.0211114	0.886377	0.944675
rab-5	WBGene00004268	0.374391	5.71078	1.96232	0.181263	0.424192
rab-6.1	WBGene00004269	-0.380101	4.92407	0.730856	0.405822	0.633778
rab-6.2	WBGene00004270	0.782874	3.60977	2.3139	0.148661	0.38755
rab-7	WBGene00004271	-0.680212	6.26245	8.69176	0.00982229	0.123219
rab-8	WBGene00004272	0.00211892	6.08198	6.73581e-05	0.993558	0.996443
rab-10	WBGene00004273	-0.0774516	6.87443	0.0950659	0.762	0.875619
rab-11.1	WBGene00004274	0.545256	7.46605	12.6421	0.00280755	0.064803
rab-14	WBGene00004276	0.683124	4.99221	1.94752	0.182822	0.425353
rab-18	WBGene00004277	0.266914	4.12863	0.565557	0.463467	0.680191
rab-19	WBGene00004278	0.00153443	3.85597	6.86766e-06	0.997943	0.998502
rab-21	WBGene00004279	-1.02938	3.37077	2.83817	0.112377	0.34001
rab-30	WBGene00004282	-0.614964	4.04023	2.24834	0.154151	0.393617
rab-33	WBGene00004283	-0.29258	4.89135	0.642125	0.435237	0.65714
rab-35	WBGene00004284	0.0329442	4.37279	0.00802373	0.929789	0.965511
rab-39	WBGene00004286	0.0217305	3.41515	0.00187312	0.96604	0.984484
rad-50	WBGene00004296	1.17093	7.72997	13.9209	0.00195343	0.0524289
rad-51	WBGene00004297	-0.876259	5.36663	6.30756	0.0237249	0.175943
rad-54	WBGene00004298	-0.390346	5.18687	0.473226	0.501826	0.706755
ram-2	WBGene00004300	0.201802	9.31415	0.0180101	0.894996	0.948822
ran-1	WBGene00004302	0.213254	7.49782	0.521107	0.481281	0.69237
ran-2	WBGene00004303	-0.199003	6.79116	0.589217	0.454431	0.673774
ran-3	WBGene00004304	-0.109673	7.57685	0.107451	0.747517	0.86559
ran-4	WBGene00004305	0.0640199	4.83984	0.034562	0.854964	0.927147
ran-5	WBGene00004306	-0.692062	6.60272	3.30193	0.0888783	0.304407
rap-1	WBGene00004307	-0.072846	5.34426	0.0424017	0.839577	0.920199
rap-2	WBGene00004308	0.59591	3.37369	1.8042	0.198833	0.44325
ras-1	WBGene00004310	-0.48189	4.10274	0.604529	0.448736	0.668339
ras-2	WBGene00004311	0.755356	4.17946	2.08269	0.169182	0.410378
rba-1	WBGene00004312	-0.620925	6.06001	1.1415	0.301938	0.545019
rbc-1	WBGene00004313	-0.29959	7.85216	0.655101	0.430729	0.653523
rbc-2	WBGene00004314	-0.843068	5.58336	4.75953	0.0451617	0.230948
rbd-1	WBGene00004315	0.207625	7.49723	1.61757	0.222463	0.46775
rbf-1	WBGene00004316	-0.0746971	3.70441	0.00883062	0.926354	0.964168
rbg-1	WBGene00004317	0.198764	5.31481	0.648542	0.432999	0.65526
rbg-2	WBGene00004318	-0.196331	6.83048	1.05572	0.320197	0.562306
rbr-2	WBGene00004319	0.533021	7.48936	3.96383	0.0646963	0.266384
rbx-1	WBGene00004320	-0.729777	4.70116	2.39132	0.142486	0.380242
rcan-1	WBGene00004321	1.33699	4.65981	2.41538	0.140631	0.378576
rcq-5	WBGene00004322	0.460586	5.60657	2.93038	0.10716	0.332645
rde-1	WBGene00004323	0.669943	6.35558	4.64897	0.047413	0.234946
rde-2	WBGene00004324	-1.42385	5.70085	6.65576	0.0207025	0.167255
rde-4	WBGene00004326	-0.814381	6.41976	2.46962	0.136557	0.373428
rec-1	WBGene00004332	0.466576	3.13802	0.644647	0.434355	0.656626
rec-8	WBGene00004333	-0.689016	6.9079	2.66309	0.123152	0.354989
ret-1	WBGene00004336	0.144742	8.24052	0.565486	0.463495	0.680191
rfc-1	WBGene00004337	-0.318706	6.39572	0.507521	0.48696	0.696168
rfc-2	WBGene00004338	-1.15652	4.24922	7.20886	0.0167671	0.156605
rfc-3	WBGene00004339	-1.71465	5.35702	4.83303	0.043734	0.22812
rfc-4	WBGene00004340	-1.45684	5.1859	4.95247	0.0415245	0.222283
rfl-1	WBGene00004341	-0.933467	4.4417	5.41531	0.0341049	0.204614
rgr-1	WBGene00004343	-1.29407	6.41338	8.81904	0.00939935	0.122109
rgs-1	WBGene00004344	0.172656	2.81949	0.0468934	0.831427	0.916112
rgs-5	WBGene00004348	1.10031	3.32026	8.66254	0.00992243	0.123943
rgs-6	WBGene00004349	0.441335	2.82694	0.352216	0.561552	0.748965
rgs-7	WBGene00004350	-0.306214	4.52641	0.435516	0.519127	0.719189
rgs-9	WBGene00004352	-5.99391	2.20154	2.60098	0.130321	0.365031
rha-1	WBGene00004355	-0.250659	7.16574	1.77078	0.20282	0.448175
rhi-1	WBGene00004356	0.294672	4.37097	0.555142	0.46754	0.68298
rho-1	WBGene00004357	0.285777	8.20695	1.06881	0.317315	0.559349
rhr-1	WBGene00004358	-1.14142	6.20747	24.2294	0.000175057	0.0135814
rib-1	WBGene00004360	-1.38344	3.95593	6.0862	0.0259108	0.182838
rib-2	WBGene00004361	-0.859022	4.44025	7.02956	0.01794	0.159476
ric-3	WBGene00004363	0.848284	4.35038	1.63735	0.219793	0.465772
ric-4	WBGene00004364	0.745955	4.41601	1.68129	0.214009	0.460249
ric-8	WBGene00004367	-0.610488	5.2708	2.63566	0.124952	0.356759
rig-1	WBGene00004369	1.26106	4.0046	3.64589	0.0751832	0.281377
[truncated: 7,326 more rows]

## Sheet: rpl-33vsControl
wormSym	wBaseID	rpl-33_vs_control_logFC	rpl-33_vs_control_logCPM	rpl-33_vs_control_F	rpl-33_vs_control_PValue	rpl-33_vs_control_PAdj
aap-1	WBGene00000001	-0.456066	4.97053	0.809564	0.382222	0.680584
aat-2	WBGene00000003	0.0429448	2.97519	0.00206005	0.964387	0.98574
aat-3	WBGene00000004	-0.894021	3.19872	2.14671	0.163165	0.501442
aat-4	WBGene00000005	-1.83013	2.51381	2.37265	0.143946	0.477006
aat-5	WBGene00000006	-0.244293	3.04951	0.0749414	0.787942	0.916612
aat-6	WBGene00000007	1.43078	3.79467	5.59064	0.0317049	0.27997
aat-9	WBGene00000010	-0.0715563	4.44861	0.0540759	0.819205	0.928426
abl-1	WBGene00000018	0.417959	5.06023	1.32339	0.267686	0.595319
abt-1	WBGene00000019	1.42371	4.04619	3.37104	0.0859028	0.403212
abt-2	WBGene00000020	-0.0279619	5.83108	0.00250886	0.960701	0.984347
abt-4	WBGene00000022	-1.44723	6.06719	3.80309	0.0697656	0.379338
abt-5	WBGene00000023	2.33807	4.33955	9.94979	0.00643235	0.141421
abu-11	WBGene00000034	2.96935	5.47234	5.54336	0.0323323	0.282302
ace-1	WBGene00000035	0.351425	2.96572	0.30879	0.586476	0.811889
ace-2	WBGene00000036	0.458785	4.22792	0.520979	0.481334	0.746355
acn-1	WBGene00000039	1.49509	8.06201	1.19583	0.291111	0.612676
aco-1	WBGene00000040	-1.01611	7.72882	7.85259	0.013225	0.189359
aco-2	WBGene00000041	0.114361	9.89898	0.208531	0.654351	0.846324
act-1	WBGene00000063	0.0298403	3.9085	0.00295104	0.957382	0.982781
act-2	WBGene00000064	-0.00193345	10.6509	3.57476e-05	0.995307	0.999079
act-3	WBGene00000065	-0.000577372	3.82208	1.82366e-06	0.99894	0.999798
act-4	WBGene00000066	0.534209	11.7728	2.35113	0.145651	0.478896
act-5	WBGene00000067	-0.0263258	10.4827	0.00197998	0.965085	0.986021
acy-1	WBGene00000068	-0.220545	4.07384	0.15435	0.699843	0.873035
acy-3	WBGene00000070	-0.200662	4.38308	0.0765763	0.785703	0.915466
acy-4	WBGene00000071	0.724736	4.90927	1.8013	0.199175	0.53988
add-1	WBGene00000072	1.47546	2.49034	3.7302	0.0722183	0.38357
add-2	WBGene00000073	-0.331753	3.7883	0.476935	0.50018	0.759542
adm-2	WBGene00000074	0.880964	5.8563	3.57397	0.0778267	0.392529
adm-4	WBGene00000075	-0.236831	4.15228	0.214989	0.649427	0.845325
adr-1	WBGene00000079	0.169132	7.54119	0.610402	0.446583	0.726389
adr-2	WBGene00000080	-0.587917	5.03886	1.95979	0.181528	0.522442
ads-1	WBGene00000081	0.13478	7.33644	0.0684595	0.79709	0.919284
adt-1	WBGene00000082	2.1042	5.92114	4.87519	0.0429388	0.316528
adt-2	WBGene00000083	0.397563	6.14211	0.530281	0.47751	0.743742
aex-1	WBGene00000084	-0.286941	2.96	0.388661	0.542207	0.789092
aex-3	WBGene00000086	0.172434	4.18175	0.0719302	0.792137	0.917668
aex-5	WBGene00000088	-0.352974	4.51561	0.262731	0.615585	0.827391
age-1	WBGene00000090	-0.348844	6.28892	0.548476	0.470179	0.74093
ags-3	WBGene00000092	-0.247654	4.93305	0.771626	0.39333	0.689306
agt-1	WBGene00000093	0.237111	3.67314	0.212098	0.651619	0.846277
agt-2	WBGene00000094	-1.1796	4.42686	2.7458	0.117912	0.445175
aha-1	WBGene00000095	-0.643104	3.77162	1.82859	0.195986	0.539426
aip-1	WBGene00000097	-0.950918	7.63718	2.77799	0.115946	0.443114
air-1	WBGene00000098	-0.742668	6.10815	2.20289	0.158104	0.496565
air-2	WBGene00000099	-0.884691	4.89986	1.16684	0.29682	0.616267
ajm-1	WBGene00000100	1.12736	8.95687	3.66076	0.0746499	0.38759
aka-1	WBGene00000101	-0.310128	7.61983	0.586196	0.455568	0.732296
akt-1	WBGene00000102	0.432512	6.46883	2.78454	0.115551	0.442398
akt-2	WBGene00000103	0.55927	5.20399	0.984033	0.336668	0.648577
alg-1	WBGene00000105	0.336361	6.43442	0.435318	0.519221	0.7741
alg-2	WBGene00000106	-0.755808	5.70829	2.65558	0.123641	0.45285
alh-1	WBGene00000107	0.339755	8.58446	2.50346	0.134089	0.46595
alh-3	WBGene00000109	0.290216	7.37098	0.673417	0.424491	0.711044
alh-4	WBGene00000110	-0.200897	6.43146	0.471811	0.502456	0.760886
alh-5	WBGene00000111	0.379293	4.11849	0.163542	0.691525	0.868028
alh-6	WBGene00000112	-0.516306	6.63775	4.75593	0.0452329	0.323756
alh-7	WBGene00000113	0.189894	5.39548	0.163835	0.691264	0.868028
alh-8	WBGene00000114	-0.837685	9.87705	7.2451	0.0165409	0.21275
alh-9	WBGene00000115	-1.20326	7.78398	14.9948	0.00145985	0.0747972
alh-10	WBGene00000116	-0.49056	3.58664	1.35569	0.262158	0.590062
alh-11	WBGene00000117	0.14571	5.59965	0.236812	0.63343	0.837478
alh-12	WBGene00000118	0.0952679	6.91467	0.031187	0.862145	0.945713
aly-1	WBGene00000120	1.61567	4.79931	23.1373	0.000218481	0.0239859
aly-2	WBGene00000121	-0.0841436	7.9314	0.0433077	0.837898	0.935274
aly-3	WBGene00000122	-0.235278	6.37689	1.01019	0.330522	0.643032
ama-1	WBGene00000123	0.0641124	8.74038	0.0587203	0.811755	0.925735
amt-4	WBGene00000136	-1.2729	4.13732	2.77615	0.116057	0.44317
amx-1	WBGene00000137	-0.738696	3.94269	2.98665	0.10412	0.428413
amx-2	WBGene00000138	0.271385	4.39836	0.148505	0.705284	0.876319
anc-1	WBGene00000140	-0.243764	8.8666	0.349533	0.563029	0.797926
aos-1	WBGene00000142	-0.122009	5.99412	0.13783	0.715549	0.881323
apc-2	WBGene00000143	-0.0396093	5.29355	0.00587247	0.939912	0.975044
apc-10	WBGene00000144	-0.789306	3.82048	1.91556	0.186247	0.529185
apc-11	WBGene00000145	-0.178077	3.04016	0.0429653	0.83853	0.935503
ape-1	WBGene00000146	-0.0174635	6.42571	0.00387471	0.951174	0.980185
aph-1	WBGene00000147	-1.63805	3.36165	3.29431	0.0892142	0.407249
aph-2	WBGene00000148	-0.342092	4.87412	0.926032	0.350891	0.658644
apl-1	WBGene00000149	0.643666	9.14135	1.21797	0.286851	0.609175
apm-1	WBGene00000150	0.862948	5.78277	2.64122	0.124584	0.453276
apn-1	WBGene00000151	-0.323439	5.24607	0.379725	0.546829	0.790685
app-1	WBGene00000155	-0.483688	6.5588	2.58164	0.12859	0.459428
2024-04-01	WBGene00000156	-1.11082	6.18298	3.33463	0.0874556	0.40506
aps-2	WBGene00000157	0.492235	2.39542	0.507857	0.486818	0.749971
apg-1	WBGene00000158	-0.182674	7.17627	0.950107	0.344884	0.654235
aps-1	WBGene00000159	0.182251	4.77411	0.296076	0.594211	0.816345
apb-1	WBGene00000160	-0.0928071	6.69524	0.21027	0.653016	0.846324
apa-2	WBGene00000161	0.191127	5.63264	0.253118	0.622069	0.831178
apd-3	WBGene00000162	-0.145722	5.71556	0.171118	0.684872	0.86455
apb-3	WBGene00000163	-0.222513	6.44488	0.596563	0.451684	0.729722
apm-3	WBGene00000164	-0.181964	3.27466	0.140824	0.712625	0.879761
aps-3	WBGene00000165	-0.281128	4.44108	0.247469	0.625951	0.832599
apx-1	WBGene00000168	-0.813847	5.04643	1.01463	0.329495	0.643032
aqp-1	WBGene00000169	0.858374	4.72135	4.09518	0.0608741	0.359045
aqp-2	WBGene00000170	0.0430004	5.2564	0.00449431	0.94742	0.978898
aqp-4	WBGene00000172	-0.237409	2.95542	0.0575488	0.813604	0.926372
aqp-7	WBGene00000175	-1.41434	7.7252	23.4992	0.000202864	0.0233544
aqp-8	WBGene00000176	-1.019	4.87857	5.06355	0.0395855	0.307357
aqp-10	WBGene00000178	0.348849	4.87448	0.704556	0.414208	0.702915
aqp-11	WBGene00000179	-0.690358	4.36768	3.54098	0.0790763	0.393271
arc-1	WBGene00000180	0.294626	4.60523	0.22646	0.640899	0.840346
ard-1	WBGene00000181	-0.147519	6.907	0.485628	0.496359	0.75704
arf-1.2	WBGene00000182	0.142754	6.54278	0.290795	0.597488	0.818147
arf-3	WBGene00000183	0.629113	8.22381	8.46106	0.0106457	0.175341
arf-6	WBGene00000184	-0.0947776	3.61979	0.0811996	0.779507	0.91295
ark-1	WBGene00000186	-0.320052	5.79383	2.25073	0.153946	0.489781
arl-1	WBGene00000187	0.603839	3.50955	2.49302	0.134844	0.466562
arl-5	WBGene00000189	-0.17286	2.93167	0.0711398	0.793253	0.917737
arl-8	WBGene00000192	-0.111801	6.18333	0.103148	0.752439	0.901524
arr-1	WBGene00000195	0.66137	3.82327	4.2947	0.0555635	0.347881
aars-1	WBGene00000196	-0.62548	5.30414	3.81272	0.0694491	0.378721
aars-2	WBGene00000197	0.463489	8.7451	4.56835	0.0491375	0.332275
art-1	WBGene00000198	-0.590641	7.46951	7.31753	0.0160992	0.209965
arx-1	WBGene00000199	0.140353	5.42317	0.339359	0.568704	0.801304
arx-2	WBGene00000200	-0.466309	5.61524	1.98147	0.17927	0.518916
arx-3	WBGene00000201	-0.505579	5.13588	3.43434	0.0832813	0.398291
exos-4.2	WBGene00000202	-0.688271	4.37293	1.09908	0.310782	0.628006
arx-5	WBGene00000203	-0.846378	4.37543	4.47097	0.0513192	0.337858
arx-6	WBGene00000204	-0.980018	4.40917	7.36829	0.0157976	0.207873
arx-7	WBGene00000205	-0.537405	4.39097	1.77002	0.202912	0.54232
asb-1	WBGene00000206	-0.0708401	7.47135	0.0592113	0.810986	0.925323
asb-2	WBGene00000207	0.11852	8.65412	0.0855746	0.773818	0.911208
trip-4	WBGene00000208	0.300567	6.03886	1.57929	0.227751	0.564787
asg-1	WBGene00000209	-0.312122	5.29909	1.67595	0.214702	0.553189
asg-2	WBGene00000210	-0.38353	5.71822	0.987806	0.335771	0.647852
asm-1	WBGene00000211	-0.547075	3.26893	1.11528	0.307363	0.624844
asm-2	WBGene00000212	1.87735	4.37025	23.2912	0.00021168	0.0237821
asp-1	WBGene00000214	-0.687066	11.9053	2.66769	0.122853	0.452049
asp-2	WBGene00000215	-0.796488	9.30481	3.0125	0.102758	0.426038
asp-3	WBGene00000216	-0.754532	10.5378	2.75617	0.117275	0.445175
asp-4	WBGene00000217	-0.00857212	7.70696	0.000832478	0.977356	0.990833
asp-5	WBGene00000218	-0.130847	8.96028	0.0728409	0.790858	0.917668
asp-6	WBGene00000219	-0.943887	10.3773	3.48364	0.0813049	0.397634
atf-5	WBGene00000221	-0.0978117	6.40823	0.0524686	0.821862	0.929404
atf-6	WBGene00000222	0.64775	4.39202	1.08591	0.3136	0.630566
atf-7	WBGene00000223	0.214745	8.58632	0.707459	0.413269	0.702267
atgp-1	WBGene00000224	0.0486513	5.87642	0.0057105	0.940744	0.975231
atgp-2	WBGene00000225	-0.586144	5.15109	1.26481	0.278115	0.603542
atl-1	WBGene00000226	-0.261989	7.01365	0.895906	0.358623	0.664975
atm-1	WBGene00000227	-0.100314	6.28956	0.162931	0.692069	0.868346
atn-1	WBGene00000228	0.180844	8.06547	0.216081	0.648603	0.844842
atp-2	WBGene00000229	-0.30851	11.4836	1.53087	0.234676	0.570938
atp-3	WBGene00000230	0.0608568	9.62731	0.0569294	0.81459	0.926372
atx-2	WBGene00000231	-0.110448	8.86174	0.249094	0.624829	0.831886
avr-15	WBGene00000233	-0.681355	3.39333	1.61453	0.222878	0.560793
baf-1	WBGene00000235	0.416851	5.18446	1.82813	0.19604	0.539426
bag-1	WBGene00000236	-0.00198902	5.37128	3.98052e-05	0.995048	0.999079
bam-2	WBGene00000237	0.435999	5.25648	0.43363	0.520021	0.774364
bar-1	WBGene00000238	1.02331	3.62318	1.47536	0.242954	0.577651
bas-1	WBGene00000239	-0.80523	3.6995	3.60578	0.076644	0.392361
pah-1	WBGene00000240	-0.476828	5.50216	3.69781	0.0733404	0.384426
bca-1	WBGene00000245	-0.753067	4.17235	2.39815	0.141956	0.474952
bcc-1	WBGene00000246	-0.255665	2.91548	0.072285	0.791638	0.917668
bec-1	WBGene00000247	-0.190305	5.754	0.536078	0.475153	0.742683
ben-1	WBGene00000248	0.159315	5.15617	0.307291	0.587376	0.812247
bir-1	WBGene00000249	-0.19249	4.66795	0.162373	0.692568	0.868387
bir-2	WBGene00000250	-0.638715	4.52294	0.982132	0.337121	0.648577
bli-1	WBGene00000251	2.12348	9.73978	2.10845	0.166729	0.50526
bli-2	WBGene00000252	2.23072	8.27895	2.31359	0.148687	0.482766
bli-3	WBGene00000253	0.80146	5.49572	2.01206	0.176143	0.514666
bli-4	WBGene00000254	0.251102	7.53072	1.20149	0.290013	0.612265
bli-6	WBGene00000256	3.45149	9.29454	9.34144	0.00786835	0.149526
bmk-1	WBGene00000257	-0.133605	6.80514	0.160337	0.694394	0.86916
bpl-1	WBGene00000259	-0.553611	5.03978	3.89831	0.0667084	0.372488
bra-1	WBGene00000262	0.0726015	3.44729	0.0170651	0.897771	0.959878
F23H11.5	WBGene00000263	-0.111103	7.42296	0.132608	0.720737	0.884241
brc-1	WBGene00000264	-0.573618	4.49447	1.26788	0.277554	0.602746
brd-1	WBGene00000265	-0.515003	4.87727	1.19414	0.29144	0.612918
bre-1	WBGene00000266	0.7076	5.54174	0.878694	0.363153	0.667271
bre-3	WBGene00000268	0.400258	6.81079	3.28846	0.0894727	0.407249
bre-4	WBGene00000269	0.054431	4.70414	0.0240482	0.878794	0.951263
bre-5	WBGene00000270	-0.949094	4.01638	3.32026	0.0880775	0.405792
brf-1	WBGene00000271	-0.62033	6.32317	1.2258	0.285366	0.60768
brp-1	WBGene00000273	0.315294	9.17765	1.58556	0.226874	0.564161
btf-1	WBGene00000274	-0.19686	6.47855	0.490738	0.494137	0.755785
bub-1	WBGene00000275	-0.177605	7.39691	0.167454	0.688068	0.866707
byn-1	WBGene00000276	0.0621652	7.08473	0.108758	0.746044	0.897428
cab-1	WBGene00000277	0.400538	6.76184	1.04443	0.322716	0.638651
cah-1	WBGene00000279	-0.0230246	2.39367	0.00087098	0.976838	0.990833
cah-3	WBGene00000281	-1.07286	5.57026	4.93896	0.0417677	0.312223
cah-4	WBGene00000282	-0.194584	5.84497	0.149732	0.704132	0.87572
cah-5	WBGene00000283	-0.338855	5.02308	0.753329	0.398862	0.693399
cal-1	WBGene00000285	0.21096	3.15354	0.0923749	0.765282	0.907815
cal-2	WBGene00000286	-0.0494521	3.55253	0.00795232	0.930102	0.970591
cam-1	WBGene00000289	-0.586398	4.98326	1.73777	0.206857	0.545362
cap-1	WBGene00000292	0.150971	5.79449	0.38724	0.542937	0.789092
cap-2	WBGene00000293	0.179752	7.50718	0.749063	0.400169	0.693864
cas-1	WBGene00000294	0.283543	6.06028	1.02336	0.327488	0.642145
cat-4	WBGene00000298	0.00676244	4.2565	0.00040168	0.984269	0.994185
cav-1	WBGene00000301	-6.01754	3.10598	3.16472	0.0965519	0.417213
cbp-1	WBGene00000366	-0.147999	8.22399	0.459608	0.507953	0.765754
cca-1	WBGene00000367	-0.0164336	4.95566	0.000766416	0.978273	0.990918
ccb-1	WBGene00000368	0.761397	3.87541	1.50309	0.238772	0.574932
ccf-1	WBGene00000369	-0.695106	6.15598	4.22847	0.0572637	0.350466
ccg-1	WBGene00000370	0.367754	8.13158	0.6747	0.424059	0.710831
cox-5B	WBGene00000371	0.191181	7.28583	0.556647	0.466948	0.739396
cyp-14A5	WBGene00000373	1.88121	5.95187	6.90902	0.0187817	0.225404
cyp-44A1	WBGene00000375	-1.27136	4.69337	5.65889	0.030824	0.275849
ccr-4	WBGene00000376	-0.215398	6.68577	0.347204	0.564319	0.798645
cct-1	WBGene00000377	-0.236662	8.39008	1.29184	0.273235	0.600665
cct-2	WBGene00000378	-0.371502	7.98147	3.54932	0.0787583	0.392529
cct-4	WBGene00000379	-0.344064	8.33045	2.607	0.126866	0.456279
cct-5	WBGene00000380	-0.0665949	8.95841	0.125171	0.728331	0.888034
cct-6	WBGene00000381	-0.325733	8.19969	2.73969	0.11829	0.44622
cdc-6	WBGene00000382	-0.494768	5.44644	0.885388	0.361381	0.666791
cdc-14	WBGene00000383	-0.55334	6.21204	2.98445	0.104237	0.428413
cdc-25.1	WBGene00000386	-1.36171	6.90603	4.12654	0.0600012	0.356831
cdc-25.2	WBGene00000387	-1.66748	4.57215	6.88622	0.018946	0.226063
cdc-25.3	WBGene00000388	-5.01954	3.15588	3.50492	0.0818286	0.397634
cdc-25.4	WBGene00000389	1.94536	2.98073	6.75273	0.0199415	0.228731
cdc-42	WBGene00000390	-0.333183	6.69326	3.14917	0.0959032	0.416339
cdd-1	WBGene00000391	0.757732	3.8274	2.92206	0.107618	0.432474
cdd-2	WBGene00000392	-0.497819	3.19088	0.548448	0.47019	0.74093
cdf-1	WBGene00000393	-0.208679	5.17374	0.358339	0.558208	0.795338
cdh-3	WBGene00000395	-0.668802	4.75061	0.514302	0.484111	0.747966
cdh-4	WBGene00000396	-0.422759	6.78445	1.36557	0.260498	0.588656
cdh-5	WBGene00000397	1.8036	4.67178	3.53055	0.0794762	0.393977
cdh-10	WBGene00000402	-0.763276	6.3824	0.204763	0.657267	0.847017
casy-1	WBGene00000403	0.272585	6.42607	0.336168	0.570507	0.801799
cdk-1	WBGene00000405	-0.824711	6.55673	1.40584	0.253875	0.583906
cdk-5	WBGene00000407	-0.391801	3.93439	0.963937	0.341501	0.652427
cdk-7	WBGene00000408	-0.182013	5.02654	0.187169	0.671332	0.856037
cdk-8	WBGene00000409	-0.4617	5.07684	0.578566	0.458462	0.734258
cdk-9	WBGene00000410	-0.282852	5.48768	0.824938	0.377855	0.677895
cdl-1	WBGene00000411	-0.868382	7.49198	2.75015	0.117644	0.445175
cdt-1	WBGene00000413	-1.0632	5.53583	3.03915	0.101376	0.424679
cec-1	WBGene00000414	0.0230665	5.8686	0.00143626	0.97026	0.988016
ced-1	WBGene00000415	0.142296	6.15348	0.218912	0.646479	0.843026
ced-2	WBGene00000416	-0.182451	4.51465	0.0787565	0.782757	0.914725
ced-3	WBGene00000417	-0.564053	6.17834	0.55687	0.46686	0.739396
ced-4	WBGene00000418	-0.679061	4.53627	1.44787	0.247198	0.581517
ced-5	WBGene00000419	-0.654051	6.9865	3.40371	0.0845377	0.400566
ced-6	WBGene00000420	-0.597753	5.21774	4.79776	0.0444124	0.321726
ced-7	WBGene00000421	0.0742317	7.60081	0.160883	0.693903	0.86916
ced-9	WBGene00000423	-0.301289	5.41814	0.252508	0.622485	0.831258
ced-10	WBGene00000424	0.327393	4.89708	1.66248	0.216461	0.554447
ced-11	WBGene00000425	1.85442	2.2237	4.58459	0.0487843	0.330979
ced-12	WBGene00000426	-0.646587	5.00855	2.45027	0.137994	0.470639
ceh-18	WBGene00000441	0.743699	4.28514	1.11623	0.307165	0.624578
ceh-20	WBGene00000443	-0.265562	4.07301	0.169136	0.686596	0.865671
ceh-21	WBGene00000444	-1.76	3.12084	1.976	0.179836	0.519831
pros-1	WBGene00000448	0.215677	2.89312	0.0966491	0.760093	0.90545
ceh-32	WBGene00000453	-0.0654237	3.55763	0.00843786	0.928005	0.969372
ceh-37	WBGene00000458	1.15184	2.83136	2.72357	0.119294	0.447647
ceh-38	WBGene00000459	-0.594251	6.33742	2.06371	0.171018	0.509208
ceh-39	WBGene00000460	-3.28421	3.19873	4.37217	0.0536494	0.342578
ceh-44	WBGene00000464	0.0974429	5.95915	0.126533	0.726921	0.88736
cpg-1	WBGene00000465	-2.08258	9.85601	2.25195	0.153842	0.489781
cel-1	WBGene00000466	-0.193625	5.60579	0.359958	0.55733	0.795338
cep-1	WBGene00000467	-0.230834	5.87326	0.325639	0.576542	0.8062
cey-1	WBGene00000472	0.00673799	7.64709	0.000169124	0.989792	0.996525
cey-2	WBGene00000473	-1.09226	9.52007	1.40791	0.253541	0.583906
cey-3	WBGene00000474	-1.24903	8.21761	2.46946	0.136569	0.468891
cey-4	WBGene00000475	0.442118	10.0727	2.0318	0.174162	0.512971
cfi-1	WBGene00000476	0.748573	3.50387	0.781236	0.39047	0.687445
cft-1	WBGene00000477	0.815143	3.42624	1.32509	0.267391	0.595078
cgh-1	WBGene00000479	-1.07989	9.43271	2.02243	0.1751	0.514107
cgp-1	WBGene00000480	0.328817	6.31016	2.97452	0.104766	0.429427
chd-3	WBGene00000482	-0.266218	6.66462	0.352511	0.561389	0.796747
che-3	WBGene00000485	-0.525806	3.29489	0.401094	0.535897	0.784343
chs-1	WBGene00000496	-1.75943	7.63613	2.43541	0.13911	0.471737
chs-2	WBGene00000497	2.23204	5.09917	6.61174	0.021059	0.234336
chk-1	WBGene00000498	-0.874535	5.21266	2.69672	0.120988	0.449668
chk-2	WBGene00000499	-0.131682	4.12765	0.181163	0.793468	0.917737
chn-1	WBGene00000500	-0.0400716	5.2792	0.0083055	0.928571	0.969536
chp-1	WBGene00000502	0.261819	5.799	0.770789	0.39358	0.689616
cht-1	WBGene00000503	-0.0264485	5.50219	0.00307577	0.956492	0.982487
cic-1	WBGene00000506	-0.677269	4.25882	1.13865	0.302522	0.621369
cit-1.1	WBGene00000507	-0.319005	4.92636	0.627916	0.440261	0.724318
cit-1.2	WBGene00000508	-0.0307811	5.60327	0.0155123	0.902506	0.961562
cka-1	WBGene00000509	-0.80343	4.97002	8.65565	0.00994622	0.169339
ckb-2	WBGene00000512	0.596155	5.50039	1.2915	0.273295	0.600665
ckc-1	WBGene00000515	-1.81472	4.45736	23.3366	0.000209721	0.0237821
cki-2	WBGene00000517	-0.0141028	4.69479	0.00132331	0.971453	0.988952
ckk-1	WBGene00000518	0.936753	3.03703	2.64373	0.124419	0.453147
cku-70	WBGene00000519	-0.0913633	5.68611	0.097108	0.759543	0.905197
cku-80	WBGene00000520	-0.613238	5.26529	1.42698	0.250487	0.582524
clc-1	WBGene00000522	-0.167294	3.80062	0.0471316	0.831006	0.933181
cle-1	WBGene00000527	0.00589444	5.17864	0.000505609	0.982352	0.993064
clh-1	WBGene00000528	0.39882	6.27691	1.37201	0.259424	0.587681
clh-3	WBGene00000530	0.177283	5.23379	0.314597	0.583012	0.809515
clh-5	WBGene00000532	-0.596756	5.63581	2.85382	0.11147	0.436562
clh-6	WBGene00000533	-0.644285	4.54849	4.20957	0.05776	0.351741
cpi-2	WBGene00000534	0.586072	6.25997	4.288	0.0557327	0.347881
cpi-1	WBGene00000535	0.659473	4.28569	2.57431	0.129094	0.45943
clk-1	WBGene00000536	-1.01687	3.52194	6.56997	0.0214037	0.234549
clk-2	WBGene00000537	-0.678403	4.91082	1.48983	0.240761	0.575517
cln-3.2	WBGene00000540	-0.0930763	3.70105	0.0352716	0.853501	0.942216
clp-1	WBGene00000542	-0.217502	6.87174	0.745457	0.401279	0.694762
clp-2	WBGene00000543	-0.0868471	4.76452	0.063263	0.804765	0.922425
clp-3	WBGene00000544	2.50675	2.65411	31.5092	4.62673e-05	0.00880495
clp-4	WBGene00000545	1.66292	6.9113	11.1775	0.00435508	0.126472
clp-6	WBGene00000546	0.859701	3.47847	1.53369	0.234264	0.570938
clp-7	WBGene00000547	0.520879	5.93339	4.73093	0.045732	0.324791
clr-1	WBGene00000548	-0.400154	6.66183	2.6816	0.121955	0.451102
cls-2	WBGene00000549	-0.429113	7.36079	2.72513	0.119196	0.447647
clu-1	WBGene00000550	-0.991034	8.27275	23.9306	0.000185877	0.0216663
cmd-1	WBGene00000552	0.430129	8.57937	1.33778	0.265205	0.592452
cmk-1	WBGene00000553	-0.532192	2.2361	0.420481	0.526331	0.779621
cnb-1	WBGene00000554	0.753396	3.6533	1.7118	0.210107	0.549034
cnc-4	WBGene00000558	2.14833	5.89789	23.9392	0.000185554	0.0216663
cnk-1	WBGene00000564	-0.390124	5.29046	0.951675	0.344498	0.654
cnt-1	WBGene00000565	0.393978	6.39407	3.52337	0.0797531	0.394051
cnt-2	WBGene00000566	-0.0230699	6.31714	0.00579126	0.940328	0.975151
cnx-1	WBGene00000567	0.022783	8.16609	0.00901542	0.92559	0.968933
cogc-2	WBGene00000585	-0.388961	5.15094	1.24524	0.281721	0.60531
coh-1	WBGene00000591	-0.0140489	4.41416	0.00216779	0.963468	0.985357
coh-3	WBGene00000592	-0.26031	5.6698	0.577352	0.458925	0.734258
col-8	WBGene00000597	-3.54381	9.63727	4.17159	0.0587726	0.353812
col-10	WBGene00000599	-0.869305	8.20341	0.226782	0.640664	0.840346
col-12	WBGene00000601	1.90845	6.83039	4.40627	0.0528314	0.341172
col-13	WBGene00000602	1.648	5.81311	2.25089	0.153932	0.489781
col-14	WBGene00000603	3.31913	9.57423	5.53533	0.0324403	0.282511
col-17	WBGene00000606	1.02553	10.04	0.33908	0.568861	0.801304
col-19	WBGene00000608	-1.01064	9.41859	0.765033	0.39531	0.691163
col-20	WBGene00000609	-1.58256	10.6482	1.48584	0.241363	0.575924
col-34	WBGene00000611	2.31822	5.04394	7.63109	0.0143367	0.198648
col-38	WBGene00000615	3.42168	10.2392	5.46952	0.033341	0.284712
col-39	WBGene00000616	0.0645771	8.92869	0.00207683	0.964242	0.98574
col-41	WBGene00000618	-4.55713	8.45492	3.42644	0.0836031	0.398976
col-48	WBGene00000625	3.37746	9.84258	5.56696	0.0320174	0.280997
col-49	WBGene00000626	3.87785	9.19159	8.35188	0.0110627	0.176644
col-60	WBGene00000636	3.33941	7.61023	6.9491	0.0184969	0.223424
col-63	WBGene00000639	3.97389	8.97921	7.16434	0.0170499	0.216123
col-65	WBGene00000641	2.15074	7.16338	2.15094	0.162777	0.501306
col-71	WBGene00000647	3.34799	11.0558	6.44106	0.0225096	0.240619
col-73	WBGene00000649	2.72118	10.8836	3.20055	0.0934689	0.411325
col-76	WBGene00000652	1.01307	4.97303	1.71132	0.210168	0.549034
col-77	WBGene00000653	3.17406	9.34961	4.36679	0.0537799	0.342578
col-79	WBGene00000655	2.28798	6.13228	3.12173	0.0972346	0.418755
col-80	WBGene00000656	-1.88234	10.1594	3.87222	0.0675301	0.373942
col-81	WBGene00000657	0.0135102	9.89034	0.000202506	0.98883	0.996309
col-88	WBGene00000663	3.37797	7.98493	6.50303	0.02197	0.237945
col-90	WBGene00000665	-0.699315	9.20376	0.149984	0.703896	0.875644
col-91	WBGene00000666	2.42933	7.7633	2.86731	0.110695	0.435909
col-92	WBGene00000667	0.729536	6.57565	1.1612	0.297949	0.617006
col-93	WBGene00000668	-0.584326	9.07464	3.57563	0.0777646	0.392529
col-94	WBGene00000669	0.599602	5.0154	0.77787	0.391468	0.688251
col-95	WBGene00000670	-2.4432	4.93951	1.99385	0.177996	0.51696
col-96	WBGene00000671	-0.961918	4.6072	1.59944	0.224949	0.563243
col-97	WBGene00000672	3.24552	9.86206	5.80834	0.0289923	0.267785
col-98	WBGene00000673	-2.79403	8.91367	7.86627	0.0131596	0.189191
col-99	WBGene00000674	0.503484	4.8714	0.319919	0.579875	0.808296
col-101	WBGene00000675	-4.3085	7.59239	4.50324	0.0505839	0.336435
col-103	WBGene00000677	-2.46061	8.44788	7.95328	0.0127525	0.187566
col-104	WBGene00000678	3.23081	7.89667	5.49861	0.0329394	0.284059
col-106	WBGene00000680	-0.410195	9.96573	0.115866	0.7382	0.893215
col-107	WBGene00000681	2.04497	9.00781	1.46892	0.24394	0.578743
col-109	WBGene00000683	3.22023	8.56671	5.17059	0.0378161	0.30093
col-110	WBGene00000684	1.79061	6.68434	2.83512	0.112554	0.438049
col-111	WBGene00000685	3.14465	6.94011	5.73797	0.0298386	0.271136
col-113	WBGene00000687	3.31908	6.31212	6.63531	0.0208672	0.234336
col-115	WBGene00000689	2.47789	4.52803	4.00334	0.0635177	0.364053
col-118	WBGene00000692	1.4378	5.68968	5.70642	0.0302273	0.273394
col-119	WBGene00000693	-2.22185	10.5187	2.09222	0.168269	0.506471
col-120	WBGene00000694	3.04661	7.38891	5.4112	0.0341637	0.288067
col-122	WBGene00000696	-0.631472	10.5739	0.279667	0.604523	0.820897
col-124	WBGene00000698	-0.851893	11.3441	0.591088	0.453729	0.730629
col-125	WBGene00000699	1.04609	10.2941	0.405491	0.533699	0.783148
col-129	WBGene00000703	0.0945865	10.4283	0.0117926	0.914939	0.96623
col-130	WBGene00000704	2.53149	7.79003	3.20536	0.0932447	0.41092
col-133	WBGene00000707	2.01894	8.9292	5.20417	0.03728	0.299889
col-135	WBGene00000708	-3.96038	3.30926	3.30457	0.0887627	0.406433
col-138	WBGene00000711	3.41767	11.1222	5.98471	0.0269903	0.261355
col-139	WBGene00000712	0.00185488	10.3319	4.0703e-06	0.998416	0.999615
col-140	WBGene00000713	-1.37354	10.1634	1.16175	0.297839	0.617006
col-142	WBGene00000715	-2.98487	7.82028	15.7227	0.00120598	0.0657648
col-143	WBGene00000716	-4.94954	7.73109	4.97286	0.0411605	0.311747
col-144	WBGene00000717	-0.373623	7.47225	0.0548243	0.817983	0.927663
col-145	WBGene00000718	1.62116	8.295	1.03881	0.323978	0.639385
col-146	WBGene00000719	0.559643	6.39149	0.105536	0.749694	0.899961
col-147	WBGene00000720	-1.84028	6.64031	1.84873	0.193675	0.536781
col-149	WBGene00000722	-2.84787	7.52135	10.4984	0.0053893	0.137167
col-150	WBGene00000723	1.38911	5.81184	1.76304	0.203758	0.543179
col-153	WBGene00000726	0.942738	3.21157	1.5208	0.236149	0.572131
col-155	WBGene00000728	1.00311	6.86394	0.856739	0.369054	0.671891
col-156	WBGene00000729	1.06073	6.63304	0.458997	0.50823	0.765754
col-157	WBGene00000730	1.44551	6.70625	0.952257	0.344355	0.65394
col-159	WBGene00000732	0.373731	9.36454	1.42099	0.251441	0.582773
col-160	WBGene00000733	-1.38701	9.55429	22.0053	0.000276865	0.0274656
col-161	WBGene00000734	2.30844	9.82821	2.56269	0.129897	0.459644
col-162	WBGene00000735	2.39859	9.46893	2.45691	0.137498	0.470177
col-166	WBGene00000739	-1.3889	7.82122	0.688827	0.419353	0.706661
col-167	WBGene00000740	-0.33595	8.28677	0.0491018	0.82757	0.931791
col-168	WBGene00000741	0.696275	5.019	0.207555	0.655103	0.846546
col-169	WBGene00000742	-1.56428	7.06558	0.621804	0.442451	0.724667
col-170	WBGene00000743	-0.664404	6.07814	0.144409	0.709171	0.87799
col-175	WBGene00000748	3.66804	10.4062	6.85611	0.0191654	0.227376
col-178	WBGene00000751	-1.57563	9.13339	1.50248	0.238863	0.574932
col-179	WBGene00000752	-2.75948	7.22457	3.17991	0.0944378	0.413055
col-180	WBGene00000753	1.02726	8.82945	0.471779	0.50247	0.760886
col-181	WBGene00000754	-0.552193	10.5728	0.21214	0.651588	0.846277
col-182	WBGene00000755	2.6339	5.14433	4.00188	0.0635607	0.364069
col-184	WBGene00000757	-0.601395	8.84705	0.261469	0.616428	0.827792
coq-1	WBGene00000761	-0.428417	4.46832	1.8015	0.199151	0.53988
coq-2	WBGene00000762	0.238337	3.5775	0.506856	0.487241	0.750375
coq-3	WBGene00000763	-0.128997	3.57095	0.0776912	0.784191	0.915164
coq-4	WBGene00000764	0.436456	3.15277	0.676564	0.423434	0.710421
coq-5	WBGene00000765	-0.703147	4.2964	2.28977	0.150654	0.485036
coq-6	WBGene00000766	-0.216572	4.86434	0.48315	0.497443	0.757702
coq-8	WBGene00000767	-0.60873	6.18656	9.23458	0.00815678	0.152295
cor-1	WBGene00000768	0.509962	5.33671	0.75761	0.397557	0.693068
cpb-1	WBGene00000770	0.250921	5.19019	0.584275	0.456294	0.733217
cpb-2	WBGene00000771	1.90843	4.3153	10.5439	0.00531194	0.137053
cpb-3	WBGene00000772	-1.1978	6.23261	2.7917	0.115121	0.442005
cpf-1	WBGene00000773	-0.340985	5.78019	0.59751	0.451332	0.729618
cpf-2	WBGene00000774	-0.501291	5.83634	3.45923	0.0822766	0.397965
cpin-1	WBGene00000775	-0.984039	3.54995	2.30136	0.149692	0.48389
cpl-1	WBGene00000776	0.310293	10.5463	2.91393	0.108069	0.432806
cpn-1	WBGene00000777	0.187443	6.50147	0.403779	0.534553	0.783767
cpn-3	WBGene00000779	0.0708964	7.91801	0.0937959	0.763543	0.906895
cpn-4	WBGene00000780	0.73814	5.87368	4.65648	0.047256	0.326325
cpr-1	WBGene00000781	-2.14225	8.47177	19.7387	0.000455548	0.0368826
cpr-3	WBGene00000783	-1.13868	4.31672	2.10839	0.166734	0.50526
cpr-4	WBGene00000784	-3.25486	8.71101	11.7708	0.00363372	0.11921
cpr-5	WBGene00000785	-2.01344	8.33735	9.42012	0.00766342	0.148954
cpr-6	WBGene00000786	0.476687	9.52282	4.33429	0.0545755	0.345262
cps-6	WBGene00000787	0.205339	5.85349	0.613703	0.445381	0.725863
cpz-1	WBGene00000788	1.48652	9.62146	30.7496	5.26046e-05	0.0096184
cpz-2	WBGene00000789	0.691091	7.9113	0.712234	0.411732	0.701744
crb-1	WBGene00000792	0.94496	3.7161	1.70179	0.211378	0.550279
crh-1	WBGene00000793	0.159304	6.0859	0.227636	0.640041	0.840346
crn-1	WBGene00000794	-0.782515	5.99031	2.94164	0.106543	0.430528
crn-2	WBGene00000795	-0.17719	4.21833	0.239424	0.631578	0.836255
crn-3	WBGene00000796	-0.347497	7.05569	1.29904	0.271956	0.600234
crn-4	WBGene00000797	-1.85591	2.8531	5.18037	0.0376591	0.300836
crn-5	WBGene00000798	-0.969233	3.32589	3.14092	0.0963011	0.417213
crn-6	WBGene00000799	-0.260718	2.83992	0.158835	0.69575	0.869477
cars-1	WBGene00000800	0.130863	8.58875	0.359059	0.557817	0.795338
crt-1	WBGene00000802	0.302886	11.3078	0.221008	0.644918	0.842921
csb-1	WBGene00000803	-0.828388	3.76353	1.12623	0.305081	0.622318
csc-1	WBGene00000804	-0.134022	5.5593	0.0571675	0.81421	0.926372
csk-1	WBGene00000812	-0.16627	5.59919	0.256088	0.620049	0.829645
csn-1	WBGene00000813	-0.205069	6.17536	0.514411	0.484065	0.747966
csn-2	WBGene00000814	-0.356155	5.12607	1.05456	0.320455	0.636474
csn-3	WBGene00000815	-0.370372	6.11209	0.873762	0.364466	0.668104
csn-4	WBGene00000816	-0.0522288	5.32985	0.023004	0.881433	0.952527
csn-5	WBGene00000817	-0.498273	4.56999	0.568431	0.462354	0.737
csn-6	WBGene00000818	0.00872482	6.53159	0.00101729	0.974969	0.990059
csp-2	WBGene00000820	1.97182	2.85442	2.64897	0.124074	0.453032
csq-1	WBGene00000822	0.375592	8.76684	0.76779	0.39448	0.690543
ctb-1	WBGene00000829	-0.062322	9.63408	0.0652245	0.80183	0.921161
ctl-2	WBGene00000831	0.592877	6.40486	1.36185	0.261121	0.588887
ctn-1	WBGene00000832	0.526194	5.16386	0.75578	0.398114	0.693185
cts-1	WBGene00000833	-0.110025	9.19011	0.155124	0.699132	0.872719
cua-1	WBGene00000834	-0.043642	6.48448	0.0476868	0.830031	0.933076
cuc-1	WBGene00000835	-0.305963	2.85404	0.279651	0.604534	0.820897
cul-1	WBGene00000836	-0.191175	7.04131	0.578064	0.458654	0.734258
cul-2	WBGene00000837	-0.121451	6.76815	0.146624	0.707061	0.877167
cul-3	WBGene00000838	-0.144037	6.82242	0.200257	0.660797	0.849336
cul-4	WBGene00000839	-0.288735	6.24536	1.05758	0.319785	0.63582
cul-5	WBGene00000840	0.081769	5.85434	0.100225	0.755847	0.90373
cul-6	WBGene00000841	0.347553	3.91183	0.248497	0.62524	0.832156
cup-2	WBGene00000843	0.576561	6.58805	10.9571	0.00466375	0.129433
cup-4	WBGene00000845	0.719448	2.70441	1.2781	0.275701	0.601512
cup-5	WBGene00000846	-0.66367	5.11168	1.2914	0.273314	0.600665
cux-7	WBGene00000854	-0.531366	5.95922	2.48256	0.135606	0.467651
cwn-1	WBGene00000857	-0.0942271	3.5113	0.0144233	0.905973	0.963746
cya-1	WBGene00000863	-0.975009	5.24384	3.58798	0.0773034	0.392529
cyb-1	WBGene00000865	-0.625466	7.30862	0.810656	0.381909	0.680482
cyb-2.1	WBGene00000866	-2.375	4.07166	3.47098	0.0818071	0.397634
cyb-2.2	WBGene00000867	-1.99488	4.73796	2.42615	0.13981	0.472783
cyb-3	WBGene00000868	-1.79554	7.41394	2.80641	0.114244	0.440944
cyc-1	WBGene00000869	0.105829	8.25858	0.142469	0.711034	0.878689
cyd-1	WBGene00000870	-2.20842	2.08041	3.19556	0.093702	0.411651
cye-1	WBGene00000871	-0.838627	6.17402	2.56873	0.129479	0.459608
cyk-1	WBGene00000872	0.644858	6.38148	8.40947	0.0108405	0.17611
cyk-3	WBGene00000874	0.0533639	6.34316	0.0592224	0.810969	0.925323
cyk-4	WBGene00000875	0.0462974	7.45065	0.0125218	0.91236	0.965223
cyl-1	WBGene00000876	-0.0970475	6.89714	0.076276	0.786113	0.915466
cyn-1	WBGene00000877	-0.219523	7.67627	0.780424	0.390711	0.687689
cyn-2	WBGene00000878	1.62326	4.79077	17.8857	0.000702672	0.0472558
cyn-3	WBGene00000879	-0.014363	7.50003	0.00525176	0.94317	0.976361
cyn-4	WBGene00000880	-0.535467	5.82472	1.79608	0.199792	0.53988
cyn-5	WBGene00000881	0.355831	8.17961	0.659642	0.429169	0.714643
cyn-6	WBGene00000882	-0.172326	6.41101	0.0208343	0.88712	0.954029
cyn-7	WBGene00000883	-0.216173	9.91808	1.28677	0.274141	0.600792
cyn-8	WBGene00000884	-0.0022754	4.35106	3.7548e-05	0.99519	0.999079
cyn-9	WBGene00000885	-0.00571961	5.23935	0.000175118	0.989613	0.996525
cyn-10	WBGene00000886	0.204183	3.44287	0.079866	0.781275	0.914255
cyn-11	WBGene00000887	-0.352576	3.30462	0.37251	0.550617	0.791868
cyn-12	WBGene00000888	-0.0575999	5.72475	0.0280387	0.869216	0.948448
cyn-13	WBGene00000889	-0.0385013	5.96492	0.0180536	0.89487	0.958774
sig-7	WBGene00000890	-0.22815	5.44972	0.403264	0.53481	0.783767
cyn-15	WBGene00000891	-0.227546	5.45451	0.619701	0.443208	0.724667
cyn-16	WBGene00000892	-0.215229	5.51478	0.521315	0.481195	0.746355
cyn-17	WBGene00000893	2.19674	5.26032	2.71146	0.120054	0.448503
dab-1	WBGene00000894	0.021393	6.98154	0.00455879	0.947045	0.978743
dac-1	WBGene00000895	1.13615	2.76068	1.12881	0.304546	0.622318
dad-1	WBGene00000896	-0.224052	4.73867	0.261891	0.616146	0.827771
daf-1	WBGene00000897	-0.962943	4.50678	4.23408	0.0571174	0.350466
daf-2	WBGene00000898	-0.253308	6.81064	0.776029	0.392016	0.688305
daf-3	WBGene00000899	-0.236945	5.20889	1.05683	0.319953	0.635883
daf-4	WBGene00000900	0.136329	4.9272	0.100942	0.755006	0.903363
daf-5	WBGene00000901	0.688103	5.71143	1.87946	0.190214	0.534516
daf-7	WBGene00000903	0.112286	3.54218	0.0155256	0.902465	0.961562
daf-8	WBGene00000904	-0.833903	3.97416	3.26162	0.0906707	0.408202
daf-12	WBGene00000908	0.592306	4.07595	1.00336	0.332111	0.644241
daf-14	WBGene00000910	0.464387	4.73519	1.27489	0.276281	0.601804
daf-15	WBGene00000911	-0.358475	8.04047	1.58792	0.226545	0.564161
daf-16	WBGene00000912	-0.0970126	6.15885	0.222864	0.643543	0.842348
daf-18	WBGene00000913	-1.40598	7.63536	2.46071	0.137216	0.46973
daf-19	WBGene00000914	-0.335408	3.7385	0.550008	0.46957	0.74093
hsp-90	WBGene00000915	-0.0503767	12.2727	0.0395063	0.845072	0.939245
daf-25	WBGene00000917	-0.0643695	3.94177	0.0179312	0.895225	0.958774
daf-31	WBGene00000923	0.365993	6.57206	2.42231	0.140102	0.47301
dao-3	WBGene00000929	1.79827	5.15259	17.1679	0.00083699	0.0516883
dao-5	WBGene00000931	-0.298787	8.56158	2.98149	0.104394	0.428527
dap-3	WBGene00000933	-0.127145	5.51606	0.276391	0.606629	0.821973
daz-1	WBGene00000935	-0.961636	7.26902	2.49347	0.134811	0.466562
dbl-1	WBGene00000936	-0.35503	4.04193	0.336539	0.570297	0.801799
dbr-1	WBGene00000937	-0.692338	4.91854	3.69391	0.0734772	0.384426
dcp-66	WBGene00000938	0.319912	6.86568	2.53057	0.13215	0.46355
dcr-1	WBGene00000939	-0.287022	7.36388	0.824603	0.377949	0.677895
dcs-1	WBGene00000940	-0.450504	3.99416	1.22113	0.286249	0.608343
ddp-1	WBGene00000941	-0.0544414	6.91006	0.0449694	0.834865	0.934768
deb-1	WBGene00000942	0.442656	7.99315	0.890773	0.359965	0.666286
des-2	WBGene00000955	-0.0860551	3.01364	0.0116853	0.915325	0.966528
dgk-1	WBGene00000958	0.374796	2.8937	0.140575	0.712867	0.879879
dgk-2	WBGene00000959	0.912928	4.80185	2.10075	0.167457	0.505866
dgn-1	WBGene00000961	0.732676	5.80601	1.52243	0.23591	0.572131
dhc-1	WBGene00000962	0.0492796	10.7673	0.0517112	0.823129	0.929802
dhp-1	WBGene00000963	-0.424669	4.25174	0.45537	0.509887	0.767171
dhp-2	WBGene00000964	0.0821251	4.24489	0.0119721	0.914297	0.965879
dhs-1	WBGene00000965	-0.443776	4.70354	1.32099	0.268102	0.595959
dhs-2	WBGene00000966	1.39375	4.12164	5.89958	0.0279359	0.264726
dhs-3	WBGene00000967	0.703424	5.633	1.89759	0.188208	0.531207
dhs-5	WBGene00000969	0.0955787	4.1621	0.0166361	0.899056	0.960763
dhs-6	WBGene00000970	-0.0652579	7.07203	0.122696	0.730915	0.889611
dhs-9	WBGene00000973	0.640403	6.05009	2.99847	0.103495	0.427218
dhs-11	WBGene00000974	0.220102	3.27956	0.193002	0.666585	0.852778
dhs-12	WBGene00000975	0.389623	5.3121	1.07432	0.31611	0.632307
dhs-13	WBGene00000976	-0.65568	5.43138	5.80674	0.0290112	0.267785
dhs-14	WBGene00000977	0.348127	4.1151	0.442483	0.51585	0.771624
dhs-18	WBGene00000981	0.111332	4.17935	0.0645797	0.80279	0.921483
dhs-19	WBGene00000982	-0.708642	3.26397	2.26354	0.152856	0.488391
dhs-20	WBGene00000983	1.0737	2.72562	1.76121	0.20398	0.543343
dhs-21	WBGene00000984	0.0935575	4.19882	0.0291814	0.866604	0.947621
dhs-22	WBGene00000985	-0.0615892	6.1074	0.0423377	0.839696	0.936175
dhs-24	WBGene00000987	0.00443402	5.79976	0.000337661	0.985577	0.994763
dhs-25	WBGene00000988	-2.43736	5.21238	39.2171	1.40396e-05	0.00374478
dhs-26	WBGene00000989	-3.17248	2.68081	3.70741	0.0730059	0.384426
dhs-28	WBGene00000991	0.541701	7.13828	1.29367	0.27291	0.600665
dhs-30	WBGene00000993	0.486541	4.10184	1.56163	0.230246	0.567479
dic-1	WBGene00000994	-0.616612	5.45965	2.74721	0.117825	0.445175
die-1	WBGene00000995	0.882616	4.57112	6.67475	0.0205508	0.233079
dif-1	WBGene00000996	-0.346529	5.64525	2.06011	0.171369	0.509541
dig-1	WBGene00000998	0.0557746	9.77824	0.0123912	0.912816	0.965223
dim-1	WBGene00001000	0.398531	8.57057	0.732653	0.405259	0.697239
dis-3	WBGene00001001	-0.148876	6.93293	0.302127	0.590503	0.814432
div-1	WBGene00001002	-0.951372	5.22325	3.09286	0.0986592	0.420666
dlc-1	WBGene00001005	0.0668593	7.2922	0.103551	0.751973	0.901189
dlg-1	WBGene00001006	1.34246	7.10086	4.55358	0.0494612	0.333091
dli-1	WBGene00001007	-0.222791	6.34786	1.09801	0.31101	0.628006
dlk-1	WBGene00001008	0.26049	5.99518	0.201397	0.659899	0.848445
dna-2	WBGene00001016	-0.242172	5.84647	0.211577	0.652017	0.846324
dnc-1	WBGene00001017	0.0509648	7.76403	0.0759598	0.786544	0.915466
dnc-2	WBGene00001018	-0.192192	5.18839	0.403364	0.534761	0.783767
dnj-1	WBGene00001019	-0.00580209	4.9912	0.000382025	0.984659	0.994363
dnj-2	WBGene00001020	0.303371	5.29215	0.871644	0.365032	0.668221
dnj-3	WBGene00001021	-0.495809	2.22864	0.461228	0.507217	0.76515
dnj-4	WBGene00001022	-0.266622	4.06535	0.394687	0.539131	0.786268
dnj-5	WBGene00001023	-0.541076	7.91003	1.17905	0.294397	0.615356
dnj-7	WBGene00001025	0.303258	6.24429	0.277425	0.605962	0.821786
dnj-8	WBGene00001026	-0.660577	5.28073	3.40444	0.0845076	0.400566
dnj-9	WBGene00001027	-0.34645	5.68314	1.56649	0.229555	0.567049
dnj-10	WBGene00001028	-0.00883742	5.91695	0.00181043	0.966612	0.986825
dnj-11	WBGene00001029	-0.626717	7.78794	3.16637	0.0950802	0.414069
dnj-12	WBGene00001030	-0.1039	7.6989	0.180366	0.676983	0.859011
dnj-13	WBGene00001031	-0.952481	8.07404	6.79245	0.0196391	0.228731
dnj-14	WBGene00001032	0.354253	3.99607	0.99115	0.33498	0.64686
dnj-15	WBGene00001033	-0.560736	3.59917	1.25162	0.280537	0.604748
dnj-16	WBGene00001034	-0.19513	6.13695	0.809832	0.382145	0.680584
dnj-17	WBGene00001035	-0.302266	6.12268	0.692211	0.418237	0.706278
dnj-18	WBGene00001036	-0.330705	5.51945	0.651857	0.431849	0.71693
dnj-19	WBGene00001037	-0.252631	8.48912	1.27748	0.275812	0.601512
dnj-20	WBGene00001038	0.291513	7.25504	0.869149	0.365701	0.668287
dnj-21	WBGene00001039	0.426368	2.75185	0.335824	0.570703	0.801799
dnj-22	WBGene00001040	-0.137	5.65592	0.0995444	0.756649	0.904098
dnj-23	WBGene00001041	-0.107305	5.44498	0.0668252	0.799469	0.920165
dnj-24	WBGene00001042	0.72771	6.16921	1.01354	0.329747	0.643032
dnj-25	WBGene00001043	0.336161	5.68351	1.72868	0.207988	0.54624
dnj-26	WBGene00001044	-0.895397	2.99772	0.775181	0.392268	0.688352
dnj-27	WBGene00001045	0.379317	5.61418	0.362013	0.55622	0.795338
dnj-28	WBGene00001046	0.960226	5.00247	5.9546	0.0273205	0.262643
dnj-29	WBGene00001047	0.333878	8.0319	1.33197	0.266203	0.593435
dnj-30	WBGene00001048	0.248968	4.78455	0.600482	0.45023	0.729076
dog-1	WBGene00001049	0.02895	5.60437	0.00851787	0.927666	0.969324
dom-3	WBGene00001050	-0.654547	4.28927	1.96503	0.180979	0.521679
cks-1	WBGene00001051	-0.817712	3.84003	0.721799	0.40868	0.699565
dpf-1	WBGene00001054	1.40263	4.02638	3.56543	0.0781479	0.392529
dpf-2	WBGene00001055	-1.00484	5.05602	10.3536	0.00564452	0.13806
dpf-3	WBGene00001056	-0.438288	6.90588	2.48105	0.135717	0.467688
dpf-4	WBGene00001057	0.0387321	6.15417	0.0330832	0.858064	0.944792
dpf-5	WBGene00001058	-0.458576	6.61937	3.71936	0.0725916	0.383998
dpf-6	WBGene00001059	0.602087	5.62799	0.749847	0.399928	0.693864
dpf-7	WBGene00001060	-0.45819	4.66327	0.641694	0.435388	0.719985
dpl-1	WBGene00001061	-1.0697	5.72932	2.23599	0.155213	0.492635
dpy-1	WBGene00001063	-2.21612	3.26247	1.53462	0.234129	0.570933
dpy-2	WBGene00001064	-0.660647	6.13917	0.171921	0.684178	0.863791
dpy-4	WBGene00001066	2.27898	11.1896	2.0167	0.175675	0.514559
dpy-5	WBGene00001067	2.16544	11.2851	1.81494	0.197573	0.539426
dpy-6	WBGene00001068	-3.3339	6.7681	3.47036	0.0818319	0.397634
dpy-8	WBGene00001070	-0.253276	8.12737	0.0214359	0.885513	0.953519
dpy-10	WBGene00001072	-0.553684	5.8476	0.151006	0.702942	0.875274
dpy-11	WBGene00001073	1.09889	7.50733	3.2136	0.0928621	0.410723
dpy-13	WBGene00001074	2.07423	10.9264	1.77464	0.202354	0.541604
dpy-17	WBGene00001076	-2.47486	2.95284	8.35956	0.0110328	0.176644
dpy-18	WBGene00001077	2.119	7.91161	4.22556	0.0573397	0.350466
dpy-19	WBGene00001078	-0.0939906	3.324	0.0143287	0.90628	0.963853
dpy-20	WBGene00001079	0.641099	4.40809	0.298103	0.592964	0.815664
dpy-21	WBGene00001080	-0.144364	7.7495	0.238849	0.631985	0.836516
dpy-22	WBGene00001081	0.335964	7.06471	1.03106	0.325733	0.640679
dpy-23	WBGene00001082	-0.311733	5.2982	0.919844	0.352459	0.65932
dpy-26	WBGene00001085	-0.137909	7.42629	0.254635	0.621035	0.830273
dpy-27	WBGene00001086	-0.494741	6.01184	2.0641	0.17098	0.509208
dpy-28	WBGene00001087	-0.429181	6.39721	3.16306	0.0952379	0.414069
dpy-30	WBGene00001088	-0.0602076	4.93744	0.0439177	0.836778	0.935157
dre-1	WBGene00001089	0.552277	6.18099	0.477385	0.499981	0.759542
drh-1	WBGene00001090	0.201427	6.69948	0.926223	0.350843	0.658644
dro-1	WBGene00001092	-0.851356	4.86408	1.42481	0.250832	0.582524
drp-1	WBGene00001093	-0.339593	6.61837	1.26887	0.277375	0.602637
dars-1	WBGene00001094	0.122178	7.56097	0.38761	0.542746	0.789092
dars-2	WBGene00001095	0.383844	3.80992	0.675045	0.423944	0.710765
dsc-4	WBGene00001099	0.208978	7.1813	0.0719652	0.792088	0.917668
dsh-1	WBGene00001101	0.33519	4.44967	0.96422	0.341432	0.652427
dsh-2	WBGene00001102	-1.03806	5.70322	2.34786	0.145913	0.479098
duo-1	WBGene00001110	-1.05863	5.19903	3.26499	0.0905191	0.408202
duo-3	WBGene00001112	-0.434439	5.5615	0.743522	0.401877	0.695011
dur-1	WBGene00001113	0.624686	6.42973	0.350902	0.562274	0.797446
dyb-1	WBGene00001115	-0.129133	3.31614	0.045637	0.833664	0.934359
dyc-1	WBGene00001116	0.294477	3.71014	0.162381	0.69256	0.868387
dyf-2	WBGene00001118	0.252612	2.62693	0.0893687	0.769012	0.9086
dyf-3	WBGene00001119	1.51566	3.09218	7.14625	0.0171664	0.216355
dyn-1	WBGene00001130	0.137151	6.65429	0.219605	0.645962	0.843026
dys-1	WBGene00001131	-0.0544491	7.54581	0.00490541	0.945072	0.977787
alp-1	WBGene00001132	0.445275	7.06011	0.54285	0.472425	0.74093
eat-3	WBGene00001134	-0.149244	7.34061	0.619776	0.443181	0.724667
eat-6	WBGene00001137	0.0151203	9.69798	0.00353864	0.953336	0.981416
eat-16	WBGene00001145	0.0116862	4.3522	0.000502009	0.982415	0.993064
eat-20	WBGene00001148	1.24347	6.26174	5.6005	0.0315759	0.279568
bcat-1	WBGene00001149	0.408377	8.69129	0.910865	0.354753	0.661054
ech-1.1	WBGene00001150	1.23303	2.46371	3.98127	0.064173	0.365778
ech-2	WBGene00001151	-0.360959	4.83511	1.87725	0.19046	0.534516
ech-3	WBGene00001152	-0.135288	3.19818	0.0591962	0.81101	0.925323
ech-4	WBGene00001153	0.420398	6.50458	4.1092	0.060482	0.358092
ech-5	WBGene00001154	0.273524	5.16977	0.566236	0.463204	0.737346
ech-6	WBGene00001155	-1.99139	8.57649	13.8706	0.00198082	0.0884831
ech-7	WBGene00001156	-1.20281	4.33889	6.12473	0.0255142	0.254139
ech-8	WBGene00001157	-0.102515	2.88801	0.0201343	0.889018	0.95486
efk-1	WBGene00001160	-0.464745	7.04464	2.5713	0.129302	0.459438
efl-1	WBGene00001161	-0.528265	5.49438	0.875927	0.363889	0.667788
efl-2	WBGene00001162	-0.571826	3.37341	1.71264	0.210001	0.549034
efn-2	WBGene00001163	-0.325696	2.72664	0.0899933	0.768232	0.908415
efn-4	WBGene00001165	-0.398999	3.00026	0.503417	0.488698	0.751408
eftu-2	WBGene00001166	-0.0917141	7.62357	0.274765	0.60768	0.822419
eef-2	WBGene00001167	0.258672	12.8294	1.15703	0.298788	0.618056
eef-1A.1	WBGene00001168	0.352948	13.5566	3.99945	0.0636326	0.364076
eef-1A.2	WBGene00001169	0.492147	10.7496	0.353654	0.560763	0.796271
egl-3	WBGene00001172	0.612812	6.77702	2.01687	0.175659	0.514559
egl-4	WBGene00001173	-0.57455	8.09271	5.00661	0.0405659	0.311349
egl-8	WBGene00001177	0.0755404	6.90651	0.0176132	0.896152	0.959098
egl-9	WBGene00001178	-0.161888	4.6521	0.153456	0.700668	0.873494
egl-10	WBGene00001179	-0.083963	3.84296	0.0291257	0.86673	0.947621
egl-13	WBGene00001182	0.666484	4.15046	0.827474	0.377142	0.677895
egl-15	WBGene00001184	-0.083069	4.62979	0.010531	0.9196	0.968082
egl-18	WBGene00001186	-0.969375	3.12213	1.42802	0.250321	0.582524
egl-19	WBGene00001187	0.430027	6.00445	0.419864	0.526631	0.779621
egl-20	WBGene00001188	0.626797	2.38493	0.57721	0.45898	0.734258
egl-21	WBGene00001189	0.478688	6.79357	0.932122	0.349357	0.657538
egl-23	WBGene00001190	-0.803676	3.70182	2.3166	0.14844	0.482455
egl-26	WBGene00001193	0.544654	2.81639	0.78919	0.388128	0.685342
egl-27	WBGene00001194	0.0562196	7.20405	0.0677631	0.7981	0.919482
egl-30	WBGene00001196	0.387844	7.29415	0.556643	0.466949	0.739396
egl-44	WBGene00001208	0.148784	4.99085	0.0750284	0.787823	0.916587
egl-45	WBGene00001209	0.000412429	9.36037	3.39915e-06	0.998553	0.999625
ego-1	WBGene00001214	-0.441825	7.2901	1.13739	0.30278	0.621606
ego-2	WBGene00001215	0.605125	7.24688	8.66926	0.00989932	0.169339
ehs-1	WBGene00001224	-0.403815	5.80503	1.38638	0.257048	0.586577
eif-3.B	WBGene00001225	0.0998886	8.08443	0.131686	0.721665	0.884658
eif-3.C	WBGene00001226	-0.202006	9.20826	1.0078	0.331077	0.643108
eif-3.D	WBGene00001227	0.196756	8.08589	1.22545	0.28543	0.60768
eif-3.E	WBGene00001228	-0.186129	6.73688	0.834831	0.375084	0.677048
eif-3.F	WBGene00001229	0.144642	6.01332	0.152017	0.702001	0.874572
eif-3.G	WBGene00001230	0.204051	7.03431	0.969309	0.340199	0.651408
eif-3.H	WBGene00001231	-0.550704	5.79834	4.75037	0.0453435	0.32402
eif-3.I	WBGene00001232	0.31369	7.77454	2.55525	0.130415	0.460303
eif-3.K	WBGene00001233	-0.263616	5.52784	0.483446	0.497313	0.75768
eif-6	WBGene00001234	-0.118557	6.54082	0.262495	0.615743	0.827469
elb-1	WBGene00001235	-0.158819	4.78592	0.210583	0.652776	0.846324
elc-1	WBGene00001236	-0.315194	5.23299	0.805246	0.383462	0.681461
elo-1	WBGene00001239	-1.34935	7.43217	41.5688	1.00994e-05	0.00330493
elo-2	WBGene00001240	-3.5491	5.45678	45.9029	5.7002e-06	0.00265772
elo-3	WBGene00001241	-0.0168637	6.34555	0.00422021	0.949046	0.979604
elo-4	WBGene00001242	1.87198	3.00491	4.03174	0.0626861	0.362848
elo-5	WBGene00001243	-2.65432	5.54981	47.3724	4.73962e-06	0.00245539
elo-6	WBGene00001244	-2.38749	6.24303	51.3497	2.93833e-06	0.00182666
elo-8	WBGene00001246	2.27544	3.22715	9.73064	0.00691207	0.142285
elo-9	WBGene00001247	-1.7527	3.01201	6.42439	0.0226574	0.241393
elp-1	WBGene00001248	1.10398	3.32346	2.49559	0.134657	0.466448
elt-1	WBGene00001249	0.571118	3.1627	0.94848	0.345286	0.654376
elt-2	WBGene00001250	0.88417	3.33947	2.15143	0.162732	0.501306
elt-3	WBGene00001251	-0.505215	3.26353	0.584016	0.456392	0.733217
emb-4	WBGene00001258	-0.199294	7.96365	0.868532	0.365866	0.668437
emb-5	WBGene00001259	-0.226915	8.37935	0.623858	0.441713	0.724667
emb-8	WBGene00001262	-0.66018	7.4552	9.81938	0.00671306	0.141421
emb-9	WBGene00001263	0.767954	10.6293	1.77041	0.202864	0.54232
emb-27	WBGene00001281	-1.16131	5.2009	4.98237	0.0409919	0.311747
emb-30	WBGene00001284	-1.04984	6.57609	17.9769	0.000687426	0.0471342
emo-1	WBGene00001303	-0.27146	5.35678	0.882809	0.362062	0.666791
emr-1	WBGene00001309	-0.876821	4.79242	3.46616	0.0819992	0.397639
ent-1	WBGene00001320	-0.510547	6.45835	4.20141	0.0579759	0.351741
eor-1	WBGene00001324	-0.810409	5.03697	3.55025	0.0787229	0.392529
eor-2	WBGene00001325	0.0159722	4.10752	0.00194544	0.965391	0.986174
epi-1	WBGene00001328	0.670088	9.64539	2.3762	0.143667	0.476401
epn-1	WBGene00001329	1.33025	6.29119	11.5239	0.00391595	0.122128
eps-8	WBGene00001330	0.640655	6.89763	0.790495	0.387745	0.684963
erd-2.1	WBGene00001331	0.648979	4.81089	1.20502	0.289332	0.611472
eri-1	WBGene00001332	-0.456463	4.87947	0.774881	0.392358	0.688379
erm-1	WBGene00001333	-0.255884	8.40721	0.833257	0.375522	0.677129
ero-1	WBGene00001334	0.432167	6.36614	1.80244	0.199041	0.53988
F35A5.8	WBGene00001335	-0.766548	3.08774	2.37757	0.143559	0.476401
qars-1	WBGene00001336	0.0875701	7.81706	0.275304	0.607331	0.822419
ears-1	WBGene00001337	-0.143974	8.64943	0.843024	0.372811	0.675433
ears-2	WBGene00001338	-0.0581905	3.68135	0.0141501	0.906863	0.964033
etr-1	WBGene00001340	-0.191835	5.89828	0.71064	0.412244	0.702164
fos-1	WBGene00001345	0.194254	6.16021	0.11962	0.734167	0.891188
evl-14	WBGene00001352	-0.608672	6.93999	3.85484	0.068084	0.374121
evl-20	WBGene00001358	-1.49544	2.77908	2.39692	0.142052	0.474952
exc-4	WBGene00001365	-0.198785	4.99735	0.362555	0.555928	0.795219
exc-5	WBGene00001366	0.401016	4.67574	0.281263	0.603504	0.820839
exc-7	WBGene00001368	1.83688	4.11973	13.1499	0.0024257	0.100458
exl-1	WBGene00001371	1.08835	5.34464	16.8257	0.000911109	0.0544621
exo-3	WBGene00001372	-0.621925	5.75439	1.37489	0.258946	0.587501
exp-2	WBGene00001374	0.337446	2.25376	0.0930986	0.764395	0.907445
far-1	WBGene00001385	0.6272	9.42972	2.5666	0.129626	0.459644
far-2	WBGene00001386	0.494699	11.4003	5.50452	0.0328584	0.284059
far-3	WBGene00001387	1.74051	4.65661	4.24665	0.0567911	0.349556
far-5	WBGene00001389	-0.132443	3.66264	0.0267653	0.872191	0.948919
far-6	WBGene00001390	0.130994	7.01521	0.133222	0.720121	0.884081
far-8	WBGene00001392	0.738482	6.3861	4.18708	0.0583572	0.353135
fat-1	WBGene00001393	-0.232225	7.61372	1.50267	0.238834	0.574932
fat-2	WBGene00001394	-0.382205	8.27779	2.06573	0.170821	0.509208
fat-3	WBGene00001395	-0.205519	6.80879	0.67188	0.425009	0.711584
fat-4	WBGene00001396	-0.759712	7.26994	9.47636	0.00752069	0.147759
fat-5	WBGene00001397	-0.214322	4.51613	0.196132	0.664072	0.851198
fat-6	WBGene00001398	-0.822778	8.26242	7.60303	0.0144851	0.199191
fat-7	WBGene00001399	-2.50965	6.60894	18.069	0.000672419	0.0467247
fbf-1	WBGene00001401	-1.19745	4.26445	8.36087	0.0110277	0.176644
fbf-2	WBGene00001402	-0.697899	4.60499	3.56255	0.0782566	0.392529
fbl-1	WBGene00001403	0.354084	4.36651	0.373743	0.549966	0.791537
fbp-1	WBGene00001404	-0.697714	6.68465	9.31502	0.00793858	0.150157
fce-1	WBGene00001405	0.0283104	5.95549	0.0136854	0.908397	0.964823
fce-2	WBGene00001406	-0.179441	4.47463	0.235297	0.634511	0.837957
feh-1	WBGene00001410	0.965286	4.56282	1.75956	0.204181	0.543507
fem-1	WBGene00001411	-0.420572	5.99436	4.38256	0.0533987	0.342335
fem-2	WBGene00001412	-0.287573	5.39031	0.288289	0.599058	0.819093
fem-3	WBGene00001413	-1.38478	3.49252	1.33022	0.266504	0.593922
fer-1	WBGene00001414	2.02207	5.78565	5.53585	0.0324333	0.282511
fib-1	WBGene00001423	0.0510514	9.39761	0.0298424	0.865118	0.947413
fis-2	WBGene00001425	0.00859683	3.92279	0.000316273	0.986041	0.995004
fkb-1	WBGene00001426	0.363317	6.07793	1.66806	0.21573	0.554447
fkb-2	WBGene00001427	-0.278096	6.65699	1.8741	0.190812	0.534918
fkb-3	WBGene00001428	1.64273	7.11916	2.95049	0.106061	0.430528
fkb-4	WBGene00001429	1.6115	4.33478	1.72343	0.208644	0.546826
fkb-5	WBGene00001430	-0.191927	7.51431	0.0356089	0.852811	0.942012
fkb-6	WBGene00001431	-0.20089	7.95551	0.812439	0.3814	0.680455
fkh-7	WBGene00001439	0.559604	6.09806	0.764166	0.395571	0.69124
fkh-9	WBGene00001441	0.91306	5.11359	1.31393	0.269333	0.596704
fli-1	WBGene00001443	0.0322991	6.76434	0.0300321	0.864694	0.94706
flp-1	WBGene00001444	0.810701	5.55544	1.9945	0.17793	0.51696
flp-3	WBGene00001446	0.931441	4.50321	2.65288	0.123818	0.453032
flp-6	WBGene00001449	0.850177	5.63605	3.0394	0.101364	0.424679
flp-9	WBGene00001452	0.923874	3.63574	1.65716	0.217162	0.555191
flp-14	WBGene00001457	0.725379	6.4489	3.32958	0.0876736	0.40506
flp-16	WBGene00001459	0.318042	3.62707	0.23953	0.631503	0.836255
flp-17	WBGene00001460	0.79203	4.10098	1.56139	0.23028	0.567479
flp-18	WBGene00001461	0.941449	4.52049	2.79437	0.114961	0.442005
flr-1	WBGene00001465	-0.115933	2.42919	0.0165471	0.899325	0.960784
baz-2	WBGene00001470	-0.70302	5.05722	2.89612	0.109063	0.4333
fmi-1	WBGene00001475	0.101037	3.66734	0.0208685	0.887027	0.954029
fmo-1	WBGene00001476	0.926339	4.33257	2.90972	0.108303	0.433258
fmo-3	WBGene00001478	1.25145	4.40473	5.11061	0.038796	0.304011
fmo-4	WBGene00001479	1.82065	6.83175	10.1354	0.00605572	0.141421
fmo-5	WBGene00001480	0.0513437	4.98381	0.0110209	0.917758	0.966579
fog-1	WBGene00001481	-0.806512	4.37275	2.83421	0.112607	0.438073
fog-2	WBGene00001482	-0.823766	3.32267	0.524698	0.479799	0.745439
fre-1	WBGene00001485	0.153941	4.32393	0.0737216	0.78963	0.917423
frh-1	WBGene00001486	-0.11572	2.41891	0.0414529	0.992104	0.997915
frk-1	WBGene00001487	2.20591	3.20502	8.05532	0.0122933	0.184007
frm-1	WBGene00001488	0.164161	8.88777	0.348278	0.563723	0.79813
frm-2	WBGene00001489	0.734873	4.97538	1.478	0.242553	0.576872
frm-3	WBGene00001490	-0.555484	2.60923	0.417458	0.527802	0.780363
frm-4	WBGene00001491	0.466968	6.39416	3.4489	0.0826917	0.398151
frm-5.1	WBGene00001492	0.611262	3.88841	1.00096	0.332672	0.644406
frm-7	WBGene00001493	-0.00979656	6.77904	0.000792285	0.977909	0.990833
frm-8	WBGene00001494	0.262314	2.82455	0.134816	0.718529	0.883011
frm-9	WBGene00001495	-0.754607	2.55485	0.555985	0.467208	0.739506
frm-10	WBGene00001496	-0.664685	5.94199	8.60092	0.0101375	0.171283
fars-1	WBGene00001497	-0.16296	6.99997	0.928976	0.350148	0.658198
fars-3	WBGene00001498	-0.288253	7.06111	2.61551	0.126294	0.455817
fsn-1	WBGene00001499	-0.882	4.95406	1.1482	0.300575	0.619279
ftn-1	WBGene00001500	1.4118	4.81306	2.72586	0.11915	0.447647
ftn-2	WBGene00001501	-0.619441	8.80551	3.67635	0.0740957	0.38557
ftt-2	WBGene00001502	0.354115	8.33246	0.595918	0.451924	0.729926
fum-1	WBGene00001503	-0.134187	8.05065	0.32044	0.57957	0.808296
fut-1	WBGene00001505	0.741619	3.16025	0.691203	0.418569	0.706661
fut-8	WBGene00001508	0.215985	3.20561	0.0984561	0.757937	0.904384
fzo-1	WBGene00001509	-0.472509	5.90608	1.97721	0.179711	0.519629
fzr-1	WBGene00001510	-0.433776	5.75886	1.44139	0.248211	0.581872
fzy-1	WBGene00001511	-0.88461	5.67897	1.46055	0.245229	0.580248
gad-1	WBGene00001513	-0.856084	6.79124	2.74895	0.117718	0.445175
xnd-1	WBGene00001514	-0.695891	6.43571	1.39495	0.255643	0.585492
gap-1	WBGene00001515	0.490506	3.55051	0.309595	0.585993	0.8116
gap-2	WBGene00001516	0.414728	5.27579	1.56388	0.229926	0.567055
gar-2	WBGene00001518	0.96494	2.93293	1.59408	0.225689	0.563919
gar-3	WBGene00001519	-0.448227	3.05688	0.220282	0.645458	0.843026
gas-1	WBGene00001520	-0.116608	7.43827	0.0693719	0.795775	0.918619
gbh-1	WBGene00001522	0.842291	4.16392	5.47185	0.0333087	0.284712
gbh-2	WBGene00001523	0.75335	3.41628	1.37971	0.258146	0.587318
gck-1	WBGene00001526	-0.0258799	5.61193	0.0124657	0.912556	0.965223
gcs-1	WBGene00001527	-0.234568	6.25739	1.61025	0.223462	0.56106
gcy-11	WBGene00001537	0.593309	3.42337	1.88809	0.189256	0.533498
gcy-12	WBGene00001538	0.336733	6.29675	0.54863	0.470118	0.74093
gdi-1	WBGene00001558	0.398663	8.18541	2.23311	0.155461	0.493088
gei-1	WBGene00001559	0.599076	5.21443	0.526103	0.479221	0.745038
gei-3	WBGene00001560	0.73934	6.79555	4.26056	0.0564324	0.348513
gei-4	WBGene00001561	0.248524	7.26689	0.759807	0.39689	0.692423
lin-66	WBGene00001562	0.014613	6.10595	0.00217664	0.963393	0.985357
gei-6	WBGene00001563	-0.270595	6.75781	0.645578	0.43403	0.719142
icl-1	WBGene00001564	1.34186	11.3134	6.83759	0.0193018	0.227376
gei-8	WBGene00001565	0.443932	6.32054	2.89565	0.10909	0.4333
acdh-13	WBGene00001566	-0.715151	5.27167	6.47164	0.0222415	0.239218
snpc-4	WBGene00001568	-0.297856	6.68055	1.08838	0.31307	0.630008
meg-3	WBGene00001569	-3.98644	4.50509	3.4845	0.0812711	0.397634
gei-13	WBGene00001570	1.14335	4.80634	0.917335	0.353098	0.65984
gei-14	WBGene00001571	-0.7502	5.43922	1.14283	0.301667	0.620432
gei-15	WBGene00001572	0.00382765	5.06	4.75268e-05	0.994589	0.999079
gei-17	WBGene00001574	-0.156508	7.08758	0.476311	0.500456	0.759562
gem-4	WBGene00001577	1.80478	4.77094	7.36703	0.015805	0.207873
ges-1	WBGene00001578	-0.205416	5.43096	0.144914	0.708689	0.877976
gex-2	WBGene00001579	0.134168	5.88925	0.184393	0.673623	0.857552
gex-3	WBGene00001580	-0.774931	6.10927	2.89595	0.109073	0.4333
gfi-1	WBGene00001581	-1.22776	8.40557	4.68467	0.0466721	0.3259
gfi-2	WBGene00001582	-0.0183835	6.30216	0.0102304	0.920752	0.968172
gfi-3	WBGene00001583	-1.27776	3.49785	3.36681	0.0860817	0.403373
nrde-4	WBGene00001584	-0.273565	6.42801	0.370387	0.551741	0.79268
gfl-1	WBGene00001585	-1.17003	3.44088	1.79853	0.199502	0.53988
gip-1	WBGene00001589	-0.368957	5.3192	2.17734	0.160381	0.499026
C45G3.3	WBGene00001590	-0.42104	3.62865	0.648607	0.432976	0.718288
glc-1	WBGene00001591	-0.187465	3.07951	0.0581408	0.812667	0.926177
glc-2	WBGene00001592	-0.910373	2.91621	2.03473	0.173871	0.512436
gld-1	WBGene00001595	-0.966566	8.14192	1.55873	0.230658	0.567517
gld-2	WBGene00001596	0.048113	7.40266	0.0246578	0.877281	0.951016
gld-3	WBGene00001597	-1.19047	6.93175	2.30021	0.149788	0.48389
glh-1	WBGene00001598	0.106719	9.17612	0.226882	0.640591	0.840346
glh-2	WBGene00001599	-0.492682	6.45944	0.461047	0.507299	0.76515
glh-3	WBGene00001600	-0.397833	5.18642	0.829059	0.376697	0.677895
glh-4	WBGene00001601	0.143439	7.4542	0.313759	0.583509	0.809585
gln-1	WBGene00001602	0.510705	4.21166	1.85957	0.192445	0.536245
gln-2	WBGene00001603	2.04613	5.06951	19.1502	0.000521357	0.0394148
gln-3	WBGene00001604	-0.154116	8.82425	0.226848	0.640615	0.840346
gln-5	WBGene00001606	-2.32413	6.25887	3.05731	0.100448	0.423325
gln-6	WBGene00001607	-1.9472	7.01085	2.16733	0.161285	0.499402
glp-1	WBGene00001609	-1.27	7.16456	3.927	0.0658184	0.368936
glr-4	WBGene00001615	0.788275	3.73411	1.02925	0.326143	0.641132
glr-5	WBGene00001616	0.47586	3.14131	0.553831	0.468057	0.739879
glt-1	WBGene00001620	-0.632676	7.62406	2.5157	0.133209	0.465023
glt-3	WBGene00001621	0.215821	3.46385	0.0972401	0.759385	0.905197
glt-4	WBGene00001622	-0.839666	3.20831	1.39739	0.255246	0.585492
gly-2	WBGene00001627	0.832495	4.25282	2.95196	0.105981	0.430528
gly-3	WBGene00001628	0.422438	6.44397	3.35566	0.0865548	0.403562
gly-4	WBGene00001629	0.459435	5.37211	1.49752	0.239605	0.575435
gly-5	WBGene00001630	0.578901	6.75669	3.58823	0.0772938	0.392529
gly-6	WBGene00001631	0.0753215	5.67784	0.0121282	0.913742	0.965622
gly-7	WBGene00001632	0.176721	6.17575	0.767952	0.394431	0.690543
gly-8	WBGene00001633	1.73999	7.58192	5.357	0.0349493	0.29007
gly-10	WBGene00001635	-0.221465	6.00045	1.09657	0.311316	0.628088
gly-11	WBGene00001636	0.222485	3.82174	0.09932	0.756914	0.904098
gly-12	WBGene00001637	0.293601	3.47784	0.261677	0.616289	0.827792
gly-13	WBGene00001638	-0.442587	3.86497	0.730229	0.406019	0.69785
gly-20	WBGene00001645	0.262308	6.55279	0.763446	0.395788	0.691406
gna-2	WBGene00001647	-2.78577	4.76774	4.30177	0.0553855	0.347634
goa-1	WBGene00001648	-0.0382254	6.80944	0.0351438	0.853763	0.942258
gob-1	WBGene00001649	0.378585	5.78705	1.31009	0.270007	0.597548
gon-1	WBGene00001650	0.735619	6.61843	1.12738	0.304843	0.622318
gon-2	WBGene00001651	0.409603	7.16137	1.75519	0.204715	0.543555
gon-4	WBGene00001653	-0.945355	6.57291	2.01651	0.175695	0.514559
gop-1	WBGene00001660	-0.106098	4.86439	0.11446	0.73973	0.8941
gop-2	WBGene00001661	-0.661045	5.64874	3.57263	0.077877	0.392529
gop-3	WBGene00001662	0.0549704	5.41791	0.0472352	0.830824	0.933181
gpa-7	WBGene00001669	0.71695	2.77543	0.747261	0.400723	0.694175
gpa-12	WBGene00001674	0.414486	2.93525	0.369797	0.552055	0.79284
gpa-16	WBGene00001678	-0.439034	5.35216	1.43867	0.248639	0.582017
gpb-1	WBGene00001679	0.254593	6.4801	0.510181	0.485839	0.748958
gpb-2	WBGene00001680	0.177891	3.07045	0.0657982	0.80098	0.920506
gpc-2	WBGene00001682	0.0358307	3.84733	0.00803474	0.929741	0.970323
gpd-1	WBGene00001683	-1.28857	4.75899	1.66508	0.21612	0.554447
gpd-2	WBGene00001684	-0.225421	7.52116	0.481568	0.498137	0.758264
gpd-3	WBGene00001685	-0.335749	7.88083	1.25619	0.279694	0.60443
gpd-4	WBGene00001686	-0.655853	4.42752	0.558678	0.466151	0.739261
gpr-1	WBGene00001688	0.0382687	4.29127	0.0112908	0.916761	0.966579
gpr-2	WBGene00001689	0.612732	4.90856	4.69109	0.0465403	0.3259
grd-1	WBGene00001690	1.37832	5.96574	1.27725	0.275855	0.601512
grd-3	WBGene00001692	-3.56403	5.06225	27.5531	9.26012e-05	0.0143918
grd-5	WBGene00001694	1.41165	7.01483	6.33888	0.0234331	0.243877
grd-6	WBGene00001695	1.78399	6.43065	1.59425	0.225665	0.563919
grd-10	WBGene00001699	-4.17338	3.49476	13.8352	0.00200038	0.0884831
grd-13	WBGene00001702	-2.9731	2.90616	5.86732	0.0283043	0.266066
grd-14	WBGene00001703	2.1652	6.17385	3.38838	0.0851753	0.401731
grh-1	WBGene00001707	0.740401	4.66747	0.612593	0.445784	0.725976
grk-1	WBGene00001708	-0.322661	4.70054	1.90411	0.187494	0.530252
grk-2	WBGene00001709	0.536961	3.24227	1.38071	0.257982	0.587318
grl-4	WBGene00001713	1.05944	6.51822	1.40995	0.253211	0.583906
grl-7	WBGene00001716	2.42446	8.45959	2.34264	0.146331	0.479508
grl-16	WBGene00001725	2.85173	10.3506	3.81935	0.069232	0.3782
grl-21	WBGene00001730	0.91848	4.51104	0.375124	0.549239	0.791537
gro-1	WBGene00001740	0.296657	3.9873	0.778136	0.391389	0.688251
grp-1	WBGene00001743	-0.939154	5.20682	4.32197	0.0548807	0.346488
gars-1	WBGene00001744	0.164861	7.86279	0.65883	0.429447	0.714851
gsa-1	WBGene00001745	0.347147	6.0131	0.238237	0.632418	0.836824
gsk-3	WBGene00001746	0.0314472	5.50181	0.0203759	0.888359	0.954372
gsp-1	WBGene00001747	0.182939	6.56826	0.774252	0.392545	0.688449
gsp-2	WBGene00001748	-0.293494	7.85236	2.65943	0.12339	0.452462
gst-1	WBGene00001749	0.548857	9.02041	6.4167	0.0227259	0.241393
gst-4	WBGene00001752	-0.496766	5.01608	1.52348	0.235755	0.572058
gst-5	WBGene00001753	0.709491	5.23475	1.57764	0.227983	0.564787
gst-6	WBGene00001754	1.04353	3.77363	1.49164	0.240487	0.575435
gst-7	WBGene00001755	0.754939	5.79137	3.44559	0.0828252	0.398151
gst-10	WBGene00001758	2.36852	6.55817	48.3851	4.18427e-06	0.0022952
gst-13	WBGene00001761	0.621465	4.89577	2.65979	0.123367	0.452462
gst-20	WBGene00001768	1.40493	4.90455	4.73941	0.0455619	0.324365
gst-24	WBGene00001772	3.79824	6.70817	33.2362	3.4828e-05	0.00721713
gst-26	WBGene00001774	-0.395792	6.24097	0.591583	0.453543	0.730629
gst-27	WBGene00001775	0.0180359	5.74351	0.00254365	0.96043	0.984285
gst-28	WBGene00001776	0.282512	3.87592	0.378534	0.547451	0.790735
gst-36	WBGene00001784	-0.0215855	6.05277	0.00277787	0.95865	0.9837
gst-38	WBGene00001786	2.40574	3.1084	6.14607	0.0252975	0.254139
gst-42	WBGene00001790	0.702974	4.37651	2.70114	0.120707	0.44916
gsy-1	WBGene00001793	-0.395438	7.18171	1.85524	0.192934	0.536245
gta-1	WBGene00001794	-0.33651	8.12092	1.20737	0.288879	0.611116
gtl-1	WBGene00001795	0.0391686	5.916	0.00371654	0.952179	0.980463
gtl-2	WBGene00001796	-0.631842	4.08601	2.87725	0.110129	0.435518
gut-2	WBGene00001808	-0.962012	3.17465	1.42305	0.251112	0.582524
haf-1	WBGene00001811	0.0713926	3.40248	0.0199912	0.889411	0.955061
haf-2	WBGene00001812	0.20471	7.26814	0.829395	0.376603	0.677895
haf-3	WBGene00001813	-0.342823	5.91757	2.30507	0.149386	0.48389
haf-4	WBGene00001814	-0.534006	6.98871	0.280242	0.604156	0.820897
hmt-1	WBGene00001815	-0.69661	6.11444	11.8551	0.00354278	0.117567
haf-6	WBGene00001816	-0.619622	5.02105	5.60491	0.0315184	0.279381
haf-7	WBGene00001817	0.27169	5.18416	0.189618	0.669328	0.854784
haf-9	WBGene00001819	-0.648897	6.99096	0.421481	0.525846	0.779202
hap-1	WBGene00001823	-0.069819	2.99579	0.014179	0.906768	0.964033
hbl-1	WBGene00001824	0.481782	3.4199	0.416088	0.528471	0.780593
hcf-1	WBGene00001827	-0.438403	6.72066	0.925071	0.351134	0.658769
hcp-1	WBGene00001829	-0.703914	8.51049	1.43054	0.249923	0.582424
hcp-2	WBGene00001830	0.312411	7.63782	0.707835	0.413148	0.702267
hcp-3	WBGene00001831	-0.404602	5.33978	0.450932	0.511926	0.76859
hcp-4	WBGene00001832	-0.055204	6.89727	0.015799	0.901614	0.961562
hcp-6	WBGene00001833	-0.585009	7.25311	1.91563	0.186239	0.529185
hda-1	WBGene00001834	-0.55841	5.86291	1.4537	0.24629	0.581517
hda-2	WBGene00001835	-0.852543	4.1316	2.03686	0.173659	0.512304
hda-3	WBGene00001836	-0.90894	5.01441	4.82166	0.0439513	0.319693
hda-4	WBGene00001837	0.706986	5.11732	2.10397	0.167152	0.505699
hda-10	WBGene00001838	-0.661331	4.97023	2.55655	0.130324	0.460157
hdl-1	WBGene00001839	1.09931	2.99224	3.21061	0.093001	0.410723
hel-1	WBGene00001840	-0.144853	8.5763	0.521727	0.481025	0.746355
hgo-1	WBGene00001843	-0.0624701	5.02986	0.0256462	0.874867	0.949939
hid-1	WBGene00001844	-0.944913	3.99705	3.03813	0.101429	0.424708
hif-1	WBGene00001851	-0.100072	8.29844	0.0982311	0.758204	0.904587
hil-2	WBGene00001853	0.831097	7.18696	8.71015	0.00975986	0.168185
hil-3	WBGene00001854	0.310693	4.87654	0.242032	0.629741	0.8348
hil-4	WBGene00001855	-0.569506	7.32431	1.74092	0.206468	0.545362
hil-5	WBGene00001856	-0.141291	6.80618	0.213051	0.650894	0.846277
him-1	WBGene00001860	-0.440574	7.77068	1.31492	0.269161	0.596647
him-3	WBGene00001862	0.539588	5.35224	3.56554	0.0781437	0.392529
him-4	WBGene00001863	0.222066	9.06786	0.26842	0.61182	0.824768
him-5	WBGene00001864	0.117103	3.98521	0.0305411	0.863565	0.946602
him-6	WBGene00001865	-0.309537	5.87661	0.543556	0.472142	0.74093
him-8	WBGene00001867	-0.371434	4.25696	0.24935	0.624652	0.831886
him-10	WBGene00001869	-0.713904	6.28437	1.39607	0.255461	0.585492
him-14	WBGene00001872	0.078626	5.22937	0.0293466	0.866231	0.947621
him-17	WBGene00001874	-0.423528	6.94745	1.20852	0.28866	0.610823
his-1	WBGene00001875	-0.547313	4.74206	0.495726	0.491985	0.753574
his-2	WBGene00001876	-0.56251	3.73103	0.73009	0.406063	0.69785
his-3	WBGene00001877	0.323862	4.34783	0.255262	0.620609	0.829941
his-4	WBGene00001878	-1.69137	3.81839	3.43991	0.0830552	0.398151
his-6	WBGene00001880	-0.823302	3.61605	2.734	0.118643	0.447189
his-24	WBGene00001898	-0.112295	5.96801	0.0484136	0.828762	0.932848
his-31	WBGene00001905	-1.92987	2.63996	3.13188	0.0981355	0.420023
his-32	WBGene00001906	-1.18921	3.60316	2.03223	0.17412	0.512971
his-35	WBGene00001909	0.99086	5.16852	6.7184	0.0202072	0.23014
C50F4.6	WBGene00001910	0.5241	3.37012	0.7579	0.397469	0.693044
his-37	WBGene00001911	0.737799	6.32868	1.83532	0.19521	0.539038
his-38	WBGene00001912	-1.41814	2.88378	1.01371	0.329708	0.643032
his-41	WBGene00001915	0.714041	5.87376	2.87018	0.110531	0.435868
his-48	WBGene00001922	-0.479306	6.46877	0.51714	0.482927	0.747063
his-59	WBGene00001933	-0.316318	8.61689	0.309429	0.586092	0.8116
his-60	WBGene00001934	0.0161184	8.20189	0.000796075	0.977856	0.990833
his-61	WBGene00001935	-0.21366	7.64649	0.126355	0.727105	0.887468
his-62	WBGene00001936	-0.183858	7.93527	0.100151	0.755935	0.90373
his-63	WBGene00001937	-0.260273	6.00587	0.159108	0.695503	0.869477
his-64	WBGene00001938	-0.0629506	9.01174	0.0076342	0.93151	0.970993
his-67	WBGene00001941	-1.06914	8.21913	1.67333	0.215043	0.553189
his-68	WBGene00001942	-1.8595	5.45212	4.26515	0.0563148	0.348513
his-71	WBGene00001945	-0.0504745	3.68958	0.00444547	0.947706	0.978898
his-72	WBGene00001946	0.0818341	5.66727	0.0541199	0.819133	0.928426
hlh-2	WBGene00001949	-2.86658	2.89947	4.46849	0.0513762	0.337858
hlh-11	WBGene00001955	0.306436	5.85696	0.258856	0.618181	0.82865
hmg-1.1	WBGene00001971	0.283649	6.79825	1.67788	0.214451	0.553189
hmg-1.2	WBGene00001972	-0.0892832	6.47488	0.206506	0.655914	0.846678
hmg-3	WBGene00001973	-0.204127	6.99574	0.306478	0.587866	0.812247
hmg-4	WBGene00001974	-0.778547	6.72379	2.21352	0.157169	0.49529
hmg-5	WBGene00001975	-0.459731	5.22726	1.08884	0.312971	0.630008
hmg-11	WBGene00001976	-0.531935	3.11568	0.331363	0.573246	0.803837
hmg-12	WBGene00001977	-0.413455	6.90267	0.946571	0.345757	0.654392
hmp-1	WBGene00001978	-0.177102	6.87874	0.466108	0.505012	0.763371
hmp-2	WBGene00001979	-0.98235	5.76501	3.4465	0.0827887	0.398151
hmr-1	WBGene00001980	0.215467	7.54213	0.42254	0.525334	0.778906
hoe-1	WBGene00001983	-0.245594	6.4784	1.18478	0.29327	0.614213
hop-1	WBGene00001985	-0.900825	4.26727	1.15525	0.299146	0.618436
hpd-1	WBGene00001993	0.249562	7.27019	0.38095	0.546191	0.790459
hpk-1	WBGene00001994	0.0324537	6.4092	0.00887784	0.926158	0.968933
hpl-2	WBGene00001996	-0.843291	4.79597	2.81563	0.113698	0.439688
hpr-9	WBGene00001997	-0.533033	4.62424	1.94788	0.182784	0.524556
hpr-17	WBGene00001998	-0.393789	4.40531	0.514901	0.483861	0.747966
hrp-1	WBGene00001999	0.102727	7.45925	0.251797	0.622972	0.831736
hrp-2	WBGene00002000	-0.402753	8.13652	2.9494	0.10612	0.430528
hars-1	WBGene00002001	-0.704149	6.40805	6.56982	0.021405	0.234549
hsb-1	WBGene00002002	-0.149201	2.84956	0.0992354	0.757014	0.904098
hse-5	WBGene00002003	-0.851349	5.30322	3.73147	0.0721747	0.38357
hsf-1	WBGene00002004	-0.226815	5.79095	0.386871	0.543127	0.789092
hsp-1	WBGene00002005	-0.191439	12.7005	0.933122	0.349107	0.657538
hsp-3	WBGene00002007	0.181749	10.8491	0.0852893	0.774185	0.911293
hsp-4	WBGene00002008	1.22174	10.2264	12.0072	0.00338501	0.115202
hsp-6	WBGene00002010	-0.709875	9.8207	7.08751	0.0175509	0.217925
hsp-12.2	WBGene00002011	-0.0668419	4.28227	0.0234917	0.880193	0.952045
hsp-16.2	WBGene00002016	-0.432195	7.85779	0.201253	0.660013	0.848445
hsp-16.41	WBGene00002018	-0.312557	7.23455	0.0989275	0.757378	0.90418
hsp-17	WBGene00002021	0.491793	7.42349	0.733722	0.404924	0.69681
hsp-25	WBGene00002023	0.16293	6.44513	0.281906	0.603094	0.820839
hsp-43	WBGene00002024	0.123587	7.16708	0.143497	0.710045	0.878058
hsp-60	WBGene00002025	-0.925384	10.3144	5.48108	0.0331807	0.284646
hsp-70	WBGene00002026	-0.480524	9.433	0.234356	0.635183	0.838489
hsr-9	WBGene00002027	-0.466604	8.47819	1.42479	0.250835	0.582524
hst-1	WBGene00002028	-0.869014	4.47326	1.81507	0.197558	0.539426
htp-1	WBGene00002032	-0.328659	4.8591	0.682434	0.421472	0.708405
htp-2	WBGene00002033	0.00320565	4.92047	4.43568e-05	0.994772	0.999079
htp-3	WBGene00002034	0.248437	6.58052	0.618365	0.443691	0.72479
hum-1	WBGene00002035	-0.0415764	7.42675	0.0480422	0.829409	0.932848
hum-2	WBGene00002036	0.745222	7.76443	20.3984	0.000392728	0.0342415
hum-4	WBGene00002037	0.00928843	5.86823	0.00019429	0.989059	0.996345
hum-5	WBGene00002038	0.536192	6.85886	0.983035	0.336905	0.648577
hum-6	WBGene00002039	0.0906636	6.52698	0.00806986	0.929588	0.970272
hum-7	WBGene00002040	-0.286908	4.82326	0.349132	0.563251	0.797926
hum-8	WBGene00002041	0.588518	6.55551	1.1691	0.29637	0.616061
hus-1	WBGene00002042	-0.353092	3.39402	0.258795	0.618222	0.82865
hyl-1	WBGene00002043	-1.06801	4.90306	13.5073	0.00219227	0.0927905
hyl-2	WBGene00002044	-0.0878117	4.87642	0.0305947	0.863446	0.946602
icd-1	WBGene00002045	-0.215266	9.32258	1.07489	0.315986	0.632307
icln-1	WBGene00002046	-0.658503	6.23477	4.87616	0.0429206	0.316528
icp-1	WBGene00002047	-0.627404	6.70406	1.52774	0.235133	0.571141
ida-1	WBGene00002048	0.571039	6.56521	1.22352	0.285796	0.607977
ifa-1	WBGene00002050	0.253734	7.11115	0.706578	0.413554	0.702359
ifa-4	WBGene00002052	1.37452	5.89451	12.6488	0.00280209	0.105788
ifb-1	WBGene00002053	0.587902	8.71862	1.40891	0.253379	0.583906
ifb-2	WBGene00002054	0.531113	8.70709	0.455984	0.509606	0.767171
ifc-1	WBGene00002055	-0.546313	6.01934	0.492392	0.493421	0.755154
ifc-2	WBGene00002056	0.308075	7.81375	0.300571	0.591452	0.814786
ifd-1	WBGene00002057	1.52103	5.31201	2.79046	0.115196	0.442005
ifd-2	WBGene00002058	0.834174	5.36165	2.09562	0.167945	0.50641
ife-1	WBGene00002059	0.460786	8.34013	6.12982	0.0254623	0.254139
ife-2	WBGene00002060	-0.210665	5.48293	0.151813	0.70219	0.874572
ife-3	WBGene00002061	-0.467826	6.83949	0.952934	0.344189	0.65394
ife-4	WBGene00002062	0.142354	3.04947	0.0383233	0.847377	0.939571
ife-5	WBGene00002063	0.994455	3.75407	4.61696	0.0480892	0.328762
iff-1	WBGene00002064	0.26171	9.30058	0.579437	0.45813	0.734032
iff-2	WBGene00002065	0.361195	8.52766	0.36312	0.555624	0.795219
ifg-1	WBGene00002066	-0.314287	9.46069	3.344	0.0870528	0.404285
ifp-1	WBGene00002067	0.486493	5.85248	0.284247	0.601606	0.820412
ify-1	WBGene00002068	-0.956911	5.83016	1.76772	0.20319	0.5428
ikb-1	WBGene00002069	0.324745	4.51363	0.313987	0.583374	0.809518
ile-1	WBGene00002070	0.265236	6.88534	1.25772	0.279414	0.604112
ile-2	WBGene00002071	0.272861	5.65312	0.341885	0.567284	0.799929
ima-1	WBGene00002072	-1.376	5.70538	3.09423	0.0985909	0.420567
ima-2	WBGene00002073	-1.10692	7.14597	2.48804	0.135206	0.46679
ima-3	WBGene00002074	-0.64927	7.29927	8.79362	0.00948212	0.165893
imb-1	WBGene00002075	-0.424628	7.19826	1.79731	0.199647	0.53988
imb-2	WBGene00002076	-0.449506	6.2329	1.23376	0.283864	0.607397
imb-3	WBGene00002077	-0.338374	9.91151	2.10479	0.167074	0.50567
xpo-1	WBGene00002078	-0.153109	7.88451	0.447158	0.513672	0.769972
xpo-2	WBGene00002079	-0.560263	7.0641	2.10005	0.167523	0.505866
xpo-3	WBGene00002080	-0.53311	6.20583	2.96297	0.105387	0.430187
ina-1	WBGene00002081	0.43503	6.5749	1.14587	0.301047	0.619621
inf-1	WBGene00002083	-0.339638	9.25013	2.60684	0.126877	0.456279
inx-1	WBGene00002123	0.0590122	2.79254	0.00570784	0.940758	0.975231
inx-2	WBGene00002124	-3.48996	2.29357	2.82834	0.11295	0.438434
inx-3	WBGene00002125	-2.85234	4.35838	7.8585	0.0131967	0.189321
inx-5	WBGene00002127	-0.50502	5.29324	0.51992	0.481772	0.746483
inx-7	WBGene00002129	-1.13166	3.43863	4.53258	0.049926	0.334695
inx-8	WBGene00002130	-0.526368	4.71142	0.567516	0.462708	0.737244
inx-9	WBGene00002131	-0.114688	3.51218	0.0399804	0.844158	0.938854
inx-10	WBGene00002132	0.770773	3.86464	1.73934	0.206664	0.545362
inx-11	WBGene00002133	-0.658334	2.53496	1.40915	0.25334	0.583906
inx-12	WBGene00002134	0.143322	5.72683	0.0603353	0.809238	0.924886
inx-13	WBGene00002135	0.0877245	5.17499	0.0226526	0.882335	0.952799
inx-14	WBGene00002136	-1.09917	5.09343	1.40426	0.25413	0.583999
inx-15	WBGene00002137	-0.123721	5.13383	0.0271393	0.87131	0.948919
inx-16	WBGene00002138	0.31659	6.08176	0.216344	0.648405	0.844702
inx-17	WBGene00002139	-0.0468379	4.0587	0.00359308	0.952979	0.981178
inx-21	WBGene00002143	-0.810396	3.88497	2.62844	0.125431	0.45529
inx-22	WBGene00002144	-1.41601	4.57871	2.46695	0.136754	0.469179
ipp-5	WBGene00002146	0.316016	3.96666	0.267164	0.612647	0.825541
ire-1	WBGene00002147	-0.296195	6.40356	2.66809	0.122827	0.452049
gon-14	WBGene00002148	-0.84694	5.83023	1.49802	0.239529	0.575435
iars-1	WBGene00002152	-0.430789	7.98905	6.71767	0.0202128	0.23014
iars-2	WBGene00002153	-0.305101	6.55024	2.90825	0.108385	0.4333
isp-1	WBGene00002162	-0.311386	8.28272	1.20557	0.289226	0.611434
ist-1	WBGene00002163	0.929619	4.28358	2.70167	0.120674	0.44916
isw-1	WBGene00002169	-0.304439	7.61466	0.754218	0.398591	0.693185
itr-1	WBGene00002173	0.570088	7.82879	3.1677	0.0950164	0.414069
itx-1	WBGene00002174	0.392848	6.36193	0.281282	0.603492	0.820839
jac-1	WBGene00002175	0.0905873	5.62402	0.0396853	0.844726	0.939088
jip-1	WBGene00002176	0.0889269	3.0056	0.0141529	0.906854	0.964033
jph-1	WBGene00002179	0.448389	4.98906	0.386109	0.543519	0.789164
jtr-1	WBGene00002180	-0.379066	2.44628	0.236144	0.633906	0.837625
kal-1	WBGene00002181	-0.0743424	2.68084	0.00841676	0.928095	0.969372
kat-1	WBGene00002183	-0.796776	8.29931	13.1101	0.0024534	0.100458
kel-3	WBGene00002185	-0.263068	4.27932	0.497842	0.491077	0.753202
kel-10	WBGene00002186	1.72647	4.78584	6.82715	0.0193792	0.227778
kgb-1	WBGene00002187	0.317513	4.71903	0.230872	0.63769	0.839658
kin-1	WBGene00002189	0.406866	6.65297	0.482674	0.497651	0.757706
kin-2	WBGene00002190	0.213081	6.89582	0.175938	0.68073	0.861654
kin-3	WBGene00002191	-0.100824	7.05012	0.231979	0.636891	0.839199
kin-4	WBGene00002192	-0.249414	7.0223	0.345661	0.565176	0.79898
kin-5	WBGene00002193	1.56287	3.19977	6.0537	0.0262509	0.256593
kin-10	WBGene00002196	-0.275943	5.78424	2.17032	0.161015	0.499402
kin-14	WBGene00002198	1.59646	3.71991	6.75267	0.0199419	0.228731
kin-15	WBGene00002199	-1.68701	2.71635	4.19105	0.0582513	0.352952
kin-16	WBGene00002200	-0.763548	3.81051	2.17398	0.160684	0.499218
kin-18	WBGene00002201	0.231804	7.92698	0.591074	0.453734	0.730629
kin-19	WBGene00002202	0.1108	7.94668	0.33773	0.569623	0.801799
kin-20	WBGene00002203	-0.0648512	5.64438	0.0177176	0.895847	0.958881
kin-21	WBGene00002204	1.87675	2.76032	2.88437	0.109725	0.435029
kin-24	WBGene00002206	2.12426	4.32796	6.62512	0.0209499	0.234336
sid-3	WBGene00002207	0.832405	5.6617	10.7544	0.00496963	0.13355
kin-26	WBGene00002208	2.2319	2.48059	12.1496	0.00324454	0.114481
kin-29	WBGene00002210	0.120651	4.91781	0.0446903	0.835371	0.935041
kin-32	WBGene00002213	-0.463404	3.27002	0.418889	0.527104	0.77995
klc-1	WBGene00002214	-0.797321	6.73952	1.3391	0.264979	0.592264
klc-2	WBGene00002215	0.698159	5.9084	3.06558	0.100028	0.422977
klp-3	WBGene00002216	-0.281104	4.79256	0.32533	0.576721	0.8062
klp-4	WBGene00002217	0.736536	6.26867	1.28387	0.274662	0.600973
klp-7	WBGene00002219	0.0742325	6.85091	0.0350814	0.853892	0.942258
gcc-1	WBGene00002220	0.644808	4.01545	2.31648	0.14845	0.482455
klp-11	WBGene00002222	0.397662	3.18573	0.280771	0.603818	0.820897
klp-12	WBGene00002223	0.127429	7.3993	0.173407	0.682896	0.862991
klp-15	WBGene00002225	-1.74256	6.32415	3.45129	0.0825956	0.398151
klp-16	WBGene00002226	-1.17467	6.48735	2.0118	0.17617	0.514666
klp-17	WBGene00002227	1.5261	3.84769	5.3934	0.0344194	0.288633
klp-18	WBGene00002228	-0.651108	7.5559	1.81644	0.197397	0.539426
klp-19	WBGene00002229	-0.534557	8.07394	0.933388	0.34904	0.657538
klp-20	WBGene00002230	-0.482731	2.98234	0.416614	0.528213	0.780477
knl-1	WBGene00002231	-0.027633	6.94612	0.00413902	0.949538	0.979799
kpc-1	WBGene00002232	0.147059	6.19325	0.071869	0.792223	0.917668
kqt-2	WBGene00002234	-0.0683052	3.68179	0.0135578	0.908823	0.964823
kars-1	WBGene00002238	-0.448167	8.04604	5.1288	0.0384957	0.303207
ksr-1	WBGene00002239	0.234379	3.45693	0.14882	0.704988	0.876281
ksr-2	WBGene00002240	0.195613	5.53747	0.337103	0.569978	0.801799
kup-1	WBGene00002241	-0.343084	6.26599	0.415627	0.528696	0.780593
lad-2	WBGene00002243	0.840484	2.68484	0.811667	0.38162	0.680482
laf-1	WBGene00002244	-0.224521	7.2739	1.22418	0.285671	0.607914
lag-1	WBGene00002245	-0.99128	5.03164	3.54524	0.0789137	0.392883
lam-1	WBGene00002247	0.633004	9.31464	1.88955	0.189094	0.533202
lam-3	WBGene00002248	-1.57	6.03153	6.73717	0.0200614	0.229256
lap-1	WBGene00002249	0.127707	6.46181	0.271877	0.609557	0.823419
lap-2	WBGene00002250	0.0778402	8.15995	0.155228	0.699037	0.872719
lat-1	WBGene00002251	-0.27324	6.52939	0.317377	0.581369	0.808461
lat-2	WBGene00002252	1.80729	3.67266	5.78328	0.0292905	0.268304
lbp-1	WBGene00002253	0.289485	4.62119	0.599243	0.450689	0.729351
lbp-2	WBGene00002254	0.11633	7.7664	0.366247	0.553947	0.793968
lbp-3	WBGene00002255	0.858909	5.13886	5.81355	0.0289307	0.267785
lbp-4	WBGene00002256	-0.437412	3.50957	0.892569	0.359495	0.665929
lbp-5	WBGene00002257	1.56402	4.16845	12.2537	0.00314612	0.113712
lbp-6	WBGene00002258	-1.00212	7.10917	4.58369	0.0488038	0.330979
lbp-7	WBGene00002259	1.21792	5.05631	3.69529	0.0734288	0.384426
ldb-1	WBGene00002261	0.660502	3.91454	1.62072	0.222036	0.559917
ldh-1	WBGene00002262	-1.18026	6.12594	14.6079	0.00161922	0.0790534
lea-1	WBGene00002263	0.878043	9.27116	16.4975	0.000989286	0.0575269
lec-1	WBGene00002264	0.314049	9.79067	0.941931	0.346908	0.655371
lec-2	WBGene00002265	-0.702213	8.43434	7.97004	0.0126757	0.187294
lec-3	WBGene00002266	1.11605	6.12676	3.38744	0.0852145	0.401731
lec-4	WBGene00002267	0.00772822	5.64667	0.000266937	0.987176	0.995503
lec-5	WBGene00002268	0.0483147	7.29415	0.0125176	0.912375	0.965223
lec-6	WBGene00002269	0.676335	7.20701	3.0459	0.10103	0.424332
lec-8	WBGene00002271	0.544399	5.9692	2.82379	0.113217	0.438434
lec-9	WBGene00002272	0.443759	5.60655	1.1672	0.296748	0.616267
lec-10	WBGene00002273	-0.58967	7.28698	1.3727	0.259308	0.587681
lec-11	WBGene00002274	-0.00848391	4.30036	0.000225044	0.988225	0.99613
lem-2	WBGene00002275	-0.260805	6.71669	0.22757	0.640088	0.840346
lem-3	WBGene00002276	-0.276459	7.47069	1.97502	0.179939	0.519835
lep-2	WBGene00002278	-0.21846	5.62228	0.361744	0.556365	0.795338
let-2	WBGene00002280	0.777435	11.3784	1.65061	0.218027	0.556334
let-4	WBGene00002282	1.25865	4.88531	1.04902	0.321689	0.637081
let-19	WBGene00002295	-0.435339	6.8	2.1665	0.16136	0.499402
ect-2	WBGene00002297	-0.220019	6.36431	0.177818	0.679132	0.860886
let-23	WBGene00002299	0.293363	5.13249	0.347763	0.564008	0.798327
let-49	WBGene00002324	-0.996713	4.8081	1.95473	0.18206	0.523177
let-60	WBGene00002335	0.561153	4.88388	4.19865	0.0580491	0.351956
let-70	WBGene00002344	-0.0534756	8.08063	0.0763577	0.786001	0.915466
myo-1	WBGene00002348	-0.301704	8.78917	0.450954	0.511916	0.76859
let-92	WBGene00002363	-0.498859	6.50045	5.18305	0.0376162	0.300836
let-99	WBGene00002368	-1.09445	5.72688	2.18542	0.159657	0.497826
let-268	WBGene00002497	1.07693	6.04114	4.03779	0.0625106	0.3624
let-363	WBGene00002583	-0.0976628	7.62769	0.195423	0.664639	0.85134
let-413	WBGene00002632	0.392709	5.48239	1.02704	0.326649	0.641263
let-418	WBGene00002637	-0.158303	8.71445	0.399524	0.536686	0.78484
let-502	WBGene00002694	0.251178	7.58795	1.30553	0.270809	0.598578
let-504	WBGene00002696	-0.236823	6.9562	0.31106	0.585116	0.81085
let-526	WBGene00002717	-0.0410175	7.61972	0.0312517	0.862004	0.945713
let-607	WBGene00002783	0.195153	8.06085	0.473997	0.501483	0.760131
let-630	WBGene00002804	-0.359647	6.18689	2.85697	0.111289	0.436415
let-653	WBGene00002827	-0.76482	4.62435	0.539863	0.473625	0.741655
let-711	WBGene00002845	-0.465433	9.07796	1.83278	0.195503	0.539369
let-716	WBGene00002850	-0.0999276	8.70355	0.343641	0.566302	0.799412
let-721	WBGene00002855	0.668706	7.45754	12.1833	0.00321233	0.114332
let-754	WBGene00002879	-0.314069	6.94548	1.34498	0.263975	0.591269
let-756	WBGene00002881	-0.884409	4.02725	2.66891	0.122774	0.452049
let-765	WBGene00002889	0.249327	8.60964	1.07335	0.316323	0.632307
let-767	WBGene00002891	-0.991668	8.60148	18.9509	0.000546038	0.0394714
let-805	WBGene00002915	0.047534	10.3846	0.00573403	0.940623	0.975231
let-858	WBGene00002957	0.243821	7.99601	0.769563	0.393948	0.69
lev-9	WBGene00002976	-1.14084	2.53055	1.95294	0.182249	0.523558
lev-10	WBGene00002977	-0.550419	3.83338	1.04509	0.322566	0.638491
lev-11	WBGene00002978	0.41138	9.86066	0.814519	0.380806	0.680011
lfe-2	WBGene00002979	0.779234	6.30051	3.28682	0.0895451	0.407249
lgg-1	WBGene00002980	0.171557	7.69738	0.573494	0.460403	0.735283
lgg-2	WBGene00002981	-0.00682054	4.42337	0.000526942	0.981983	0.993064
lgg-3	WBGene00002982	-0.834792	2.55131	0.58217	0.457092	0.733217
lgx-1	WBGene00002983	2.68958	6.03402	4.44857	0.0518369	0.339452
lig-1	WBGene00002985	-1.24976	6.28557	3.5781	0.077672	0.392529
lig-4	WBGene00002986	-0.263617	4.84319	0.797051	0.385833	0.68362
lin-1	WBGene00002990	-0.00783576	5.28867	0.000227635	0.988158	0.99613
lin-2	WBGene00002991	0.706712	3.67253	1.09915	0.310767	0.628006
lin-3	WBGene00002992	-1.47128	4.41422	4.94462	0.0416657	0.312223
lin-5	WBGene00002994	-0.425696	6.44082	0.762481	0.39608	0.691786
lin-7	WBGene00002996	-0.683916	3.85063	1.19036	0.292177	0.613361
lin-8	WBGene00002997	-1.19299	3.30071	4.55121	0.0495135	0.333091
lin-9	WBGene00002998	-0.605519	5.97561	2.14591	0.163239	0.501442
lin-10	WBGene00002999	0.18609	5.35706	0.213228	0.65076	0.846277
lin-11	WBGene00003000	0.192116	2.4863	0.0291628	0.866646	0.947621
lin-12	WBGene00003001	-0.443803	4.15601	0.312309	0.584372	0.8103
lin-13	WBGene00003002	-0.306583	8.06005	1.00454	0.331836	0.644047
lin-14	WBGene00003003	0.0666726	4.69482	0.012139	0.913704	0.965622
lin-17	WBGene00003006	0.0615844	3.02209	0.00419503	0.949198	0.979604
lin-18	WBGene00003007	-0.642834	3.23171	1.72896	0.207953	0.54624
lin-23	WBGene00003009	-0.379756	6.31542	1.87898	0.190267	0.534516
lin-24	WBGene00003010	-0.34934	5.8918	1.0089	0.330822	0.643108
lin-25	WBGene00003011	0.00712977	4.13402	0.000339552	0.985537	0.994763
lin-26	WBGene00003012	-0.324175	5.48048	1.02911	0.326177	0.641132
lin-28	WBGene00003014	-0.356064	4.61278	0.879734	0.362877	0.667271
lin-29	WBGene00003015	-0.0768912	3.99474	0.00735421	0.932774	0.971574
lin-33	WBGene00003019	0.394912	4.10181	0.390695	0.541165	0.788371
lin-35	WBGene00003020	-0.615188	6.62616	1.52857	0.23501	0.571141
lin-36	WBGene00003021	-0.40187	7.47295	0.915351	0.353604	0.660132
lin-37	WBGene00003022	-1.22744	4.60684	2.89825	0.108944	0.4333
lin-40	WBGene00003025	-0.277441	7.08396	0.902859	0.356817	0.663174
lin-41	WBGene00003026	-2.1968	6.90723	4.93045	0.0419219	0.312737
lin-45	WBGene00003030	-0.705509	6.17519	2.45744	0.137459	0.470177
lin-49	WBGene00003034	-0.497191	6.74437	2.94467	0.106378	0.430528
lin-52	WBGene00003035	-0.95686	4.04384	2.02311	0.175031	0.514067
lin-53	WBGene00003036	-0.881423	6.55057	3.62662	0.075881	0.390072
lin-54	WBGene00003037	-0.928156	5.06961	1.70632	0.210801	0.549749
lin-56	WBGene00003038	-0.940995	3.12526	2.62365	0.12575	0.455563
lin-59	WBGene00003040	0.387749	7.33	0.975414	0.338729	0.650194
lin-61	WBGene00003041	-0.334352	5.03206	0.370845	0.551499	0.79253
lip-1	WBGene00003043	-0.77864	4.89099	2.42976	0.139536	0.472467
lir-1	WBGene00003044	-0.473973	4.89665	1.43011	0.24999	0.582424
lir-2	WBGene00003045	-1.07769	4.2415	4.42225	0.052453	0.340033
lis-1	WBGene00003047	-0.00606592	6.69102	0.000593812	0.980875	0.992474
lit-1	WBGene00003048	1.03093	5.97441	5.49348	0.0330098	0.284059
lmn-1	WBGene00003052	0.0806833	7.63297	0.19494	0.665026	0.851602
lmp-1	WBGene00003053	-0.236127	6.27385	0.349885	0.562835	0.797926
lon-1	WBGene00003055	0.798693	5.67422	2.08279	0.169172	0.507101
lon-2	WBGene00003056	-0.219538	2.84061	0.101671	0.754155	0.902991
lon-3	WBGene00003057	1.52767	7.5802	0.917678	0.353011	0.65984
lpd-2	WBGene00003059	-0.112635	5.82641	0.116016	0.738038	0.893215
lpd-3	WBGene00003060	0.102204	8.07543	0.308315	0.586761	0.811922
lpd-5	WBGene00003061	-0.15262	6.63933	0.33713	0.569962	0.801799
lpd-6	WBGene00003062	-0.260246	7.10848	0.647098	0.433501	0.718648
lpd-7	WBGene00003063	0.258971	8.92114	2.46077	0.137212	0.46973
lpd-8	WBGene00003064	-0.322128	5.1383	0.712147	0.41176	0.701744
lpd-9	WBGene00003065	-0.574058	4.82082	2.96256	0.105408	0.430187
lpl-1	WBGene00003066	-0.649009	4.5763	2.7677	0.11657	0.443319
lrk-1	WBGene00003068	-0.0675694	5.85164	0.0387155	0.846609	0.939547
lrp-1	WBGene00003071	1.16321	9.85453	3.51661	0.0800145	0.394363
lrp-2	WBGene00003072	-0.730904	7.88479	5.92397	0.0276611	0.264012
lars-1	WBGene00003073	0.000557712	8.25746	1.13503e-05	0.997356	0.999607
lars-2	WBGene00003074	0.0446384	6.38718	0.0278947	0.869549	0.948448
lsm-1	WBGene00003076	-1.37283	4.29757	3.17714	0.0945689	0.41324
lsm-3	WBGene00003077	-0.385883	4.95526	1.79339	0.200111	0.540411
lsm-4	WBGene00003078	-0.853037	3.38769	5.27153	0.0362312	0.295846
lsm-5	WBGene00003079	-0.161213	3.94963	0.148064	0.7057	0.876383
lsm-7	WBGene00003081	0.214671	5.54482	0.395477	0.53873	0.786053
lsm-8	WBGene00003082	-0.565944	3.80786	1.01711	0.328922	0.642884
lst-1	WBGene00003083	-0.148297	4.65616	0.0625414	0.805857	0.922647
lst-2	WBGene00003084	0.218324	5.09199	0.357176	0.55884	0.795479
ccar-1	WBGene00003085	-0.152288	9.31224	0.351214	0.562103	0.797445
lst-4	WBGene00003086	0.214131	7.25244	0.619752	0.44319	0.724667
lsy-2	WBGene00003087	-0.890077	3.9972	4.20559	0.0578652	0.351741
ltd-1	WBGene00003089	2.03961	4.91195	4.06496	0.0617294	0.359767
lys-1	WBGene00003090	0.451684	7.93401	1.08516	0.313761	0.630566
lys-2	WBGene00003091	0.0555626	5.63139	0.00945655	0.923797	0.968877
lys-4	WBGene00003093	-4.37497	7.17463	22.325	0.000258754	0.0271903
lys-7	WBGene00003096	-0.300503	5.26069	0.459236	0.508122	0.765754
lys-8	WBGene00003097	0.295591	7.51033	0.521146	0.481265	0.746355
mab-10	WBGene00003107	0.246604	5.63228	0.123992	0.729558	0.888903
mab-20	WBGene00003111	0.102287	3.45203	0.0630429	0.805098	0.922528
mac-1	WBGene00003119	0.219047	7.09162	0.620445	0.44294	0.724667
mag-1	WBGene00003123	0.22677	5.86688	1.67403	0.214951	0.553189
mai-1	WBGene00003124	-0.95673	2.85639	1.01062	0.330422	0.643032
map-1	WBGene00003129	0.0168288	5.22321	0.00336854	0.95447	0.981706
map-2	WBGene00003130	-0.238636	6.88589	1.69029	0.212849	0.551188
mat-1	WBGene00003132	-0.588617	6.8469	2.63632	0.124908	0.453922
mat-2	WBGene00003133	-0.101614	7.2105	0.094448	0.762749	0.90653
mat-3	WBGene00003134	-0.313741	5.62805	0.620596	0.442886	0.724667
mau-2	WBGene00003136	-0.393948	4.80741	0.799802	0.385035	0.682854
mau-8	WBGene00003142	-0.415778	4.27253	1.27346	0.27654	0.601983
max-1	WBGene00003143	0.806122	3.81125	3.83742	0.0686447	0.375873
max-2	WBGene00003144	0.158577	7.05572	0.647302	0.43343	0.718648
mbf-1	WBGene00003148	0.172473	6.69976	0.514716	0.483938	0.747966
mbk-1	WBGene00003149	0.267237	5.41334	0.534691	0.475715	0.742683
mbk-2	WBGene00003150	0.167003	6.6872	0.358058	0.558361	0.795338
mca-1	WBGene00003151	0.298595	7.85925	0.613659	0.445397	0.725863
mca-3	WBGene00003153	-0.0190729	9.08068	0.00432425	0.948423	0.979515
mcm-2	WBGene00003154	-0.764767	7.4483	2.15683	0.162239	0.501218
mcm-3	WBGene00003155	-1.25975	7.23925	2.86894	0.110602	0.435909
mcm-4	WBGene00003156	-0.742211	6.83212	2.03526	0.173818	0.512436
mcm-5	WBGene00003157	-1.06934	6.59776	2.78425	0.115569	0.442398
mcm-6	WBGene00003158	-1.28741	6.99694	3.11136	0.0977433	0.419229
mcm-7	WBGene00003159	-1.67344	7.04282	4.14955	0.0593699	0.355682
mdf-1	WBGene00003160	-0.282952	6.46381	0.610747	0.446457	0.726389
mdf-2	WBGene00003161	-0.325979	4.38209	0.247234	0.626114	0.832599
mdh-2	WBGene00003162	-0.243043	8.58293	0.7699	0.393847	0.689953
mdl-1	WBGene00003163	0.60973	6.13088	0.979573	0.337732	0.648866
mdt-6	WBGene00003164	-0.514135	5.27047	0.6019	0.449706	0.729076
mec-1	WBGene00003165	0.763542	3.67203	0.936698	0.348211	0.656505
mec-2	WBGene00003166	1.49218	3.02566	4.49112	0.0508586	0.336591
mec-5	WBGene00003169	0.319718	4.84783	0.338485	0.569197	0.801413
mec-7	WBGene00003171	0.0680126	4.4256	0.0114926	0.916023	0.966579
mec-8	WBGene00003172	-0.132708	3.74004	0.0638646	0.80386	0.922185
mec-9	WBGene00003173	0.265615	2.12458	0.056286	0.81562	0.926818
mec-12	WBGene00003175	0.182658	5.06837	0.0927569	0.764813	0.907595
mec-15	WBGene00003177	-0.484536	5.27427	0.794852	0.386473	0.683844
mec-17	WBGene00003178	0.210544	3.69052	0.165039	0.690196	0.868028
mef-2	WBGene00003182	-0.547454	5.17256	1.35157	0.262854	0.59063
mei-1	WBGene00003183	-1.19863	5.96768	2.3072	0.149211	0.48389
mei-2	WBGene00003184	-1.55638	5.07265	1.81555	0.197502	0.539426
mek-1	WBGene00003185	-0.619217	4.34131	2.72205	0.119388	0.447647
mek-2	WBGene00003186	-0.817079	5.36637	12.1013	0.00329151	0.114647
mel-11	WBGene00003196	0.275143	7.19642	1.62907	0.220906	0.558403
mel-26	WBGene00003209	-1.0032	5.42154	3.04617	0.101016	0.424332
mel-28	WBGene00003210	-0.194425	8.56016	0.33959	0.568574	0.801304
mel-32	WBGene00003214	-0.915053	8.66588	11.8622	0.0035352	0.117567
memi-1	WBGene00003216	-1.05175	5.27624	1.44855	0.247092	0.581517
mep-1	WBGene00003218	0.0199784	7.60548	0.00638907	0.93733	0.973778
mes-1	WBGene00003219	-2.86259	2.89216	2.96745	0.105145	0.430035
mes-2	WBGene00003220	-0.179281	6.0678	0.184278	0.673719	0.857552
mes-3	WBGene00003221	-0.554059	6.27545	2.86995	0.110545	0.435868
mes-4	WBGene00003222	-0.905772	6.16979	2.83082	0.112805	0.438282
mes-6	WBGene00003224	0.335429	4.47124	0.70012	0.415649	0.704223
mev-1	WBGene00003225	-0.100624	5.53822	0.110463	0.744137	0.896406
mex-1	WBGene00003228	-1.78562	6.24624	2.06064	0.171317	0.509541
mex-3	WBGene00003229	-1.47242	6.87152	2.4815	0.135684	0.467688
mex-5	WBGene00003230	-1.54918	7.91117	2.0591	0.171468	0.509541
mex-6	WBGene00003231	-1.78036	6.89161	2.16961	0.161078	0.499402
mgl-2	WBGene00003233	0.694308	2.86243	0.879358	0.362977	0.667271
mif-1	WBGene00003234	-0.275803	2.94172	0.183381	0.674464	0.857827
mif-2	WBGene00003235	0.276456	3.91924	0.356108	0.559421	0.795889
mif-3	WBGene00003236	-0.803381	2.72353	1.45117	0.246683	0.581517
mig-1	WBGene00003238	-0.137342	3.94052	0.0477035	0.830001	0.933076
mig-2	WBGene00003239	-0.243466	3.11795	0.20657	0.655865	0.846678
mig-5	WBGene00003241	-1.15958	5.50059	3.68816	0.073679	0.384557
mig-6	WBGene00003242	0.838501	10.1726	2.292	0.150468	0.485004
mig-10	WBGene00003243	0.485614	6.41168	0.559625	0.46578	0.73905
mig-14	WBGene00003246	-1.1627	4.96289	5.48214	0.0331661	0.284646
mig-15	WBGene00003247	0.395899	6.03984	0.561826	0.464919	0.738439
mig-17	WBGene00003248	0.641771	3.35376	1.10556	0.309409	0.627226
mig-18	WBGene00003249	0.061277	3.25986	0.00707733	0.934049	0.972004
mig-22	WBGene00003253	-0.498616	6.32958	2.28115	0.151373	0.48629
mig-23	WBGene00003254	0.069919	4.27022	0.0245323	0.877591	0.951131
cogc-1	WBGene00003258	-0.200172	5.86016	0.464269	0.505841	0.763921
mix-1	WBGene00003367	-0.202511	7.28194	0.424886	0.524201	0.778124
mkk-4	WBGene00003368	-0.809963	2.6152	1.93835	0.183796	0.525743
mlc-1	WBGene00003369	-0.117599	9.20934	0.0701353	0.794682	0.917811
mlc-2	WBGene00003370	0.29727	10.293	0.688972	0.419305	0.706661
mlc-3	WBGene00003371	0.342185	9.146	0.51379	0.484325	0.74802
mlc-4	WBGene00003372	0.918405	5.81773	10.1519	0.00602334	0.141421
mlh-1	WBGene00003373	-0.520716	5.11484	0.886045	0.361208	0.666791
mlk-1	WBGene00003374	-0.383684	5.34035	0.724871	0.407707	0.69913
mlp-1	WBGene00003375	0.918903	4.7239	4.08027	0.0612942	0.359119
mml-1	WBGene00003378	0.0692274	6.53456	0.0221229	0.883707	0.953329
moc-1	WBGene00003384	-1.2252	2.62359	5.85472	0.0284496	0.266098
moe-3	WBGene00003388	1.33773	6.20044	4.4344	0.0521676	0.340033
mog-1	WBGene00003389	-0.169987	7.43953	0.45663	0.50931	0.767072
mog-2	WBGene00003390	-0.282386	6.39487	0.805218	0.38347	0.681461
mog-3	WBGene00003391	-0.182112	6.21869	0.288764	0.598759	0.818805
mog-4	WBGene00003392	0.0358364	6.84222	0.0242731	0.878233	0.951263
mog-5	WBGene00003393	-0.161131	7.2281	0.283837	0.601866	0.820534
mom-2	WBGene00003395	-2.2127	5.33513	3.16746	0.0950279	0.414069
mom-4	WBGene00003396	-0.420389	4.64311	0.357823	0.558488	0.795338
mom-5	WBGene00003397	-0.810109	5.50336	1.95625	0.181901	0.523041
dapk-1	WBGene00003400	0.644037	6.78082	0.890847	0.359946	0.666286
mpk-1	WBGene00003401	-0.562164	5.43674	1.73547	0.207143	0.545362
mpk-2	WBGene00003402	1.48945	3.11107	4.38816	0.0532641	0.342335
mpz-1	WBGene00003404	1.32221	6.40358	3.76663	0.0709798	0.381577
mre-11	WBGene00003405	-0.885003	5.78156	2.46403	0.13697	0.46973
mrg-1	WBGene00003406	-0.624615	5.6383	1.63423	0.220213	0.5582
mrp-1	WBGene00003407	-0.492706	6.13698	1.26144	0.27873	0.603842
mrp-2	WBGene00003408	0.44197	5.02297	0.509807	0.485996	0.749077
mrp-3	WBGene00003409	0.524469	6.01226	0.752559	0.399098	0.693549
mrp-4	WBGene00003410	-2.19805	6.85512	6.35764	0.0232604	0.243797
mrp-5	WBGene00003411	0.000450066	6.60579	3.98488e-06	0.998433	0.999615
mrp-6	WBGene00003412	-0.253706	3.91723	0.386008	0.543571	0.789164
mrp-7	WBGene00003413	-0.485813	6.91233	1.59573	0.225461	0.563765
mrp-8	WBGene00003414	-0.0462972	3.84077	0.0151326	0.9037	0.962097
mars-1	WBGene00003415	-0.27343	7.39776	2.61933	0.126038	0.455817
mrt-2	WBGene00003417	-1.10898	3.27294	2.93984	0.106641	0.430618
msh-2	WBGene00003418	-0.468493	6.11157	1.03923	0.323883	0.639333
msh-5	WBGene00003421	-0.252883	6.09126	0.60322	0.449219	0.728651
msh-6	WBGene00003422	-0.575409	6.95829	2.35927	0.145003	0.478636
msi-1	WBGene00003423	0.0976659	4.90318	0.0683532	0.797244	0.919284
msp-3	WBGene00003424	0.839249	3.31426	1.01003	0.330559	0.643032
msp-19	WBGene00003426	0.920011	3.74178	1.55782	0.230788	0.567686
msp-31	WBGene00003429	1.18627	4.42461	5.83754	0.0286492	0.266597
msp-33	WBGene00003431	-0.296338	4.09106	0.139111	0.714294	0.880672
msp-36	WBGene00003432	0.203292	4.46613	0.0724488	0.791408	0.917668
msp-38	WBGene00003434	-1.11006	2.49086	0.922239	0.351851	0.65932
msp-40	WBGene00003435	-0.21648	4.31719	0.147546	0.706189	0.876626
msp-45	WBGene00003438	0.264111	3.83247	0.0972156	0.759414	0.905197
msp-49	WBGene00003442	0.345381	3.37022	0.300682	0.591384	0.814786
msp-50	WBGene00003443	-0.972923	3.95801	2.09449	0.168052	0.50641
msp-53	WBGene00003446	0.757988	3.51807	1.28369	0.274695	0.600973
msp-55	WBGene00003448	-0.280582	2.99543	0.0628466	0.805395	0.922552
msp-56	WBGene00003449	0.686237	2.7466	0.829169	0.376666	0.677895
msp-57	WBGene00003450	0.184103	4.16417	0.0703535	0.794371	0.917793
msp-59	WBGene00003452	0.654844	4.24175	1.21484	0.287449	0.609399
msp-64	WBGene00003457	-0.319235	4.39604	0.250483	0.623873	0.831886
msp-65	WBGene00003458	-0.319248	2.87985	0.143467	0.710074	0.878058
msp-76	WBGene00003463	0.276754	4.56912	0.132582	0.720763	0.884241
msp-77	WBGene00003464	0.941643	3.68397	2.66036	0.12333	0.452462
msp-78	WBGene00003465	0.570559	3.26807	0.412154	0.530401	0.781233
msp-81	WBGene00003467	0.203284	3.48327	0.0844998	0.775201	0.911585
msp-142	WBGene00003469	0.46153	4.71066	0.62045	0.442938	0.724667
msp-152	WBGene00003470	0.265375	3.66777	0.207894	0.654841	0.846546
mtk-1	WBGene00003472	-0.698004	7.32448	3.6144	0.0763272	0.391072
mtl-2	WBGene00003474	-1.24347	2.93121	2.87199	0.110428	0.435868
mtm-1	WBGene00003475	0.36847	4.24764	1.58683	0.226696	0.564161
mtm-3	WBGene00003476	-0.454868	7.58604	3.13636	0.0965218	0.417213
mtm-5	WBGene00003477	-0.0893429	5.32623	0.123937	0.729615	0.888903
mtm-6	WBGene00003478	-0.177759	5.19547	0.119158	0.734659	0.89122
mtm-9	WBGene00003479	-1.03145	4.5042	3.19143	0.0938957	0.412036
mua-3	WBGene00003482	0.745462	9.75888	0.796452	0.386007	0.683743
mua-6	WBGene00003485	-0.567566	7.95018	0.932923	0.349157	0.657538
mup-2	WBGene00003495	0.175432	9.84825	0.09298	0.76454	0.907502
mup-4	WBGene00003497	1.11312	9.11301	6.58798	0.0212543	0.234336
mut-2	WBGene00003499	-1.30446	5.12497	2.15628	0.162289	0.501218
mut-7	WBGene00003504	-0.28447	6.32206	0.540301	0.473449	0.741655
mut-14	WBGene00003507	0.0535548	5.37083	0.0301914	0.86434	0.946994
mut-16	WBGene00003508	-0.356961	7.29931	0.652583	0.431598	0.71664
mxl-1	WBGene00003509	-0.400077	3.18731	0.140771	0.712677	0.879761
mxl-2	WBGene00003510	-0.199165	4.08414	0.15284	0.701238	0.873917
mxl-3	WBGene00003511	-1.26217	5.81455	9.14408	0.00841053	0.154996
myo-2	WBGene00003514	-0.317038	8.33546	0.379661	0.546862	0.790685
myo-3	WBGene00003515	0.255007	9.55234	0.198058	0.662538	0.850745
nab-1	WBGene00003516	0.864939	5.02524	2.38839	0.142714	0.475943
nac-1	WBGene00003517	-2.20702	3.7451	18.9958	0.000540361	0.0394148
nac-2	WBGene00003518	1.43656	3.77313	4.38256	0.0533986	0.342335
nac-3	WBGene00003519	-1.56765	4.07347	5.43007	0.033895	0.286954
nas-7	WBGene00003526	1.81179	4.82241	2.49703	0.134554	0.466405
nas-9	WBGene00003528	0.43736	4.48481	1.37291	0.259273	0.587681
nas-11	WBGene00003530	0.00148309	5.82825	2.25644e-05	0.996271	0.999487
nas-14	WBGene00003533	3.00398	5.01881	5.83758	0.0286488	0.266597
nas-20	WBGene00003539	-2.97382	3.36505	3.0244	0.102138	0.425095
nas-31	WBGene00003549	0.880457	2.75459	1.27269	0.27668	0.602032
nas-37	WBGene00003553	0.842214	6.26832	1.37178	0.259462	0.587681
nas-38	WBGene00003554	2.08077	4.94677	2.50825	0.133744	0.46537
ncl-1	WBGene00003559	0.107781	8.23693	0.119483	0.734313	0.89122
ncr-1	WBGene00003561	-0.852463	5.07649	3.4962	0.0808105	0.39649
ncr-2	WBGene00003562	2.12271	3.85835	7.16307	0.017058	0.216123
ncs-2	WBGene00003564	0.153404	5.52753	0.119808	0.733967	0.891142
ncx-1	WBGene00003566	-0.616965	6.42465	2.40108	0.14173	0.474952
ncx-2	WBGene00003567	-0.761118	7.67999	1.51733	0.23666	0.572466
ncx-3	WBGene00003568	0.57231	4.04618	1.9185	0.185928	0.529076
ncx-7	WBGene00003572	-0.844218	2.7925	1.15064	0.300078	0.619103
ndc-80	WBGene00003576	-0.314078	5.77757	0.322041	0.578634	0.807742
ndg-4	WBGene00003577	-0.600578	4.76216	1.93957	0.183667	0.525743
ndx-2	WBGene00003579	0.999207	2.85535	1.67953	0.214237	0.553189
ndx-3	WBGene00003580	0.0587709	3.44931	0.0102598	0.920638	0.968172
ndx-4	WBGene00003581	0.0439951	3.32304	0.0159604	0.909696	0.964897
dcap-2	WBGene00003582	-0.414239	5.9528	1.25794	0.279372	0.604112
ndx-6	WBGene00003583	-0.413786	3.12954	0.51227	0.484961	0.748335
ndx-7	WBGene00003584	-0.534068	4.05664	1.05127	0.321188	0.636709
ndx-9	WBGene00003586	0.466595	4.58172	2.44724	0.138221	0.470639
ned-8	WBGene00003587	-0.0306574	4.56477	0.00875271	0.926679	0.969211
nex-1	WBGene00003588	0.861472	8.0103	6.74605	0.0199929	0.229034
nex-2	WBGene00003589	1.36302	7.97823	9.7884	0.00678177	0.141421
nex-3	WBGene00003590	0.699801	4.28196	2.22077	0.156534	0.494638
nfi-1	WBGene00003592	-0.369038	5.55666	1.42645	0.250571	0.582524
nfm-1	WBGene00003593	0.74262	5.3353	2.52771	0.132353	0.463728
nft-1	WBGene00003594	-0.216682	4.94078	0.317423	0.581341	0.808461
ngp-1	WBGene00003596	0.326972	7.91296	2.04649	0.172706	0.51094
nhl-1	WBGene00003597	0.6008	5.19824	0.922722	0.351729	0.65932
nhl-2	WBGene00003598	-0.443316	6.86584	3.02399	0.10216	0.425095
nhl-3	WBGene00003599	-0.106701	3.88755	0.0368676	0.850265	0.941236
nhr-1	WBGene00003600	-0.571054	4.73219	1.63518	0.220084	0.5582
nhr-2	WBGene00003601	-3.1664	2.06968	1.80427	0.198825	0.53988
nhr-3	WBGene00003602	0.568928	5.35736	1.72775	0.208104	0.54624
nhr-4	WBGene00003603	0.109323	2.79432	0.0268866	0.871905	0.948919
nhr-5	WBGene00003604	0.042367	4.29085	0.00603232	0.939101	0.974637
nhr-6	WBGene00003605	-1.42966	4.00457	3.25368	0.0910286	0.408202
nhr-7	WBGene00003606	-0.223434	2.58251	0.109038	0.74573	0.897281
nhr-8	WBGene00003607	-1.08962	3.58657	2.06829	0.170573	0.508827
nhr-10	WBGene00003609	0.144826	4.37909	0.124512	0.729016	0.888496
nhr-11	WBGene00003610	1.15732	4.07122	4.42605	0.0523637	0.340033
nhr-12	WBGene00003611	-2.68158	2.58734	11.7177	0.00369246	0.11952
nhr-13	WBGene00003612	-0.297633	2.62625	0.103993	0.751464	0.90081
nhr-14	WBGene00003613	1.14023	5.18265	3.72128	0.0725252	0.383998
nhr-17	WBGene00003616	-2.07165	5.76661	19.1045	0.000526894	0.0394148
nhr-18	WBGene00003617	-0.000851259	2.4623	1.00735e-06	0.999212	0.999853
nhr-19	WBGene00003618	0.94538	2.93491	1.68954	0.212946	0.551188
nhr-20	WBGene00003619	-0.656391	3.49464	1.75753	0.204428	0.543507
nhr-21	WBGene00003620	0.557629	5.05212	1.00239	0.332338	0.644406
nhr-22	WBGene00003621	-0.339472	3.49044	0.625348	0.441179	0.724579
nhr-23	WBGene00003622	0.15525	5.5718	0.189585	0.669355	0.854784
nhr-28	WBGene00003624	0.165409	2.93405	0.048262	0.829026	0.932848
nhr-31	WBGene00003625	0.787289	5.13208	1.1491	0.30039	0.619279
nhr-32	WBGene00003626	1.57917	2.873	6.34842	0.0233451	0.243797
nhr-34	WBGene00003627	0.414247	4.63985	1.07123	0.316784	0.633093
nhr-35	WBGene00003628	0.758936	3.71588	1.25409	0.280081	0.604475
nhr-40	WBGene00003630	0.205599	3.90351	0.116964	0.737014	0.892636
nhr-42	WBGene00003632	0.0839387	3.50592	0.0244404	0.877818	0.951157
nhr-43	WBGene00003633	0.761436	4.13956	1.3259	0.26725	0.594917
nhr-44	WBGene00003634	0.226539	2.78343	0.0721201	0.79187	0.917668
nhr-45	WBGene00003635	0.255271	5.14816	0.263896	0.614811	0.826847
nhr-46	WBGene00003636	0.344602	5.22156	1.07375	0.316234	0.632307
nhr-47	WBGene00003637	-0.763319	3.49876	2.32789	0.147521	0.48116
nhr-48	WBGene00003638	0.842322	5.10543	4.36173	0.0539027	0.342578
nhr-49	WBGene00003639	-0.217183	6.45998	1.59339	0.225785	0.563988
nhr-50	WBGene00003640	0.235383	3.17256	0.0892588	0.76915	0.9086
nhr-55	WBGene00003645	-0.795426	2.38332	0.595214	0.452186	0.730027
nhr-57	WBGene00003647	-0.192019	3.20077	0.160573	0.694181	0.86916
nhr-61	WBGene00003651	0.0902248	3.88001	0.0331975	0.857822	0.944792
nhr-64	WBGene00003654	0.555225	3.08528	0.865043	0.366805	0.669104
nhr-66	WBGene00003656	0.253071	5.69604	0.726803	0.407097	0.698601
nhr-68	WBGene00003658	-1.01422	4.54322	2.98432	0.104243	0.428413
nhr-69	WBGene00003659	-0.4176	3.68718	0.330224	0.573898	0.804389
nhr-70	WBGene00003660	0.155543	4.32019	0.119952	0.733814	0.891107
nhr-71	WBGene00003661	0.1766	3.59268	0.11262	0.741748	0.895147
nhr-79	WBGene00003669	1.18152	3.03025	2.61526	0.126311	0.455817
nhr-80	WBGene00003670	0.0695858	3.19117	0.0115764	0.915719	0.966579
nhr-84	WBGene00003674	-0.485859	4.05846	1.49676	0.239719	0.575435
nhr-85	WBGene00003675	-0.938805	4.44933	0.607112	0.447788	0.727689
nhr-86	WBGene00003676	-0.52713	4.67451	2.1743	0.160655	0.499218
nhr-88	WBGene00003678	-0.167045	5.45412	0.215323	0.649175	0.845232
nhr-90	WBGene00003680	-0.0649059	2.73682	0.0155746	0.902312	0.961562
nhr-91	WBGene00003681	-0.977221	3.36404	1.07481	0.316005	0.632307
nhr-95	WBGene00003685	0.364822	2.7967	0.497939	0.516837	0.772604
nhr-97	WBGene00003687	-0.294579	6.82829	0.509168	0.486265	0.749367
nhr-100	WBGene00003690	0.548228	4.14067	1.15306	0.299588	0.618782
nhr-101	WBGene00003691	-1.95304	3.26816	8.97511	0.00890887	0.15944
nhr-102	WBGene00003692	0.994746	3.61131	2.35786	0.145115	0.478636
nhr-104	WBGene00003694	2.01912	2.51548	5.32489	0.0354246	0.291815
nhr-105	WBGene00003695	-0.664867	4.16154	1.27858	0.275615	0.601512
nhr-107	WBGene00003697	-1.26621	3.38889	3.22484	0.0923437	0.410097
nhr-109	WBGene00003699	-0.607201	2.63887	0.603206	0.449224	0.728651
nhr-114	WBGene00003704	-1.78704	5.67155	15.7934	0.0011841	0.0653356
nhr-117	WBGene00003707	0.0282868	3.24768	0.00306497	0.956568	0.982487
nhr-119	WBGene00003709	0.44227	5.22877	0.406411	0.533242	0.782885
nhr-120	WBGene00003710	2.57945	4.25406	15.3698	0.00132217	0.0704529
nhr-122	WBGene00003712	-1.37365	2.44246	3.35818	0.0864476	0.403519
nhr-130	WBGene00003720	-0.106005	3.08387	0.0226978	0.882218	0.952799
nhr-131	WBGene00003721	0.243007	3.82888	0.213433	0.650605	0.846267
nhr-133	WBGene00003723	0.438727	3.50802	0.470556	0.503017	0.761466
nhr-134	WBGene00003724	0.681303	3.46525	2.2842	0.151118	0.485923
nhr-137	WBGene00003727	-0.54019	3.90987	0.589152	0.454455	0.731313
nhr-138	WBGene00003728	0.374444	3.50157	1.04006	0.323696	0.6391
nhx-2	WBGene00003730	-1.17854	5.14355	2.02589	0.174753	0.513588
nhx-3	WBGene00003731	1.71212	6.49819	4.06838	0.0616319	0.359648
nhx-4	WBGene00003732	0.446321	3.71137	0.881125	0.362508	0.667269
nhx-5	WBGene00003733	1.14312	4.34848	3.2654	0.0905007	0.408202
nhx-6	WBGene00003734	2.00039	3.95261	5.53482	0.0324471	0.282511
nhx-8	WBGene00003735	0.610065	5.31278	1.52999	0.234804	0.570938
nhx-9	WBGene00003736	1.14531	4.81843	3.35914	0.0864069	0.403519
nid-1	WBGene00003738	0.501943	7.88728	1.42554	0.250717	0.582524
nlp-1	WBGene00003739	0.0225667	2.74095	0.000910237	0.976322	0.99073
nlp-6	WBGene00003744	0.592323	3.58851	0.996502	0.333718	0.645225
nlp-9	WBGene00003747	0.514612	3.39972	0.875149	0.364096	0.667788
nlp-10	WBGene00003748	0.228822	2.93237	0.196973	0.663401	0.850745
nlp-12	WBGene00003750	0.19785	3.24595	0.0901166	0.768078	0.908348
nlp-13	WBGene00003751	1.03588	3.39284	3.38527	0.0853054	0.401957
nlp-14	WBGene00003752	0.915748	3.55182	1.57727	0.228035	0.564787
nlp-16	WBGene00003754	0.0979044	5.01394	0.026859	0.87197	0.948919
nlp-18	WBGene00003756	0.519393	3.34725	0.621241	0.442653	0.724667
nlp-20	WBGene00003758	0.164135	2.81786	0.0916128	0.766222	0.907995
nlp-21	WBGene00003759	0.11485	4.45474	0.0358722	0.852275	0.941895
nlp-24	WBGene00003762	0.520449	5.72763	0.954029	0.34392	0.653824
nlp-26	WBGene00003764	-1.4866	3.18903	3.6978	0.0733409	0.384426
nlp-27	WBGene00003765	-0.0545176	3.57559	0.0136951	0.908365	0.964823
nlp-29	WBGene00003767	1.0522	3.9067	3.32709	0.0877812	0.40506
nlp-30	WBGene00003768	3.35644	2.54528	9.90341	0.00653061	0.141421
nlp-31	WBGene00003769	1.17625	3.90694	2.83963	0.112291	0.437712
nlp-33	WBGene00003771	1.62752	4.34397	4.98818	0.0408894	0.311747
nlr-1	WBGene00003772	0.972813	2.95274	2.87056	0.11051	0.435868
nlt-1	WBGene00003773	0.469717	4.78934	0.748156	0.400448	0.693919
nmy-1	WBGene00003776	1.29683	10.0145	16.7361	0.000931728	0.0553399
nmy-2	WBGene00003777	-0.0587342	9.77951	0.038026	0.847962	0.939996
nos-1	WBGene00003783	-1.15055	4.06396	1.18773	0.292691	0.61375
nos-2	WBGene00003784	-2.82965	4.72471	2.6924	0.121263	0.45033
nos-3	WBGene00003785	-0.0491668	7.71739	0.0318143	0.860781	0.945564
npa-1	WBGene00003786	0.748522	11.0664	0.899853	0.357596	0.663995
npp-1	WBGene00003787	-0.546399	5.02438	1.22703	0.285132	0.607634
npp-2	WBGene00003788	-0.457174	6.68716	1.01263	0.329958	0.643032
npp-3	WBGene00003789	-0.331004	7.95776	1.67861	0.214357	0.553189
npp-4	WBGene00003790	-0.349184	5.39947	1.1058	0.309357	0.627226
npp-5	WBGene00003791	-1.12771	5.93007	4.76686	0.0450169	0.323353
npp-6	WBGene00003792	-0.323714	7.32654	0.896451	0.358481	0.664844
npp-7	WBGene00003793	-0.571235	7.91674	2.54561	0.13109	0.461605
npp-8	WBGene00003794	-0.542678	7.6431	5.36879	0.0347766	0.289288
npp-9	WBGene00003795	-0.495981	8.73781	1.58704	0.226667	0.564161
npp-10	WBGene00003796	-0.15047	8.24217	0.268311	0.611891	0.824768
npp-11	WBGene00003797	-0.61668	6.28006	3.42072	0.0838372	0.399733
npp-12	WBGene00003798	-0.33165	7.90713	1.48745	0.24112	0.575924
npp-13	WBGene00003799	-0.379993	6.3101	1.55215	0.231599	0.568331
npp-14	WBGene00003800	-0.474458	7.40256	1.6113	0.223318	0.56106
npp-15	WBGene00003801	-0.311322	7.01992	0.484756	0.49674	0.75736
npp-16	WBGene00003802	-0.245856	5.29373	0.208642	0.654265	0.846324
rae-1	WBGene00003803	0.221347	6.11028	0.313536	0.583641	0.809596
npp-18	WBGene00003804	-0.983887	5.56757	4.66324	0.0471152	0.326325
npp-19	WBGene00003805	-0.712373	5.47596	2.02907	0.174435	0.513368
npp-20	WBGene00003806	0.178548	5.01901	0.437337	0.518267	0.773496
nrf-5	WBGene00003812	0.0474719	5.64258	0.0252777	0.875761	0.950032
nrf-6	WBGene00003813	-0.100316	5.6529	0.0766668	0.78558	0.915466
nars-1	WBGene00003815	-0.0846933	7.15161	0.228358	0.639514	0.840346
asns-1	WBGene00003816	1.62616	4.58742	1.74437	0.206042	0.545362
nsf-1	WBGene00003818	0.200446	6.88306	0.947046	0.34564	0.654392
nst-1	WBGene00003821	-0.0945073	8.06377	0.169326	0.68643	0.865671
nsy-1	WBGene00003822	-0.259545	6.01429	0.430539	0.521492	0.775955
ntl-2	WBGene00003825	-0.0351278	6.23912	0.0170582	0.897792	0.959878
ntl-3	WBGene00003826	-0.0205098	7.6831	0.00584316	0.940061	0.975091
ntl-4	WBGene00003827	0.0287898	8.09606	0.0214417	0.885498	0.953519
nuc-1	WBGene00003828	0.38512	5.32222	1.73553	0.207136	0.545362
nud-1	WBGene00003829	-0.0539201	6.63034	0.0125536	0.912249	0.965223
num-1	WBGene00003830	-0.75591	5.78011	2.00827	0.176528	0.515218
nuo-1	WBGene00003831	-0.0827319	9.22848	0.108886	0.745901	0.897371
nxf-1	WBGene00003834	-0.455198	6.5719	4.31741	0.0549942	0.346659
nxf-2	WBGene00003835	-0.61134	4.63346	1.03609	0.324593	0.640184
nxt-1	WBGene00003836	-0.0767939	3.42645	0.0245762	0.877482	0.951124
oat-1	WBGene00003837	0.00845896	3.54819	9.16584e-05	0.992485	0.998042
2024-10-02	WBGene00003843	0.960522	4.55838	1.93015	0.184674	0.526953
odc-1	WBGene00003844	0.160871	7.12641	0.400111	0.536391	0.784604
blmp-1	WBGene00003847	0.709122	5.23565	0.920234	0.35236	0.65932
odr-4	WBGene00003851	-0.162877	5.09518	0.371718	0.551036	0.792199
ogt-1	WBGene00003858	0.316871	8.09532	1.80506	0.198732	0.53988
oig-2	WBGene00003860	0.526531	3.27643	0.920841	0.352206	0.65932
oma-1	WBGene00003864	-2.11318	5.94184	3.1286	0.0968993	0.417554
oma-2	WBGene00003865	-4.0677	6.37844	6.15272	0.0252303	0.254139
ooc-3	WBGene00003868	-0.264301	5.16148	0.34337	0.566453	0.799412
ooc-5	WBGene00003870	-0.646611	4.26049	0.955882	0.343466	0.653824
pept-2	WBGene00003876	0.829966	4.55122	4.86311	0.0431648	0.317438
pept-1	WBGene00003877	-1.05941	6.46523	2.5967	0.127563	0.457146
pept-3	WBGene00003878	0.99867	4.00512	3.78399	0.0703987	0.381399
ora-1	WBGene00003879	2.82543	5.81456	10.3061	0.00573135	0.13806
orc-2	WBGene00003882	-0.0961451	4.67609	0.0373856	0.849231	0.94062
osm-1	WBGene00003883	-0.916201	3.33045	4.05416	0.0620384	0.360891
osm-3	WBGene00003884	0.869889	2.79114	2.29625	0.150115	0.484537
osm-7	WBGene00003887	1.42808	5.84943	3.44538	0.0828337	0.398151
osm-11	WBGene00003891	-0.0963401	6.90932	0.112441	0.741945	0.895181
ost-1	WBGene00003893	0.822151	10.043	3.32516	0.0878649	0.405213
oxi-1	WBGene00003898	-0.778128	5.05737	5.25637	0.0364643	0.297228
paa-1	WBGene00003901	-0.194497	8.26079	0.889957	0.360179	0.666286
pab-1	WBGene00003902	0.710566	11.6712	8.42687	0.0107743	0.175341
pab-2	WBGene00003903	0.946776	7.63965	4.55024	0.049535	0.333091
pabp-2	WBGene00003904	0.0864631	6.18474	0.0836063	0.776358	0.91201
pad-1	WBGene00003905	0.12138	7.86243	0.348169	0.563784	0.79813
paf-2	WBGene00003907	0.57747	3.35229	1.03475	0.324897	0.640184
pak-1	WBGene00003911	0.0864516	5.38679	0.0313133	0.861869	0.945713
pal-1	WBGene00003912	-1.71516	4.97151	2.27008	0.152303	0.487421
pam-1	WBGene00003914	0.144852	8.08408	0.546561	0.470941	0.74093
pan-1	WBGene00003915	0.347792	5.39106	0.125471	0.72802	0.887978
par-1	WBGene00003916	0.375848	7.62798	1.90852	0.187012	0.529906
par-2	WBGene00003917	-0.0427043	4.36698	0.00826371	0.92875	0.969614
par-3	WBGene00003918	-0.161786	7.30618	0.144662	0.708929	0.87799
par-4	WBGene00003919	-0.467761	6.22001	1.09917	0.310764	0.628006
par-5	WBGene00003920	0.0255546	9.51819	0.0240428	0.878807	0.951263
par-6	WBGene00003921	0.191697	4.25766	0.228163	0.639656	0.840346
pas-1	WBGene00003922	-0.157594	6.49526	0.50735	0.487032	0.750177
pas-2	WBGene00003923	0.314919	6.40651	1.79997	0.199332	0.53988
pas-3	WBGene00003924	0.177281	7.63942	0.677394	0.423155	0.71021
pas-4	WBGene00003925	0.381307	6.37399	2.39185	0.142444	0.475845
pas-5	WBGene00003926	0.452857	8.33308	3.6209	0.0760895	0.390448
pas-6	WBGene00003927	0.153912	7.8211	0.89279	0.359437	0.665929
pas-7	WBGene00003928	0.249757	8.25229	1.23543	0.283552	0.607007
pat-2	WBGene00003929	0.414784	7.53658	0.528791	0.478119	0.744318
pat-3	WBGene00003930	-0.247116	7.78719	1.33429	0.265803	0.592827
pat-4	WBGene00003931	0.0753109	5.72768	0.027133	0.871325	0.948919
pat-6	WBGene00003932	0.502858	5.49054	1.07375	0.316235	0.632307
pat-10	WBGene00003934	0.279593	8.96077	0.795652	0.38624	0.683821
pat-12	WBGene00003936	0.637037	4.33425	0.697334	0.416558	0.704963
pbo-1	WBGene00003941	0.189	4.87281	0.0967144	0.760014	0.90545
pbo-4	WBGene00003943	0.523683	5.35513	0.801836	0.384446	0.682589
pbs-1	WBGene00003947	0.0711721	7.32652	0.0906899	0.767365	0.908334
pbs-2	WBGene00003948	0.0989529	6.71584	0.180582	0.676802	0.859011
pbs-3	WBGene00003949	-0.0791736	6.55628	0.121333	0.73235	0.890374
pbs-4	WBGene00003950	0.333562	6.33686	2.14014	0.163771	0.501442
pbs-5	WBGene00003951	0.343573	6.9234	3.86797	0.067665	0.373992
pbs-6	WBGene00003952	0.181236	7.02728	0.622577	0.442173	0.724667
pbs-7	WBGene00003953	0.0465028	6.77989	0.0470336	0.831179	0.933263
pcm-1	WBGene00003954	0.356398	3.05364	0.257945	0.618794	0.829086
pcn-1	WBGene00003955	-0.989719	6.13644	1.86774	0.191524	0.535361
pcp-1	WBGene00003956	-0.156368	5.82095	0.111907	0.742535	0.895237
pcp-2	WBGene00003957	-0.537956	5.52725	0.459991	0.507779	0.765691
pcp-3	WBGene00003958	-1.57014	6.35584	4.95671	0.0414486	0.311869
pcp-4	WBGene00003959	0.548245	5.3054	0.324751	0.577056	0.806512
pcs-1	WBGene00003960	-0.0522978	4.28887	0.02548	0.87527	0.950032
pct-1	WBGene00003961	0.0717978	7.06693	0.0667808	0.799534	0.920165
pdi-1	WBGene00003962	0.282955	9.14365	1.03115	0.325712	0.640679
pdi-2	WBGene00003963	0.360618	10.3411	0.281717	0.603214	0.820839
pdi-3	WBGene00003964	0.421004	9.48227	1.10299	0.309952	0.627846
pdk-1	WBGene00003965	0.217512	4.03623	0.185339	0.67284	0.857181
pdr-1	WBGene00003967	-0.0672876	5.56226	0.0401217	0.843887	0.938826
pek-1	WBGene00003970	-0.940746	7.05042	6.37987	0.0230574	0.24295
pes-4	WBGene00003978	0.62943	4.68293	0.833475	0.375462	0.677129
pes-5	WBGene00003979	-0.734679	3.06437	0.824815	0.377889	0.677895
pes-7	WBGene00003980	0.786365	6.75096	1.83897	0.19479	0.53841
pes-8	WBGene00003981	3.18972	6.68223	7.10709	0.0174216	0.217438
pes-9	WBGene00003982	-0.273937	7.21006	0.757138	0.397701	0.693088
pes-10	WBGene00003983	-0.208288	3.55925	0.0402417	0.84384	0.938826
mct-4	WBGene00003986	0.0666274	5.70219	0.0139636	0.907475	0.964464
pfn-1	WBGene00003989	-0.353447	6.23862	0.714478	0.411013	0.701263
pfn-2	WBGene00003990	0.769543	6.35204	3.26013	0.0907377	0.408202
pfn-3	WBGene00003991	0.541842	4.54826	1.64847	0.218311	0.556628
pgl-1	WBGene00003992	-0.299183	8.07503	0.964565	0.341348	0.652402
pgl-2	WBGene00003993	-0.386629	4.91127	0.848491	0.371307	0.674239
pgl-3	WBGene00003994	0.0700618	7.84493	0.0286876	0.867726	0.948015
pgp-1	WBGene00003995	-0.850546	4.73822	0.573376	0.460448	0.735283
pgp-2	WBGene00003996	0.714593	7.35577	2.38664	0.14285	0.475943
pgp-3	WBGene00003997	0.697603	5.73466	2.49823	0.134466	0.466405
pgp-4	WBGene00003998	-0.80735	3.01574	1.34863	0.263353	0.591038
pgp-5	WBGene00003999	-1.51873	5.44467	3.05426	0.100603	0.423532
pgp-6	WBGene00004000	-0.675926	4.571	0.589168	0.454449	0.731313
pgp-8	WBGene00004002	4.99992	5.16497	92.3866	7.19028e-08	0.000139616
pgp-9	WBGene00004003	0.0436549	4.59988	0.00254966	0.960383	0.984285
pgp-10	WBGene00004004	-0.167672	3.78139	0.0324403	0.859434	0.945296
pgp-11	WBGene00004005	-0.115073	4.11533	0.035812	0.852397	0.941895
pgp-12	WBGene00004006	0.475346	3.19081	0.500571	0.48991	0.752249
pgp-13	WBGene00004007	-3.67883	2.28095	8.1825	0.012395	0.184933
pgp-14	WBGene00004008	-0.603554	5.93015	0.527749	0.478546	0.744484
pha-1	WBGene00004010	-0.336794	3.10695	0.497497	0.491224	0.753202
pha-4	WBGene00004013	-0.110376	5.21286	0.0322708	0.859797	0.945455
phb-1	WBGene00004014	-0.602901	7.32084	8.76059	0.00959094	0.167169
phb-2	WBGene00004015	-0.518795	7.34916	9.69167	0.00700157	0.14373
phf-5	WBGene00004016	0.56603	4.22873	2.05944	0.171435	0.509541
pho-1	WBGene00004020	-1.09119	5.37167	2.29959	0.149839	0.48389
pho-4	WBGene00004023	0.284797	3.89261	0.377683	0.547896	0.790887
php-3	WBGene00004024	1.40387	2.44368	2.54202	0.131342	0.461605
phy-2	WBGene00004025	1.36072	7.59228	2.13974	0.163807	0.501442
pie-1	WBGene00004027	-1.48291	5.69592	2.63856	0.12476	0.453638
pif-1	WBGene00004028	-0.413267	3.85786	0.365819	0.554176	0.794174
pik-1	WBGene00004029	0.224619	4.35236	0.387074	0.543022	0.789092
pis-1	WBGene00004031	-0.420082	5.4667	1.37531	0.258875	0.587501
pkc-1	WBGene00004032	0.110755	6.22891	0.246785	0.626425	0.832599
pkc-2	WBGene00004033	0.747443	5.82738	4.93261	0.0418827	0.312695
pkc-3	WBGene00004034	0.0474263	5.66518	0.0510646	0.824218	0.930301
plc-1	WBGene00004036	0.141775	4.91721	0.0903688	0.767764	0.908334
plc-2	WBGene00004037	0.79711	5.00401	1.63869	0.219614	0.558164
plc-3	WBGene00004038	0.278015	4.91997	0.358073	0.558353	0.795338
plc-4	WBGene00004039	-0.121214	5.34567	0.219437	0.646088	0.843026
pld-1	WBGene00004040	0.153944	7.49906	0.689833	0.419021	0.706661
plk-1	WBGene00004042	-0.958783	6.93926	2.05095	0.172267	0.510454
plk-2	WBGene00004043	-0.258034	6.94573	0.382901	0.545177	0.789993
plk-3	WBGene00004044	-1.02599	7.1021	2.13318	0.164414	0.503006
pll-1	WBGene00004045	0.0709793	2.88577	0.0072939	0.93305	0.97171
plp-1	WBGene00004046	-0.0766987	6.38029	0.104625	0.750737	0.900402
plx-1	WBGene00004047	-0.260999	6.55866	1.22821	0.28491	0.607634
plx-2	WBGene00004048	0.890111	4.22779	0.919556	0.352533	0.65932
parp-1	WBGene00004049	-0.251057	6.54209	0.277207	0.606103	0.821857
parp-2	WBGene00004050	-0.405839	5.83997	0.909192	0.355183	0.661226
parg-1	WBGene00004051	0.136914	6.00856	0.189374	0.669527	0.854784
tank-1	WBGene00004053	-0.402917	6.71209	2.31057	0.148935	0.483234
pmk-1	WBGene00004055	0.895436	4.75218	6.08567	0.0259164	0.254953
pmk-2	WBGene00004056	0.475748	3.17657	0.411277	0.530832	0.781373
pmk-3	WBGene00004057	0.239322	4.63354	0.118968	0.734863	0.89122
pmp-1	WBGene00004058	-0.451098	5.63247	0.337079	0.569991	0.801799
pmp-2	WBGene00004059	-0.170177	4.90093	0.196949	0.66342	0.850745
pmp-3	WBGene00004060	-0.599487	5.93593	2.66975	0.12272	0.452049
pmp-4	WBGene00004061	1.89029	5.21315	10.9269	0.00470788	0.13027
pmp-5	WBGene00004062	-3.58295	7.38419	31.0886	4.96617e-05	0.00926191
pmr-1	WBGene00004063	0.165816	6.4182	0.663723	0.427775	0.713851
pms-2	WBGene00004064	-1.16286	5.60697	3.53277	0.0793909	0.393787
pnk-1	WBGene00004068	-0.260132	5.62746	0.621807	0.44245	0.724667
pod-1	WBGene00004075	-0.0621639	8.51893	0.056104	0.815912	0.926818
pod-2	WBGene00004076	-0.995633	9.72883	8.10018	0.0120975	0.182881
pop-1	WBGene00004077	-0.0445803	5.5913	0.0178031	0.895598	0.958881
pos-1	WBGene00004078	-2.65195	7.20171	3.28911	0.0894438	0.407249
pph-1	WBGene00004083	-0.0288845	3.33653	0.00200562	0.96486	0.986007
pph-4.1	WBGene00004085	-0.125587	5.32235	0.143171	0.710358	0.878294
pph-4.2	WBGene00004086	-0.966643	5.22049	1.45574	0.245974	0.581517
ppk-1	WBGene00004087	-0.401822	5.66904	1.80201	0.199091	0.53988
ppk-2	WBGene00004088	-0.21643	4.6748	0.455036	0.510039	0.767171
ppk-3	WBGene00004089	0.344252	5.32663	1.3391	0.264977	0.592264
eif-2Bgamma	WBGene00004090	-0.967129	5.33088	16.3639	0.00102327	0.0584544
pps-1	WBGene00004091	1.31727	6.10975	31.8183	4.3939e-05	0.00872574
ppw-1	WBGene00004093	-0.555632	3.88644	1.87681	0.190509	0.534516
ppw-2	WBGene00004094	-0.115202	7.48941	0.142913	0.710607	0.878485
pqe-1	WBGene00004095	-0.0517765	8.00737	0.0421775	0.839995	0.936308
pqm-1	WBGene00004096	-0.514953	6.41958	2.26497	0.152735	0.488261
hgrs-1	WBGene00004101	0.586125	7.32211	9.60123	0.00721447	0.14625
pqn-13	WBGene00004104	2.36303	5.65875	3.08258	0.0991722	0.422082
szy-20	WBGene00004105	0.0255454	6.1486	0.00328178	0.95506	0.982098
pqn-15	WBGene00004106	0.271887	5.93038	0.745437	0.401285	0.694762
pqn-18	WBGene00004108	1.4711	5.333	4.12793	0.0599627	0.35683
stam-1	WBGene00004109	0.447271	6.42271	3.04519	0.101066	0.424332
pqn-20	WBGene00004110	-0.788729	7.40357	3.31752	0.0881965	0.406076
pqn-21	WBGene00004111	0.576948	4.91512	5.35601	0.0349639	0.29007
pqn-22	WBGene00004112	0.118581	8.67493	0.174014	0.682375	0.862917
pqn-24	WBGene00004113	0.36731	3.9431	0.571529	0.461158	0.735741
pqn-25	WBGene00004114	0.121788	3.29439	0.0682381	0.797411	0.919284
pqn-26	WBGene00004115	2.26541	4.06031	3.75171	0.071484	0.381577
pqn-27	WBGene00004116	-0.144097	6.9199	0.294487	0.595194	0.816895
sin-3	WBGene00004117	-0.344724	7.29472	0.632396	0.438667	0.722958
pqn-31	WBGene00004119	-1.92389	4.62625	11.6286	0.00379336	0.119909
pqn-32	WBGene00004120	2.87586	7.95569	3.92092	0.066006	0.36923
ptrn-1	WBGene00004121	-0.117718	5.29412	0.0580876	0.812751	0.926177
pqn-35	WBGene00004122	2.23094	5.76006	4.49205	0.0508375	0.336591
pqn-36	WBGene00004123	0.767309	3.53433	0.551054	0.469155	0.74057
mdt-30	WBGene00004125	-0.286923	5.09483	0.41016	0.531384	0.781554
pqn-39	WBGene00004126	0.516181	4.5633	1.86491	0.191843	0.535876
abu-12	WBGene00004127	2.98912	5.7297	5.08145	0.0392831	0.30585
pqn-41	WBGene00004128	0.193661	7.48909	1.0998	0.31063	0.628006
pqn-42	WBGene00004129	1.00116	2.7632	1.73651	0.207015	0.545362
ketn-1	WBGene00004130	0.316466	9.77783	0.765433	0.395189	0.691136
pqn-44	WBGene00004131	-0.406828	7.77433	0.556861	0.466864	0.739396
ifet-1	WBGene00004132	-0.66966	9.00209	1.55498	0.231193	0.567995
abu-13	WBGene00004133	2.79885	7.03208	3.56394	0.078204	0.392529
myrf-1	WBGene00004134	0.366842	6.51252	0.12337	0.730208	0.889277
pqn-48	WBGene00004135	0.864822	3.39044	2.73115	0.11882	0.447314
pqn-51	WBGene00004136	-0.241749	5.75509	0.646509	0.433706	0.718789
pqn-53	WBGene00004138	0.178118	6.61119	0.740826	0.402712	0.695365
ebax-1	WBGene00004140	-0.210976	5.82785	0.266454	0.613116	0.825723
pqn-59	WBGene00004143	-0.679367	9.87434	5.21504	0.0371085	0.299682
pqn-60	WBGene00004144	-1.6021	2.56647	3.77003	0.0708655	0.381577
pqn-62	WBGene00004145	-0.129887	4.19359	0.0951999	0.761838	0.906487
pqn-63	WBGene00004146	2.59145	5.04294	4.71614	0.0460301	0.325581
larp-5	WBGene00004147	0.108831	7.45225	0.197499	0.662983	0.850745
pqn-65	WBGene00004148	-0.640604	6.66491	3.2019	0.093406	0.411242
pqn-70	WBGene00004152	0.447548	6.36871	4.33169	0.0546398	0.345435
pqn-72	WBGene00004154	0.45261	4.62473	0.35407	0.560535	0.79615
pqn-74	WBGene00004156	2.45047	6.60536	5.05253	0.0397731	0.307788
pqn-75	WBGene00004157	-0.00686233	4.55632	0.00028065	0.986851	0.995483
pqn-80	WBGene00004161	-0.171294	6.14585	0.704086	0.41436	0.702915
pqn-82	WBGene00004163	-1.24703	2.94607	1.26972	0.277219	0.602439
pqn-83	WBGene00004164	0.485274	6.33228	2.53904	0.131551	0.46204
pqn-85	WBGene00004166	0.0328536	7.81623	0.0180119	0.894991	0.958774
pqn-87	WBGene00004167	-0.143237	9.41378	0.273676	0.608386	0.822735
pqn-89	WBGene00004169	0.334065	5.30988	0.299768	0.591943	0.81517
pqn-92	WBGene00004172	0.967109	4.85708	3.46462	0.082061	0.397723
pqn-94	WBGene00004173	-1.91869	3.48927	3.77692	0.0706348	0.38147
abu-14	WBGene00004174	2.866	7.62658	3.90026	0.0666477	0.372372
pqn-96	WBGene00004175	0.36092	5.61172	1.87152	0.191101	0.534979
prg-1	WBGene00004178	0.245022	8.02848	1.02001	0.328256	0.642795
pri-1	WBGene00004180	-0.825985	4.39229	2.39809	0.141961	0.474952
pri-2	WBGene00004181	-0.728446	5.99553	2.292	0.150468	0.485004
prk-1	WBGene00004182	0.245369	4.86205	0.264083	0.614686	0.826847
prk-2	WBGene00004183	1.1821	4.90163	10.4179	0.00552957	0.137167
T19D2.2	WBGene00004184	-0.422616	4.85532	0.525039	0.479658	0.745421
pro-1	WBGene00004185	-0.31939	5.62705	1.22905	0.284751	0.607634
prpf-4	WBGene00004186	-0.136259	7.12455	0.123629	0.729937	0.889063
prp-8	WBGene00004187	-0.546892	9.29529	6.54305	0.0216294	0.235995
prp-21	WBGene00004188	-0.261718	6.81335	0.868151	0.365969	0.668494
pars-1	WBGene00004189	0.507355	8.85076	6.10811	0.0256844	0.254346
pars-2	WBGene00004190	-0.454954	4.53155	1.7848	0.201135	0.541152
prx-1	WBGene00004191	0.370299	3.37973	0.276847	0.606335	0.821865
prx-5	WBGene00004194	-0.329431	3.76693	0.29171	0.596918	0.818039
prx-6	WBGene00004195	0.421285	3.85127	1.24126	0.282461	0.605834
prx-13	WBGene00004198	0.276211	2.95884	0.130284	0.723084	0.88555
prx-14	WBGene00004199	-0.616232	4.70312	1.33745	0.26526	0.592452
prx-19	WBGene00004201	0.126386	4.93413	0.212594	0.651242	0.846277
pry-1	WBGene00004202	-0.438004	4.07154	0.314689	0.582957	0.809515
swsn-1	WBGene00004203	-0.666539	6.75855	6.29156	0.0238755	0.246211
swsn-4	WBGene00004204	-0.44025	8.31057	1.17075	0.296043	0.616061
psr-1	WBGene00004205	-0.270529	5.7032	0.402904	0.534991	0.783788
pst-1	WBGene00004206	0.917988	4.66783	9.50098	0.00745915	0.147759
ptb-1	WBGene00004207	1.18883	3.51169	4.75027	0.0453455	0.32402
ptc-1	WBGene00004208	-0.349862	8.60215	0.669555	0.425795	0.71182
ptc-3	WBGene00004210	1.62717	7.853	2.97217	0.104892	0.429563
ptl-1	WBGene00004212	1.01558	3.86044	1.42959	0.250073	0.582424
ptp-1	WBGene00004213	0.753757	5.02438	0.968611	0.340368	0.651597
ptp-2	WBGene00004214	-0.908603	6.17964	5.54927	0.032253	0.282124
ptp-3	WBGene00004215	-0.0935154	6.21803	0.0445458	0.835633	0.935097
ptr-1	WBGene00004216	2.54979	6.34438	3.77861	0.0705783	0.38147
ptr-2	WBGene00004217	0.367213	7.05335	0.527865	0.478498	0.744484
ptr-4	WBGene00004219	0.792426	7.13846	0.250053	0.624168	0.831886
ptr-5	WBGene00004220	-0.844263	3.78191	3.41456	0.08409	0.399867
ptr-6	WBGene00004221	1.63888	4.81264	3.95	0.0651152	0.367645
ptr-8	WBGene00004222	-0.36598	5.71562	0.361129	0.556697	0.795338
ptr-11	WBGene00004225	1.47499	4.97837	1.82522	0.196377	0.539426
ptr-12	WBGene00004226	-0.093351	4.36343	0.00886741	0.926201	0.968933
ptr-13	WBGene00004227	-1.20657	4.09842	8.36131	0.011026	0.176644
ptr-14	WBGene00004228	1.83547	5.9458	5.12865	0.0384983	0.303207
ptr-16	WBGene00004230	2.388	4.35888	4.73387	0.0456728	0.324618
ptr-18	WBGene00004232	1.78921	6.23777	2.71069	0.120103	0.448503
ptr-20	WBGene00004234	1.81991	3.89346	6.92872	0.0186411	0.224236
ptr-21	WBGene00004235	-0.481568	5.89368	1.3413	0.264601	0.591935
ptr-23	WBGene00004237	1.07193	6.01759	1.85291	0.193199	0.53639
ptr-24	WBGene00004238	0.428879	5.26751	1.06581	0.317972	0.634303
puf-3	WBGene00004239	-2.01529	6.54643	2.89613	0.109063	0.4333
puf-5	WBGene00004241	-3.1023	7.56888	3.78523	0.0703575	0.381399
puf-6	WBGene00004242	-1.57665	4.01089	1.56498	0.229769	0.567049
puf-7	WBGene00004243	-1.54613	4.5418	2.00646	0.17671	0.515589
puf-8	WBGene00004244	-0.337539	6.61	0.376704	0.548409	0.791383
puf-9	WBGene00004245	-0.103025	5.94626	0.0644015	0.803056	0.921547
pus-1	WBGene00004248	0.195041	5.30346	0.600591	0.45019	0.729076
pvf-1	WBGene00004249	-0.080368	4.41096	0.0328431	0.858574	0.945019
pxf-1	WBGene00004254	-0.187231	6.54207	0.512729	0.484769	0.748175
pxn-1	WBGene00004256	0.0847674	5.93743	0.0550571	0.817604	0.927626
pxn-2	WBGene00004257	-1.53745	4.03019	2.56387	0.129815	0.459644
pyc-1	WBGene00004258	-0.0495923	8.84634	0.0482776	0.828999	0.932848
pyr-1	WBGene00004259	1.49524	9.15939	6.39019	0.022964	0.242513
qua-1	WBGene00004264	1.64443	8.29177	1.39676	0.255349	0.585492
qui-1	WBGene00004265	0.743509	2.73016	1.10881	0.308723	0.626107
rab-1	WBGene00004266	0.665735	7.01152	7.94399	0.0127953	0.187698
rab-3	WBGene00004267	0.855843	2.96759	1.05459	0.320448	0.636474
rab-5	WBGene00004268	0.103498	5.71078	0.149083	0.70474	0.876281
rab-6.1	WBGene00004269	0.165912	4.92407	0.155045	0.699205	0.872719
rab-6.2	WBGene00004270	0.614408	3.60977	1.46602	0.244386	0.579373
rab-7	WBGene00004271	-0.286367	6.26245	1.64176	0.219204	0.557578
rab-8	WBGene00004272	-0.0736417	6.08198	0.0824327	0.777888	0.912428
rab-10	WBGene00004273	-0.283169	6.87443	1.2602	0.278958	0.60385
rab-11.1	WBGene00004274	0.137686	7.46605	0.786895	0.388801	0.686142
rab-14	WBGene00004276	0.404624	4.99221	0.683378	0.421159	0.708388
rab-18	WBGene00004277	-0.485513	4.12863	1.76757	0.203208	0.5428
rab-19	WBGene00004278	-0.114274	3.85597	0.0440587	0.83652	0.935097
rab-21	WBGene00004279	0.00814613	3.37077	0.000236901	0.987919	0.99613
rab-30	WBGene00004282	-0.521228	4.04023	1.75173	0.205137	0.544367
rab-33	WBGene00004283	0.0171227	4.89135	0.00238283	0.9617	0.984776
rab-35	WBGene00004284	-0.537368	4.37279	2.06891	0.170513	0.50881
rab-39	WBGene00004286	0.439742	3.41515	0.879667	0.362895	0.667271
rad-50	WBGene00004296	0.492132	7.72997	2.38203	0.14321	0.47609
rad-51	WBGene00004297	0.0204923	5.36663	0.00400677	0.95035	0.979999
rad-54	WBGene00004298	-0.196744	5.18687	0.127577	0.725847	0.887066
ram-2	WBGene00004300	1.7252	9.31415	1.40831	0.253476	0.583906
ran-1	WBGene00004302	-0.35678	7.49782	1.39683	0.255337	0.585492
ran-2	WBGene00004303	-0.315485	6.79116	1.48251	0.241867	0.57663
ran-3	WBGene00004304	-0.0815608	7.57685	0.0600095	0.809743	0.925115
ran-4	WBGene00004305	-0.238424	4.83984	0.478025	0.499697	0.759524
ran-5	WBGene00004306	-0.316675	6.60272	0.733877	0.404876	0.69681
rap-1	WBGene00004307	-0.480298	5.34426	1.80666	0.198543	0.53988
rap-2	WBGene00004308	0.166406	3.37369	0.140956	0.712497	0.879761
ras-1	WBGene00004310	-0.0539485	4.10274	0.00859529	0.927339	0.969324
ras-2	WBGene00004311	0.00489957	4.17946	8.19309e-05	0.992895	0.998248
rba-1	WBGene00004312	-0.753968	6.06001	1.6969	0.212001	0.550671
rbc-1	WBGene00004313	0.380914	7.85216	1.12508	0.30532	0.622456
rbc-2	WBGene00004314	-0.767497	5.58336	4.11694	0.0602669	0.357352
rbd-1	WBGene00004315	-0.016386	7.49723	0.00995748	0.921812	0.968337
rbf-1	WBGene00004316	0.64717	3.70441	0.779127	0.391095	0.688171
rbg-1	WBGene00004317	0.390744	5.31481	2.6197	0.126013	0.455817
rbg-2	WBGene00004318	-0.0342461	6.83048	0.0330028	0.858234	0.944834
rbr-2	WBGene00004319	-0.280656	7.48936	1.03565	0.324693	0.640184
rbx-1	WBGene00004320	-0.294611	4.70116	0.436091	0.518855	0.773885
rcan-1	WBGene00004321	0.738092	4.65981	0.72163	0.408734	0.699565
rcq-5	WBGene00004322	-0.185018	5.60657	0.453126	0.510916	0.767803
rde-1	WBGene00004323	-0.412269	6.35558	1.6192	0.222242	0.559917
rde-2	WBGene00004324	-0.740255	5.70085	2.04017	0.173331	0.512053
rde-4	WBGene00004326	-0.640764	6.41976	1.5893	0.226353	0.564161
rec-1	WBGene00004332	-0.821756	3.13802	1.72912	0.207934	0.54624
rec-8	WBGene00004333	-0.302549	6.9079	0.541775	0.472856	0.741161
ret-1	WBGene00004336	-0.0393612	8.24052	0.041343	0.841562	0.937023
rfc-1	WBGene00004337	-0.180865	6.39572	0.168727	0.686953	0.865888
rfc-2	WBGene00004338	-0.554158	4.24922	1.93975	0.183647	0.525743
rfc-3	WBGene00004339	-1.36026	5.35702	3.35791	0.0864591	0.403519
rfc-4	WBGene00004340	-0.986097	5.1859	2.54749	0.130957	0.461415
rfl-1	WBGene00004341	-0.721485	4.4417	3.53378	0.079352	0.393787
rgr-1	WBGene00004343	-0.710969	6.41338	2.92715	0.107338	0.432364
rgs-1	WBGene00004344	0.659007	2.81949	0.82262	0.378508	0.677908
rgs-5	WBGene00004348	-0.246451	3.32026	0.382018	0.545636	0.790193
rgs-6	WBGene00004349	0.724094	2.82694	1.07755	0.315408	0.632307
rgs-7	WBGene00004350	-0.628692	4.52641	1.83722	0.194992	0.538754
rgs-9	WBGene00004352	-5.99391	2.20154	3.27516	0.093039	0.410723
rha-1	WBGene00004355	-0.404669	7.16574	4.59068	0.0486527	0.330979
rhi-1	WBGene00004356	0.27907	4.37097	0.517199	0.482903	0.747063
rho-1	WBGene00004357	0.233568	8.20695	0.713642	0.411281	0.701263
rhr-1	WBGene00004358	-1.07902	6.20747	22.2582	0.000262426	0.0271903
rib-1	WBGene00004360	-1.18562	3.95593	4.98148	0.0410078	0.311747
rib-2	WBGene00004361	-0.761029	4.44025	5.93478	0.0275403	0.263669
ric-3	WBGene00004363	0.670238	4.35038	1.04174	0.32332	0.638763
ric-4	WBGene00004364	-0.512208	4.41601	0.707358	0.413302	0.702267
ric-8	WBGene00004367	-0.319718	5.2708	0.775498	0.392174	0.688316
rig-1	WBGene00004369	0.523226	4.0046	0.603718	0.449035	0.728598
[truncated: 7,326 more rows]

## Sheet: rps-10vsControl
wormSym	wBaseID	rps-10_vs_control_logFC	rps-10_vs_control_logCPM	rps-10_vs_control_F	rps-10_vs_control_PValue	rps-10_vs_control_PAdj
aap-1	WBGene00000001	-0.258007	4.97053	0.24425	0.628188	0.999714
aat-2	WBGene00000003	-0.475863	2.97519	0.225573	0.641549	0.999714
aat-3	WBGene00000004	0.28767	3.19872	0.182487	0.675209	0.999714
aat-4	WBGene00000005	-0.93603	2.51381	0.837203	0.374424	0.999714
aat-5	WBGene00000006	0.478762	3.04951	0.246078	0.626916	0.999714
aat-6	WBGene00000007	-0.626208	3.79467	0.901232	0.357238	0.999714
aat-9	WBGene00000010	-0.458035	4.44861	1.90389	0.187518	0.999714
abl-1	WBGene00000018	-0.224576	5.06023	0.33558	0.570841	0.999714
abt-1	WBGene00000019	0.0138965	4.04619	0.000291442	0.986601	0.999714
abt-2	WBGene00000020	0.151535	5.83108	0.0665211	0.799915	0.999714
abt-4	WBGene00000022	0.444817	6.06719	0.377903	0.547781	0.999714
abt-5	WBGene00000023	0.242748	4.33955	0.0970339	0.759632	0.999714
abu-11	WBGene00000034	-0.151399	5.47234	0.0130085	0.910681	0.999714
ace-1	WBGene00000035	0.207001	2.96572	0.0883606	0.770278	0.999714
ace-2	WBGene00000036	0.668045	4.22792	0.951488	0.344544	0.999714
acn-1	WBGene00000039	-0.00478513	8.06201	1.01675e-05	0.997497	0.999714
aco-1	WBGene00000040	-0.359474	7.72882	0.954251	0.343866	0.999714
aco-2	WBGene00000041	0.05967	9.89898	0.0507944	0.824676	0.999714
act-1	WBGene00000063	0.225607	3.9085	0.155044	0.699205	0.999714
act-2	WBGene00000064	-0.170503	10.6509	0.248198	0.625447	0.999714
act-3	WBGene00000065	-0.864771	3.82208	3.86638	0.0677156	0.999714
act-4	WBGene00000066	0.259611	11.7728	0.48713	0.495704	0.999714
act-5	WBGene00000067	0.665256	10.4827	1.16587	0.297014	0.999714
acy-1	WBGene00000068	-0.401886	4.07384	0.457447	0.508937	0.999714
acy-3	WBGene00000070	-0.451319	4.38308	0.349211	0.563207	0.999714
acy-4	WBGene00000071	0.393105	4.90927	0.447565	0.513484	0.999714
add-1	WBGene00000072	-0.700619	2.49034	0.706595	0.413548	0.999714
add-2	WBGene00000073	0.158042	3.7883	0.0962132	0.760616	0.999714
adm-2	WBGene00000074	0.509331	5.8563	0.983432	0.336811	0.999714
adm-4	WBGene00000075	-0.582759	4.15228	1.15449	0.2993	0.999714
adr-1	WBGene00000079	0.270714	7.54119	1.406	0.25385	0.999714
adr-2	WBGene00000080	-0.500625	5.03886	1.32561	0.2673	0.999714
ads-1	WBGene00000081	-0.121136	7.33644	0.049272	0.827277	0.999714
adt-1	WBGene00000082	-0.0947719	5.92114	0.00837478	0.928274	0.999714
adt-2	WBGene00000083	0.308163	6.14211	0.279856	0.604402	0.999714
aex-1	WBGene00000084	0.547255	2.96	1.24166	0.282387	0.999714
aex-3	WBGene00000086	0.202316	4.18175	0.0873066	0.77161	0.999714
aex-5	WBGene00000088	0.504796	4.51561	0.482492	0.497731	0.999714
age-1	WBGene00000090	-0.36148	6.28892	0.542691	0.472489	0.999714
ags-3	WBGene00000092	-0.606506	4.93305	4.30161	0.0553897	0.999714
agt-1	WBGene00000093	0.290619	3.67314	0.314875	0.582847	0.999714
agt-2	WBGene00000094	-0.396532	4.42686	0.312124	0.584482	0.999714
aha-1	WBGene00000095	0.227168	3.77162	0.215222	0.64925	0.999714
aip-1	WBGene00000097	-1.43267	7.63718	5.50061	0.0329119	0.999714
air-1	WBGene00000098	-0.1529	6.10815	0.0911725	0.766766	0.999714
air-2	WBGene00000099	-0.314325	4.89986	0.150554	0.703363	0.999714
ajm-1	WBGene00000100	0.4109	8.95687	0.417637	0.527714	0.999714
aka-1	WBGene00000101	-0.0266238	7.61983	0.00400598	0.950355	0.999714
akt-1	WBGene00000102	0.426554	6.46883	2.40154	0.141694	0.999714
akt-2	WBGene00000103	1.03413	5.20399	2.87158	0.110452	0.999714
alg-1	WBGene00000105	0.167518	6.43442	0.0949227	0.762173	0.999714
alg-2	WBGene00000106	-0.269449	5.70829	0.32204	0.578634	0.999714
alh-1	WBGene00000107	0.0326299	8.58446	0.0203289	0.888487	0.999714
alh-3	WBGene00000109	-0.0813792	7.37098	0.0461524	0.832742	0.999714
alh-4	WBGene00000110	0.502763	6.43146	2.78023	0.115811	0.999714
alh-5	WBGene00000111	-0.0714043	4.11849	0.00506509	0.944187	0.999714
alh-6	WBGene00000112	-0.0855226	6.63775	0.122754	0.730854	0.999714
alh-7	WBGene00000113	0.240377	5.39548	0.253419	0.621863	0.999714
alh-8	WBGene00000114	-0.173994	9.87705	0.300824	0.591297	0.999714
alh-9	WBGene00000115	-0.275919	7.78398	0.784138	0.389613	0.999714
alh-10	WBGene00000116	-0.336717	3.58664	0.617391	0.444043	0.999714
alh-11	WBGene00000117	0.334818	5.59965	1.12732	0.304856	0.999714
alh-12	WBGene00000118	-0.353287	6.91467	0.377733	0.54787	0.999714
aly-1	WBGene00000120	0.393497	4.79931	1.12564	0.305204	0.999714
aly-2	WBGene00000121	-0.448088	7.9314	1.09167	0.312363	0.999714
aly-3	WBGene00000122	-0.40961	6.37689	2.75236	0.117509	0.999714
ama-1	WBGene00000123	0.0470392	8.74038	0.0284035	0.868376	0.999714
amt-4	WBGene00000136	-0.744317	4.13732	0.998162	0.333328	0.999714
amx-1	WBGene00000137	-0.37987	3.94269	0.732124	0.405424	0.999714
amx-2	WBGene00000138	-0.168617	4.39836	0.0546361	0.818289	0.999714
anc-1	WBGene00000140	0.303921	8.8666	0.504901	0.488068	0.999714
aos-1	WBGene00000142	-0.0845614	5.99412	0.0600723	0.809646	0.999714
apc-2	WBGene00000143	-0.134793	5.29355	0.0620711	0.806573	0.999714
apc-10	WBGene00000144	-0.896536	3.82048	2.41745	0.140472	0.999714
apc-11	WBGene00000145	-0.948306	3.04016	1.14293	0.301647	0.999714
ape-1	WBGene00000146	0.149622	6.42571	0.258833	0.618196	0.999714
aph-1	WBGene00000147	-0.619095	3.36165	0.504467	0.488252	0.999714
aph-2	WBGene00000148	-0.41784	4.87412	1.2755	0.276171	0.999714
apl-1	WBGene00000149	0.173899	9.14135	0.0772369	0.784806	0.999714
apm-1	WBGene00000150	0.0836555	5.78277	0.0210457	0.886552	0.999714
apn-1	WBGene00000151	0.152699	5.24607	0.0801225	0.780933	0.999714
app-1	WBGene00000155	-0.461496	6.5588	2.1679	0.161233	0.999714
2024-04-01	WBGene00000156	-0.0937935	6.18298	0.0238814	0.879212	0.999714
aps-2	WBGene00000157	-0.823362	2.39542	0.849751	0.370961	0.999714
apg-1	WBGene00000158	-0.107173	7.17627	0.297572	0.59329	0.999714
aps-1	WBGene00000159	-0.548173	4.77411	2.37221	0.14398	0.999714
apb-1	WBGene00000160	-0.0522295	6.69524	0.0602744	0.809333	0.999714
apa-2	WBGene00000161	-0.371272	5.63264	0.82044	0.379125	0.999714
apd-3	WBGene00000162	0.380285	5.71556	1.08564	0.313659	0.999714
apb-3	WBGene00000163	-0.0571156	6.44488	0.0363134	0.85138	0.999714
apm-3	WBGene00000164	-0.400704	3.27466	0.568458	0.462343	0.999714
aps-3	WBGene00000165	-0.0224136	4.44108	0.00144539	0.970166	0.999714
apx-1	WBGene00000168	0.0578276	5.04643	0.00512868	0.943838	0.999714
aqp-1	WBGene00000169	0.0649719	4.72135	0.0212962	0.885884	0.999714
aqp-2	WBGene00000170	0.0735834	5.2564	0.0114347	0.916235	0.999714
aqp-4	WBGene00000172	-0.361685	2.95542	0.139082	0.714323	0.999714
aqp-7	WBGene00000175	0.0180048	7.7252	0.00394298	0.950746	0.999714
aqp-8	WBGene00000176	0.556558	4.87857	1.53786	0.233659	0.999714
aqp-10	WBGene00000178	-0.386503	4.87448	0.757967	0.397449	0.999714
aqp-11	WBGene00000179	-0.321703	4.36768	0.731395	0.405653	0.999714
arc-1	WBGene00000180	0.179302	4.60523	0.0739002	0.789382	0.999714
ard-1	WBGene00000181	-0.368809	6.907	2.7155	0.1198	0.999714
arf-1.2	WBGene00000182	-0.158004	6.54278	0.314957	0.582799	0.999714
arf-3	WBGene00000183	-0.189032	8.22381	0.653162	0.431398	0.999714
arf-6	WBGene00000184	-0.295868	3.61979	0.706231	0.413666	0.999714
ark-1	WBGene00000186	0.166886	5.79383	0.583303	0.456662	0.999714
arl-1	WBGene00000187	0.484424	3.50955	1.45656	0.245846	0.999714
arl-5	WBGene00000189	0.539534	2.93167	0.677097	0.423255	0.999714
arl-8	WBGene00000192	-0.38132	6.18333	1.07587	0.315774	0.999714
arr-1	WBGene00000195	0.115581	3.82327	0.112515	0.741864	0.999714
aars-1	WBGene00000196	0.0358071	5.30414	0.0122772	0.913217	0.999714
aars-2	WBGene00000197	-0.028673	8.7451	0.0152135	0.903445	0.999714
art-1	WBGene00000198	-0.800183	7.46951	12.1565	0.00323799	0.502862
arx-1	WBGene00000199	-0.205013	5.42317	0.63733	0.436922	0.999714
arx-2	WBGene00000200	-0.0940411	5.61524	0.0752403	0.787531	0.999714
arx-3	WBGene00000201	-0.0592902	5.13588	0.0443403	0.836006	0.999714
exos-4.2	WBGene00000202	-0.310855	4.37293	0.221897	0.644259	0.999714
arx-5	WBGene00000203	0.00272643	4.37543	4.46267e-05	0.994756	0.999714
arx-6	WBGene00000204	-0.651973	4.40917	3.11239	0.0976927	0.999714
arx-7	WBGene00000205	0.00630383	4.39097	0.000240804	0.98782	0.999714
asb-1	WBGene00000206	-0.132848	7.47135	0.187975	0.670671	0.999714
asb-2	WBGene00000207	-0.0639105	8.65412	0.0221229	0.883707	0.999714
trip-4	WBGene00000208	0.322872	6.03886	1.64794	0.218382	0.999714
asg-1	WBGene00000209	-0.321991	5.29909	1.65611	0.217299	0.999714
asg-2	WBGene00000210	-0.267436	5.71822	0.437082	0.518387	0.999714
asm-1	WBGene00000211	-0.587418	3.26893	1.2487	0.281078	0.999714
asm-2	WBGene00000212	0.483853	4.37025	1.39414	0.255776	0.999714
asp-1	WBGene00000214	-0.229599	11.9053	0.281413	0.603408	0.999714
asp-2	WBGene00000215	-0.347736	9.30481	0.544969	0.471577	0.999714
asp-3	WBGene00000216	-0.642323	10.5378	1.85156	0.193353	0.999714
asp-4	WBGene00000217	-0.755898	7.70696	5.56299	0.0320701	0.999714
asp-5	WBGene00000218	-0.122977	8.96028	0.0581562	0.812643	0.999714
asp-6	WBGene00000219	-0.323603	10.3773	0.394656	0.539147	0.999714
atf-5	WBGene00000221	0.285071	6.40823	0.407235	0.532832	0.999714
atf-6	WBGene00000222	0.0984874	4.39202	0.0211733	0.886212	0.999714
atf-7	WBGene00000223	0.0145075	8.58632	0.00286099	0.958037	0.999714
atgp-1	WBGene00000224	-0.226959	5.87642	0.110314	0.744303	0.999714
atgp-2	WBGene00000225	0.0709491	5.15109	0.0168503	0.898413	0.999714
atl-1	WBGene00000226	0.4643	7.01365	2.6544	0.123719	0.999714
atm-1	WBGene00000227	0.027787	6.28956	0.0115393	0.915854	0.999714
atn-1	WBGene00000228	0.252427	8.06547	0.377475	0.548005	0.999714
atp-2	WBGene00000229	-0.0535909	11.4836	0.0425342	0.83933	0.999714
atp-3	WBGene00000230	-0.0263236	9.62731	0.00953115	0.923498	0.999714
atx-2	WBGene00000231	-0.0331548	8.86174	0.020366	0.888386	0.999714
avr-15	WBGene00000233	0.241708	3.39333	0.185162	0.672987	0.999714
baf-1	WBGene00000235	-0.165032	5.18446	0.248955	0.624925	0.999714
bag-1	WBGene00000236	-0.167123	5.37128	0.245712	0.62717	0.999714
bam-2	WBGene00000237	0.660142	5.25648	0.862816	0.367406	0.999714
bar-1	WBGene00000238	0.235683	3.62318	0.0698142	0.795141	0.999714
bas-1	WBGene00000239	-0.595809	3.6995	2.0344	0.173903	0.999714
pah-1	WBGene00000240	0.118405	5.50216	0.216251	0.648475	0.999714
bca-1	WBGene00000245	-0.208775	4.17235	0.188284	0.670418	0.999714
bcc-1	WBGene00000246	1.80194	2.91548	2.67501	0.122379	0.999714
bec-1	WBGene00000247	-0.560244	5.754	4.02909	0.0627631	0.999714
ben-1	WBGene00000248	-0.155664	5.15617	0.265155	0.613975	0.999714
bir-1	WBGene00000249	0.0957892	4.66795	0.0373872	0.849228	0.999714
bir-2	WBGene00000250	-0.263487	4.52294	0.162832	0.692157	0.999714
bli-1	WBGene00000251	0.737714	9.73978	0.215494	0.649045	0.999714
bli-2	WBGene00000252	0.118655	8.27895	0.00541383	0.942301	0.999714
bli-3	WBGene00000253	0.171843	5.49572	0.0811499	0.779573	0.999714
bli-4	WBGene00000254	0.0498667	7.53072	0.0420926	0.840154	0.999714
bli-6	WBGene00000256	-0.0657405	9.29454	0.00291814	0.95762	0.999714
bmk-1	WBGene00000257	-0.267965	6.80514	0.586687	0.455383	0.999714
bpl-1	WBGene00000259	0.0306573	5.03978	0.0115629	0.915768	0.999714
bra-1	WBGene00000262	0.309783	3.44729	0.266761	0.612913	0.999714
F23H11.5	WBGene00000263	-0.203825	7.42296	0.401511	0.535688	0.999714
brc-1	WBGene00000264	-0.255032	4.49447	0.246738	0.626457	0.999714
brd-1	WBGene00000265	-0.515866	4.87727	1.13187	0.303915	0.999714
bre-1	WBGene00000266	-0.156197	5.54174	0.0365524	0.850899	0.999714
bre-3	WBGene00000268	0.420796	6.81079	3.22479	0.0923461	0.999714
bre-4	WBGene00000269	0.180033	4.70414	0.239811	0.631305	0.999714
bre-5	WBGene00000270	-0.350354	4.01638	0.467558	0.50436	0.999714
brf-1	WBGene00000271	-0.235889	6.32317	0.169487	0.68629	0.999714
brp-1	WBGene00000273	0.515553	9.17765	3.80015	0.0698628	0.999714
btf-1	WBGene00000274	0.0813912	6.47855	0.078002	0.783772	0.999714
bub-1	WBGene00000275	-0.0881908	7.39691	0.0377805	0.848447	0.999714
byn-1	WBGene00000276	-0.0588032	7.08473	0.087251	0.771681	0.999714
cab-1	WBGene00000277	0.323166	6.76184	0.598833	0.450841	0.999714
cah-1	WBGene00000279	0.374155	2.39367	0.234977	0.634739	0.999714
cah-3	WBGene00000281	0.404412	5.57026	0.726721	0.407123	0.999714
cah-4	WBGene00000282	-0.225948	5.84497	0.182999	0.674782	0.999714
cah-5	WBGene00000283	-0.231824	5.02308	0.330916	0.573501	0.999714
cal-1	WBGene00000285	0.523728	3.15354	0.52932	0.477903	0.999714
cal-2	WBGene00000286	0.331281	3.55253	0.305838	0.588252	0.999714
cam-1	WBGene00000289	-1.04074	4.98326	4.94977	0.0415731	0.999714
cap-1	WBGene00000292	-0.166998	5.79449	0.422666	0.525273	0.999714
cap-2	WBGene00000293	-0.127444	7.50718	0.333294	0.572142	0.999714
cas-1	WBGene00000294	0.0192147	6.06028	0.00409401	0.949813	0.999714
cat-4	WBGene00000298	0.769196	4.2565	4.70992	0.0461562	0.999714
cav-1	WBGene00000301	-3.80313	3.10598	3.01128	0.104226	0.999714
cbp-1	WBGene00000366	0.313033	8.22399	1.89764	0.188203	0.999714
cca-1	WBGene00000367	0.314956	4.95566	0.253206	0.622009	0.999714
ccb-1	WBGene00000368	0.321478	3.87541	0.21739	0.647619	0.999714
ccf-1	WBGene00000369	-0.231878	6.15598	0.45026	0.512236	0.999714
ccg-1	WBGene00000370	0.605077	8.13158	1.62684	0.221207	0.999714
cox-5B	WBGene00000371	0.0632667	7.28583	0.0541701	0.819051	0.999714
cyp-14A5	WBGene00000373	2.03291	5.95187	5.9288	0.0276071	0.999714
cyp-44A1	WBGene00000375	-0.340021	4.69337	0.41697	0.52804	0.999714
ccr-4	WBGene00000376	-0.171409	6.68577	0.200974	0.660233	0.999714
cct-1	WBGene00000377	0.0755489	8.39008	0.121155	0.732538	0.999714
cct-2	WBGene00000378	-0.0157915	7.98147	0.00595454	0.939494	0.999714
cct-4	WBGene00000379	0.014162	8.33045	0.00409166	0.949827	0.999714
cct-5	WBGene00000380	0.298483	8.95841	2.3025	0.149599	0.999714
cct-6	WBGene00000381	-0.162205	8.19969	0.622688	0.442133	0.999714
cdc-6	WBGene00000382	-0.102888	5.44644	0.0363378	0.851331	0.999714
cdc-14	WBGene00000383	0.0226387	6.21204	0.0047694	0.945838	0.999714
cdc-25.1	WBGene00000386	-0.59147	6.90603	0.783761	0.389724	0.999714
cdc-25.2	WBGene00000387	-1.17342	4.57215	3.31209	0.0884333	0.999714
cdc-25.3	WBGene00000388	-3.68058	3.15588	2.51566	0.13463	0.999714
cdc-25.4	WBGene00000389	-0.141956	2.98073	0.03351	0.857162	0.999714
cdc-42	WBGene00000390	-0.265946	6.69326	1.83902	0.194785	0.999714
cdd-1	WBGene00000391	-0.587856	3.8274	1.49791	0.239546	0.999714
cdd-2	WBGene00000392	-0.432713	3.19088	0.37669	0.548417	0.999714
cdf-1	WBGene00000393	-0.0995489	5.17374	0.0748756	0.788033	0.999714
cdh-3	WBGene00000395	0.563238	4.75061	0.308906	0.586405	0.999714
cdh-4	WBGene00000396	-0.336894	6.78445	0.787516	0.388619	0.999714
cdh-5	WBGene00000397	-0.473029	4.67178	0.180095	0.677211	0.999714
cdh-10	WBGene00000402	1.80882	6.3824	0.964636	0.341331	0.999714
casy-1	WBGene00000403	0.36576	6.42607	0.539923	0.473601	0.999714
cdk-1	WBGene00000405	-0.580346	6.55673	0.662521	0.428185	0.999714
cdk-5	WBGene00000407	0.268835	3.93439	0.437364	0.518254	0.999714
cdk-7	WBGene00000408	-0.478545	5.02654	1.18556	0.293116	0.999714
cdk-8	WBGene00000409	-0.314372	5.07684	0.250969	0.623539	0.999714
cdk-9	WBGene00000410	-0.222818	5.48768	0.480356	0.49867	0.999714
cdl-1	WBGene00000411	-0.378704	7.49198	0.503566	0.488635	0.999714
cdt-1	WBGene00000413	-0.224263	5.53583	0.136524	0.716836	0.999714
cec-1	WBGene00000414	0.317726	5.8686	0.249026	0.624875	0.999714
ced-1	WBGene00000415	0.832228	6.15348	6.71336	0.0202465	0.999714
ced-2	WBGene00000416	-0.5492	4.51465	0.675055	0.42394	0.999714
ced-3	WBGene00000417	-0.208708	6.17834	0.0726568	0.791116	0.999714
ced-4	WBGene00000418	-0.218292	4.53627	0.150775	0.703157	0.999714
ced-5	WBGene00000419	-0.144962	6.9865	0.159012	0.695589	0.999714
ced-6	WBGene00000420	0.632328	5.21774	5.32089	0.0354843	0.999714
ced-7	WBGene00000421	0.0255888	7.60081	0.0171401	0.897548	0.999714
ced-9	WBGene00000423	-0.552949	5.41814	0.789145	0.388141	0.999714
ced-10	WBGene00000424	-0.720233	4.89708	6.78659	0.0196834	0.999714
ced-11	WBGene00000425	0.254688	2.2237	0.0773897	0.784599	0.999714
ced-12	WBGene00000426	-0.125305	5.00855	0.0890847	0.769368	0.999714
ceh-18	WBGene00000441	0.495537	4.28514	0.458734	0.508351	0.999714
ceh-20	WBGene00000443	0.605078	4.07301	0.808357	0.382568	0.999714
ceh-21	WBGene00000444	-1.13881	3.12084	0.973034	0.339301	0.999714
pros-1	WBGene00000448	-0.57156	2.89312	0.513045	0.484637	0.999714
ceh-32	WBGene00000453	0.944532	3.55763	1.68004	0.214172	0.999714
ceh-37	WBGene00000458	-0.0475223	2.83136	0.00414449	0.949505	0.999714
ceh-38	WBGene00000459	-0.0782741	6.33742	0.0339152	0.856311	0.999714
ceh-39	WBGene00000460	-1.49307	3.19873	1.27414	0.276416	0.999714
ceh-44	WBGene00000464	0.210809	5.95915	0.537159	0.474716	0.999714
cpg-1	WBGene00000465	-0.520371	9.85601	0.1524	0.701645	0.999714
cel-1	WBGene00000466	-0.102465	5.60579	0.0930252	0.764484	0.999714
cep-1	WBGene00000467	-0.180647	5.87326	0.184984	0.673134	0.999714
cey-1	WBGene00000472	0.191778	7.64709	0.1249	0.728612	0.999714
cey-2	WBGene00000473	-0.607847	9.52007	0.420164	0.526485	0.999714
cey-3	WBGene00000474	-0.637784	8.21761	0.631197	0.439093	0.999714
cey-4	WBGene00000475	0.153351	10.0727	0.214903	0.649492	0.999714
cfi-1	WBGene00000476	-0.421086	3.50387	0.193051	0.666545	0.999714
cft-1	WBGene00000477	-0.76385	3.42624	0.938816	0.347683	0.999714
cgh-1	WBGene00000479	-0.498377	9.43271	0.417234	0.527911	0.999714
cgp-1	WBGene00000480	1.06338	6.31016	28.3199	8.05387e-05	0.057771
chd-3	WBGene00000482	0.186648	6.66462	0.159631	0.69503	0.999714
che-3	WBGene00000485	-0.159455	3.29489	0.032743	0.858787	0.999714
chs-1	WBGene00000496	-0.506779	7.63613	0.212873	0.65103	0.999714
chs-2	WBGene00000497	0.213383	5.09917	0.0497052	0.826532	0.999714
chk-1	WBGene00000498	-0.630551	5.21266	1.36271	0.260978	0.999714
chk-2	WBGene00000499	0.367559	4.12765	1.33988	0.264845	0.999714
chn-1	WBGene00000500	0.143551	5.2792	0.0981225	0.758333	0.999714
chp-1	WBGene00000502	-0.288917	5.799	0.819633	0.379353	0.999714
cht-1	WBGene00000503	0.291381	5.50219	0.301829	0.590684	0.999714
cic-1	WBGene00000506	-0.126148	4.25882	0.0365036	0.850997	0.999714
cit-1.1	WBGene00000507	-0.102876	4.92636	0.0614832	0.807471	0.999714
cit-1.2	WBGene00000508	0.152074	5.60327	0.339584	0.568578	0.999714
cka-1	WBGene00000509	0.042528	4.97002	0.0244133	0.877885	0.999714
ckb-2	WBGene00000512	0.633825	5.50039	1.25439	0.280026	0.999714
ckc-1	WBGene00000515	-0.764613	4.45736	4.76383	0.0450768	0.999714
cki-2	WBGene00000517	0.0849794	4.69479	0.045034	0.834749	0.999714
ckk-1	WBGene00000518	0.271252	3.03703	0.197584	0.662914	0.999714
cku-70	WBGene00000519	0.00191257	5.68611	3.95248e-05	0.995065	0.999714
cku-80	WBGene00000520	-0.391127	5.26529	0.545832	0.471232	0.999714
clc-1	WBGene00000522	0.94514	3.80062	1.27466	0.276322	0.999714
cle-1	WBGene00000527	-0.210045	5.17864	0.58287	0.456826	0.999714
clh-1	WBGene00000528	0.299973	6.27691	0.684294	0.420854	0.999714
clh-3	WBGene00000530	-0.125729	5.23379	0.141709	0.711769	0.999714
clh-5	WBGene00000532	0.147211	5.63581	0.167293	0.688209	0.999714
clh-6	WBGene00000533	0.0822335	4.54849	0.0686546	0.796808	0.999714
cpi-2	WBGene00000534	0.145486	6.25997	0.226429	0.640922	0.999714
cpi-1	WBGene00000535	0.925228	4.28569	4.21202	0.0576953	0.999714
clk-1	WBGene00000536	-0.258749	3.52194	0.438242	0.517841	0.999714
clk-2	WBGene00000537	0.271522	4.91082	0.235698	0.634224	0.999714
cln-3.2	WBGene00000540	0.43384	3.70105	0.674069	0.424272	0.999714
clp-1	WBGene00000542	0.292226	6.87174	1.25252	0.280372	0.999714
clp-2	WBGene00000543	0.043193	4.76452	0.0147358	0.904965	0.999714
clp-3	WBGene00000544	1.00217	2.65411	4.7336	0.0456784	0.999714
clp-4	WBGene00000545	0.723691	6.9113	1.77406	0.202424	0.999714
clp-6	WBGene00000546	0.550504	3.47847	0.687443	0.41981	0.999714
clp-7	WBGene00000547	0.0200267	5.93339	0.00618614	0.938331	0.999714
clr-1	WBGene00000548	-0.126522	6.66183	0.249314	0.624676	0.999714
cls-2	WBGene00000549	-0.0740936	7.36079	0.0755634	0.787087	0.999714
clu-1	WBGene00000550	-0.305577	8.27275	2.21423	0.157106	0.999714
cmd-1	WBGene00000552	0.170072	8.57937	0.184178	0.673801	0.999714
cmk-1	WBGene00000553	-0.379817	2.2361	0.165575	0.689722	0.999714
cnb-1	WBGene00000554	0.428792	3.6533	0.466554	0.504811	0.999714
cnc-4	WBGene00000558	1.36552	5.89789	7.65614	0.0142058	0.939496
cnk-1	WBGene00000564	-0.041749	5.29046	0.010332	0.92036	0.999714
cnt-1	WBGene00000565	0.0838664	6.39407	0.141537	0.711934	0.999714
cnt-2	WBGene00000566	0.136288	6.31714	0.185638	0.672593	0.999714
cnx-1	WBGene00000567	-0.127381	8.16609	0.251821	0.622955	0.999714
cogc-2	WBGene00000585	-0.364669	5.15094	1.01916	0.328453	0.999714
coh-1	WBGene00000591	-0.827048	4.41416	6.14896	0.0252683	0.999714
coh-3	WBGene00000592	-0.238774	5.6698	0.453471	0.510758	0.999714
col-8	WBGene00000597	-0.941248	9.63727	0.370227	0.551827	0.999714
col-10	WBGene00000599	0.0418235	8.20341	0.000510375	0.982269	0.999714
col-12	WBGene00000601	-0.0657789	6.83039	0.004491	0.94744	0.999714
col-13	WBGene00000602	0.31964	5.81311	0.0751786	0.787616	0.999714
col-14	WBGene00000603	-0.355871	9.57423	0.0535709	0.820036	0.999714
col-17	WBGene00000606	-0.220318	10.04	0.0131179	0.910308	0.999714
col-19	WBGene00000608	-0.0756741	9.41859	0.00423305	0.948969	0.999714
col-20	WBGene00000609	-0.422507	10.6482	0.108897	0.745888	0.999714
col-34	WBGene00000611	-0.420225	5.04394	0.217762	0.64734	0.999714
col-38	WBGene00000615	0.0137349	10.2392	7.5989e-05	0.993158	0.999714
col-39	WBGene00000616	0.691585	8.92869	0.219507	0.646035	0.999714
col-41	WBGene00000618	1.51099	8.45492	0.504482	0.488246	0.999714
col-48	WBGene00000625	-0.410032	9.84258	0.0689529	0.796378	0.999714
col-49	WBGene00000626	-0.495728	9.19159	0.117183	0.736778	0.999714
col-60	WBGene00000636	-0.693023	7.61023	0.252803	0.622283	0.999714
col-63	WBGene00000639	-0.501377	8.97921	0.0985209	0.75786	0.999714
col-65	WBGene00000641	-0.319121	7.16338	0.0394334	0.845213	0.999714
col-71	WBGene00000647	-0.247515	11.0558	0.0298393	0.865124	0.999714
col-73	WBGene00000649	-0.239583	10.8836	0.0205919	0.887773	0.999714
col-76	WBGene00000652	-0.462731	4.97303	0.307268	0.58739	0.999714
col-77	WBGene00000653	-0.41688	9.34961	0.0629307	0.805267	0.999714
col-79	WBGene00000655	-0.249398	6.13228	0.0295565	0.865759	0.999714
col-80	WBGene00000656	0.336551	10.1594	0.136703	0.716659	0.999714
col-81	WBGene00000657	0.558603	9.89034	0.318233	0.580865	0.999714
col-88	WBGene00000663	0.0147771	7.98493	0.000108707	0.991816	0.999714
col-90	WBGene00000665	-0.465062	9.20376	0.0619314	0.806786	0.999714
col-91	WBGene00000666	0.468969	7.7633	0.0917944	0.765997	0.999714
col-92	WBGene00000667	0.487032	6.57565	0.463522	0.506178	0.999714
col-93	WBGene00000668	0.248794	9.07464	0.621692	0.442491	0.999714
col-94	WBGene00000669	0.400362	5.0154	0.325043	0.576887	0.999714
col-95	WBGene00000670	0.182599	4.93951	0.0148538	0.904587	0.999714
col-96	WBGene00000671	0.20193	4.6072	0.0810297	0.779732	0.999714
col-97	WBGene00000672	-0.278803	9.86206	0.0361249	0.851762	0.999714
col-98	WBGene00000673	-0.395926	8.91367	0.188214	0.670475	0.999714
col-99	WBGene00000674	-0.246707	4.8714	0.0647427	0.802546	0.999714
col-101	WBGene00000675	-1.25544	7.59239	0.527508	0.478645	0.999714
col-103	WBGene00000677	-0.0282972	8.44788	0.00122983	0.972479	0.999714
col-104	WBGene00000678	-0.676701	7.89667	0.198767	0.661975	0.999714
col-106	WBGene00000680	0.0113347	9.96573	8.25719e-05	0.992867	0.999714
col-107	WBGene00000681	-0.232721	9.00781	0.0156722	0.902008	0.999714
col-109	WBGene00000683	-0.247039	8.56671	0.0256354	0.874893	0.999714
col-110	WBGene00000684	0.0465976	6.68434	0.00154373	0.969168	0.999714
col-111	WBGene00000685	-0.294814	6.94011	0.0428507	0.838742	0.999714
col-113	WBGene00000687	-0.0514984	6.31212	0.0014479	0.97014	0.999714
col-115	WBGene00000689	-0.505621	4.52803	0.147078	0.706631	0.999714
col-118	WBGene00000692	0.338446	5.68968	0.278184	0.605475	0.999714
col-119	WBGene00000693	-0.359907	10.5187	0.0610566	0.808126	0.999714
col-120	WBGene00000694	-1.24719	7.38891	0.726769	0.407108	0.999714
col-122	WBGene00000696	-0.0376013	10.5739	0.000941809	0.975915	0.999714
col-124	WBGene00000698	-0.109959	11.3441	0.00952195	0.923535	0.999714
col-125	WBGene00000699	0.236184	10.2941	0.0176781	0.895962	0.999714
col-129	WBGene00000703	0.601087	10.4283	0.435264	0.519246	0.999714
col-130	WBGene00000704	-0.709502	7.79003	0.204077	0.657801	0.999714
col-133	WBGene00000707	0.274657	8.9292	0.0814509	0.779176	0.999714
col-135	WBGene00000708	-2.52377	3.30926	1.91541	0.186263	0.999714
col-138	WBGene00000711	-0.306181	11.1222	0.0406996	0.842782	0.999714
col-139	WBGene00000712	0.54418	10.3319	0.322041	0.578634	0.999714
col-140	WBGene00000713	-0.151434	10.1634	0.0144107	0.906013	0.999714
col-142	WBGene00000715	-0.409456	7.82028	0.36525	0.554481	0.999714
col-143	WBGene00000716	-2.36213	7.73109	1.51911	0.236398	0.999714
col-144	WBGene00000717	0.0389637	7.47225	0.000553828	0.98153	0.999714
col-145	WBGene00000718	0.269223	8.295	0.0242965	0.878175	0.999714
col-146	WBGene00000719	0.938661	6.39149	0.27858	0.60522	0.999714
col-147	WBGene00000720	1.13747	6.64031	0.813968	0.380963	0.999714
col-149	WBGene00000722	0.540561	7.52135	0.476571	0.500341	0.999714
col-150	WBGene00000723	0.0429039	5.81184	0.00151237	0.969483	0.999714
col-153	WBGene00000726	-0.480616	3.21157	0.293174	0.596008	0.999714
col-155	WBGene00000728	-0.733422	6.86394	0.376223	0.548662	0.999714
col-156	WBGene00000729	-0.100906	6.63304	0.00354591	0.953289	0.999714
col-157	WBGene00000730	-0.922547	6.70625	0.311664	0.584756	0.999714
col-159	WBGene00000732	0.31116	9.36454	0.876451	0.363749	0.999714
col-160	WBGene00000733	0.236109	9.55429	0.663232	0.427942	0.999714
col-161	WBGene00000734	0.104574	9.82821	0.00441206	0.947903	0.999714
col-162	WBGene00000735	0.154923	9.46893	0.00863869	0.927156	0.999714
col-166	WBGene00000739	0.73114	7.82122	0.198211	0.662417	0.999714
col-167	WBGene00000740	0.214841	8.28677	0.0187523	0.892869	0.999714
col-168	WBGene00000741	0.524155	5.019	0.10181	0.753992	0.999714
col-169	WBGene00000742	0.259882	7.06558	0.0179472	0.895179	0.999714
col-170	WBGene00000743	-0.242166	6.07814	0.0181314	0.894645	0.999714
col-175	WBGene00000748	-0.378661	10.4062	0.0624211	0.80604	0.999714
col-178	WBGene00000751	-0.294368	9.13339	0.0544304	0.818625	0.999714
col-179	WBGene00000752	-0.313653	7.22457	0.0503404	0.825447	0.999714
col-180	WBGene00000753	-0.0785747	8.82945	0.00233488	0.962087	0.999714
col-181	WBGene00000754	-0.149964	10.5728	0.0146686	0.905181	0.999714
col-182	WBGene00000755	-0.173856	5.14433	0.0151998	0.903488	0.999714
col-184	WBGene00000757	0.00272901	8.84705	5.12345e-06	0.998223	0.999714
coq-1	WBGene00000761	-0.234709	4.46832	0.519953	0.481759	0.999714
coq-2	WBGene00000762	-0.0852938	3.5775	0.0529764	0.821018	0.999714
coq-3	WBGene00000763	-1.33266	3.57095	6.74605	0.0199929	0.999714
coq-4	WBGene00000764	0.278696	3.15277	0.240432	0.630867	0.999714
coq-5	WBGene00000765	-0.648325	4.2964	1.86708	0.191598	0.999714
coq-6	WBGene00000766	-0.393622	4.86434	1.44117	0.248247	0.999714
coq-8	WBGene00000767	-0.210348	6.18656	1.04274	0.323095	0.999714
cor-1	WBGene00000768	-0.0920135	5.33671	0.0213544	0.88573	0.999714
cpb-1	WBGene00000770	0.286229	5.19019	0.686975	0.419965	0.999714
cpb-2	WBGene00000771	0.297644	4.3153	0.223552	0.643035	0.999714
cpb-3	WBGene00000772	-0.511137	6.23261	0.512039	0.485058	0.999714
cpf-1	WBGene00000773	-0.280892	5.78019	0.380176	0.546594	0.999714
cpf-2	WBGene00000774	-0.372884	5.83634	1.79096	0.2004	0.999714
cpin-1	WBGene00000775	-0.432945	3.54995	0.475067	0.501007	0.999714
cpl-1	WBGene00000776	-0.688535	10.5463	12.1274	0.00326607	0.502862
cpn-1	WBGene00000777	0.0643566	6.50147	0.0423304	0.83971	0.999714
cpn-3	WBGene00000779	0.0170431	7.91801	0.00485991	0.945327	0.999714
cpn-4	WBGene00000780	-0.0244051	5.87368	0.00436055	0.948207	0.999714
cpr-1	WBGene00000781	-0.67602	8.47177	2.12484	0.165191	0.999714
cpr-3	WBGene00000783	0.74785	4.31672	0.811876	0.38156	0.999714
cpr-4	WBGene00000784	-1.04024	8.71101	1.44526	0.247605	0.999714
cpr-5	WBGene00000785	-0.427828	8.33735	0.459795	0.507868	0.999714
cpr-6	WBGene00000786	-1.10664	9.52282	18.9272	0.000549056	0.224968
cps-6	WBGene00000787	0.616815	5.85349	5.07893	0.0393255	0.999714
cpz-1	WBGene00000788	-0.450848	9.62146	2.30815	0.149133	0.999714
cpz-2	WBGene00000789	0.336589	7.9113	0.146841	0.706855	0.999714
crb-1	WBGene00000792	0.0946889	3.7161	0.0136637	0.90847	0.999714
crh-1	WBGene00000793	0.850297	6.0859	5.83201	0.0287138	0.999714
crn-1	WBGene00000794	-0.356061	5.99031	0.59221	0.453308	0.999714
crn-2	WBGene00000795	-0.0533864	4.21833	0.0203318	0.888479	0.999714
crn-3	WBGene00000796	-0.323082	7.05569	1.03133	0.325672	0.999714
crn-4	WBGene00000797	-1.96487	2.8531	5.8362	0.0286649	0.999714
crn-5	WBGene00000798	-0.678553	3.32589	1.66763	0.215786	0.999714
crn-6	WBGene00000799	0.147986	2.83992	0.0437132	0.837152	0.999714
cars-1	WBGene00000800	0.102779	8.58875	0.1987	0.662028	0.999714
crt-1	WBGene00000802	0.45354	11.3078	0.443841	0.515216	0.999714
csb-1	WBGene00000803	-0.916192	3.76353	1.23146	0.284298	0.999714
csc-1	WBGene00000804	-0.390936	5.5593	0.452344	0.511276	0.999714
csk-1	WBGene00000812	-0.037936	5.59919	0.0123864	0.912833	0.999714
csn-1	WBGene00000813	-0.243494	6.17536	0.663238	0.42794	0.999714
csn-2	WBGene00000814	-0.329688	5.12607	0.842104	0.373066	0.999714
csn-3	WBGene00000815	-0.249081	6.11209	0.36594	0.554111	0.999714
csn-4	WBGene00000816	-0.0091746	5.32985	0.000634663	0.980228	0.999714
csn-5	WBGene00000817	-0.391119	4.56999	0.325583	0.576574	0.999714
csn-6	WBGene00000818	-0.0821501	6.53159	0.081723	0.778818	0.999714
csp-2	WBGene00000820	-0.136058	2.85442	0.013354	0.909508	0.999714
csq-1	WBGene00000822	0.0792262	8.76684	0.0300183	0.864725	0.999714
ctb-1	WBGene00000829	-0.0917347	9.63408	0.12729	0.726142	0.999714
ctl-2	WBGene00000831	0.573103	6.40486	1.1195	0.30648	0.999714
ctn-1	WBGene00000832	0.60397	5.16386	0.863437	0.367238	0.999714
cts-1	WBGene00000833	0.19512	9.19011	0.446777	0.513849	0.999714
cua-1	WBGene00000834	-0.246656	6.48448	1.36553	0.260506	0.999714
cuc-1	WBGene00000835	-0.350926	2.85404	0.311655	0.584761	0.999714
cul-1	WBGene00000836	-0.0271767	7.04131	0.0107566	0.918747	0.999714
cul-2	WBGene00000837	-0.266903	6.76815	0.641896	0.435318	0.999714
cul-3	WBGene00000838	0.0451789	6.82242	0.0181554	0.894576	0.999714
cul-4	WBGene00000839	-0.235526	6.24536	0.644949	0.43425	0.999714
cul-5	WBGene00000840	0.0447256	5.85434	0.0270654	0.871484	0.999714
cul-6	WBGene00000841	1.21388	3.91183	2.44531	0.138365	0.999714
cup-2	WBGene00000843	-0.161975	6.58805	0.743099	0.402008	0.999714
cup-4	WBGene00000845	-1.25004	2.70441	3.04701	0.100973	0.999714
cup-5	WBGene00000846	-0.0936581	5.11168	0.0247755	0.876991	0.999714
cux-7	WBGene00000854	0.0346036	5.95922	0.0101086	0.921223	0.999714
cwn-1	WBGene00000857	-1.05205	3.5113	1.53064	0.234709	0.999714
cya-1	WBGene00000863	-0.372096	5.24384	0.520981	0.481333	0.999714
cyb-1	WBGene00000865	-0.288817	7.30862	0.163264	0.691772	0.999714
cyb-2.1	WBGene00000866	-0.665148	4.07166	0.337694	0.569644	0.999714
cyb-2.2	WBGene00000867	-0.559647	4.73796	0.219917	0.64573	0.999714
cyb-3	WBGene00000868	-1.09685	7.41394	1.06088	0.319057	0.999714
cyc-1	WBGene00000869	-0.00228985	8.25858	5.9588e-05	0.993941	0.999714
cyd-1	WBGene00000870	-1.53857	2.08041	1.78528	0.201078	0.999714
cye-1	WBGene00000871	-0.455156	6.17402	0.727844	0.406769	0.999714
cyk-1	WBGene00000872	0.453143	6.38148	3.6527	0.0749382	0.999714
cyk-3	WBGene00000874	0.0702705	6.34316	0.0928805	0.764662	0.999714
cyk-4	WBGene00000875	-0.114018	7.45065	0.0684827	0.797057	0.999714
cyl-1	WBGene00000876	-0.0175671	6.89714	0.00229301	0.962428	0.999714
cyn-1	WBGene00000877	-0.302561	7.67627	1.34213	0.26446	0.999714
cyn-2	WBGene00000878	0.457733	4.79077	1.24668	0.281453	0.999714
cyn-3	WBGene00000879	-0.340914	7.50003	2.62243	0.125831	0.999714
cyn-4	WBGene00000880	-0.286035	5.82472	0.486227	0.496097	0.999714
cyn-5	WBGene00000881	-0.169552	8.17961	0.129988	0.723385	0.999714
cyn-6	WBGene00000882	0.810138	6.41101	0.407174	0.532862	0.999714
cyn-7	WBGene00000883	-0.387124	9.91808	3.70405	0.0731228	0.999714
cyn-8	WBGene00000884	-0.831022	4.35106	4.06181	0.0618195	0.999714
cyn-9	WBGene00000885	-0.321929	5.23935	0.503181	0.488798	0.999714
cyn-10	WBGene00000886	-0.0468012	3.44287	0.00406621	0.949983	0.999714
cyn-11	WBGene00000887	-0.583258	3.30462	0.921659	0.351998	0.999714
cyn-12	WBGene00000888	-0.194172	5.72475	0.288572	0.59888	0.999714
cyn-13	WBGene00000889	-0.0936006	5.96492	0.0976327	0.758916	0.999714
sig-7	WBGene00000890	-0.219292	5.44972	0.344438	0.565857	0.999714
cyn-15	WBGene00000891	-0.147456	5.45451	0.238575	0.632178	0.999714
cyn-16	WBGene00000892	0.0321955	5.51478	0.0108949	0.918228	0.999714
cyn-17	WBGene00000893	0.203433	5.26032	0.0191588	0.891721	0.999714
dab-1	WBGene00000894	-0.49161	6.98154	2.11822	0.165809	0.999714
dac-1	WBGene00000895	-0.235288	2.76068	0.0417835	0.840733	0.999714
dad-1	WBGene00000896	-0.292785	4.73867	0.393044	0.539966	0.999714
daf-1	WBGene00000897	-0.153456	4.50678	0.108216	0.746653	0.999714
daf-2	WBGene00000898	0.468233	6.81064	2.48924	0.135119	0.999714
daf-3	WBGene00000899	0.157942	5.20889	0.436299	0.518757	0.999714
daf-4	WBGene00000900	0.111622	4.9272	0.0595099	0.81052	0.999714
daf-5	WBGene00000901	0.282179	5.71143	0.279047	0.604921	0.999714
daf-7	WBGene00000903	-0.120306	3.54218	0.0157359	0.90181	0.999714
daf-8	WBGene00000904	-0.487683	3.97416	1.04038	0.323624	0.999714
daf-12	WBGene00000908	-0.122431	4.07595	0.0357922	0.852437	0.999714
daf-14	WBGene00000910	0.209092	4.73519	0.217794	0.647316	0.999714
daf-15	WBGene00000911	-0.0253168	8.04047	0.00734684	0.932808	0.999714
daf-16	WBGene00000912	-0.0332769	6.15885	0.0238822	0.879209	0.999714
daf-18	WBGene00000913	-0.44421	7.63536	0.249432	0.624596	0.999714
daf-19	WBGene00000914	-0.0767362	3.7385	0.0249467	0.87657	0.999714
hsp-90	WBGene00000915	0.161316	12.2727	0.368586	0.552699	0.999714
daf-25	WBGene00000917	-0.446402	3.94177	0.806249	0.383174	0.999714
daf-31	WBGene00000923	-0.213244	6.57206	0.717898	0.40992	0.999714
dao-3	WBGene00000929	0.383162	5.15259	0.671853	0.425018	0.999714
dao-5	WBGene00000931	-0.286131	8.56158	2.48827	0.13519	0.999714
dap-3	WBGene00000933	-0.324629	5.51606	1.66309	0.216381	0.999714
daz-1	WBGene00000935	-0.581419	7.26902	0.874871	0.36417	0.999714
dbl-1	WBGene00000936	-0.220046	4.04193	0.119679	0.734104	0.999714
dbr-1	WBGene00000937	-0.165529	4.91854	0.206778	0.655704	0.999714
dcp-66	WBGene00000938	0.417173	6.86568	3.83942	0.0685802	0.999714
dcr-1	WBGene00000939	-0.0941455	7.36388	0.0818447	0.778658	0.999714
dcs-1	WBGene00000940	0.0118143	3.99416	0.000816165	0.977579	0.999714
ddp-1	WBGene00000941	-0.219139	6.91006	0.651693	0.431906	0.999714
deb-1	WBGene00000942	0.141653	7.99315	0.0800401	0.781043	0.999714
des-2	WBGene00000955	0.265142	3.01364	0.101222	0.754679	0.999714
dgk-1	WBGene00000958	1.3752	2.8937	1.68257	0.213844	0.999714
dgk-2	WBGene00000959	0.329947	4.80185	0.233495	0.635801	0.999714
dgn-1	WBGene00000961	-0.0795718	5.80601	0.0153496	0.903016	0.999714
dhc-1	WBGene00000962	0.229063	10.7673	1.01155	0.330207	0.999714
dhp-1	WBGene00000963	0.261731	4.25174	0.164093	0.691036	0.999714
dhp-2	WBGene00000964	-0.111496	4.24489	0.0196103	0.890462	0.999714
dhs-1	WBGene00000965	0.137658	4.70354	0.12446	0.72907	0.999714
dhs-2	WBGene00000966	-0.397535	4.12164	0.396497	0.538214	0.999714
dhs-3	WBGene00000967	-0.152433	5.633	0.0751231	0.787692	0.999714
dhs-5	WBGene00000969	0.297009	4.1621	0.112937	0.741399	0.999714
dhs-6	WBGene00000970	-0.0831248	7.07203	0.179235	0.677935	0.999714
dhs-9	WBGene00000973	0.460456	6.05009	1.34965	0.263181	0.999714
dhs-11	WBGene00000974	-0.672892	3.27956	1.50451	0.23856	0.999714
dhs-12	WBGene00000975	0.729189	5.3121	3.31853	0.0881527	0.999714
dhs-13	WBGene00000976	-0.5142	5.43138	3.35413	0.0866201	0.999714
dhs-14	WBGene00000977	-1.55479	4.1151	6.68245	0.0204897	0.999714
dhs-18	WBGene00000981	0.0869853	4.17935	0.034943	0.854177	0.999714
dhs-19	WBGene00000982	-0.0653005	3.26397	0.0184952	0.893601	0.999714
dhs-20	WBGene00000983	1.68702	2.72562	3.76544	0.0710198	0.999714
dhs-21	WBGene00000984	1.15035	4.19882	3.88695	0.0670648	0.999714
dhs-22	WBGene00000985	0.105396	6.1074	0.112305	0.742095	0.999714
dhs-24	WBGene00000987	0.307929	5.79976	1.4996	0.239293	0.999714
dhs-25	WBGene00000988	-0.537832	5.21238	2.28304	0.151215	0.999714
dhs-26	WBGene00000989	-1.80983	2.68081	1.10076	0.310424	0.999714
dhs-28	WBGene00000991	0.065829	7.13828	0.0166889	0.898897	0.999714
dhs-30	WBGene00000993	0.387761	4.10184	0.879235	0.363009	0.999714
dic-1	WBGene00000994	-0.330504	5.45965	0.751728	0.399352	0.999714
die-1	WBGene00000995	-0.451472	4.57112	1.46242	0.24494	0.999714
dif-1	WBGene00000996	-0.0850091	5.64525	0.115436	0.738668	0.999714
dig-1	WBGene00000998	0.250039	9.77824	0.225363	0.641703	0.999714
dim-1	WBGene00001000	0.121011	8.57057	0.059352	0.810766	0.999714
dis-3	WBGene00001001	0.0517413	6.93293	0.0335245	0.857131	0.999714
div-1	WBGene00001002	-0.592364	5.22325	1.16915	0.296361	0.999714
dlc-1	WBGene00001005	-0.251363	7.2922	1.29199	0.273209	0.999714
dlg-1	WBGene00001006	0.411988	7.10086	0.361605	0.55644	0.999714
dli-1	WBGene00001007	-0.126642	6.34786	0.324837	0.577007	0.999714
dlk-1	WBGene00001008	0.735593	5.99518	1.37647	0.258683	0.999714
dna-2	WBGene00001016	-0.194338	5.84647	0.127432	0.725996	0.999714
dnc-1	WBGene00001017	0.378971	7.76403	3.82921	0.068911	0.999714
dnc-2	WBGene00001018	-0.537778	5.18839	2.81972	0.113457	0.999714
dnj-1	WBGene00001019	-0.0493603	4.9912	0.0251802	0.875999	0.999714
dnj-2	WBGene00001020	0.416673	5.29215	1.43215	0.249667	0.999714
dnj-3	WBGene00001021	0.0806928	2.22864	0.0128015	0.911391	0.999714
dnj-4	WBGene00001022	-0.201623	4.06535	0.221814	0.64432	0.999714
dnj-5	WBGene00001023	0.110219	7.91003	0.0465155	0.832096	0.999714
dnj-7	WBGene00001025	0.429282	6.24429	0.495841	0.491935	0.999714
dnj-8	WBGene00001026	-0.00509543	5.28073	0.000196336	0.989002	0.999714
dnj-9	WBGene00001027	0.0688655	5.68314	0.0581076	0.81272	0.999714
dnj-10	WBGene00001028	-0.210235	5.91695	0.938646	0.347725	0.999714
dnj-11	WBGene00001029	-0.540424	7.78794	2.186	0.159605	0.999714
dnj-12	WBGene00001030	-0.120533	7.6989	0.219035	0.646388	0.999714
dnj-13	WBGene00001031	-0.86596	8.07404	5.21537	0.0371032	0.999714
dnj-14	WBGene00001032	-1.14984	3.99607	8.18881	0.0117209	0.930204
dnj-15	WBGene00001033	-0.0504452	3.59917	0.00958238	0.923294	0.999714
dnj-16	WBGene00001034	0.078764	6.13695	0.121073	0.732625	0.999714
dnj-17	WBGene00001035	-0.0977221	6.12268	0.0679009	0.7979	0.999714
dnj-18	WBGene00001036	-0.111754	5.51945	0.0701685	0.794635	0.999714
dnj-19	WBGene00001037	-0.0852279	8.48912	0.133141	0.720203	0.999714
dnj-20	WBGene00001038	0.0193664	7.25504	0.00338908	0.954332	0.999714
dnj-21	WBGene00001039	-0.766594	2.75185	0.968257	0.340453	0.999714
dnj-22	WBGene00001040	0.26575	5.65592	0.350375	0.562565	0.999714
dnj-23	WBGene00001041	-0.253172	5.44498	0.340591	0.568011	0.999714
dnj-24	WBGene00001042	0.0453605	6.16921	0.00339365	0.954301	0.999714
dnj-25	WBGene00001043	-0.194116	5.68351	0.50508	0.487992	0.999714
dnj-26	WBGene00001044	-0.537695	2.99772	0.30784	0.587046	0.999714
dnj-27	WBGene00001045	-0.190423	5.61418	0.0761435	0.786293	0.999714
dnj-28	WBGene00001046	-0.316041	5.00247	0.55952	0.465821	0.999714
dnj-29	WBGene00001047	-0.073482	8.0319	0.0566051	0.815108	0.999714
dnj-30	WBGene00001048	-0.207135	4.78455	0.382091	0.545598	0.999714
dog-1	WBGene00001049	0.0460127	5.60437	0.0198066	0.889919	0.999714
dom-3	WBGene00001050	-0.0352077	4.28927	0.00554231	0.941622	0.999714
cks-1	WBGene00001051	-0.529376	3.84003	0.316706	0.581765	0.999714
dpf-1	WBGene00001054	-0.574321	4.02638	0.494982	0.492305	0.999714
dpf-2	WBGene00001055	0.449547	5.05602	2.21218	0.157286	0.999714
dpf-3	WBGene00001056	-0.080166	6.90588	0.0778444	0.783984	0.999714
dpf-4	WBGene00001057	-0.0295159	6.15417	0.017332	0.89698	0.999714
dpf-5	WBGene00001058	-0.138026	6.61937	0.316043	0.582156	0.999714
dpf-6	WBGene00001059	0.308457	5.62799	0.158882	0.695707	0.999714
dpf-7	WBGene00001060	-0.317304	4.66327	0.294847	0.59497	0.999714
dpl-1	WBGene00001061	-0.783707	5.72932	1.17151	0.29589	0.999714
dpy-1	WBGene00001063	0.634857	3.26247	0.0985048	0.757879	0.999714
dpy-2	WBGene00001064	1.60036	6.13917	0.837799	0.374258	0.999714
dpy-4	WBGene00001066	-0.105738	11.1896	0.00359916	0.952939	0.999714
dpy-5	WBGene00001067	-0.146669	11.2851	0.00688142	0.934966	0.999714
dpy-6	WBGene00001068	1.30927	6.7681	0.590762	0.453851	0.999714
dpy-8	WBGene00001070	1.40887	8.12737	0.607715	0.447566	0.999714
dpy-10	WBGene00001072	1.25995	5.8476	0.677177	0.423228	0.999714
dpy-11	WBGene00001073	-0.0134598	7.50733	0.000403856	0.984227	0.999714
dpy-13	WBGene00001074	-0.039002	10.9264	0.000521371	0.982079	0.999714
dpy-17	WBGene00001076	0.923558	2.95284	1.45717	0.245751	0.999714
dpy-18	WBGene00001077	0.177636	7.91161	0.024988	0.876469	0.999714
dpy-19	WBGene00001078	-0.303368	3.324	0.119953	0.733813	0.999714
dpy-20	WBGene00001079	0.312699	4.40809	0.0577331	0.813312	0.999714
dpy-21	WBGene00001080	0.246785	7.7495	0.643413	0.434786	0.999714
dpy-22	WBGene00001081	0.163488	7.06471	0.215976	0.648682	0.999714
dpy-23	WBGene00001082	-0.400556	5.2982	1.36314	0.260905	0.999714
dpy-26	WBGene00001085	-0.150896	7.42629	0.27657	0.606514	0.999714
dpy-27	WBGene00001086	-0.0661643	6.01184	0.033737	0.856685	0.999714
dpy-28	WBGene00001087	-0.140701	6.39721	0.317486	0.581305	0.999714
dpy-30	WBGene00001088	-0.180473	4.93744	0.353769	0.5607	0.999714
dre-1	WBGene00001089	0.0474895	6.18099	0.00303911	0.956751	0.999714
drh-1	WBGene00001090	-0.132221	6.69948	0.351486	0.561953	0.999714
dro-1	WBGene00001092	-0.457025	4.86408	0.403146	0.53487	0.999714
drp-1	WBGene00001093	0.0276188	6.61837	0.00782414	0.930666	0.999714
dars-1	WBGene00001094	-0.098048	7.56097	0.222124	0.644091	0.999714
dars-2	WBGene00001095	-0.155894	3.80992	0.102804	0.752837	0.999714
dsc-4	WBGene00001099	0.664645	7.1813	0.657357	0.429953	0.999714
dsh-1	WBGene00001101	-0.591675	4.44967	2.5561	0.130356	0.999714
dsh-2	WBGene00001102	-0.469046	5.70322	0.477694	0.499844	0.999714
duo-1	WBGene00001110	-0.00486942	5.19903	7.22804e-05	0.993327	0.999714
duo-3	WBGene00001112	-0.244768	5.5615	0.223201	0.643294	0.999714
dur-1	WBGene00001113	0.166952	6.42973	0.0212934	0.885892	0.999714
dyb-1	WBGene00001115	0.155556	3.31614	0.0593348	0.810793	0.999714
dyc-1	WBGene00001116	-0.507045	3.71014	0.432265	0.52067	0.999714
dyf-2	WBGene00001118	-0.165843	2.62693	0.0366732	0.850656	0.999714
dyf-3	WBGene00001119	0.797879	3.09218	1.65229	0.217805	0.999714
dyn-1	WBGene00001130	-0.183268	6.65429	0.344674	0.565725	0.999714
dys-1	WBGene00001131	-0.150428	7.54581	0.0335769	0.857021	0.999714
alp-1	WBGene00001132	0.000250643	7.06011	1.51278e-07	0.999695	0.999854
eat-3	WBGene00001134	-0.109908	7.34061	0.305526	0.588441	0.999714
eat-6	WBGene00001137	0.121744	9.69798	0.207321	0.655284	0.999714
eat-16	WBGene00001145	0.131138	4.3522	0.0552122	0.817352	0.999714
eat-20	WBGene00001148	-0.360184	6.26174	0.387945	0.542574	0.999714
bcat-1	WBGene00001149	-0.129539	8.69129	0.0796423	0.781573	0.999714
ech-1.1	WBGene00001150	-0.145549	2.46371	0.0458783	0.833232	0.999714
ech-2	WBGene00001151	-0.68714	4.83511	6.26641	0.0241146	0.999714
ech-3	WBGene00001152	-0.0310335	3.19818	0.00304057	0.956741	0.999714
ech-4	WBGene00001153	-0.292327	6.50458	1.71613	0.209561	0.999714
ech-5	WBGene00001154	-0.0043454	5.16977	0.000128975	0.991086	0.999714
ech-6	WBGene00001155	-0.51215	8.57649	0.988219	0.335674	0.999714
ech-7	WBGene00001156	-0.764754	4.33889	2.47308	0.136302	0.999714
ech-8	WBGene00001157	-1.13346	2.88801	2.48508	0.135423	0.999714
efk-1	WBGene00001160	-0.103055	7.04464	0.117028	0.736944	0.999714
efl-1	WBGene00001161	-0.417323	5.49438	0.518902	0.482195	0.999714
efl-2	WBGene00001162	-0.994003	3.37341	4.65804	0.0472234	0.999714
efn-2	WBGene00001163	0.640623	2.72664	0.337709	0.569635	0.999714
efn-4	WBGene00001165	-0.732912	3.00026	1.3846	0.25734	0.999714
eftu-2	WBGene00001166	-0.0348757	7.62357	0.0360528	0.851908	0.999714
eef-2	WBGene00001167	0.348986	12.8294	1.88596	0.189491	0.999714
eef-1A.1	WBGene00001168	0.259726	13.5566	1.92142	0.185613	0.999714
eef-1A.2	WBGene00001169	0.289056	10.7496	0.10737	0.747609	0.999714
egl-3	WBGene00001172	0.383983	6.77702	0.689112	0.419259	0.999714
egl-4	WBGene00001173	0.2111	8.09271	0.646771	0.433615	0.999714
egl-8	WBGene00001177	0.0840882	6.90651	0.0197354	0.890115	0.999714
egl-9	WBGene00001178	0.00855588	4.6521	0.000398134	0.984339	0.999714
egl-10	WBGene00001179	0.362247	3.84296	0.491691	0.493724	0.999714
egl-13	WBGene00001182	0.175046	4.15046	0.049366	0.827115	0.999714
egl-15	WBGene00001184	-0.232287	4.62979	0.0681868	0.797485	0.999714
egl-18	WBGene00001186	-0.37999	3.12213	0.217912	0.647228	0.999714
egl-19	WBGene00001187	0.156601	6.00445	0.048379	0.828822	0.999714
egl-20	WBGene00001188	1.0569	2.38493	1.25593	0.279742	0.999714
egl-21	WBGene00001189	0.453198	6.79357	0.736361	0.4041	0.999714
egl-23	WBGene00001190	0.500543	3.70182	0.914314	0.353869	0.999714
egl-26	WBGene00001193	-0.578276	2.81639	0.746773	0.400874	0.999714
egl-27	WBGene00001194	0.183461	7.20405	0.654552	0.430918	0.999714
egl-30	WBGene00001196	0.207196	7.29415	0.140342	0.713094	0.999714
egl-44	WBGene00001208	0.287614	4.99085	0.244021	0.628348	0.999714
egl-45	WBGene00001209	-0.222144	9.36037	0.878595	0.363179	0.999714
ego-1	WBGene00001214	-0.258343	7.2901	0.360864	0.556841	0.999714
ego-2	WBGene00001215	-0.0428011	7.24688	0.0374712	0.849061	0.999714
ehs-1	WBGene00001224	0.159328	5.80503	0.207924	0.654818	0.999714
eif-3.B	WBGene00001225	-0.313448	8.08443	1.1403	0.302184	0.999714
eif-3.C	WBGene00001226	-0.277627	9.20826	1.71768	0.209366	0.999714
eif-3.D	WBGene00001227	0.1011	8.08589	0.288526	0.598909	0.999714
eif-3.E	WBGene00001228	-0.140851	6.73688	0.435576	0.519099	0.999714
eif-3.F	WBGene00001229	-0.152427	6.01332	0.149926	0.70395	0.999714
eif-3.G	WBGene00001230	-0.14338	7.03431	0.422596	0.525307	0.999714
eif-3.H	WBGene00001231	-0.135946	5.79834	0.271434	0.609845	0.999714
eif-3.I	WBGene00001232	-0.338355	7.77454	2.57303	0.129182	0.999714
eif-3.K	WBGene00001233	-0.138378	5.52784	0.12255	0.731068	0.999714
eif-6	WBGene00001234	-0.0495815	6.54082	0.041896	0.840522	0.999714
elb-1	WBGene00001235	-0.820827	4.78592	4.86656	0.0431001	0.999714
elc-1	WBGene00001236	-0.221701	5.23299	0.370895	0.551472	0.999714
elo-1	WBGene00001239	-0.805715	7.43217	14.5171	0.00165941	0.407211
elo-2	WBGene00001240	-1.58807	5.45678	12.0677	0.00332452	0.502862
elo-3	WBGene00001241	-0.261248	6.34555	0.897726	0.358149	0.999714
elo-4	WBGene00001242	0.836034	3.00491	0.669538	0.4258	0.999714
elo-5	WBGene00001243	-1.11476	5.54981	10.0773	0.00617081	0.70027
elo-6	WBGene00001244	-1.70272	6.24303	27.855	8.76224e-05	0.058014
elo-8	WBGene00001246	1.15929	3.22715	2.59275	0.127832	0.999714
elo-9	WBGene00001247	-0.218914	3.01201	0.138193	0.715193	0.999714
elp-1	WBGene00001248	0.0942258	3.32346	0.0159218	0.901235	0.999714
elt-1	WBGene00001249	0.806308	3.1627	1.81744	0.197281	0.999714
elt-2	WBGene00001250	-0.64995	3.33947	0.959156	0.342665	0.999714
elt-3	WBGene00001251	1.11702	3.26353	2.65861	0.123443	0.999714
emb-4	WBGene00001258	-0.109194	7.96365	0.237905	0.632654	0.999714
emb-5	WBGene00001259	-0.239236	8.37935	0.629164	0.439816	0.999714
emb-8	WBGene00001262	0.167946	7.4552	0.611271	0.446266	0.999714
emb-9	WBGene00001263	0.304341	10.6293	0.241379	0.6302	0.999714
emb-27	WBGene00001281	-0.453071	5.2009	0.770466	0.393677	0.999714
emb-30	WBGene00001284	-0.410645	6.57609	2.6842	0.121788	0.999714
emo-1	WBGene00001303	-0.962312	5.35678	9.5995	0.00721861	0.749835
emr-1	WBGene00001309	-0.439616	4.79242	0.834932	0.375056	0.999714
ent-1	WBGene00001320	-0.456801	6.45835	3.12465	0.0970916	0.999714
eor-1	WBGene00001324	-0.154561	5.03697	0.127368	0.726062	0.999714
eor-2	WBGene00001325	0.22649	4.10752	0.343122	0.566592	0.999714
epi-1	WBGene00001328	-0.0513253	9.64539	0.0119794	0.914271	0.999714
epn-1	WBGene00001329	0.126872	6.29119	0.0870261	0.771966	0.999714
eps-8	WBGene00001330	0.477888	6.89763	0.386018	0.543566	0.999714
erd-2.1	WBGene00001331	0.0904727	4.81089	0.0196195	0.890436	0.999714
eri-1	WBGene00001332	-0.310324	4.87947	0.342082	0.567174	0.999714
erm-1	WBGene00001333	-0.0724001	8.40721	0.0611946	0.807914	0.999714
ero-1	WBGene00001334	0.441096	6.36614	1.66981	0.215501	0.999714
F35A5.8	WBGene00001335	0.199697	3.08774	0.169811	0.686008	0.999714
qars-1	WBGene00001336	-0.022257	7.81706	0.0159165	0.901251	0.999714
ears-1	WBGene00001337	-0.0381888	8.64943	0.0539835	0.819357	0.999714
ears-2	WBGene00001338	-0.232476	3.68135	0.208179	0.654622	0.999714
etr-1	WBGene00001340	-0.266359	5.89828	1.25526	0.279866	0.999714
fos-1	WBGene00001345	0.803791	6.16021	1.81722	0.197308	0.999714
evl-14	WBGene00001352	-0.0186069	6.93999	0.00343602	0.954017	0.999714
evl-20	WBGene00001358	-0.259856	2.77908	0.084935	0.77464	0.999714
exc-4	WBGene00001365	-0.111159	4.99735	0.102931	0.752691	0.999714
exc-5	WBGene00001366	0.208556	4.67574	0.0652315	0.801819	0.999714
exc-7	WBGene00001368	-0.57359	4.11973	0.982821	0.336956	0.999714
exl-1	WBGene00001371	0.0209053	5.34464	0.00526255	0.943111	0.999714
exo-3	WBGene00001372	-0.597091	5.75439	1.19063	0.292125	0.999714
exp-2	WBGene00001374	-0.0278779	2.25376	0.000542916	0.981712	0.999714
far-1	WBGene00001385	0.220939	9.42972	0.277323	0.606028	0.999714
far-2	WBGene00001386	-0.0419297	11.4003	0.0343363	0.855432	0.999714
far-3	WBGene00001387	1.48198	4.65661	2.07007	0.1704	0.999714
far-5	WBGene00001389	0.40385	3.66264	0.194695	0.665222	0.999714
far-6	WBGene00001390	-0.252992	7.01521	0.439384	0.517303	0.999714
far-8	WBGene00001392	0.36616	6.3861	0.888615	0.360532	0.999714
fat-1	WBGene00001393	0.0969049	7.61372	0.241599	0.630045	0.999714
fat-2	WBGene00001394	-0.024014	8.27779	0.00756111	0.931838	0.999714
fat-3	WBGene00001395	0.315762	6.80879	1.47776	0.242589	0.999714
fat-4	WBGene00001396	-0.220626	7.26994	0.759915	0.396857	0.999714
fat-5	WBGene00001397	-2.53046	4.51613	18.4684	0.000611466	0.229396
fat-6	WBGene00001398	-1.67801	8.26242	26.8878	0.000104746	0.058619
fat-7	WBGene00001399	-1.42288	6.60894	5.95227	0.0273462	0.999714
fbf-1	WBGene00001401	0.249028	4.26445	0.36793	0.553048	0.999714
fbf-2	WBGene00001402	0.148655	4.60499	0.160821	0.693958	0.999714
fbl-1	WBGene00001403	-0.15831	4.36651	0.0687847	0.79662	0.999714
fbp-1	WBGene00001404	-0.214939	6.68465	0.835593	0.374871	0.999714
fce-1	WBGene00001405	-0.253526	5.95549	0.987306	0.33589	0.999714
fce-2	WBGene00001406	-0.316545	4.47463	0.681337	0.421838	0.999714
feh-1	WBGene00001410	0.0672563	4.56282	0.00759435	0.931689	0.999714
fem-1	WBGene00001411	0.231061	5.99436	1.26256	0.278525	0.999714
fem-2	WBGene00001412	-0.0808097	5.39031	0.0216433	0.884965	0.999714
fem-3	WBGene00001413	-0.34751	3.49252	0.0949308	0.762164	0.999714
fer-1	WBGene00001414	0.732161	5.78565	0.632186	0.438742	0.999714
fib-1	WBGene00001423	-0.238626	9.39761	0.578363	0.458539	0.999714
fis-2	WBGene00001425	0.211723	3.92279	0.156613	0.69777	0.999714
fkb-1	WBGene00001426	-0.455468	6.07793	2.24855	0.154133	0.999714
fkb-2	WBGene00001427	-0.263841	6.65699	1.53761	0.233695	0.999714
fkb-3	WBGene00001428	-0.446912	7.11916	0.176922	0.679893	0.999714
fkb-4	WBGene00001429	-0.535007	4.33478	0.153925	0.700236	0.999714
fkb-5	WBGene00001430	-0.0542525	7.51431	0.00252568	0.96057	0.999714
fkb-6	WBGene00001431	-0.132579	7.95551	0.322535	0.578345	0.999714
fkh-7	WBGene00001439	1.19915	6.09806	2.98264	0.104333	0.999714
fkh-9	WBGene00001441	1.09903	5.11359	1.67524	0.214795	0.999714
fli-1	WBGene00001443	0.266302	6.76434	1.86089	0.192296	0.999714
flp-1	WBGene00001444	-0.0308534	5.55544	0.00244533	0.961202	0.999714
flp-3	WBGene00001446	0.14106	4.50321	0.0520378	0.822582	0.999714
flp-6	WBGene00001449	0.0655634	5.63605	0.0153838	0.902909	0.999714
flp-9	WBGene00001452	0.342583	3.63574	0.181239	0.676251	0.999714
flp-14	WBGene00001457	0.756117	6.4489	3.13971	0.0963598	0.999714
flp-16	WBGene00001459	0.487767	3.62707	0.515917	0.483437	0.999714
flp-17	WBGene00001460	0.915587	4.10098	1.7435	0.20615	0.999714
flp-18	WBGene00001461	0.577778	4.52049	0.885703	0.361298	0.999714
flr-1	WBGene00001465	-0.0440101	2.42919	0.00227033	0.962614	0.999714
baz-2	WBGene00001470	-0.341614	5.05722	0.643041	0.434916	0.999714
fmi-1	WBGene00001475	0.458315	3.66734	0.381388	0.545963	0.999714
fmo-1	WBGene00001476	1.21817	4.33257	4.27213	0.0561361	0.999714
fmo-3	WBGene00001478	0.183566	4.40473	0.0811319	0.779597	0.999714
fmo-4	WBGene00001479	0.499815	6.83175	0.648728	0.432934	0.999714
fmo-5	WBGene00001480	0.359306	4.98381	0.494792	0.492386	0.999714
fog-1	WBGene00001481	0.498356	4.37275	0.979429	0.337766	0.999714
fog-2	WBGene00001482	0.221106	3.32267	0.036273	0.851462	0.999714
fre-1	WBGene00001485	-0.567179	4.32393	0.904758	0.356326	0.999714
frh-1	WBGene00001486	0.153396	2.41891	0.0727726	0.820014	0.999714
frk-1	WBGene00001487	0.619117	3.20502	0.565389	0.463532	0.999714
frm-1	WBGene00001488	-0.0363049	8.88777	0.015133	0.903699	0.999714
frm-2	WBGene00001489	0.286199	4.97538	0.190606	0.668524	0.999714
frm-3	WBGene00001490	-2.04451	2.60923	4.35149	0.0541528	0.999714
frm-4	WBGene00001491	-0.00121796	6.39416	2.05947e-05	0.996438	0.999714
frm-5.1	WBGene00001492	0.608756	3.88841	0.854324	0.369711	0.999714
frm-7	WBGene00001493	0.0158636	6.77904	0.00186788	0.966087	0.999714
frm-8	WBGene00001494	0.562156	2.82455	0.575516	0.459628	0.999714
frm-9	WBGene00001495	1.7213	2.55485	2.39803	0.141966	0.999714
frm-10	WBGene00001496	0.250014	5.94199	1.13679	0.302903	0.999714
fars-1	WBGene00001497	-0.213708	6.99997	1.4462	0.247458	0.999714
fars-3	WBGene00001498	0.0844805	7.06111	0.208522	0.654358	0.999714
fsn-1	WBGene00001499	-0.488853	4.95406	0.348869	0.563396	0.999714
ftn-1	WBGene00001500	0.970687	4.81306	1.02973	0.326035	0.999714
ftn-2	WBGene00001501	-0.584715	8.80551	3.00497	0.103152	0.999714
ftt-2	WBGene00001502	0.192401	8.33246	0.155416	0.698864	0.999714
fum-1	WBGene00001503	-0.324362	8.05065	1.67634	0.214652	0.999714
fut-1	WBGene00001505	0.336361	3.16025	0.141667	0.711809	0.999714
fut-8	WBGene00001508	-0.823699	3.20561	1.30828	0.270324	0.999714
fzo-1	WBGene00001509	-0.170237	5.90608	0.242402	0.629481	0.999714
fzr-1	WBGene00001510	-0.267537	5.75886	0.514496	0.48403	0.999714
fzy-1	WBGene00001511	-0.362719	5.67897	0.240839	0.63058	0.999714
gad-1	WBGene00001513	-0.447023	6.79124	0.720103	0.409219	0.999714
xnd-1	WBGene00001514	-0.252928	6.43571	0.177084	0.679755	0.999714
gap-1	WBGene00001515	1.49034	3.55051	2.34536	0.146113	0.999714
gap-2	WBGene00001516	-0.0228111	5.27579	0.00416147	0.949402	0.999714
gar-2	WBGene00001518	0.837253	2.93293	1.03408	0.325048	0.999714
gar-3	WBGene00001519	0.188311	3.05688	0.0319175	0.860558	0.999714
gas-1	WBGene00001520	-0.11313	7.43827	0.0589744	0.811357	0.999714
gbh-1	WBGene00001522	-0.0750758	4.16392	0.0343952	0.85531	0.999714
gbh-2	WBGene00001523	0.847025	3.41628	1.4828	0.241823	0.999714
gck-1	WBGene00001526	-0.145509	5.61193	0.355566	0.559717	0.999714
gcs-1	WBGene00001527	0.201433	6.25739	1.10212	0.310135	0.999714
gcy-11	WBGene00001537	1.98444	3.42337	17.0868	0.000853907	0.274575
gcy-12	WBGene00001538	-0.00930565	6.29675	0.000375238	0.984796	0.999714
gdi-1	WBGene00001558	-0.0934874	8.18541	0.106909	0.748131	0.999714
gei-1	WBGene00001559	0.129933	5.21443	0.0214032	0.8856	0.999714
gei-3	WBGene00001560	0.0808022	6.79555	0.0442921	0.836094	0.999714
gei-4	WBGene00001561	0.0541473	7.26689	0.0318465	0.860711	0.999714
lin-66	WBGene00001562	0.292967	6.10595	0.785262	0.389282	0.999714
gei-6	WBGene00001563	-0.0276571	6.75781	0.00627355	0.937898	0.999714
icl-1	WBGene00001564	1.20164	11.3134	4.72566	0.0458379	0.999714
gei-8	WBGene00001565	-0.124681	6.32054	0.200092	0.660928	0.999714
acdh-13	WBGene00001566	-0.188077	5.27167	0.43999	0.517018	0.999714
snpc-4	WBGene00001568	-0.0405023	6.68055	0.0187188	0.892964	0.999714
meg-3	WBGene00001569	-2.85251	4.50509	2.13395	0.164343	0.999714
gei-13	WBGene00001570	0.73925	4.80634	0.306122	0.588081	0.999714
gei-14	WBGene00001571	-0.183381	5.43922	0.0678162	0.798023	0.999714
gei-15	WBGene00001572	-0.137036	5.06	0.0535461	0.820076	0.999714
gei-17	WBGene00001574	0.119875	7.08758	0.256371	0.619857	0.999714
gem-4	WBGene00001577	1.26786	4.77094	2.65777	0.123498	0.999714
ges-1	WBGene00001578	-0.149551	5.43096	0.0707737	0.793773	0.999714
gex-2	WBGene00001579	-0.210245	5.88925	0.398876	0.537013	0.999714
gex-3	WBGene00001580	0.200231	6.10927	0.188831	0.669971	0.999714
gfi-1	WBGene00001581	-0.259835	8.40557	0.209907	0.653294	0.999714
gfi-2	WBGene00001582	-0.211305	6.30216	1.21007	0.288362	0.999714
gfi-3	WBGene00001583	-0.910794	3.49785	1.79377	0.200067	0.999714
nrde-4	WBGene00001584	0.294114	6.42801	0.40254	0.535173	0.999714
gfl-1	WBGene00001585	-0.0175513	3.44088	0.000458318	0.983197	0.999714
gip-1	WBGene00001589	-0.311578	5.3192	1.44366	0.247856	0.999714
C45G3.3	WBGene00001590	-0.968686	3.62865	3.03991	0.101337	0.999714
glc-1	WBGene00001591	-0.144703	3.07951	0.0316867	0.861057	0.999714
glc-2	WBGene00001592	0.10639	2.91621	0.0303137	0.864068	0.999714
gld-1	WBGene00001595	-0.266816	8.14192	0.1157	0.738381	0.999714
gld-2	WBGene00001596	-0.106968	7.40266	0.109415	0.745307	0.999714
gld-3	WBGene00001597	-0.369758	6.93175	0.22254	0.643783	0.999714
glh-1	WBGene00001598	-0.115123	9.17612	0.234806	0.634861	0.999714
glh-2	WBGene00001599	-0.724119	6.45944	0.913136	0.354171	0.999714
glh-3	WBGene00001600	-0.0605209	5.18642	0.0186203	0.893244	0.999714
glh-4	WBGene00001601	-0.0727534	7.4542	0.0722284	0.791717	0.999714
gln-1	WBGene00001602	-0.415387	4.21166	1.0918	0.312336	0.999714
gln-2	WBGene00001603	0.670461	5.06951	1.85602	0.192846	0.999714
gln-3	WBGene00001604	-0.0392614	8.82425	0.0133812	0.909416	0.999714
gln-5	WBGene00001606	-0.521861	6.25887	0.180285	0.677052	0.999714
gln-6	WBGene00001607	-0.537249	7.01085	0.178772	0.678326	0.999714
glp-1	WBGene00001609	-0.368425	7.16456	0.333388	0.572088	0.999714
glr-4	WBGene00001615	0.296593	3.73411	0.118499	0.735363	0.999714
glr-5	WBGene00001616	0.401916	3.14131	0.339455	0.56865	0.999714
glt-1	WBGene00001620	-0.277444	7.62406	0.452205	0.51134	0.999714
glt-3	WBGene00001621	0.56385	3.46385	0.607814	0.44753	0.999714
glt-4	WBGene00001622	-0.231988	3.20831	0.110432	0.744172	0.999714
gly-2	WBGene00001627	0.133819	4.25282	0.0711167	0.793286	0.999714
gly-3	WBGene00001628	-0.212534	6.44397	0.731906	0.405493	0.999714
gly-4	WBGene00001629	0.047839	5.37211	0.0140452	0.907207	0.999714
gly-5	WBGene00001630	-0.0388131	6.75669	0.0139428	0.907544	0.999714
gly-6	WBGene00001631	0.535245	5.67784	0.54422	0.471877	0.999714
gly-7	WBGene00001632	0.111024	6.17575	0.268504	0.611765	0.999714
gly-8	WBGene00001633	-0.129755	7.58192	0.0245564	0.877531	0.999714
gly-10	WBGene00001635	-0.111735	6.00045	0.257042	0.619404	0.999714
gly-11	WBGene00001636	0.720973	3.82174	0.798327	0.385462	0.999714
gly-12	WBGene00001637	0.125254	3.47784	0.0389231	0.846204	0.999714
gly-13	WBGene00001638	-0.790341	3.86497	2.10104	0.16743	0.999714
gly-20	WBGene00001645	-0.0497796	6.55279	0.0242973	0.878173	0.999714
gna-2	WBGene00001647	-0.839013	4.76774	0.479869	0.498884	0.999714
goa-1	WBGene00001648	0.037706	6.80944	0.031096	0.862344	0.999714
gob-1	WBGene00001649	0.306501	5.78705	0.757893	0.397471	0.999714
gon-1	WBGene00001650	-0.0640636	6.61843	0.00736477	0.932726	0.999714
gon-2	WBGene00001651	0.499247	7.16137	2.30724	0.149208	0.999714
gon-4	WBGene00001653	0.0198269	6.57291	0.00088828	0.976609	0.999714
gop-1	WBGene00001660	0.0343721	4.86439	0.0110356	0.917703	0.999714
gop-2	WBGene00001661	-0.354381	5.64874	0.975389	0.338734	0.999714
gop-3	WBGene00001662	-0.0655284	5.41791	0.0600109	0.809741	0.999714
gpa-7	WBGene00001669	-0.271416	2.77543	0.0883309	0.770315	0.999714
gpa-12	WBGene00001674	1.43917	2.93525	3.59832	0.0769197	0.999714
gpa-16	WBGene00001678	-0.223174	5.35216	0.35563	0.559683	0.999714
gpb-1	WBGene00001679	-0.229167	6.4801	0.364354	0.554961	0.999714
gpb-2	WBGene00001680	-0.400079	3.07045	0.30436	0.589146	0.999714
gpc-2	WBGene00001682	-0.804734	3.84733	3.4016	0.084625	0.999714
gpd-1	WBGene00001683	-0.572226	4.75899	0.344425	0.565864	0.999714
gpd-2	WBGene00001684	-0.145532	7.52116	0.182378	0.675299	0.999714
gpd-3	WBGene00001685	0.0847748	7.88083	0.074404	0.788684	0.999714
gpd-4	WBGene00001686	-0.362199	4.42752	0.168042	0.687553	0.999714
gpr-1	WBGene00001688	-0.328432	4.29127	0.740417	0.402838	0.999714
gpr-2	WBGene00001689	0.219402	4.90856	0.535971	0.475197	0.999714
grd-1	WBGene00001690	-0.00295471	5.96574	4.70157e-06	0.998298	0.999714
grd-3	WBGene00001692	-0.416409	5.06225	0.523439	0.480318	0.999714
grd-5	WBGene00001694	-0.316381	7.01483	0.263702	0.614939	0.999714
grd-6	WBGene00001695	-0.886984	6.43065	0.322322	0.57847	0.999714
grd-10	WBGene00001699	0.514124	3.49476	0.321963	0.578679	0.999714
grd-13	WBGene00001702	-0.297059	2.90616	0.0461426	0.83276	0.999714
grd-14	WBGene00001703	-0.0558641	6.17385	0.00192774	0.965548	0.999714
grh-1	WBGene00001707	0.238539	4.66747	0.0519442	0.822738	0.999714
grk-1	WBGene00001708	-0.760618	4.70054	9.58617	0.00725064	0.749835
grk-2	WBGene00001709	-0.0918706	3.24227	0.036188	0.851634	0.999714
grl-4	WBGene00001713	0.409235	6.51822	0.18337	0.674472	0.999714
grl-7	WBGene00001716	0.737191	8.45959	0.182874	0.674886	0.999714
grl-16	WBGene00001725	-0.236959	10.3506	0.0219818	0.884076	0.999714
grl-21	WBGene00001730	0.966554	4.51104	0.402423	0.535231	0.999714
gro-1	WBGene00001740	0.163246	3.9873	0.203464	0.65828	0.999714
grp-1	WBGene00001743	-0.106875	5.20682	0.0548608	0.817923	0.999714
gars-1	WBGene00001744	-0.336833	7.86279	2.40529	0.141405	0.999714
gsa-1	WBGene00001745	0.156086	6.0131	0.0428056	0.838826	0.999714
gsk-3	WBGene00001746	0.188892	5.50181	0.676684	0.423393	0.999714
gsp-1	WBGene00001747	-0.0884508	6.56826	0.160888	0.693898	0.999714
gsp-2	WBGene00001748	-0.0791083	7.85236	0.177723	0.679213	0.999714
gst-1	WBGene00001749	0.29337	9.02041	1.60751	0.223838	0.999714
gst-4	WBGene00001752	0.0456164	5.01608	0.0120015	0.914192	0.999714
gst-5	WBGene00001753	0.228884	5.23475	0.142425	0.711077	0.999714
gst-6	WBGene00001754	0.99834	3.77363	1.18344	0.293532	0.999714
gst-7	WBGene00001755	0.376137	5.79137	0.746457	0.400971	0.999714
gst-10	WBGene00001758	0.56371	6.55817	2.31956	0.148199	0.999714
gst-13	WBGene00001761	0.687146	4.89577	2.83479	0.112573	0.999714
gst-20	WBGene00001768	1.41218	4.90455	3.40861	0.0843355	0.999714
gst-24	WBGene00001772	4.49272	6.70817	34.0288	3.06788e-05	0.02384
gst-26	WBGene00001774	-0.713836	6.24097	1.72476	0.208478	0.999714
gst-27	WBGene00001775	-0.426978	5.74351	1.24483	0.281796	0.999714
gst-28	WBGene00001776	0.251782	3.87592	0.276916	0.60629	0.999714
gst-36	WBGene00001784	-0.157112	6.05277	0.129716	0.723661	0.999714
gst-38	WBGene00001786	-0.485991	3.1084	0.124455	0.729076	0.999714
gst-42	WBGene00001790	0.570499	4.37651	1.532	0.23451	0.999714
gsy-1	WBGene00001793	-0.0896592	7.18171	0.0886806	0.769875	0.999714
gta-1	WBGene00001794	0.0604389	8.12092	0.0361532	0.851705	0.999714
gtl-1	WBGene00001795	-0.0300071	5.916	0.0019776	0.965106	0.999714
gtl-2	WBGene00001796	1.19888	4.08601	9.12051	0.0084781	0.790583
gut-2	WBGene00001808	-0.00603059	3.17465	5.25003e-05	0.994313	0.999714
haf-1	WBGene00001811	0.0496965	3.40248	0.00872076	0.926812	0.999714
haf-2	WBGene00001812	0.063542	7.26814	0.0702579	0.794507	0.999714
haf-3	WBGene00001813	-0.233897	5.91757	0.985314	0.336363	0.999714
haf-4	WBGene00001814	0.253271	6.98871	0.0600887	0.80962	0.999714
hmt-1	WBGene00001815	-0.527014	6.11444	6.36702	0.0231745	0.999714
haf-6	WBGene00001816	-0.480727	5.02105	3.14666	0.0960242	0.999714
haf-7	WBGene00001817	1.18603	5.18416	2.85276	0.111531	0.999714
haf-9	WBGene00001819	0.298858	6.99096	0.0861651	0.773063	0.999714
hap-1	WBGene00001823	-0.123753	2.99579	0.0415628	0.841148	0.999714
hbl-1	WBGene00001824	0.30405	3.4199	0.143336	0.7102	0.999714
hcf-1	WBGene00001827	-0.273736	6.72066	0.335933	0.570641	0.999714
hcp-1	WBGene00001829	0.0640323	8.51049	0.0114098	0.916325	0.999714
hcp-2	WBGene00001830	0.106549	7.63782	0.0733397	0.790162	0.999714
hcp-3	WBGene00001831	-0.211992	5.33978	0.117819	0.736093	0.999714
hcp-4	WBGene00001832	-0.0106456	6.89727	0.000536044	0.981828	0.999714
hcp-6	WBGene00001833	-0.318931	7.25311	0.535603	0.475346	0.999714
hda-1	WBGene00001834	-0.206627	5.86291	0.188818	0.669981	0.999714
hda-2	WBGene00001835	-0.460764	4.1316	0.575512	0.459629	0.999714
hda-3	WBGene00001836	-0.103388	5.01441	0.0623136	0.806203	0.999714
hda-4	WBGene00001837	0.450476	5.11732	0.727014	0.407031	0.999714
hda-10	WBGene00001838	-0.273498	4.97023	0.432051	0.520771	0.999714
hdl-1	WBGene00001839	0.453379	2.99224	0.545784	0.471251	0.999714
hel-1	WBGene00001840	-0.191797	8.5763	0.825905	0.377583	0.999714
hgo-1	WBGene00001843	-0.0831587	5.02986	0.0410567	0.842104	0.999714
hid-1	WBGene00001844	0.435509	3.99705	0.63551	0.437564	0.999714
hif-1	WBGene00001851	0.0119253	8.29844	0.00126657	0.972071	0.999714
hil-2	WBGene00001853	-0.29705	7.18696	0.940004	0.347387	0.999714
hil-3	WBGene00001854	-0.571155	4.87654	0.694808	0.417385	0.999714
hil-4	WBGene00001855	-0.607903	7.32431	1.82793	0.196063	0.999714
hil-5	WBGene00001856	-0.273243	6.80618	0.721443	0.408793	0.999714
him-1	WBGene00001860	0.00891129	7.77068	0.000505176	0.982359	0.999714
him-3	WBGene00001862	-0.271624	5.35224	0.779829	0.390887	0.999714
him-4	WBGene00001863	0.145149	9.06786	0.102171	0.753571	0.999714
him-5	WBGene00001864	0.0377216	3.98521	0.00289121	0.957816	0.999714
him-6	WBGene00001865	-0.0814121	5.87661	0.0351344	0.853783	0.999714
him-8	WBGene00001867	-0.210496	4.25696	0.0778401	0.78399	0.999714
him-10	WBGene00001869	-0.398402	6.28437	0.417059	0.527996	0.999714
him-14	WBGene00001872	-0.108764	5.22937	0.0513794	0.823687	0.999714
him-17	WBGene00001874	-0.120622	6.94745	0.0913589	0.766535	0.999714
his-1	WBGene00001875	-1.50476	4.74206	3.00561	0.103119	0.999714
his-2	WBGene00001876	-0.979872	3.73103	1.77911	0.201816	0.999714
his-3	WBGene00001877	-1.49769	4.34783	4.14605	0.0594654	0.999714
his-4	WBGene00001878	-1.0249	3.81839	1.25837	0.279294	0.999714
his-6	WBGene00001880	-0.963888	3.61605	3.41059	0.0842537	0.999714
his-24	WBGene00001898	-0.20337	5.96801	0.142553	0.710953	0.999714
his-31	WBGene00001905	-1.81189	2.63996	2.92115	0.109078	0.999714
his-32	WBGene00001906	-0.836051	3.60316	0.919849	0.352458	0.999714
his-35	WBGene00001909	0.0201627	5.16852	0.00228741	0.962474	0.999714
C50F4.6	WBGene00001910	-0.508818	3.37012	0.526341	0.479123	0.999714
his-37	WBGene00001911	0.440517	6.32868	0.56394	0.464096	0.999714
his-38	WBGene00001912	-4.92469	2.88378	6.83257	0.019339	0.999714
his-41	WBGene00001915	1.06177	5.87376	5.35773	0.0349386	0.999714
his-48	WBGene00001922	-0.0177905	6.46877	0.000673792	0.979627	0.999714
his-59	WBGene00001933	-0.304156	8.61689	0.260557	0.617038	0.999714
his-60	WBGene00001934	-0.163892	8.20189	0.0736882	0.789677	0.999714
his-61	WBGene00001935	-0.152147	7.64649	0.0584942	0.812111	0.999714
his-62	WBGene00001936	0.182794	7.93527	0.0914627	0.766407	0.999714
his-63	WBGene00001937	-0.0871775	6.00587	0.0166794	0.898926	0.999714
his-64	WBGene00001938	-0.139364	9.01174	0.0336579	0.856851	0.999714
his-67	WBGene00001941	-0.780768	8.21913	0.850777	0.37068	0.999714
his-68	WBGene00001942	-0.711535	5.45212	0.674258	0.424208	0.999714
his-71	WBGene00001945	0.47454	3.68958	0.351041	0.562198	0.999714
his-72	WBGene00001946	-0.0602121	5.66727	0.0256581	0.874838	0.999714
hlh-2	WBGene00001949	-2.29888	2.89947	2.85823	0.111216	0.999714
hlh-11	WBGene00001955	0.81317	5.85696	1.64294	0.219047	0.999714
hmg-1.1	WBGene00001971	0.113618	6.79825	0.240622	0.630732	0.999714
hmg-1.2	WBGene00001972	-0.162745	6.47488	0.618562	0.443619	0.999714
hmg-3	WBGene00001973	-0.267691	6.99574	0.481208	0.498295	0.999714
hmg-4	WBGene00001974	-0.371994	6.72379	0.481497	0.498168	0.999714
hmg-5	WBGene00001975	-0.407156	5.22726	0.798637	0.385372	0.999714
hmg-11	WBGene00001976	0.0753507	3.11568	0.00578635	0.940353	0.999714
hmg-12	WBGene00001977	-0.684397	6.90267	2.34975	0.145762	0.999714
hmp-1	WBGene00001978	0.0665992	6.87874	0.0601465	0.809531	0.999714
hmp-2	WBGene00001979	-0.341235	5.76501	0.406754	0.533071	0.999714
hmr-1	WBGene00001980	0.353483	7.54213	1.0195	0.328374	0.999714
hoe-1	WBGene00001983	0.605945	6.4784	6.78949	0.0196614	0.999714
hop-1	WBGene00001985	-0.28467	4.26727	0.114174	0.740042	0.999714
hpd-1	WBGene00001993	0.0654589	7.27019	0.0231323	0.881105	0.999714
hpk-1	WBGene00001994	0.360253	6.4092	0.990893	0.33504	0.999714
hpl-2	WBGene00001996	0.099583	4.79597	0.0407242	0.842735	0.999714
hpr-9	WBGene00001997	-0.481587	4.62424	1.49655	0.23975	0.999714
hpr-17	WBGene00001998	-0.0781821	4.40531	0.0193068	0.891307	0.999714
hrp-1	WBGene00001999	0.287047	7.45925	1.77931	0.201792	0.999714
hrp-2	WBGene00002000	-0.227899	8.13652	0.872206	0.364882	0.999714
hars-1	WBGene00002001	-0.17364	6.40805	0.383105	0.545072	0.999714
hsb-1	WBGene00002002	0.292197	2.84956	0.284287	0.624601	0.999714
hse-5	WBGene00002003	-0.340159	5.30322	0.577552	0.458849	0.999714
hsf-1	WBGene00002004	-0.433985	5.79095	1.29107	0.273373	0.999714
hsp-1	WBGene00002005	-0.0253193	12.7005	0.0148997	0.90444	0.999714
hsp-3	WBGene00002007	0.284486	10.8491	0.187712	0.670886	0.999714
hsp-4	WBGene00002008	0.265287	10.2264	0.481116	0.498335	0.999714
hsp-6	WBGene00002010	-0.220853	9.8207	0.650109	0.432455	0.999714
hsp-12.2	WBGene00002011	-0.131957	4.28227	0.0871865	0.771763	0.999714
hsp-16.2	WBGene00002016	-1.16009	7.85779	1.19842	0.290609	0.999714
hsp-16.41	WBGene00002018	-1.49223	7.23455	1.69364	0.212419	0.999714
hsp-17	WBGene00002021	0.434347	7.42349	0.48815	0.49526	0.999714
hsp-25	WBGene00002023	0.316062	6.44513	0.946639	0.345741	0.999714
hsp-43	WBGene00002024	0.564738	7.16708	2.7087	0.120228	0.999714
hsp-60	WBGene00002025	-0.376707	10.3144	0.871804	0.36499	0.999714
hsp-70	WBGene00002026	-1.65515	9.433	2.2831	0.15121	0.999714
hsr-9	WBGene00002027	-0.287387	8.47819	0.500726	0.489843	0.999714
hst-1	WBGene00002028	0.0340783	4.47326	0.00272347	0.959056	0.999714
htp-1	WBGene00002032	-0.0476188	4.8591	0.0138958	0.907699	0.999714
htp-2	WBGene00002033	-0.0578763	4.92047	0.0132925	0.909716	0.999714
htp-3	WBGene00002034	-0.0531033	6.58052	0.0251901	0.875975	0.999714
hum-1	WBGene00002035	-0.0470356	7.42675	0.0553358	0.817152	0.999714
hum-2	WBGene00002036	0.261085	7.76443	2.17302	0.160771	0.999714
hum-4	WBGene00002037	-0.400968	5.86823	0.319142	0.58033	0.999714
hum-5	WBGene00002038	0.423352	6.85886	0.538041	0.47436	0.999714
hum-6	WBGene00002039	0.487608	6.52698	0.20781	0.654906	0.999714
hum-7	WBGene00002040	-0.791239	4.82326	2.43112	0.139433	0.999714
hum-8	WBGene00002041	0.139701	6.55551	0.0578428	0.813138	0.999714
hus-1	WBGene00002042	-0.373485	3.39402	0.271166	0.610021	0.999714
hyl-1	WBGene00002043	-0.580517	4.90306	3.92011	0.0660311	0.999714
hyl-2	WBGene00002044	-0.350882	4.87642	0.44204	0.516058	0.999714
icd-1	WBGene00002045	-0.216165	9.32258	0.981791	0.337202	0.999714
icln-1	WBGene00002046	-0.6439	6.23477	4.34505	0.0543105	0.999714
icp-1	WBGene00002047	-0.444227	6.70406	0.724277	0.407895	0.999714
ida-1	WBGene00002048	0.71687	6.56521	1.67951	0.21424	0.999714
ifa-1	WBGene00002050	-0.15488	7.11115	0.231962	0.636903	0.999714
ifa-4	WBGene00002052	0.031682	5.89451	0.00581706	0.940195	0.999714
ifb-1	WBGene00002053	0.170309	8.71862	0.10315	0.752436	0.999714
ifb-2	WBGene00002054	0.592582	8.70709	0.503799	0.488535	0.999714
ifc-1	WBGene00002055	1.05282	6.01934	1.82766	0.196094	0.999714
ifc-2	WBGene00002056	0.430418	7.81375	0.526946	0.478875	0.999714
ifd-1	WBGene00002057	0.102401	5.31201	0.0109972	0.917846	0.999714
ifd-2	WBGene00002058	0.0897647	5.36165	0.0212618	0.885976	0.999714
ife-1	WBGene00002059	-0.130657	8.34013	0.427958	0.522725	0.999714
ife-2	WBGene00002060	-0.555096	5.48293	0.942783	0.346696	0.999714
ife-3	WBGene00002061	-0.404456	6.83949	0.663608	0.427814	0.999714
ife-4	WBGene00002062	-0.512685	3.04947	0.442023	0.516065	0.999714
ife-5	WBGene00002063	-0.541109	3.75407	1.21424	0.287562	0.999714
iff-1	WBGene00002064	-0.15932	9.30058	0.188214	0.670476	0.999714
iff-2	WBGene00002065	0.178298	8.52766	0.0779582	0.783831	0.999714
ifg-1	WBGene00002066	-0.0882005	9.46069	0.242378	0.629498	0.999714
ifp-1	WBGene00002067	0.441898	5.85248	0.206972	0.655554	0.999714
ify-1	WBGene00002068	-0.522462	5.83016	0.519174	0.482082	0.999714
ikb-1	WBGene00002069	0.606087	4.51363	0.909165	0.35519	0.999714
ile-1	WBGene00002070	-0.0248014	6.88534	0.00974929	0.922631	0.999714
ile-2	WBGene00002071	-0.0600704	5.65312	0.0144326	0.905942	0.999714
ima-1	WBGene00002072	-0.314139	5.70538	0.165527	0.689765	0.999714
ima-2	WBGene00002073	-0.315725	7.14597	0.201309	0.659969	0.999714
ima-3	WBGene00002074	-0.304926	7.29927	1.82784	0.196074	0.999714
imb-1	WBGene00002075	-0.169031	7.19826	0.265656	0.613643	0.999714
imb-2	WBGene00002076	-0.281151	6.2329	0.45209	0.511393	0.999714
imb-3	WBGene00002077	-0.0897424	9.91151	0.136531	0.716829	0.999714
xpo-1	WBGene00002078	0.00963249	7.88451	0.0016161	0.968454	0.999714
xpo-2	WBGene00002079	-0.273304	7.0641	0.471695	0.502508	0.999714
xpo-3	WBGene00002080	-0.606314	6.20583	3.53981	0.0791209	0.999714
ina-1	WBGene00002081	0.0112479	6.5749	0.000664498	0.979768	0.999714
inf-1	WBGene00002083	-0.180763	9.25013	0.677978	0.42296	0.999714
inx-1	WBGene00002123	-0.693335	2.79254	0.647477	0.433369	0.999714
inx-2	WBGene00002124	-3.44393	2.29357	3.44103	0.0830098	0.999714
inx-3	WBGene00002125	-0.968208	4.35838	1.06481	0.318192	0.999714
inx-5	WBGene00002127	-0.187678	5.29324	0.0646946	0.802618	0.999714
inx-7	WBGene00002129	-0.792271	3.43863	2.20717	0.157727	0.999714
inx-8	WBGene00002130	-0.0524931	4.71142	0.00526549	0.943095	0.999714
inx-9	WBGene00002131	-0.801187	3.51218	1.64321	0.219011	0.999714
inx-10	WBGene00002132	0.570178	3.86464	0.831052	0.376139	0.999714
inx-11	WBGene00002133	-0.539724	2.53496	0.750136	0.39984	0.999714
inx-12	WBGene00002134	0.340111	5.72683	0.302691	0.590159	0.999714
inx-13	WBGene00002135	-0.298641	5.17499	0.232278	0.636676	0.999714
inx-14	WBGene00002136	-0.278517	5.09343	0.0901962	0.767979	0.999714
inx-15	WBGene00002137	-0.122597	5.13383	0.0245868	0.877456	0.999714
inx-16	WBGene00002138	-0.422362	6.08176	0.334457	0.57148	0.999714
inx-17	WBGene00002139	-0.127806	4.0587	0.0259711	0.874084	0.999714
inx-21	WBGene00002143	-0.439587	3.88497	0.770836	0.393566	0.999714
inx-22	WBGene00002144	-0.540936	4.57871	0.377033	0.548237	0.999714
ipp-5	WBGene00002146	0.784323	3.96666	1.55105	0.231756	0.999714
ire-1	WBGene00002147	0.286098	6.40356	2.33076	0.147289	0.999714
gon-14	WBGene00002148	-0.360726	5.83023	0.264246	0.614578	0.999714
iars-1	WBGene00002152	-0.0338649	7.98905	0.0387442	0.846553	0.999714
iars-2	WBGene00002153	0.0437117	6.55024	0.0560626	0.815979	0.999714
isp-1	WBGene00002162	0.0577075	8.28272	0.0383359	0.847352	0.999714
ist-1	WBGene00002163	1.34489	4.28358	4.94302	0.0416945	0.999714
isw-1	WBGene00002169	-0.37619	7.61466	1.04687	0.32217	0.999714
itr-1	WBGene00002173	0.04562	7.82879	0.017609	0.896165	0.999714
itx-1	WBGene00002174	0.0647602	6.36193	0.0066371	0.936128	0.999714
jac-1	WBGene00002175	0.289639	5.62402	0.367082	0.553501	0.999714
jip-1	WBGene00002176	0.864753	3.0056	1.14931	0.300348	0.999714
jph-1	WBGene00002179	-0.00466	4.98906	3.72086e-05	0.995212	0.999714
jtr-1	WBGene00002180	-0.13272	2.44628	0.0220911	0.88379	0.999714
kal-1	WBGene00002181	0.407574	2.68084	0.218264	0.646964	0.999714
kat-1	WBGene00002183	-0.15269	8.29931	0.463067	0.506384	0.999714
kel-3	WBGene00002185	0.244762	4.27932	0.402847	0.535019	0.999714
kel-10	WBGene00002186	0.168137	4.78584	0.0585594	0.812008	0.999714
kgb-1	WBGene00002187	0.274955	4.71903	0.152796	0.701278	0.999714
kin-1	WBGene00002189	0.213637	6.65297	0.117828	0.736083	0.999714
kin-2	WBGene00002190	0.140136	6.89582	0.0678563	0.797965	0.999714
kin-3	WBGene00002191	0.0436206	7.05012	0.0395989	0.844893	0.999714
kin-4	WBGene00002192	0.186616	7.0223	0.180206	0.677118	0.999714
kin-5	WBGene00002193	1.14435	3.19977	2.70729	0.120318	0.999714
kin-10	WBGene00002196	0.00613012	5.78424	0.000994563	0.97525	0.999714
kin-14	WBGene00002198	-0.328948	3.71991	0.25959	0.617687	0.999714
kin-15	WBGene00002199	-0.318038	2.71635	0.18595	0.672336	0.999714
kin-16	WBGene00002200	0.861307	3.81051	2.50155	0.134226	0.999714
kin-18	WBGene00002201	0.105789	7.92698	0.109874	0.744794	0.999714
kin-19	WBGene00002202	0.110603	7.94668	0.302381	0.590348	0.999714
kin-20	WBGene00002203	0.161105	5.64438	0.10117	0.75474	0.999714
kin-21	WBGene00002204	0.774091	2.76032	0.531572	0.476984	0.999714
kin-24	WBGene00002206	0.0855059	4.32796	0.0098161	0.922367	0.999714
sid-3	WBGene00002207	0.0151263	5.6617	0.00307101	0.956525	0.999714
kin-26	WBGene00002208	0.344837	2.48059	0.252276	0.622643	0.999714
kin-29	WBGene00002210	0.184277	4.91781	0.0937682	0.763576	0.999714
kin-32	WBGene00002213	-0.340278	3.27002	0.213737	0.650374	0.999714
klc-1	WBGene00002214	-0.474346	6.73952	0.45515	0.509987	0.999714
klc-2	WBGene00002215	0.536335	5.9084	1.54211	0.233044	0.999714
klp-3	WBGene00002216	0.00662378	4.79256	0.000171255	0.989728	0.999714
klp-4	WBGene00002217	0.416119	6.26867	0.354127	0.560504	0.999714
klp-7	WBGene00002219	-0.026495	6.85091	0.00404495	0.950114	0.999714
gcc-1	WBGene00002220	-0.249724	4.01545	0.299343	0.592203	0.999714
klp-11	WBGene00002222	0.651004	3.18573	0.669087	0.425953	0.999714
klp-12	WBGene00002223	0.362088	7.3993	1.26328	0.278395	0.999714
klp-15	WBGene00002225	-0.32838	6.32415	0.134245	0.719099	0.999714
klp-16	WBGene00002226	-0.0260245	6.48735	0.00101916	0.974946	0.999714
klp-17	WBGene00002227	0.668251	3.84769	0.985483	0.336323	0.999714
klp-18	WBGene00002228	0.0755808	7.5559	0.0235903	0.879944	0.999714
klp-19	WBGene00002229	-0.0321421	8.07394	0.00319709	0.955643	0.999714
klp-20	WBGene00002230	0.885069	2.98234	1.3874	0.256879	0.999714
knl-1	WBGene00002231	-0.22878	6.94612	0.254873	0.620873	0.999714
kpc-1	WBGene00002232	-0.288703	6.19325	0.236906	0.633363	0.999714
kqt-2	WBGene00002234	-0.358362	3.68179	0.343229	0.566532	0.999714
kars-1	WBGene00002238	-0.0421115	8.04604	0.0424056	0.839569	0.999714
ksr-1	WBGene00002239	-0.141306	3.45693	0.0486526	0.828347	0.999714
ksr-2	WBGene00002240	0.263965	5.53747	0.558008	0.466413	0.999714
kup-1	WBGene00002241	-0.303364	6.26599	0.301942	0.590616	0.999714
lad-2	WBGene00002243	0.17872	2.68484	0.0302199	0.864276	0.999714
laf-1	WBGene00002244	-0.487923	7.2739	5.19493	0.0374267	0.999714
lag-1	WBGene00002245	-0.454921	5.03164	0.725505	0.407507	0.999714
lam-1	WBGene00002247	-0.0416143	9.31464	0.00703448	0.934248	0.999714
lam-3	WBGene00002248	0.231981	6.03153	0.149658	0.704202	0.999714
lap-1	WBGene00002249	-0.621216	6.46181	5.57525	0.0319075	0.999714
lap-2	WBGene00002250	-0.117358	8.15995	0.314097	0.583308	0.999714
lat-1	WBGene00002251	0.137229	6.52939	0.0747663	0.788184	0.999714
lat-2	WBGene00002252	0.113706	3.67266	0.0184598	0.893702	0.999714
lbp-1	WBGene00002253	-0.0581388	4.62119	0.0209093	0.886918	0.999714
lbp-2	WBGene00002254	-0.393238	7.7664	3.65919	0.074706	0.999714
lbp-3	WBGene00002255	0.0289187	5.13886	0.00566753	0.940967	0.999714
lbp-4	WBGene00002256	-0.435055	3.50957	0.788533	0.38832	0.999714
lbp-5	WBGene00002257	0.616302	4.16845	1.6166	0.222596	0.999714
lbp-6	WBGene00002258	-0.589451	7.10917	1.52003	0.236263	0.999714
lbp-7	WBGene00002259	0.00276293	5.05631	1.60047e-05	0.99686	0.999714
ldb-1	WBGene00002261	-0.0467526	3.91454	0.00691723	0.934797	0.999714
ldh-1	WBGene00002262	-0.29661	6.12594	0.926153	0.35086	0.999714
lea-1	WBGene00002263	0.527157	9.27116	5.17255	0.0377846	0.999714
lec-1	WBGene00002264	0.158505	9.79067	0.21262	0.651223	0.999714
lec-2	WBGene00002265	0.492645	8.43434	3.83728	0.0686494	0.999714
lec-3	WBGene00002266	-0.170075	6.12676	0.0670449	0.799148	0.999714
lec-4	WBGene00002267	0.215847	5.64667	0.184701	0.673368	0.999714
lec-5	WBGene00002268	-0.462236	7.29415	1.00287	0.332227	0.999714
lec-6	WBGene00002269	0.482856	7.20701	1.34533	0.263915	0.999714
lec-8	WBGene00002271	0.623043	5.9692	3.21896	0.0926147	0.999714
lec-9	WBGene00002272	-0.222402	5.60655	0.253876	0.621552	0.999714
lec-10	WBGene00002273	0.281067	7.28698	0.295729	0.594425	0.999714
lec-11	WBGene00002274	1.04821	4.30036	3.06454	0.100081	0.999714
lem-2	WBGene00002275	0.193662	6.71669	0.117803	0.73611	0.999714
lem-3	WBGene00002276	-0.0547939	7.47069	0.0709071	0.793583	0.999714
lep-2	WBGene00002278	-0.380624	5.62228	0.999768	0.332952	0.999714
let-2	WBGene00002280	0.266194	11.3784	0.167667	0.687881	0.999714
let-4	WBGene00002282	1.63381	4.88531	1.18719	0.292797	0.999714
let-19	WBGene00002295	-0.0147415	6.8	0.00231872	0.962219	0.999714
ect-2	WBGene00002297	-0.0506277	6.36431	0.00881841	0.926405	0.999714
let-23	WBGene00002299	0.567241	5.13249	1.12605	0.305118	0.999714
let-49	WBGene00002324	-0.0930457	4.8081	0.0171531	0.897509	0.999714
let-60	WBGene00002335	-0.482307	4.88388	2.61648	0.126229	0.999714
let-70	WBGene00002344	-0.0375809	8.08063	0.0340326	0.856066	0.999714
myo-1	WBGene00002348	0.154683	8.78917	0.110063	0.744582	0.999714
let-92	WBGene00002363	-0.306095	6.50045	1.81628	0.197417	0.999714
let-99	WBGene00002368	-0.497363	5.72688	0.453654	0.510674	0.999714
let-268	WBGene00002497	-0.0452666	6.04114	0.0060484	0.93902	0.999714
let-363	WBGene00002583	0.169354	7.62769	0.537894	0.474419	0.999714
let-413	WBGene00002632	0.192543	5.48239	0.218387	0.646872	0.999714
let-418	WBGene00002637	0.0367526	8.71445	0.019689	0.890244	0.999714
let-502	WBGene00002694	0.0902727	7.58795	0.150504	0.703409	0.999714
let-504	WBGene00002696	-0.261165	6.9562	0.344806	0.565652	0.999714
let-526	WBGene00002717	0.027563	7.61972	0.0128125	0.911353	0.999714
let-607	WBGene00002783	0.124999	8.06085	0.173466	0.682846	0.999714
let-630	WBGene00002804	-0.125155	6.18689	0.324625	0.57713	0.999714
let-653	WBGene00002827	1.88007	4.62435	2.363	0.144708	0.999714
let-711	WBGene00002845	-0.22211	9.07796	0.386619	0.543256	0.999714
let-716	WBGene00002850	0.0452048	8.70355	0.0640308	0.803611	0.999714
let-721	WBGene00002855	0.0947195	7.45754	0.210441	0.652885	0.999714
let-754	WBGene00002879	-0.189774	6.94548	0.451673	0.511585	0.999714
let-756	WBGene00002881	-0.153331	4.02725	0.0746345	0.788366	0.999714
let-765	WBGene00002889	0.552348	8.60964	4.75583	0.0452349	0.999714
let-767	WBGene00002891	-0.873177	8.60148	13.7245	0.00206296	0.42749
let-805	WBGene00002915	-0.223982	10.3846	0.112877	0.741466	0.999714
let-858	WBGene00002957	-0.0920313	7.99601	0.0969572	0.759724	0.999714
lev-9	WBGene00002976	0.805387	2.53055	1.01037	0.330482	0.999714
lev-10	WBGene00002977	0.298187	3.83338	0.304591	0.589006	0.999714
lev-11	WBGene00002978	0.149564	9.86066	0.0947707	0.762358	0.999714
lfe-2	WBGene00002979	0.0197088	6.30051	0.0017851	0.966847	0.999714
lgg-1	WBGene00002980	0.394273	7.69738	2.72074	0.119471	0.999714
lgg-2	WBGene00002981	0.0065294	4.42337	0.000416111	0.983989	0.999714
lgg-3	WBGene00002982	0.74889	2.55131	0.472419	0.502185	0.999714
lgx-1	WBGene00002983	0.0233279	6.03402	0.000283381	0.986787	0.999714
lig-1	WBGene00002985	-0.374539	6.28557	0.326561	0.576008	0.999714
lig-4	WBGene00002986	0.264858	4.84319	0.744753	0.401496	0.999714
lin-1	WBGene00002990	0.271049	5.28867	0.227653	0.640028	0.999714
lin-2	WBGene00002991	0.852809	3.67253	1.33705	0.265329	0.999714
lin-3	WBGene00002992	-0.434936	4.41422	0.459527	0.507989	0.999714
lin-5	WBGene00002994	0.206476	6.44082	0.170827	0.685125	0.999714
lin-7	WBGene00002996	-0.249354	3.85063	0.158333	0.696204	0.999714
lin-8	WBGene00002997	-0.935304	3.30071	2.8707	0.110502	0.999714
lin-9	WBGene00002998	-0.0886669	5.97561	0.0436425	0.837282	0.999714
lin-10	WBGene00002999	-0.329575	5.35706	0.597118	0.451478	0.999714
lin-11	WBGene00003000	0.528327	2.4863	0.211512	0.652067	0.999714
lin-12	WBGene00003001	0.746566	4.15601	0.734015	0.404832	0.999714
lin-13	WBGene00003002	-0.0384846	8.06005	0.0146129	0.90536	0.999714
lin-14	WBGene00003003	-0.0823012	4.69482	0.0165148	0.899423	0.999714
lin-17	WBGene00003006	-0.506258	3.02209	0.218706	0.646634	0.999714
lin-18	WBGene00003007	-0.126015	3.23171	0.0653612	0.801627	0.999714
lin-23	WBGene00003009	-0.282144	6.31542	0.959765	0.342516	0.999714
lin-24	WBGene00003010	0.023094	5.8918	0.00405898	0.950028	0.999714
lin-25	WBGene00003011	-0.25479	4.13402	0.380283	0.546538	0.999714
lin-26	WBGene00003012	-0.319287	5.48048	0.923046	0.351647	0.999714
lin-28	WBGene00003014	-0.327341	4.61278	0.707085	0.41339	0.999714
lin-29	WBGene00003015	-0.335434	3.99474	0.118754	0.735091	0.999714
lin-33	WBGene00003019	1.05395	4.10181	2.2618	0.153004	0.999714
lin-35	WBGene00003020	-0.503838	6.62616	0.957732	0.343013	0.999714
lin-36	WBGene00003021	-0.0398466	7.47295	0.00841386	0.928108	0.999714
lin-37	WBGene00003022	-0.238675	4.60684	0.113912	0.740329	0.999714
lin-40	WBGene00003025	-0.027818	7.08396	0.00841315	0.928111	0.999714
lin-41	WBGene00003026	-0.663868	6.90723	0.50179	0.48939	0.999714
lin-45	WBGene00003030	-0.202812	6.17519	0.194223	0.665601	0.999714
lin-49	WBGene00003034	-0.045171	6.74437	0.0230035	0.881434	0.999714
lin-52	WBGene00003035	-0.949429	4.04384	1.87109	0.191148	0.999714
lin-53	WBGene00003036	-0.587324	6.55057	1.53419	0.234191	0.999714
lin-54	WBGene00003037	-0.26591	5.06961	0.143094	0.710432	0.999714
lin-56	WBGene00003038	-0.487632	3.12526	0.691663	0.418418	0.999714
lin-59	WBGene00003040	0.246899	7.33	0.346126	0.564917	0.999714
lin-61	WBGene00003041	-0.156509	5.03206	0.0763139	0.786061	0.999714
lip-1	WBGene00003043	-0.518467	4.89099	1.00851	0.330912	0.999714
lir-1	WBGene00003044	-0.564085	4.89665	1.90061	0.187877	0.999714
lir-2	WBGene00003045	-0.40826	4.2415	0.640269	0.435888	0.999714
lis-1	WBGene00003047	0.174212	6.69102	0.448587	0.51301	0.999714
lit-1	WBGene00003048	-0.112007	5.97441	0.0547903	0.818038	0.999714
lmn-1	WBGene00003052	-0.128823	7.63297	0.443519	0.515366	0.999714
lmp-1	WBGene00003053	-0.617873	6.27385	2.10963	0.166617	0.999714
lon-1	WBGene00003055	-0.767992	5.67422	1.47636	0.242803	0.999714
lon-2	WBGene00003056	0.206339	2.84061	0.0880593	0.770658	0.999714
lon-3	WBGene00003057	-0.366868	7.5802	0.0427692	0.838893	0.999714
lpd-2	WBGene00003059	-0.289018	5.82641	0.699051	0.415997	0.999714
lpd-3	WBGene00003060	0.141111	8.07543	0.529181	0.47796	0.999714
lpd-5	WBGene00003061	-0.0924208	6.63933	0.112585	0.741787	0.999714
lpd-6	WBGene00003062	0.0231191	7.10848	0.00474015	0.946004	0.999714
lpd-7	WBGene00003063	0.186402	8.92114	1.13569	0.303128	0.999714
lpd-8	WBGene00003064	-0.473272	5.1383	1.41557	0.252308	0.999714
lpd-9	WBGene00003065	-0.321366	4.82082	0.890912	0.359929	0.999714
lpl-1	WBGene00003066	-0.81769	4.5763	4.1189	0.0602123	0.999714
lrk-1	WBGene00003068	0.331717	5.85164	0.856921	0.369004	0.999714
lrp-1	WBGene00003071	0.558539	9.85453	0.696479	0.416838	0.999714
lrp-2	WBGene00003072	0.0401136	7.88479	0.017121	0.897605	0.999714
lars-1	WBGene00003073	0.214293	8.25746	1.52373	0.23572	0.999714
lars-2	WBGene00003074	0.270884	6.38718	0.937044	0.348125	0.999714
lsm-1	WBGene00003076	-0.299929	4.29757	0.161067	0.693738	0.999714
lsm-3	WBGene00003077	-0.541973	4.95526	3.17036	0.09489	0.999714
lsm-4	WBGene00003078	0.127622	3.38769	0.126481	0.736201	0.999714
lsm-5	WBGene00003079	-0.0498032	3.94963	0.0137514	0.908178	0.999714
lsm-7	WBGene00003081	-0.531478	5.54482	2.09335	0.168161	0.999714
lsm-8	WBGene00003082	-0.896192	3.80786	2.40573	0.141372	0.999714
lst-1	WBGene00003083	-0.0682611	4.65616	0.0121668	0.913606	0.999714
lst-2	WBGene00003084	0.174386	5.09199	0.199237	0.661603	0.999714
ccar-1	WBGene00003085	-0.0321972	9.31224	0.0143022	0.906366	0.999714
lst-4	WBGene00003086	0.152561	7.25244	0.280993	0.603676	0.999714
lsy-2	WBGene00003087	-1.40661	3.9972	9.47419	0.00752613	0.757514
ltd-1	WBGene00003089	0.0681386	4.91195	0.00377465	0.951807	0.999714
lys-1	WBGene00003090	0.190332	7.93401	0.168421	0.68722	0.999714
lys-2	WBGene00003091	-0.58523	5.63139	0.850691	0.370704	0.999714
lys-4	WBGene00003093	-1.38724	7.17463	3.15091	0.0958197	0.999714
lys-7	WBGene00003096	-0.122547	5.26069	0.0657746	0.801015	0.999714
lys-8	WBGene00003097	0.0198429	7.51033	0.00205602	0.964421	0.999714
mab-10	WBGene00003107	0.806289	5.63228	1.12891	0.304526	0.999714
mab-20	WBGene00003111	0.0134141	3.45203	0.000869506	0.980027	0.999714
mac-1	WBGene00003119	0.470117	7.09162	2.59452	0.127711	0.999714
mag-1	WBGene00003123	-0.0331627	5.86688	0.031281	0.86194	0.999714
mai-1	WBGene00003124	0.384143	2.85639	0.182583	0.675128	0.999714
map-1	WBGene00003129	-0.0725968	5.22321	0.0569386	0.814575	0.999714
map-2	WBGene00003130	-0.010512	6.88589	0.00303922	0.956751	0.999714
mat-1	WBGene00003132	-0.301903	6.8469	0.654885	0.430804	0.999714
mat-2	WBGene00003133	-0.0240398	7.2105	0.00483309	0.945478	0.999714
mat-3	WBGene00003134	-0.321981	5.62805	0.59962	0.450549	0.999714
mau-2	WBGene00003136	-0.635219	4.80741	1.90279	0.187638	0.999714
mau-8	WBGene00003142	-0.532585	4.27253	1.9897	0.178422	0.999714
max-1	WBGene00003143	0.766496	3.81125	2.55121	0.130697	0.999714
max-2	WBGene00003144	0.144392	7.05572	0.483614	0.497239	0.999714
mbf-1	WBGene00003148	0.316866	6.69976	1.55894	0.230628	0.999714
mbk-1	WBGene00003149	-0.343017	5.41334	0.76241	0.396102	0.999714
mbk-2	WBGene00003150	-0.315513	6.6872	1.12877	0.304556	0.999714
mca-1	WBGene00003151	0.204473	7.85925	0.255576	0.620396	0.999714
mca-3	WBGene00003153	0.14982	9.08068	0.242223	0.629607	0.999714
mcm-2	WBGene00003154	-0.0752207	7.4483	0.0202654	0.88866	0.999714
mcm-3	WBGene00003155	-0.275678	7.23925	0.13881	0.714588	0.999714
mcm-4	WBGene00003156	-0.512341	6.83212	0.916585	0.35329	0.999714
mcm-5	WBGene00003157	-0.463765	6.59776	0.516158	0.483336	0.999714
mcm-6	WBGene00003158	-0.550913	6.99694	0.568401	0.462365	0.999714
mcm-7	WBGene00003159	-0.459065	7.04282	0.328645	0.574806	0.999714
mdf-1	WBGene00003160	-0.228607	6.46381	0.367795	0.55312	0.999714
mdf-2	WBGene00003161	-0.150934	4.38209	0.0519334	0.822756	0.999714
mdh-2	WBGene00003162	-0.220539	8.58293	0.576041	0.459427	0.999714
mdl-1	WBGene00003163	-0.301119	6.13088	0.202409	0.659105	0.999714
mdt-6	WBGene00003164	-0.322758	5.27047	0.224758	0.642147	0.999714
mec-1	WBGene00003165	0.861081	3.67203	0.965526	0.341115	0.999714
mec-2	WBGene00003166	0.368255	3.02566	0.241649	0.63001	0.999714
mec-5	WBGene00003169	0.0234079	4.84783	0.00157136	0.968894	0.999714
mec-7	WBGene00003171	-0.0580975	4.4256	0.00737685	0.932671	0.999714
mec-8	WBGene00003172	0.0550364	3.74004	0.00986668	0.922168	0.999714
mec-9	WBGene00003173	-2.13276	2.12458	2.8748	0.110268	0.999714
mec-12	WBGene00003175	-0.115949	5.06837	0.0333022	0.8576	0.999714
mec-15	WBGene00003177	-0.33734	5.27427	0.369464	0.552232	0.999714
mec-17	WBGene00003178	-0.0686165	3.69052	0.0151974	0.903496	0.999714
mef-2	WBGene00003182	0.631342	5.17256	1.70659	0.210767	0.999714
mei-1	WBGene00003183	-0.64065	5.96768	0.657926	0.429758	0.999714
mei-2	WBGene00003184	-0.170861	5.07265	0.0241475	0.878546	0.999714
mek-1	WBGene00003185	0.0872513	4.34131	0.0501695	0.825738	0.999714
mek-2	WBGene00003186	-0.125752	5.36637	0.280191	0.604188	0.999714
mel-11	WBGene00003196	0.053576	7.19642	0.0548576	0.817928	0.999714
mel-26	WBGene00003209	-0.0844026	5.42154	0.0214999	0.885344	0.999714
mel-28	WBGene00003210	0.0899246	8.56016	0.066833	0.799458	0.999714
mel-32	WBGene00003214	-0.440728	8.66588	2.63015	0.125317	0.999714
memi-1	WBGene00003216	-0.36904	5.27624	0.180702	0.676702	0.999714
mep-1	WBGene00003218	0.0245562	7.60548	0.00872372	0.9268	0.999714
mes-1	WBGene00003219	-2.43242	2.89216	2.37578	0.143699	0.999714
mes-2	WBGene00003220	-0.20844	6.0678	0.228197	0.639632	0.999714
mes-3	WBGene00003221	-0.178599	6.27545	0.282391	0.602785	0.999714
mes-4	WBGene00003222	-0.299276	6.16979	0.304779	0.588893	0.999714
mes-6	WBGene00003224	0.248168	4.47124	0.33909	0.568856	0.999714
mev-1	WBGene00003225	-0.225965	5.53822	0.501372	0.489568	0.999714
mex-1	WBGene00003228	-0.232869	6.24624	0.0387045	0.84663	0.999714
mex-3	WBGene00003229	-0.248406	6.87152	0.074111	0.78909	0.999714
mex-5	WBGene00003230	-0.260808	7.91117	0.0609077	0.808355	0.999714
mex-6	WBGene00003231	-0.677014	6.89161	0.333088	0.572259	0.999714
mgl-2	WBGene00003233	0.784805	2.86243	1.06063	0.319113	0.999714
mif-1	WBGene00003234	0.51819	2.94172	0.5586	0.466181	0.999714
mif-2	WBGene00003235	0.201305	3.91924	0.173771	0.682584	0.999714
mif-3	WBGene00003236	-0.691676	2.72353	1.01793	0.328734	0.999714
mig-1	WBGene00003238	0.133399	3.94052	0.0414693	0.841324	0.999714
mig-2	WBGene00003239	-0.0380635	3.11795	0.0047254	0.963161	0.999714
mig-5	WBGene00003241	-0.530257	5.50059	0.767492	0.394569	0.999714
mig-6	WBGene00003242	0.348511	10.1726	0.343019	0.56665	0.999714
mig-10	WBGene00003243	0.256313	6.41168	0.135842	0.717511	0.999714
mig-14	WBGene00003246	-0.452052	4.96289	0.833501	0.375454	0.999714
mig-15	WBGene00003247	-0.0175474	6.03984	0.000960405	0.975679	0.999714
mig-17	WBGene00003248	0.459153	3.35376	0.456546	0.509349	0.999714
mig-18	WBGene00003249	-0.369409	3.25986	0.221544	0.64452	0.999714
mig-22	WBGene00003253	-0.298739	6.32958	0.767706	0.394505	0.999714
mig-23	WBGene00003254	0.170276	4.27022	0.126983	0.726458	0.999714
cogc-1	WBGene00003258	0.0427139	5.86016	0.0194852	0.890809	0.999714
mix-1	WBGene00003367	0.0218319	7.28194	0.00454845	0.947105	0.999714
mkk-4	WBGene00003368	-0.326204	2.6152	0.353026	0.561107	0.999714
mlc-1	WBGene00003369	-0.0195179	9.20934	0.00175364	0.96714	0.999714
mlc-2	WBGene00003370	0.053239	10.293	0.0195125	0.890733	0.999714
mlc-3	WBGene00003371	-0.0578881	9.146	0.0128745	0.91114	0.999714
mlc-4	WBGene00003372	-0.298591	5.81773	0.901886	0.357069	0.999714
mlh-1	WBGene00003373	0.152767	5.11484	0.0748487	0.78807	0.999714
mlk-1	WBGene00003374	0.56843	5.34035	1.48774	0.241076	0.999714
mlp-1	WBGene00003375	0.214926	4.7239	0.196507	0.663773	0.999714
mml-1	WBGene00003378	-0.135162	6.53456	0.0739294	0.789342	0.999714
moc-1	WBGene00003384	-1.17167	2.62359	5.12352	0.0385827	0.999714
moe-3	WBGene00003388	-0.500009	6.20044	0.511235	0.485396	0.999714
mog-1	WBGene00003389	-0.0718586	7.43953	0.074522	0.788521	0.999714
mog-2	WBGene00003390	-0.382519	6.39487	1.35144	0.262877	0.999714
mog-3	WBGene00003391	-0.365775	6.21869	1.07117	0.316799	0.999714
mog-4	WBGene00003392	-0.114081	6.84222	0.221275	0.64472	0.999714
mog-5	WBGene00003393	0.0759263	7.2281	0.0579366	0.81299	0.999714
mom-2	WBGene00003395	-1.37552	5.33513	1.33476	0.265723	0.999714
mom-4	WBGene00003396	0.125341	4.64311	0.0306096	0.863413	0.999714
mom-5	WBGene00003397	-0.30309	5.50336	0.264407	0.614471	0.999714
dapk-1	WBGene00003400	-0.279205	6.78082	0.143466	0.710075	0.999714
mpk-1	WBGene00003401	-0.665826	5.43674	2.27349	0.152016	0.999714
mpk-2	WBGene00003402	0.541722	3.11107	0.483761	0.497175	0.999714
mpz-1	WBGene00003404	0.678225	6.40358	0.857119	0.36895	0.999714
mre-11	WBGene00003405	-0.238544	5.78156	0.177331	0.679546	0.999714
mrg-1	WBGene00003406	-0.146447	5.6383	0.087188	0.771761	0.999714
mrp-1	WBGene00003407	-0.222212	6.13698	0.23709	0.633232	0.999714
mrp-2	WBGene00003408	-0.172905	5.02297	0.065243	0.801802	0.999714
mrp-3	WBGene00003409	-0.351473	6.01226	0.294908	0.594933	0.999714
mrp-4	WBGene00003410	-1.02797	6.85512	1.48905	0.240878	0.999714
mrp-5	WBGene00003411	-0.71443	6.60579	8.71101	0.00975696	0.874552
mrp-6	WBGene00003412	-0.519004	3.91723	1.51134	0.237545	0.999714
mrp-7	WBGene00003413	-0.0233861	6.91233	0.00351286	0.953506	0.999714
mrp-8	WBGene00003414	-0.0253355	3.84077	0.00414194	0.94952	0.999714
mars-1	WBGene00003415	-0.307812	7.39776	3.02001	0.102366	0.999714
mrt-2	WBGene00003417	-0.449025	3.27294	0.489924	0.49449	0.999714
msh-2	WBGene00003418	0.0404937	6.11157	0.00737022	0.932701	0.999714
msh-5	WBGene00003421	0.254134	6.09126	0.572541	0.460769	0.999714
msh-6	WBGene00003422	-0.0675216	6.95829	0.0308821	0.862813	0.999714
msi-1	WBGene00003423	0.528356	4.90318	1.80344	0.198922	0.999714
msp-3	WBGene00003424	-0.0306085	3.31426	0.00146746	0.969939	0.999714
msp-19	WBGene00003426	0.349903	3.74178	0.199106	0.661707	0.999714
msp-31	WBGene00003429	-0.203576	4.42461	0.160646	0.694116	0.999714
msp-33	WBGene00003431	0.411244	4.09106	0.287368	0.599636	0.999714
msp-36	WBGene00003432	0.221082	4.46613	0.0834801	0.776522	0.999714
msp-38	WBGene00003434	-0.659155	2.49086	0.333867	0.571815	0.999714
msp-40	WBGene00003435	0.137722	4.31719	0.0606956	0.808682	0.999714
msp-45	WBGene00003438	-0.247601	3.83247	0.0949029	0.762197	0.999714
msp-49	WBGene00003442	-0.0226679	3.37022	0.00143207	0.970304	0.999714
msp-50	WBGene00003443	0.182359	3.95801	0.0944182	0.762785	0.999714
msp-53	WBGene00003446	-0.020103	3.51807	0.000830677	0.97738	0.999714
msp-55	WBGene00003448	0.897527	2.99543	0.668444	0.426171	0.999714
msp-56	WBGene00003449	-0.589864	2.7466	0.588782	0.454594	0.999714
msp-57	WBGene00003450	0.0377532	4.16417	0.00273344	0.958982	0.999714
msp-59	WBGene00003452	0.21277	4.24175	0.117935	0.735969	0.999714
msp-64	WBGene00003457	0.158135	4.39604	0.0631305	0.804965	0.999714
msp-65	WBGene00003458	0.157075	2.87985	0.033994	0.856146	0.999714
msp-76	WBGene00003463	0.0798838	4.56912	0.0103023	0.920475	0.999714
msp-77	WBGene00003464	-0.222136	3.68397	0.127311	0.726121	0.999714
msp-78	WBGene00003465	-0.134062	3.26807	0.0209344	0.886851	0.999714
msp-81	WBGene00003467	-0.147161	3.48327	0.043521	0.837505	0.999714
msp-142	WBGene00003469	0.274519	4.71066	0.211314	0.652218	0.999714
msp-152	WBGene00003470	-1.07173	3.66777	3.44949	0.0826681	0.999714
mtk-1	WBGene00003472	-0.0842267	7.32448	0.0501899	0.825704	0.999714
mtl-2	WBGene00003474	-0.366586	2.93121	0.21271	0.651154	0.999714
mtm-1	WBGene00003475	-0.170327	4.24764	0.297832	0.59313	0.999714
mtm-3	WBGene00003476	-0.143647	7.58604	0.290876	0.597438	0.999714
mtm-5	WBGene00003477	-0.381171	5.32623	2.00524	0.176835	0.999714
mtm-6	WBGene00003478	0.152295	5.19547	0.0826149	0.777649	0.999714
mtm-9	WBGene00003479	-0.134214	4.5042	0.0566408	0.815051	0.999714
mua-3	WBGene00003482	0.794184	9.75888	0.793314	0.386921	0.999714
mua-6	WBGene00003485	-0.427021	7.95018	0.488212	0.495233	0.999714
mup-2	WBGene00003495	0.0544249	9.84825	0.00797264	0.930013	0.999714
mup-4	WBGene00003497	-0.365087	9.11301	0.588501	0.4547	0.999714
mut-2	WBGene00003499	-0.360888	5.12497	0.171417	0.684613	0.999714
mut-7	WBGene00003504	-0.527708	6.32206	1.68735	0.213227	0.999714
mut-14	WBGene00003507	-0.208924	5.37083	0.419646	0.526736	0.999714
mut-16	WBGene00003508	-0.301929	7.29931	0.429532	0.521972	0.999714
mxl-1	WBGene00003509	-0.879178	3.18731	0.594982	0.452273	0.999714
mxl-2	WBGene00003510	-0.819344	4.08414	2.24184	0.154709	0.999714
mxl-3	WBGene00003511	-1.21877	5.81455	8.08204	0.0121762	0.930204
myo-2	WBGene00003514	0.345841	8.33546	0.423434	0.524902	0.999714
myo-3	WBGene00003515	0.211755	9.55234	0.121826	0.73183	0.999714
nab-1	WBGene00003516	0.0170114	5.02524	0.000776801	0.978126	0.999714
nac-1	WBGene00003517	0.458425	3.7451	0.934083	0.348866	0.999714
nac-2	WBGene00003518	0.482612	3.77313	0.439948	0.517038	0.999714
nac-3	WBGene00003519	0.0756032	4.07347	0.0143255	0.90629	0.999714
nas-7	WBGene00003526	-0.679939	4.82241	0.294371	0.595265	0.999714
nas-9	WBGene00003528	2.1894	4.48481	26.7806	0.000106866	0.058619
nas-11	WBGene00003530	0.46094	5.82825	1.97255	0.180194	0.999714
nas-14	WBGene00003533	0.0991287	5.01881	0.00536516	0.94256	0.999714
nas-20	WBGene00003539	-0.802282	3.36505	0.349498	0.563049	0.999714
nas-31	WBGene00003549	0.89933	2.75459	1.07665	0.315605	0.999714
nas-37	WBGene00003553	-0.060519	6.26832	0.00567397	0.940934	0.999714
nas-38	WBGene00003554	-0.105437	4.94677	0.00553251	0.941673	0.999714
ncl-1	WBGene00003559	0.232563	8.23693	0.502112	0.489253	0.999714
ncr-1	WBGene00003561	-0.171068	5.07649	0.1334	0.719943	0.999714
ncr-2	WBGene00003562	0.324014	3.85835	0.145433	0.708194	0.999714
ncs-2	WBGene00003564	0.257399	5.52753	0.29774	0.593187	0.999714
ncx-1	WBGene00003566	0.0568798	6.42465	0.0193452	0.8912	0.999714
ncx-2	WBGene00003567	0.310348	7.67999	0.245683	0.62719	0.999714
ncx-3	WBGene00003568	0.134263	4.04618	0.0883428	0.7703	0.999714
ncx-7	WBGene00003572	-0.678473	2.7925	0.75395	0.398672	0.999714
ndc-80	WBGene00003576	-0.037935	5.77757	0.00440464	0.947947	0.999714
ndg-4	WBGene00003577	-0.281611	4.76216	0.427408	0.52299	0.999714
ndx-2	WBGene00003579	1.01991	2.85535	1.57949	0.227724	0.999714
ndx-3	WBGene00003580	0.391849	3.44931	0.446413	0.514019	0.999714
ndx-4	WBGene00003581	0.0659272	3.32304	0.0315325	0.861392	0.999714
dcap-2	WBGene00003582	0.331309	5.9528	0.764581	0.395446	0.999714
ndx-6	WBGene00003583	0.193929	3.12954	0.108479	0.746357	0.999714
ndx-7	WBGene00003584	0.18186	4.05664	0.119856	0.733916	0.999714
ndx-9	WBGene00003586	0.342712	4.58172	1.20522	0.289293	0.999714
ned-8	WBGene00003587	-0.155476	4.56477	0.209298	0.653761	0.999714
nex-1	WBGene00003588	0.425137	8.0103	1.41851	0.251837	0.999714
nex-2	WBGene00003589	0.825929	7.97823	3.04719	0.100964	0.999714
nex-3	WBGene00003590	-0.0820265	4.28196	0.0280182	0.869263	0.999714
nfi-1	WBGene00003592	-0.523349	5.55666	2.64892	0.124078	0.999714
nfm-1	WBGene00003593	0.557325	5.3353	1.2382	0.283032	0.999714
nft-1	WBGene00003594	-0.128529	4.94078	0.105676	0.749533	0.999714
ngp-1	WBGene00003596	0.0941429	7.91296	0.150135	0.703754	0.999714
nhl-1	WBGene00003597	0.283281	5.19824	0.176061	0.680625	0.999714
nhl-2	WBGene00003598	0.107723	6.86584	0.168753	0.686931	0.999714
nhl-3	WBGene00003599	-0.116043	3.88755	0.038829	0.846387	0.999714
nhr-1	WBGene00003600	-0.788755	4.73219	2.75487	0.117354	0.999714
nhr-2	WBGene00003601	-2.11316	2.06968	1.09235	0.312219	0.999714
nhr-3	WBGene00003602	-0.653598	5.35736	1.75942	0.204198	0.999714
nhr-4	WBGene00003603	0.767106	2.79432	1.13193	0.303902	0.999714
nhr-5	WBGene00003604	0.763346	4.29085	1.76594	0.203405	0.999714
nhr-6	WBGene00003605	0.263052	4.00457	0.113807	0.740444	0.999714
nhr-7	WBGene00003606	1.10481	2.58251	2.47145	0.136422	0.999714
nhr-8	WBGene00003607	-0.856663	3.58657	1.33411	0.265834	0.999714
nhr-10	WBGene00003609	0.336743	4.37909	0.594191	0.452568	0.999714
nhr-11	WBGene00003610	0.0169652	4.07122	0.000770921	0.978209	0.999714
nhr-12	WBGene00003611	-1.14783	2.58734	3.41859	0.0839248	0.999714
nhr-13	WBGene00003612	0.306372	2.62625	0.11171	0.742753	0.999714
nhr-14	WBGene00003613	-0.0998924	5.18265	0.0217871	0.884586	0.999714
nhr-17	WBGene00003616	-1.59166	5.76661	10.6057	0.00520876	0.646404
nhr-18	WBGene00003617	-0.44681	2.4623	0.259802	0.617544	0.999714
nhr-19	WBGene00003618	0.923498	2.93491	1.08482	0.313836	0.999714
nhr-20	WBGene00003619	-0.482363	3.49464	0.890569	0.360019	0.999714
nhr-21	WBGene00003620	0.623443	5.05212	1.04	0.323711	0.999714
nhr-22	WBGene00003621	-0.588601	3.49044	1.98504	0.178902	0.999714
nhr-23	WBGene00003622	0.417184	5.5718	1.22693	0.285152	0.999714
nhr-28	WBGene00003624	1.0447	2.93405	1.76759	0.203205	0.999714
nhr-31	WBGene00003625	0.00343563	5.13208	1.79948e-05	0.99667	0.999714
nhr-32	WBGene00003626	-0.302483	2.873	0.183251	0.674572	0.999714
nhr-34	WBGene00003627	0.40005	4.63985	0.857292	0.368903	0.999714
nhr-35	WBGene00003628	-0.165005	3.71588	0.0492196	0.827367	0.999714
nhr-40	WBGene00003630	0.370882	3.90351	0.340681	0.56796	0.999714
nhr-42	WBGene00003632	0.221425	3.50592	0.153556	0.700576	0.999714
nhr-43	WBGene00003633	-0.206949	4.13956	0.0761843	0.786238	0.999714
nhr-44	WBGene00003634	0.651167	2.78343	0.490922	0.494057	0.999714
nhr-45	WBGene00003635	0.68044	5.14816	1.60261	0.224512	0.999714
nhr-46	WBGene00003636	0.642886	5.22156	3.19155	0.0938899	0.999714
nhr-47	WBGene00003637	0.236083	3.49876	0.215907	0.648734	0.999714
nhr-48	WBGene00003638	0.689529	5.10543	2.50781	0.133775	0.999714
nhr-49	WBGene00003639	0.0898283	6.45998	0.251175	0.623398	0.999714
nhr-50	WBGene00003640	0.351063	3.17256	0.15736	0.697089	0.999714
nhr-55	WBGene00003645	-0.967332	2.38332	0.839278	0.373848	0.999714
nhr-57	WBGene00003647	0.217181	3.20077	0.15983	0.694851	0.999714
nhr-61	WBGene00003651	-0.0664009	3.88001	0.015871	0.901392	0.999714
nhr-64	WBGene00003654	1.0244	3.08528	2.20148	0.158228	0.999714
nhr-66	WBGene00003656	-0.386975	5.69604	1.48325	0.241756	0.999714
nhr-68	WBGene00003658	0.0354465	4.54322	0.00389339	0.951056	0.999714
nhr-69	WBGene00003659	0.539277	3.68718	0.533492	0.476202	0.999714
nhr-70	WBGene00003660	-0.386347	4.32019	0.640242	0.435898	0.999714
nhr-71	WBGene00003661	-0.472586	3.59268	0.655173	0.430704	0.999714
nhr-79	WBGene00003669	0.970513	3.03025	1.4799	0.242263	0.999714
nhr-80	WBGene00003670	-0.42275	3.19117	0.376564	0.548483	0.999714
nhr-84	WBGene00003674	-0.0945602	4.05846	0.0503644	0.825406	0.999714
nhr-85	WBGene00003675	0.608249	4.44933	0.216723	0.64812	0.999714
nhr-86	WBGene00003676	-0.372435	4.67451	1.03194	0.325533	0.999714
nhr-88	WBGene00003678	0.9379	5.45412	6.39524	0.0229185	0.999714
nhr-90	WBGene00003680	0.312125	2.73682	0.329531	0.574296	0.999714
nhr-91	WBGene00003681	0.118982	3.36404	0.0141641	0.906817	0.999714
nhr-95	WBGene00003685	0.725804	2.7967	1.91079	0.186765	0.999714
nhr-97	WBGene00003687	0.144013	6.82829	0.111925	0.742515	0.999714
nhr-100	WBGene00003690	0.146303	4.14067	0.0706274	0.793981	0.999714
nhr-101	WBGene00003691	-0.588369	3.26816	1.03855	0.324038	0.999714
nhr-102	WBGene00003692	-0.686026	3.61131	0.774541	0.392459	0.999714
nhr-104	WBGene00003694	0.825909	2.51548	0.785289	0.389274	0.999714
nhr-105	WBGene00003695	-0.776869	4.16154	1.59052	0.226184	0.999714
nhr-107	WBGene00003697	0.372316	3.38889	0.300653	0.591402	0.999714
nhr-109	WBGene00003699	-1.50256	2.63887	3.06743	0.0999347	0.999714
nhr-114	WBGene00003704	-1.25764	5.67155	7.93842	0.012821	0.939016
nhr-117	WBGene00003707	-0.0964927	3.24768	0.0264913	0.872841	0.999714
nhr-119	WBGene00003709	0.456574	5.22877	0.3735	0.550094	0.999714
nhr-120	WBGene00003710	1.48053	4.25406	3.58723	0.0773313	0.999714
nhr-122	WBGene00003712	-1.19875	2.44246	2.59675	0.127559	0.999714
nhr-130	WBGene00003720	-0.993539	3.08387	1.75187	0.20512	0.999714
nhr-131	WBGene00003721	-0.0773689	3.82888	0.0172624	0.897185	0.999714
nhr-133	WBGene00003723	-0.439699	3.50802	0.425692	0.523814	0.999714
nhr-134	WBGene00003724	0.288048	3.46525	0.348673	0.563505	0.999714
nhr-137	WBGene00003727	-0.389724	3.90987	0.271363	0.609892	0.999714
nhr-138	WBGene00003728	0.0580251	3.50157	0.0217725	0.962956	0.999714
nhx-2	WBGene00003730	-0.288222	5.14355	0.125089	0.728416	0.999714
nhx-3	WBGene00003731	0.729045	6.49819	0.597718	0.451255	0.999714
nhx-4	WBGene00003732	-0.683228	3.71137	1.70745	0.210659	0.999714
nhx-5	WBGene00003733	0.399438	4.34848	0.325543	0.576597	0.999714
nhx-6	WBGene00003734	3.16262	3.95261	5.85729	0.0284199	0.999714
nhx-8	WBGene00003735	0.23328	5.31278	0.195024	0.664958	0.999714
nhx-9	WBGene00003736	0.231364	4.81843	0.113934	0.740305	0.999714
nid-1	WBGene00003738	0.0141972	7.88728	0.000992229	0.975279	0.999714
nlp-1	WBGene00003739	-1.42245	2.74095	2.55725	0.130276	0.999714
nlp-6	WBGene00003744	-0.0348021	3.58851	0.00302672	0.95684	0.999714
nlp-9	WBGene00003747	0.408296	3.39972	0.477573	0.499897	0.999714
nlp-10	WBGene00003748	0.578116	2.93237	1.10314	0.30992	0.999714
nlp-12	WBGene00003750	-0.389661	3.24595	0.278297	0.605402	0.999714
nlp-13	WBGene00003751	1.03618	3.39284	2.83779	0.112398	0.999714
nlp-14	WBGene00003752	1.40299	3.55182	3.00173	0.103323	0.999714
nlp-16	WBGene00003754	0.97109	5.01394	2.35452	0.145381	0.999714
nlp-18	WBGene00003756	0.702753	3.34725	0.926151	0.350861	0.999714
nlp-20	WBGene00003758	1.24485	2.81786	4.08245	0.0612327	0.999714
nlp-21	WBGene00003759	0.0178723	4.45474	0.000728056	0.978823	0.999714
nlp-24	WBGene00003762	0.885704	5.72763	2.40611	0.141342	0.999714
nlp-26	WBGene00003764	-0.104835	3.18903	0.0216784	0.884873	0.999714
nlp-27	WBGene00003765	-0.494825	3.57559	1.00851	0.330913	0.999714
nlp-29	WBGene00003767	0.234744	3.9067	0.137376	0.715996	0.999714
nlp-30	WBGene00003768	1.03695	2.54528	0.707035	0.413406	0.999714
nlp-31	WBGene00003769	0.690402	3.90694	0.657351	0.429955	0.999714
nlp-33	WBGene00003771	0.6907	4.34397	0.694562	0.417465	0.999714
nlr-1	WBGene00003772	-0.594086	2.95274	0.900777	0.357356	0.999714
nlt-1	WBGene00003773	0.204741	4.78934	0.121819	0.731837	0.999714
nmy-1	WBGene00003776	0.297496	10.0145	0.749298	0.400097	0.999714
nmy-2	WBGene00003777	0.147679	9.77951	0.218923	0.646471	0.999714
nos-1	WBGene00003783	-0.327152	4.06396	0.105724	0.749479	0.999714
nos-2	WBGene00003784	-1.47873	4.72471	0.870442	0.365354	0.999714
nos-3	WBGene00003785	-0.158763	7.71739	0.299662	0.592008	0.999714
npa-1	WBGene00003786	0.401234	11.0664	0.225315	0.641738	0.999714
npp-1	WBGene00003787	-0.658845	5.02438	1.67521	0.214798	0.999714
npp-2	WBGene00003788	-0.231043	6.68716	0.24157	0.630065	0.999714
npp-3	WBGene00003789	-0.116706	7.95776	0.192512	0.66698	0.999714
npp-4	WBGene00003790	-0.271874	5.39947	0.623607	0.441803	0.999714
npp-5	WBGene00003791	-0.113947	5.93007	0.0493506	0.827141	0.999714
npp-6	WBGene00003792	0.0442663	7.32654	0.0155713	0.902322	0.999714
npp-7	WBGene00003793	-0.0951039	7.91674	0.0666734	0.799692	0.999714
npp-8	WBGene00003794	-0.0152409	7.6431	0.00401368	0.950307	0.999714
npp-9	WBGene00003795	-0.291257	8.73781	0.507259	0.48707	0.999714
npp-10	WBGene00003796	0.00632036	8.24217	0.000432425	0.983679	0.999714
npp-11	WBGene00003797	-0.146226	6.28006	0.183619	0.674266	0.999714
npp-12	WBGene00003798	-0.0976943	7.90713	0.119162	0.734655	0.999714
npp-13	WBGene00003799	-0.0359096	6.3101	0.0130336	0.910595	0.999714
npp-14	WBGene00003800	-0.140332	7.40256	0.131985	0.721364	0.999714
npp-15	WBGene00003801	-0.0742668	7.01992	0.0256139	0.874945	0.999714
npp-16	WBGene00003802	-0.0977106	5.29373	0.0304445	0.863778	0.999714
rae-1	WBGene00003803	-0.050555	6.11028	0.0145979	0.905408	0.999714
npp-18	WBGene00003804	-0.363106	5.56757	0.633093	0.43842	0.999714
npp-19	WBGene00003805	-0.425167	5.47596	0.690593	0.41877	0.999714
npp-20	WBGene00003806	-0.330146	5.01901	1.32711	0.26704	0.999714
nrf-5	WBGene00003812	-0.262622	5.64258	0.680154	0.422233	0.999714
nrf-6	WBGene00003813	0.181554	5.6529	0.236273	0.633814	0.999714
nars-1	WBGene00003815	-0.0110836	7.15161	0.00355251	0.953245	0.999714
asns-1	WBGene00003816	0.336818	4.58742	0.067085	0.799089	0.999714
nsf-1	WBGene00003818	-0.006037	6.88306	0.000760809	0.978352	0.999714
nst-1	WBGene00003821	0.00101911	8.06377	1.78735e-05	0.996682	0.999714
nsy-1	WBGene00003822	0.0852584	6.01429	0.0430269	0.838416	0.999714
ntl-2	WBGene00003825	-0.306152	6.23912	1.15551	0.299095	0.999714
ntl-3	WBGene00003826	-0.0368107	7.6831	0.0170393	0.897848	0.999714
ntl-4	WBGene00003827	0.00723787	8.09606	0.00121834	0.972608	0.999714
nuc-1	WBGene00003828	0.024903	5.32222	0.00630614	0.937737	0.999714
nud-1	WBGene00003829	-0.630785	6.63034	1.50867	0.237941	0.999714
num-1	WBGene00003830	-0.380236	5.78011	0.493742	0.492838	0.999714
nuo-1	WBGene00003831	-0.00782014	9.22848	0.000881704	0.976696	0.999714
nxf-1	WBGene00003834	0.122794	6.5719	0.29489	0.594944	0.999714
nxf-2	WBGene00003835	-0.755025	4.63346	1.4815	0.242021	0.999714
nxt-1	WBGene00003836	0.0381072	3.42645	0.00524985	0.94318	0.999714
oat-1	WBGene00003837	-0.475928	3.54819	0.281013	0.603663	0.999714
2024-10-02	WBGene00003843	-0.20929	4.55838	0.0775289	0.78441	0.999714
odc-1	WBGene00003844	0.174472	7.12641	0.409123	0.531896	0.999714
blmp-1	WBGene00003847	0.514486	5.23565	0.415029	0.528989	0.999714
odr-4	WBGene00003851	0.416512	5.09518	2.25134	0.153894	0.999714
ogt-1	WBGene00003858	0.41277	8.09532	2.72968	0.118912	0.999714
oig-2	WBGene00003860	0.60109	3.27643	1.01268	0.329946	0.999714
oma-1	WBGene00003864	-0.401314	5.94184	0.128231	0.725176	0.999714
oma-2	WBGene00003865	-1.33725	6.37844	0.928292	0.350321	0.999714
ooc-3	WBGene00003868	-0.455766	5.16148	0.929529	0.350009	0.999714
ooc-5	WBGene00003870	-0.256302	4.26049	0.146054	0.707603	0.999714
pept-2	WBGene00003876	0.36324	4.55122	0.830703	0.376236	0.999714
pept-1	WBGene00003877	-0.695271	6.46523	1.07871	0.315156	0.999714
pept-3	WBGene00003878	0.176988	4.00512	0.102293	0.75343	0.999714
ora-1	WBGene00003879	0.502714	5.81456	0.268279	0.611913	0.999714
orc-2	WBGene00003882	-0.731369	4.67609	1.95621	0.181904	0.999714
osm-1	WBGene00003883	0.0307032	3.33045	0.00460516	0.946777	0.999714
osm-3	WBGene00003884	-0.529543	2.79114	0.527484	0.478654	0.999714
osm-7	WBGene00003887	-0.0153485	5.84943	0.000344224	0.985438	0.999714
osm-11	WBGene00003891	-0.20162	6.90932	0.441529	0.516297	0.999714
ost-1	WBGene00003893	0.0614194	10.043	0.0159075	0.901279	0.999714
oxi-1	WBGene00003898	-0.202988	5.05737	0.355901	0.559534	0.999714
paa-1	WBGene00003901	-0.18511	8.26079	0.731026	0.405769	0.999714
pab-1	WBGene00003902	0.652744	11.6712	6.24879	0.0242838	0.999714
pab-2	WBGene00003903	0.726699	7.63965	2.33022	0.147332	0.999714
pabp-2	WBGene00003904	-0.333107	6.18474	1.10126	0.310318	0.999714
pad-1	WBGene00003905	0.185407	7.86243	0.731802	0.405525	0.999714
paf-2	WBGene00003907	1.0179	3.35229	2.38013	0.143359	0.999714
pak-1	WBGene00003911	-0.155015	5.38679	0.0875044	0.77136	0.999714
pal-1	WBGene00003912	-1.10819	4.97151	0.992842	0.33458	0.999714
pam-1	WBGene00003914	-0.134559	8.08408	0.417816	0.527627	0.999714
pan-1	WBGene00003915	0.601418	5.39106	0.292647	0.596335	0.999714
par-1	WBGene00003916	0.248288	7.62798	0.737766	0.403662	0.999714
par-2	WBGene00003917	-0.795758	4.36698	2.53129	0.132099	0.999714
par-3	WBGene00003918	0.00685083	7.30618	0.000238221	0.987885	0.999714
par-4	WBGene00003919	-0.148894	6.22001	0.104938	0.750378	0.999714
par-5	WBGene00003920	-0.162772	9.51819	0.869508	0.365605	0.999714
par-6	WBGene00003921	-0.581662	4.25766	1.83244	0.195542	0.999714
pas-1	WBGene00003922	-0.193354	6.49526	0.691548	0.418456	0.999714
pas-2	WBGene00003923	0.0649911	6.40651	0.0674631	0.798537	0.999714
pas-3	WBGene00003924	-0.139687	7.63942	0.371694	0.551049	0.999714
pas-4	WBGene00003925	0.0271416	6.37399	0.0105814	0.919408	0.999714
pas-5	WBGene00003926	-0.0753558	8.33308	0.0872419	0.771692	0.999714
pas-6	WBGene00003927	-0.0926468	7.8211	0.287349	0.599648	0.999714
pas-7	WBGene00003928	-0.00200011	8.25229	7.01072e-05	0.993428	0.999714
pat-2	WBGene00003929	-0.215499	7.53658	0.123745	0.729816	0.999714
pat-3	WBGene00003930	-0.0699438	7.78719	0.09785	0.758657	0.999714
pat-4	WBGene00003931	-0.124377	5.72768	0.0661544	0.800455	0.999714
pat-6	WBGene00003932	-0.406348	5.49054	0.599069	0.450754	0.999714
pat-10	WBGene00003934	-0.0353022	8.96077	0.0111666	0.917219	0.999714
pat-12	WBGene00003936	0.273518	4.33425	0.111816	0.742636	0.999714
pbo-1	WBGene00003941	0.762557	4.87281	1.39339	0.255898	0.999714
pbo-4	WBGene00003943	0.608202	5.35513	0.96554	0.341111	0.999714
pbs-1	WBGene00003947	-0.0653816	7.32652	0.0681689	0.797511	0.999714
pbs-2	WBGene00003948	-0.179865	6.71584	0.529107	0.47799	0.999714
pbs-3	WBGene00003949	-0.11419	6.55628	0.228436	0.639457	0.999714
pbs-4	WBGene00003950	-0.377105	6.33686	2.35367	0.145449	0.999714
pbs-5	WBGene00003951	-0.032363	6.9234	0.0300652	0.864621	0.999714
pbs-6	WBGene00003952	0.140145	7.02728	0.333507	0.57202	0.999714
pbs-7	WBGene00003953	-0.0824474	6.77989	0.132537	0.720809	0.999714
pcm-1	WBGene00003954	-0.00141829	3.05364	8.42373e-06	0.997722	0.999714
pcn-1	WBGene00003955	-0.576605	6.13644	0.616073	0.44452	0.999714
pcp-1	WBGene00003956	0.30021	5.82095	0.380406	0.546474	0.999714
pcp-2	WBGene00003957	0.0446242	5.52725	0.00295587	0.957347	0.999714
pcp-3	WBGene00003958	-0.582856	6.35584	0.70915	0.412724	0.999714
pcp-4	WBGene00003959	0.471545	5.3054	0.204261	0.657658	0.999714
pcs-1	WBGene00003960	0.471164	4.28887	1.7641	0.203629	0.999714
pct-1	WBGene00003961	0.0760484	7.06693	0.0678019	0.798044	0.999714
pdi-1	WBGene00003962	-0.0524498	9.14365	0.0311666	0.86219	0.999714
pdi-2	WBGene00003963	0.152765	10.3411	0.0446188	0.8355	0.999714
pdi-3	WBGene00003964	0.115322	9.48227	0.0726743	0.791092	0.999714
pdk-1	WBGene00003965	-0.309804	4.03623	0.333176	0.572209	0.999714
pdr-1	WBGene00003967	0.242375	5.56226	0.485015	0.496627	0.999714
pek-1	WBGene00003970	-0.88564	7.05042	5.20045	0.037339	0.999714
pes-4	WBGene00003978	0.0687627	4.68293	0.0087833	0.926551	0.999714
pes-5	WBGene00003979	-1.37674	3.06437	2.4946	0.134729	0.999714
pes-7	WBGene00003980	0.443716	6.75096	0.512286	0.484955	0.999714
pes-8	WBGene00003981	-0.188178	6.68223	0.0214897	0.885371	0.999714
pes-9	WBGene00003982	-0.176489	7.21006	0.287987	0.599247	0.999714
pes-10	WBGene00003983	-1.68261	3.55925	0.794785	0.387445	0.999714
mct-4	WBGene00003986	-0.74783	5.70219	1.5477	0.232238	0.999714
pfn-1	WBGene00003989	-0.124911	6.23862	0.0827694	0.777447	0.999714
pfn-2	WBGene00003990	-0.0640165	6.35204	0.0193534	0.891177	0.999714
pfn-3	WBGene00003991	0.118993	4.54826	0.0715845	0.792624	0.999714
pgl-1	WBGene00003992	-0.302691	8.07503	0.900521	0.357423	0.999714
pgl-2	WBGene00003993	0.0812516	4.91127	0.0349315	0.8542	0.999714
pgl-3	WBGene00003994	-0.16166	7.84493	0.136235	0.717122	0.999714
pgp-1	WBGene00003995	-0.0497549	4.73822	0.00191747	0.96564	0.999714
pgp-2	WBGene00003996	0.112871	7.35577	0.0515026	0.82348	0.999714
pgp-3	WBGene00003997	0.0934565	5.73466	0.0380282	0.847958	0.999714
pgp-4	WBGene00003998	-1.08729	3.01574	2.26627	0.152625	0.999714
pgp-5	WBGene00003999	1.91499	5.44467	5.31228	0.0356133	0.999714
pgp-6	WBGene00004000	1.8593	4.571	4.22413	0.0573771	0.999714
pgp-8	WBGene00004002	4.52713	5.16497	63.4187	8.08628e-07	0.00251349
pgp-9	WBGene00004003	-0.16599	4.59988	0.0349107	0.854243	0.999714
pgp-10	WBGene00004004	0.802017	3.78139	0.687015	0.419952	0.999714
pgp-11	WBGene00004005	0.129122	4.11533	0.038466	0.847097	0.999714
pgp-12	WBGene00004006	0.227458	3.19081	0.0893027	0.769095	0.999714
pgp-13	WBGene00004007	-0.426792	2.28095	0.209011	0.654427	0.999714
pgp-14	WBGene00004008	0.334327	5.93015	0.160097	0.69461	0.999714
pha-1	WBGene00004010	0.546698	3.10695	1.17592	0.295017	0.999714
pha-4	WBGene00004013	0.455731	5.21286	0.485937	0.496224	0.999714
phb-1	WBGene00004014	-0.277296	7.32084	1.73942	0.206654	0.999714
phb-2	WBGene00004015	-0.358042	7.34916	4.27087	0.0561683	0.999714
phf-5	WBGene00004016	-0.0362818	4.22873	0.00760259	0.931652	0.999714
pho-1	WBGene00004020	-0.857591	5.37167	1.37961	0.258163	0.999714
pho-4	WBGene00004023	0.820645	3.89261	2.77869	0.115904	0.999714
php-3	WBGene00004024	-0.409397	2.44368	0.183565	0.67431	0.999714
phy-2	WBGene00004025	0.126002	7.59228	0.0153024	0.903165	0.999714
pie-1	WBGene00004027	-0.428327	5.69592	0.235219	0.634566	0.999714
pif-1	WBGene00004028	-0.275409	3.85786	0.158834	0.69575	0.999714
pik-1	WBGene00004029	0.160696	4.35236	0.185524	0.672687	0.999714
pis-1	WBGene00004031	0.201241	5.4667	0.303434	0.589708	0.999714
pkc-1	WBGene00004032	0.0381918	6.22891	0.0264537	0.87293	0.999714
pkc-2	WBGene00004033	-0.170199	5.82738	0.223281	0.643236	0.999714
pkc-3	WBGene00004034	0.120979	5.66518	0.296548	0.59392	0.999714
plc-1	WBGene00004036	-0.00130275	4.91721	6.86057e-06	0.997944	0.999714
plc-2	WBGene00004037	0.546302	5.00401	0.664782	0.427414	0.999714
plc-3	WBGene00004038	-0.103077	4.91997	0.0432555	0.837994	0.999714
plc-4	WBGene00004039	-0.0893125	5.34567	0.108644	0.746172	0.999714
pld-1	WBGene00004040	0.302569	7.49906	2.40944	0.141086	0.999714
plk-1	WBGene00004042	-0.214183	6.93926	0.100755	0.755225	0.999714
plk-2	WBGene00004043	-0.143074	6.94573	0.108206	0.746665	0.999714
plk-3	WBGene00004044	-0.652314	7.1021	0.829774	0.376496	0.999714
pll-1	WBGene00004045	0.662681	2.88577	0.606645	0.447959	0.999714
plp-1	WBGene00004046	-0.0314362	6.38029	0.0159425	0.901171	0.999714
plx-1	WBGene00004047	-0.128705	6.55866	0.273581	0.608448	0.999714
plx-2	WBGene00004048	-0.424644	4.22779	0.167988	0.6876	0.999714
parp-1	WBGene00004049	0.229247	6.54209	0.216938	0.647958	0.999714
parp-2	WBGene00004050	0.00319304	5.83997	5.3058e-05	0.994283	0.999714
parg-1	WBGene00004051	-0.335763	6.00856	1.01565	0.32926	0.999714
tank-1	WBGene00004053	-0.369291	6.71209	1.77976	0.201738	0.999714
pmk-1	WBGene00004055	0.0577512	4.75218	0.02077	0.887293	0.999714
pmk-2	WBGene00004056	0.433767	3.17657	0.266444	0.613122	0.999714
pmk-3	WBGene00004057	0.199052	4.63354	0.0689261	0.796416	0.999714
pmp-1	WBGene00004058	-0.334663	5.63247	0.172228	0.683912	0.999714
pmp-2	WBGene00004059	0.115603	4.90093	0.0869845	0.772019	0.999714
pmp-3	WBGene00004060	-0.252563	5.93593	0.454012	0.510509	0.999714
pmp-4	WBGene00004061	0.384633	5.21315	0.383723	0.544752	0.999714
pmp-5	WBGene00004062	-0.266822	7.38419	0.235459	0.634395	0.999714
pmr-1	WBGene00004063	0.501466	6.4182	5.53152	0.0324916	0.999714
pms-2	WBGene00004064	-0.660972	5.60697	1.1245	0.30544	0.999714
pnk-1	WBGene00004068	0.0669904	5.62746	0.0388171	0.84641	0.999714
pod-1	WBGene00004075	0.186721	8.51893	0.462453	0.506661	0.999714
pod-2	WBGene00004076	0.0137751	9.72883	0.00153011	0.969304	0.999714
pop-1	WBGene00004077	0.0339596	5.5913	0.00951055	0.923581	0.999714
pos-1	WBGene00004078	-0.94205	7.20171	0.477617	0.499878	0.999714
pph-1	WBGene00004083	-0.13464	3.33653	0.0416695	0.840947	0.999714
pph-4.1	WBGene00004085	-0.286201	5.32235	0.678062	0.422932	0.999714
pph-4.2	WBGene00004086	-0.434194	5.22049	0.302057	0.590545	0.999714
ppk-1	WBGene00004087	0.0704007	5.66904	0.0523708	0.822025	0.999714
ppk-2	WBGene00004088	-0.0745022	4.6748	0.0505681	0.82506	0.999714
ppk-3	WBGene00004089	-0.3343	5.32663	1.08712	0.31334	0.999714
eif-2Bgamma	WBGene00004090	0.0686195	5.33088	0.0849052	0.774678	0.999714
pps-1	WBGene00004091	0.0896417	6.10975	0.124432	0.729099	0.999714
ppw-1	WBGene00004093	-0.658254	3.88644	2.49548	0.134665	0.999714
ppw-2	WBGene00004094	0.0707781	7.48941	0.0494971	0.82689	0.999714
pqe-1	WBGene00004095	0.115119	8.00737	0.190195	0.668858	0.999714
pqm-1	WBGene00004096	0.110284	6.41958	0.0930488	0.764456	0.999714
hgrs-1	WBGene00004101	0.138188	7.32211	0.465638	0.505223	0.999714
pqn-13	WBGene00004104	0.144736	5.65875	0.00970963	0.922788	0.999714
szy-20	WBGene00004105	0.306996	6.1486	0.436743	0.518548	0.999714
pqn-15	WBGene00004106	0.0974056	5.93038	0.0843596	0.775382	0.999714
pqn-18	WBGene00004108	0.90876	5.333	1.30135	0.271547	0.999714
stam-1	WBGene00004109	0.00120583	6.42271	1.93829e-05	0.996544	0.999714
pqn-20	WBGene00004110	0.0196631	7.40357	0.00200933	0.964827	0.999714
pqn-21	WBGene00004111	-0.287409	4.91512	1.11707	0.306988	0.999714
pqn-22	WBGene00004112	-0.0849726	8.67493	0.0793728	0.781932	0.999714
pqn-24	WBGene00004113	0.798042	3.9431	2.41613	0.140574	0.999714
pqn-25	WBGene00004114	0.222158	3.29439	0.213545	0.650519	0.999714
pqn-26	WBGene00004115	0.174188	4.06031	0.0196046	0.890478	0.999714
pqn-27	WBGene00004116	-0.191849	6.9199	0.474491	0.501263	0.999714
sin-3	WBGene00004117	0.145017	7.29472	0.104855	0.750473	0.999714
pqn-31	WBGene00004119	1.35114	4.62625	6.68277	0.0204872	0.999714
pqn-32	WBGene00004120	0.27129	7.95569	0.0295446	0.865785	0.999714
ptrn-1	WBGene00004121	-0.213687	5.29412	0.170267	0.685611	0.999714
pqn-35	WBGene00004122	0.0374521	5.76006	0.00108135	0.974193	0.999714
pqn-36	WBGene00004123	-0.117878	3.53433	0.0120136	0.914149	0.999714
mdt-30	WBGene00004125	0.23161	5.09483	0.251375	0.62326	0.999714
pqn-39	WBGene00004126	-0.114381	4.5633	0.0794784	0.781791	0.999714
abu-12	WBGene00004127	-0.596123	5.7297	0.167394	0.688121	0.999714
pqn-41	WBGene00004128	0.523923	7.48909	7.29812	0.0162162	0.999714
pqn-42	WBGene00004129	-0.0018539	2.7632	3.13766e-06	0.99861	0.999714
ketn-1	WBGene00004130	0.0924633	9.77783	0.0577243	0.813326	0.999714
pqn-44	WBGene00004131	-0.00708117	7.77433	0.000155371	0.990216	0.999714
ifet-1	WBGene00004132	-0.486062	9.00209	0.762835	0.395973	0.999714
abu-13	WBGene00004133	-0.367728	7.03208	0.0504933	0.825187	0.999714
myrf-1	WBGene00004134	0.164895	6.51252	0.0207379	0.887379	0.999714
pqn-48	WBGene00004135	0.195472	3.39044	0.113043	0.741283	0.999714
pqn-51	WBGene00004136	-0.287016	5.75509	0.84451	0.372402	0.999714
pqn-53	WBGene00004138	0.137111	6.61119	0.39192	0.540539	0.999714
ebax-1	WBGene00004140	0.0278693	5.82785	0.0041199	0.949655	0.999714
pqn-59	WBGene00004143	-0.469101	9.87434	2.31629	0.148466	0.999714
pqn-60	WBGene00004144	0.468886	2.56647	0.36024	0.557178	0.999714
pqn-62	WBGene00004145	-0.110269	4.19359	0.0658309	0.800932	0.999714
pqn-63	WBGene00004146	0.195932	5.04294	0.0246772	0.877233	0.999714
larp-5	WBGene00004147	0.189529	7.45225	0.541707	0.472884	0.999714
pqn-65	WBGene00004148	-0.624376	6.66491	2.79986	0.114633	0.999714
pqn-70	WBGene00004152	0.285876	6.36871	1.55099	0.231765	0.999714
pqn-72	WBGene00004154	-0.152103	4.62473	0.0377032	0.8486	0.999714
pqn-74	WBGene00004156	0.095594	6.60536	0.00662071	0.936207	0.999714
pqn-75	WBGene00004157	-0.0490252	4.55632	0.0127932	0.91142	0.999714
pqn-80	WBGene00004161	0.036663	6.14585	0.0296379	0.865576	0.999714
pqn-82	WBGene00004163	-0.227124	2.94607	0.0465642	0.83201	0.999714
pqn-83	WBGene00004164	-0.0891655	6.33228	0.0739387	0.789329	0.999714
pqn-85	WBGene00004166	0.0734804	7.81623	0.0814542	0.779172	0.999714
pqn-87	WBGene00004167	-0.0463629	9.41378	0.0260786	0.873826	0.999714
pqn-89	WBGene00004169	-0.0517307	5.30988	0.0062295	0.938116	0.999714
pqn-92	WBGene00004172	0.650962	4.85708	1.3708	0.259626	0.999714
pqn-94	WBGene00004173	1.14219	3.48927	1.67884	0.214327	0.999714
abu-14	WBGene00004174	0.0522619	7.62658	0.00110399	0.973925	0.999714
pqn-96	WBGene00004175	0.414646	5.61172	2.17367	0.160712	0.999714
prg-1	WBGene00004178	-0.159172	8.02848	0.379261	0.547071	0.999714
pri-1	WBGene00004180	-0.0869494	4.39229	0.026654	0.872455	0.999714
pri-2	WBGene00004181	-0.453886	5.99553	0.852568	0.37019	0.999714
prk-1	WBGene00004182	0.679613	4.86205	1.83854	0.19484	0.999714
prk-2	WBGene00004183	0.533185	4.90163	1.64168	0.219216	0.999714
T19D2.2	WBGene00004184	-0.354199	4.85532	0.345013	0.565537	0.999714
pro-1	WBGene00004185	0.155731	5.62705	0.275398	0.60727	0.999714
prpf-4	WBGene00004186	-0.233598	7.12455	0.329598	0.574258	0.999714
prp-8	WBGene00004187	-0.140967	9.29529	0.407366	0.532767	0.999714
prp-21	WBGene00004188	-0.230443	6.81335	0.618251	0.443732	0.999714
pars-1	WBGene00004189	-0.155236	8.85076	0.493501	0.492942	0.999714
pars-2	WBGene00004190	-0.826627	4.53155	5.55078	0.0322329	0.999714
prx-1	WBGene00004191	0.696832	3.37973	0.913684	0.354031	0.999714
prx-5	WBGene00004194	0.314885	3.76693	0.245551	0.627282	0.999714
prx-6	WBGene00004195	-0.182314	3.85127	0.213261	0.650735	0.999714
prx-13	WBGene00004198	0.16663	2.95884	0.037637	0.848732	0.999714
prx-14	WBGene00004199	-0.510555	4.70312	0.834332	0.375223	0.999714
prx-19	WBGene00004201	0.0839724	4.93413	0.084841	0.774761	0.999714
pry-1	WBGene00004202	-0.245468	4.07154	0.0948167	0.762302	0.999714
swsn-1	WBGene00004203	0.220719	6.75855	0.671317	0.425199	0.999714
swsn-4	WBGene00004204	-0.284261	8.31057	0.450287	0.512224	0.999714
psr-1	WBGene00004205	-0.106856	5.7032	0.0590141	0.811295	0.999714
pst-1	WBGene00004206	0.23179	4.66783	0.511462	0.4853	0.999714
ptb-1	WBGene00004207	0.156971	3.51169	0.0731994	0.790358	0.999714
ptc-1	WBGene00004208	-0.199055	8.60215	0.198973	0.661812	0.999714
ptc-3	WBGene00004210	0.0355058	7.853	0.00117898	0.973054	0.999714
ptl-1	WBGene00004212	-0.0819482	3.86044	0.00820307	0.929011	0.999714
ptp-1	WBGene00004213	0.0180812	5.02438	0.000478278	0.982835	0.999714
ptp-2	WBGene00004214	-0.257127	6.17964	0.434498	0.51961	0.999714
ptp-3	WBGene00004215	0.271421	6.21803	0.342732	0.56681	0.999714
ptr-1	WBGene00004216	0.592331	6.34438	0.170673	0.685259	0.999714
ptr-2	WBGene00004217	-0.137568	7.05335	0.064652	0.802682	0.999714
ptr-4	WBGene00004219	0.487592	7.13846	0.0787388	0.782781	0.999714
ptr-5	WBGene00004220	0.340962	3.78191	0.557585	0.46658	0.999714
ptr-6	WBGene00004221	-0.120146	4.81264	0.0171972	0.897379	0.999714
ptr-8	WBGene00004222	0.857974	5.71562	1.77878	0.201857	0.999714
ptr-11	WBGene00004225	0.291776	4.97837	0.060138	0.809544	0.999714
ptr-12	WBGene00004226	-0.707654	4.36343	0.452402	0.511249	0.999714
ptr-13	WBGene00004227	0.911158	4.09842	4.95542	0.0414716	0.999714
ptr-14	WBGene00004228	0.408799	5.9458	0.206353	0.656033	0.999714
ptr-16	WBGene00004230	-0.0812376	4.35888	0.00456539	0.947007	0.999714
ptr-18	WBGene00004232	-0.165689	6.23777	0.019287	0.891362	0.999714
ptr-20	WBGene00004234	-0.0783767	3.89346	0.0110581	0.91762	0.999714
ptr-21	WBGene00004235	-0.705482	5.89368	2.58067	0.128657	0.999714
ptr-23	WBGene00004237	-0.00711998	6.01759	6.97382e-05	0.993445	0.999714
ptr-24	WBGene00004238	-0.053827	5.26751	0.0148433	0.90462	0.999714
puf-3	WBGene00004239	-0.0927363	6.54643	0.00697619	0.934521	0.999714
puf-5	WBGene00004241	-0.972207	7.56888	0.450505	0.512123	0.999714
puf-6	WBGene00004242	-0.349201	4.01089	0.0862242	0.772987	0.999714
puf-7	WBGene00004243	-0.294252	4.5418	0.0832322	0.776844	0.999714
puf-8	WBGene00004244	-0.21723	6.61	0.144708	0.708885	0.999714
puf-9	WBGene00004245	-0.355425	5.94626	0.690258	0.418881	0.999714
pus-1	WBGene00004248	-0.314069	5.30346	1.39471	0.255683	0.999714
pvf-1	WBGene00004249	0.181817	4.41096	0.143684	0.709866	0.999714
pxf-1	WBGene00004254	-0.158391	6.54207	0.335061	0.571136	0.999714
pxn-1	WBGene00004256	0.145781	5.93743	0.146438	0.707238	0.999714
pxn-2	WBGene00004257	0.918456	4.03019	0.881859	0.362314	0.999714
pyc-1	WBGene00004258	0.352135	8.84634	2.22947	0.155777	0.999714
pyr-1	WBGene00004259	-0.18586	9.15939	0.0818853	0.778605	0.999714
qua-1	WBGene00004264	0.696757	8.29177	0.210177	0.653087	0.999714
qui-1	WBGene00004265	-0.17305	2.73016	0.056231	0.815708	0.999714
rab-1	WBGene00004266	-0.0563591	7.01152	0.048936	0.827857	0.999714
rab-3	WBGene00004267	0.114431	2.96759	0.0180571	0.89486	0.999714
rab-5	WBGene00004268	-0.276202	5.71078	0.936606	0.348235	0.999714
rab-6.1	WBGene00004269	-0.19427	4.92407	0.192771	0.666771	0.999714
rab-6.2	WBGene00004270	0.53283	3.60977	0.92949	0.350019	0.999714
rab-7	WBGene00004271	-0.149827	6.26245	0.41407	0.529459	0.999714
rab-8	WBGene00004272	-0.107665	6.08198	0.160416	0.694323	0.999714
rab-10	WBGene00004273	-0.28972	6.87443	1.19855	0.290583	0.999714
rab-11.1	WBGene00004274	0.00555462	7.46605	0.00113617	0.973547	0.999714
rab-14	WBGene00004276	-0.0549288	4.99221	0.0104219	0.920016	0.999714
rab-18	WBGene00004277	0.292553	4.12863	0.628799	0.439946	0.999714
rab-19	WBGene00004278	0.217771	3.85597	0.157295	0.697148	0.999714
rab-21	WBGene00004279	-0.123888	3.37077	0.0505661	0.825063	0.999714
rab-30	WBGene00004282	-0.230364	4.04023	0.326331	0.576141	0.999714
rab-33	WBGene00004283	0.0794911	4.89135	0.0476451	0.830104	0.999714
rab-35	WBGene00004284	-0.203873	4.37279	0.292134	0.596654	0.999714
rab-39	WBGene00004286	0.0221225	3.41515	0.00206908	0.964309	0.999714
rad-50	WBGene00004296	1.0555	7.72997	9.80717	0.00674004	0.722424
rad-51	WBGene00004297	-0.418165	5.36663	1.48924	0.240849	0.999714
rad-54	WBGene00004298	-0.0382161	5.18687	0.00448394	0.947481	0.999714
ram-2	WBGene00004300	0.00695965	9.31415	1.91225e-05	0.996568	0.999714
ran-1	WBGene00004302	-0.173668	7.49782	0.305008	0.588754	0.999714
ran-2	WBGene00004303	-0.19606	6.79116	0.527063	0.478827	0.999714
ran-3	WBGene00004304	-0.201163	7.57685	0.329511	0.574308	0.999714
ran-4	WBGene00004305	0.2186	4.83984	0.378117	0.547669	0.999714
ran-5	WBGene00004306	-0.340403	6.60272	0.781362	0.390433	0.999714
rap-1	WBGene00004307	-0.181763	5.34426	0.241951	0.629798	0.999714
rap-2	WBGene00004308	0.296424	3.37369	0.402277	0.535305	0.999714
ras-1	WBGene00004310	0.459671	4.10274	0.598246	0.451059	0.999714
ras-2	WBGene00004311	0.619196	4.17946	1.18573	0.293083	0.999714
rba-1	WBGene00004312	-0.425171	6.06001	0.518997	0.482155	0.999714
rbc-1	WBGene00004313	0.172649	7.85216	0.203992	0.657867	0.999714
rbc-2	WBGene00004314	0.292356	5.58336	0.598083	0.451119	0.999714
rbd-1	WBGene00004315	-0.117078	7.49723	0.458446	0.508481	0.999714
rbf-1	WBGene00004316	0.119587	3.70441	0.0228421	0.881847	0.999714
rbg-1	WBGene00004317	0.421686	5.31481	2.6324	0.125168	0.999714
rbg-2	WBGene00004318	0.176224	6.83048	0.797682	0.38565	0.999714
rbr-2	WBGene00004319	0.135528	7.48936	0.224083	0.642644	0.999714
rbx-1	WBGene00004320	-0.371476	4.70116	0.642938	0.434952	0.999714
rcan-1	WBGene00004321	0.335959	4.65981	0.130007	0.723365	0.999714
rcq-5	WBGene00004322	0.0506286	5.60657	0.0319133	0.860567	0.999714
rde-1	WBGene00004323	0.00118137	6.35558	1.2484e-05	0.997227	0.999714
rde-2	WBGene00004324	-0.465484	5.70085	0.766144	0.394975	0.999714
rde-4	WBGene00004326	-0.446626	6.41976	0.724194	0.407921	0.999714
rec-1	WBGene00004332	-1.40378	3.13802	4.55027	0.0495342	0.999714
rec-8	WBGene00004333	-0.170399	6.9079	0.158174	0.696349	0.999714
ret-1	WBGene00004336	-0.149222	8.24052	0.532386	0.476652	0.999714
rfc-1	WBGene00004337	-0.00545622	6.39572	0.000141848	0.990652	0.999714
rfc-2	WBGene00004338	-0.876138	4.24922	4.37466	0.0535892	0.999714
rfc-3	WBGene00004339	-0.0791389	5.35702	0.0119881	0.91424	0.999714
rfc-4	WBGene00004340	-0.492249	5.1859	0.620902	0.442775	0.999714
rfl-1	WBGene00004341	-0.0376429	4.4417	0.0096752	0.922924	0.999714
rgr-1	WBGene00004343	-0.241157	6.41338	0.322951	0.578103	0.999714
rgs-1	WBGene00004344	0.642164	2.81949	0.718662	0.409677	0.999714
rgs-5	WBGene00004348	-0.476422	3.32026	1.19811	0.290669	0.999714
rgs-6	WBGene00004349	0.0196945	2.82694	0.000700389	0.979229	0.999714
rgs-7	WBGene00004350	-0.638878	4.52641	1.69236	0.212582	0.999714
rgs-9	WBGene00004352	-1.76687	2.20154	0.748123	0.40244	0.999714
rha-1	WBGene00004355	-0.195009	7.16574	0.99104	0.335006	0.999714
rhi-1	WBGene00004356	0.696255	4.37097	2.76909	0.116486	0.999714
rho-1	WBGene00004357	0.00702393	8.20695	0.000571703	0.981234	0.999714
rhr-1	WBGene00004358	-0.176467	6.20747	0.588402	0.454737	0.999714
rib-1	WBGene00004360	0.263316	3.95593	0.256651	0.619668	0.999714
rib-2	WBGene00004361	-0.162426	4.44025	0.272244	0.609318	0.999714
ric-3	WBGene00004363	-0.219979	4.35038	0.0956146	0.761337	0.999714
ric-4	WBGene00004364	-0.136924	4.41601	0.0467644	0.831655	0.999714
ric-8	WBGene00004367	-0.0990227	5.2708	0.0684265	0.797138	0.999714
rig-1	WBGene00004369	-0.0995763	4.0046	0.019235	0.891508	0.999714
[truncated: 7,326 more rows]

## Sheet: rps-23vsControl
wormSym	wBaseID	rps-23_vs_control_logFC	rps-23_vs_controllogCPM	rps-23_vs_control_F	rps-23_vs_control_PValue	rps-23_vs_control_PAdj
aap-1	WBGene00000001	-0.2651	4.97053	0.28434	0.601547	0.86133
aat-2	WBGene00000003	-0.248311	2.97519	0.0589153	0.811449	0.938885
aat-3	WBGene00000004	0.380576	3.19872	0.462595	0.506597	0.822284
aat-4	WBGene00000005	0.538404	2.51381	0.31475	0.582921	0.854842
aat-5	WBGene00000006	0.199452	3.04951	0.0506728	0.824882	0.943579
aat-6	WBGene00000007	0.0639726	3.79467	0.0104168	0.920035	0.975799
aat-9	WBGene00000010	-0.696402	4.44861	4.8196	0.0439909	0.393148
abl-1	WBGene00000018	0.12335	5.06023	0.113542	0.740734	0.916789
abt-1	WBGene00000019	1.52975	4.04619	3.61293	0.0763813	0.496254
abt-2	WBGene00000020	-0.0935648	5.83108	0.0279007	0.869535	0.958781
abt-4	WBGene00000022	-0.975354	6.06719	1.80808	0.198377	0.679847
abt-5	WBGene00000023	1.88213	4.33955	6.40173	0.02286	0.31521
abu-11	WBGene00000034	0.892829	5.47234	0.514697	0.483946	0.812408
ace-1	WBGene00000035	-0.67076	2.96572	1.06105	0.319019	0.737463
ace-2	WBGene00000036	-0.379892	4.22792	0.310282	0.585581	0.855885
acn-1	WBGene00000039	1.5139	8.06201	1.227	0.285137	0.723011
aco-1	WBGene00000040	-0.599025	7.72882	2.84207	0.112149	0.577736
aco-2	WBGene00000041	0.0606508	9.89898	0.058441	0.812194	0.938967
act-1	WBGene00000063	0.596054	3.9085	1.26388	0.278284	0.72063
act-2	WBGene00000064	0.262388	10.6509	0.67142	0.425164	0.78812
act-3	WBGene00000065	-0.346541	3.82208	0.688419	0.419488	0.78722
act-4	WBGene00000066	0.695233	11.7728	4.01764	0.0630974	0.463294
act-5	WBGene00000067	-0.0126588	10.4827	0.000458207	0.983199	0.995584
acy-1	WBGene00000068	0.106104	4.07384	0.036656	0.85069	0.951732
acy-3	WBGene00000070	0.0881434	4.38308	0.0154431	0.902723	0.969021
acy-4	WBGene00000071	0.555526	4.90927	1.03947	0.32383	0.739944
add-1	WBGene00000072	-0.97886	2.49034	1.22502	0.285512	0.723011
add-2	WBGene00000073	-0.487356	3.7883	1.03565	0.324691	0.740121
adm-2	WBGene00000074	0.13048	5.8563	0.0758285	0.786724	0.930148
adm-4	WBGene00000075	-0.922798	4.15228	3.00318	0.103246	0.56171
adr-1	WBGene00000079	-0.00290115	7.54119	0.000177925	0.98953	0.995801
adr-2	WBGene00000080	-0.480476	5.03886	1.35627	0.262061	0.711658
ads-1	WBGene00000081	0.226893	7.33644	0.195977	0.664195	0.882889
adt-1	WBGene00000082	1.03958	5.92114	1.18467	0.293292	0.725619
[truncated: 9,291 more rows]

## Sheet: RPvsControl
wormSym	allRPvsControl_logFC	allRPvsControl_logCPM	allRPvsControl_F	allRPvsControl_PValue	allRPvsControl_PAdj
[truncated: 9,144 more rows]
