# Supplementary material for: Differential impacts of ribosomal protein haploinsufficiency on mitochondrial function
Source: J Cell Biol. 2025 Jan 9;224(3):e202404084. doi: 10.1083/jcb.202404084 (PMC11716151; doi:10.1083/jcb.202404084)
Supplement: Table S3 — shows significantly enriched gene ontology categories for genes that were significantly over- or under-expressed i at the RNA level in all RP haploinsufficient mutants are shown (Padj < 0.05). [file jcb_202404084_tables3.xlsx]

## Sheet: RPall_RNAover_GO results
N	X	LOD	P	P_adj	attrib ID	attrib name
9	21	1.4038	3.51e-09	<0.001	GO:0004364	glutathione transferase activity
45	122	1.3293	1.26e-37	<0.001	GO:0003735	structural constituent of ribosome
52	164	1.23664	1.69e-39	<0.001	GO:0005840	ribosome
7	26	1.10569	7.78e-06	0.006	GO:0031406	carboxylic acid binding
7	26	1.10569	7.78e-06	0.006	GO:0043177	organic acid binding
9	38	1.03035	1.24e-06	<0.001	GO:0016765	transferase activity, transferring alkyl or aryl (other than methyl) groups
45	200	1.02439	3.86e-27	<0.001	GO:0006412	translation
45	204	1.01323	9.49e-27	<0.001	GO:0043043	peptide biosynthetic process
46	221	0.981801	3.61e-26	<0.001	GO:0043604	amide biosynthetic process
46	226	0.969441	9.98e-26	<0.001	GO:0006518	peptide metabolic process
47	257	0.912105	3.77e-24	<0.001	GO:0043603	cellular amide metabolic process
54	334	0.853073	6.22e-25	<0.001	GO:0030529	intracellular ribonucleoprotein complex
54	334	0.853073	6.22e-25	<0.001	GO:1990904	ribonucleoprotein complex
44	282	0.825172	8.03e-20	<0.001	GO:0005622	intracellular
50	376	0.747832	2.58e-19	<0.001	GO:0005198	structural molecule activity
56	459	0.709205	9.42e-20	<0.001	GO:1901566	organonitrogen compound biosynthetic process
25	198	0.702297	9.8e-10	<0.001	GO:0045087	innate immune response
25	199	0.699769	1.09e-09	<0.001	GO:0006955	immune response
25	203	0.689798	1.66e-09	<0.001	GO:0002376	immune system process
65	651	0.615813	3.29e-18	<0.001	GO:1901564	organonitrogen compound metabolic process
31	297	0.61131	1.16e-09	<0.001	GO:0006952	defense response
63	744	0.531576	3.17e-14	<0.001	GO:0043228	non-membrane-bounded organelle
63	744	0.531576	3.17e-14	<0.001	GO:0043232	intracellular non-membrane-bounded organelle
36	572	0.368242	1.77e-05	0.016	GO:0055114	oxidation-reduction process
41	690	0.342932	1.79e-05	0.016	GO:0006950	response to stress
88	1635	0.321235	1.49e-08	<0.001	GO:0044444	cytoplasmic part
69	1266	0.315834	4.72e-07	<0.001	GO:0044267	cellular protein metabolic process
57	1043	0.310387	5e-06	0.004	GO:0044271	cellular nitrogen compound biosynthetic process

## Sheet: RPall_RNAunder_GO_results
N	X	LOD	P	P_adj	attrib ID	attrib name
5	6	1.97717	4.24071e-07	<0.001	GO:0035088	establishment or maintenance of apical/basal cell polarity
5	6	1.97717	4.24071e-07	<0.001	GO:0045197	establishment or maintenance of epithelial cell apical/basal polarity
5	6	1.97717	4.24071e-07	<0.001	GO:0061245	establishment or maintenance of bipolar cell polarity
6	19	1.09592	4.8396e-05	0.045	GO:0007548	sex differentiation
9	33	1.00402	2.36848e-06	0.003	GO:0006633	fatty acid biosynthetic process
8	34	0.920749	2.84955e-05	0.027	GO:0007163	establishment or maintenance of cell polarity
9	39	0.9087	1.06442e-05	0.008	GO:0072330	monocarboxylic acid biosynthetic process
12	62	0.810749	2.67201e-06	0.003	GO:0006631	fatty acid metabolic process
9	47	0.807284	5.23836e-05	0.047	GO:0048477	oogenesis
17	104	0.721163	2.97737e-07	<0.001	GO:0032787	monocarboxylic acid metabolic process
13	83	0.69947	1.19887e-05	0.008	GO:1901605	alpha-amino acid metabolic process
19	122	0.696401	1.32832e-07	<0.001	GO:0044283	small molecule biosynthetic process
12	79	0.684194	3.5477e-05	0.03	GO:0016053	organic acid biosynthetic process
12	79	0.684194	3.5477e-05	0.03	GO:0046394	carboxylic acid biosynthetic process
18	119	0.681233	4.44588e-07	<0.001	GO:0008610	lipid biosynthetic process
34	270	0.593868	5.55699e-10	<0.001	GO:0019752	carboxylic acid metabolic process
25	202	0.581369	1.5495e-07	<0.001	GO:0044255	cellular lipid metabolic process
34	315	0.516764	2.98839e-08	<0.001	GO:0006082	organic acid metabolic process
34	315	0.516764	2.98839e-08	<0.001	GO:0043436	oxoacid metabolic process
29	310	0.444441	5.81956e-06	0.006	GO:0006629	lipid metabolic process
38	413	0.439708	3.13848e-07	<0.001	GO:0044711	single-organism biosynthetic process
52	573	0.439416	3.02112e-09	<0.001	GO:0044281	small molecule metabolic process
42	484	0.41266	3.67099e-07	<0.001	GO:0016491	oxidoreductase activity
29	332	0.411047	2.15541e-05	0.015	GO:0005739	mitochondrion
47	572	0.388013	3.60441e-07	<0.001	GO:0055114	oxidation-reduction process
37	452	0.382134	7.18566e-06	0.006	GO:0044702	single organism reproductive process
47	656	0.32083	1.53421e-05	0.008	GO:0022414	reproductive process
102	1604	0.28438	4.39393e-08	<0.001	GO:0044710	single-organism metabolic process
173	3064	0.254111	1.82357e-09	<0.001	GO:0044763	single-organism cellular process
83	1372	0.250554	7.28284e-06	0.006	GO:0009058	biosynthetic process
80	1328	0.247249	1.27677e-05	0.008	GO:1901576	organic substance biosynthetic process
78	1296	0.246021	1.72139e-05	0.013	GO:0044249	cellular biosynthetic process
87	1463	0.243333	8.28331e-06	0.006	GO:0044446	intracellular organelle part
88	1488	0.240887	9.03787e-06	0.006	GO:1901360	organic cyclic compound metabolic process
84	1439	0.232691	2.4244e-05	0.018	GO:0006725	cellular aromatic compound metabolic process
84	1446	0.230207	2.89253e-05	0.027	GO:0046483	heterocycle metabolic process
133	2397	0.225287	8.71577e-07	0.001	GO:0043231	intracellular membrane-bounded organelle
133	2400	0.224598	9.34685e-07	0.001	GO:0043227	membrane-bounded organelle
224	4514	0.200551	2.48734e-07	<0.001	GO:0044699	single-organism process
166	3219	0.197627	2.54516e-06	0.003	GO:0044237	cellular metabolic process
199	3959	0.19666	8.20236e-07	<0.001	GO:0044424	intracellular part
213	4339	0.188014	1.5483e-06	0.002	GO:0008152	metabolic process
149	2905	0.187629	1.47457e-05	0.008	GO:0043229	intracellular organelle
247	5193	0.183192	1.46436e-06	0.002	GO:0009987	cellular process
149	2957	0.17744	3.8196e-05	0.033	GO:0043226	organelle
177	3646	0.165791	4.46746e-05	0.036	GO:0071704	organic substance metabolic process
