# Supplementary material for: Differential impacts of ribosomal protein haploinsufficiency on mitochondrial function
Source: J Cell Biol. 2025 Jan 9;224(3):e202404084. doi: 10.1083/jcb.202404084 (PMC11716151; doi:10.1083/jcb.202404084)
Supplement: Table S4 — shows RNA, Ribo-Seq, and Translation Efficiency (TE) fold changes and P values for all RP haploinsufficient mutant animals, analyzed using EdgeR. [file jcb_202404084_tables4.xlsx]

## Sheet: rpl-5vsControl
gene_symb	WormBaseID	RNA_logFC	RNA_Padj	Ribo_logFC	Ribo_Padj	TE_logFC	TE_Padj
aagr-1	WBGene00017071	1.1735	0.060997	1.55686	0.000170972	0.501529	0.750064
aagr-2	WBGene00019895	-0.0925282	0.895622	0.0932481	0.925768	0.298092	0.940215
aagr-3	WBGene00009583	-0.255493	0.647957	-0.0873174	0.792701	0.282371	0.862016
aagr-4	WBGene00018682	1.19476	0.499259	1.93293	0.132719	0.806512	0.925297
aak-1	WBGene00019801	-0.0417866	0.94786	0.563118	0.217568	0.739649	0.607917
aak-2	WBGene00020142	0.578742	0.470859	0.54346	0.289397	0.0647329	0.99878
aakb-1	WBGene00010115	0.78025	0.415123	1.51873	0.0139814	0.848408	0.746267
aakb-2	WBGene00012928	-0.0653025	0.917896	0.101216	0.790839	0.293299	0.873874
aakg-1	WBGene00013732	-0.45114	0.256811	-0.412658	0.427359	0.161976	0.957887
aakg-2	WBGene00020633	0.342339	0.649696	-0.0650257	0.975423	-0.29042	0.915356
aakg-4	WBGene00020135	0.494124	0.713984	0.788045	0.0954307	0.425457	0.919742
aakg-5	WBGene00011276	-0.922824	0.285038	-0.0759315	0.905596	0.98447	0.568065
aap-1	WBGene00000001	-0.508746	0.58088	-0.967466	0.348197	-0.317857	0.961986
aars-1	WBGene00000196	0.223076	0.692341	-0.809684	0.0917921	-0.901942	0.424605
aars-2	WBGene00000197	0.275331	0.471424	0.492504	0.0748241	0.335051	0.750064
aass-1	WBGene00019819	-1.25382	0.0288877	-1.59379	0.00453435	-0.233025	0.931813
aat-2	WBGene00000003	-0.826545	0.669997	-0.476441	0.670668	0.441417	0.960297
aat-3	WBGene00000004	-0.473586	0.668637	-0.603837	0.433515	-0.0364791	0.999972
aat-4	WBGene00000005	-1.29997	0.537654	-0.228635	0.788128	1.17564	0.820009
aat-5	WBGene00000006	-0.328571	0.855427	-0.820066	0.401418	-0.39857	0.961986
aat-6	WBGene00000007	-0.230749	0.86559	1.65342	0.0556245	1.98679	0.420866
aat-9	WBGene00000010	-0.0167679	0.980692	-0.131129	0.750383	0.00515676	0.999972
abce-1	WBGene00012714	-0.739311	0.194496	-0.291067	0.351415	0.566764	0.589559
abcf-1	WBGene00006512	0.205344	0.478049	-0.14215	0.782048	-0.218436	0.912858
abcf-2	WBGene00012097	0.336033	0.29989	-1.47445	0.0174113	-1.68102	0.0456568
abcf-3	WBGene00018339	0.0481988	0.885067	-0.578401	0.0896069	-0.499905	0.524208
abhd-11.2	WBGene00011029	1.02215	0.140547	-0.215953	0.762268	-1.10464	0.485138
abhd-12	WBGene00022393	-0.119258	0.828934	-0.539559	0.119595	-0.291093	0.8705
abhd-3.1	WBGene00013358	-0.207883	0.695656	-0.686653	0.233571	-0.363122	0.887725
abhd-3.2	WBGene00016644	0.132153	0.872097	-1.92353	0.0552321	-1.90956	0.322366
abhd-5.2	WBGene00016507	0.985997	0.138331	-0.429574	0.375879	-1.31074	0.2516
abi-1	WBGene00015146	-1.36638	0.291761	-1.33158	0.165824	0.184516	0.992066
abl-1	WBGene00000018	-0.288801	0.681027	0.446548	0.49653	0.849379	0.661382
abt-1	WBGene00000019	-1.4907	0.407001	0.392915	0.731269	2.01407	0.60579
abt-2	WBGene00000020	-0.203482	0.85167	-0.466208	0.573254	-0.174328	0.986769
abt-4	WBGene00000022	-1.65852	0.231331	-1.11298	0.184414	0.640582	0.892121
abt-5	WBGene00000023	-0.141196	0.937456	2.33323	0.0290708	2.59608	0.377953
abtm-1	WBGene00022281	-0.240671	0.547581	-0.888939	0.0262939	-0.530248	0.62108
abts-1	WBGene00009920	-0.17185	0.643994	-0.011809	0.986341	0.267791	0.921004
abts-3	WBGene00019018	0.245823	0.872457	-0.513023	0.504251	-0.662582	0.885385
abts-4	WBGene00019844	0.894379	0.325391	0.652194	0.180311	-0.138094	0.985613
abu-11	WBGene00000034	2.41384	0.287067	1.43858	0.454988	-0.902201	0.943499
abu-12	WBGene00004127	1.73407	0.465772	3.92439	0.0371841	2.28401	0.787609
abu-13	WBGene00004133	2.71918	0.301172	3.60402	0.094558	0.955747	0.953267
abu-14	WBGene00004174	2.02008	0.426627	1.41814	0.555844	-0.564226	0.983724
AC3.5	WBGene00007071	0.894392	0.250434	-0.18823	0.745629	-0.982629	0.556151
acaa-2	WBGene00009952	-0.0133569	0.984484	-0.202462	0.55193	-0.0815036	0.985608
acbp-1	WBGene00016655	0.402126	0.514891	0.453639	0.268443	0.168391	0.957247
acbp-5	WBGene00011731	0.382509	0.706755	-0.55415	0.540713	-0.791554	0.841971
acd-2	WBGene00016066	-0.569417	0.715296	-2.39238	0.079254	-1.69355	0.738281
acd-5	WBGene00020903	1.32271	0.236606	1.34469	0.0538523	0.125197	0.992239
acdh-1	WBGene00016943	-5.30492	0.000232368	-5.03112	1.80483e-07	0.383312	0.901247
acdh-10	WBGene00020366	1.08957	0.20116	1.15936	0.00799637	0.168137	0.969291
acdh-11	WBGene00012860	0.487874	0.337885	0.072646	0.838978	-0.30131	0.842111
acdh-12	WBGene00017125	0.413029	0.199849	0.341172	0.495621	0.0573141	0.997022
acdh-13	WBGene00001566	-0.40185	0.412763	-0.594888	0.212825	-0.0623218	0.996992
acdh-2	WBGene00015894	-5.30508	0.000137701	-5.11545	1.52607e-08	0.311148	0.953884
acdh-3	WBGene00019433	-0.0272782	0.945093	-0.0716413	0.865195	0.0777477	0.976511
acdh-4	WBGene00020419	-0.69409	0.729774	0.787137	0.395509	1.6069	0.727822
acdh-5	WBGene00016491	-0.512804	0.656985	0.766297	0.452543	1.40989	0.682106
acdh-7	WBGene00020812	1.23339	0.182838	1.02775	0.00654694	-0.111431	0.990539
acdh-8	WBGene00019406	-1.0287	0.348413	0.670441	0.329547	1.84011	0.359822
acdh-9	WBGene00017874	-0.309457	0.472322	-1.16461	0.0206342	-0.730827	0.537899
acds-10	WBGene00019599	0.857753	0.358025	-0.538241	0.2399	-1.27597	0.396031
ace-1	WBGene00000035	0.0581211	0.967563	-0.633806	0.542167	-0.591262	0.913513
ace-2	WBGene00000036	-0.20438	0.879135	-0.750544	0.482022	-0.444927	0.940079
acer-1	WBGene00016630	-0.35413	0.410378	-0.079843	0.815903	0.385895	0.722525
acin-1	WBGene00016601	0.292629	0.614765	-0.268729	0.638106	-0.434554	0.857283
acl-1	WBGene00010339	-0.53832	0.479078	-0.717395	0.149217	-0.0652149	0.997667
acl-11	WBGene00017888	-0.808063	0.245035	-0.552949	0.282364	0.376214	0.884031
acl-12	WBGene00015295	-0.885798	0.331758	0.221213	0.691703	1.21816	0.437177
acl-14	WBGene00019465	0.562416	0.204614	0.309862	0.431258	-0.136192	0.958577
acl-2	WBGene00011543	0.0799222	0.958589	-0.0393016	0.96171	0.0150066	0.999972
acl-3	WBGene00006491	-0.742102	0.351808	-0.520525	0.370249	0.351688	0.915356
acl-4	WBGene00018657	-0.428744	0.465628	-1.14334	0.107893	-0.598828	0.83008
acl-5	WBGene00011106	0.664259	0.410378	-0.135253	0.764558	-0.696897	0.702134
acl-6	WBGene00017261	-0.726646	0.284703	-0.936192	0.0300898	-0.0768387	0.992168
acl-7	WBGene00012911	0.0616258	0.932563	-1.33848	0.0175521	-1.27807	0.2516
acl-8	WBGene00020264	-0.568946	0.461091	-1.09092	0.0527497	-0.390995	0.892598
acl-9	WBGene00022646	-0.679897	0.176175	-0.192311	0.544794	0.606098	0.493897
acly-1	WBGene00016995	-0.246348	0.726922	-0.985698	0.265991	-0.613717	0.8705
acly-2	WBGene00007150	-0.756092	0.505189	-1.38791	0.194889	-0.488714	0.936912
acn-1	WBGene00000039	1.85197	0.438953	2.28138	0.278135	0.487805	0.987617
aco-1	WBGene00000040	-0.965182	0.159129	-0.794669	0.0302317	0.275324	0.892598
aco-2	WBGene00000041	-0.00934035	0.986003	7.76909e-05	0.999888	0.119164	0.957887
acox-1.1	WBGene00008564	0.455488	0.57558	-0.0457006	0.96158	-0.393	0.912736
acox-1.2	WBGene00008565	1.37075	0.167255	-1.24731	0.161367	-2.47981	0.178127
acox-1.3	WBGene00008566	-0.779173	0.648994	-2.30269	0.147196	-1.3992	0.841076
acox-1.4	WBGene00008567	0.787447	0.447187	1.23475	0.0947606	0.563226	0.892121
acox-1.5	WBGene00008167	0.475788	0.808543	-0.312549	0.824391	-0.698977	0.931813
acox-1.6	WBGene00010336	1.38798	0.351729	2.66741	0.0127715	1.38629	0.768873
acox-3	WBGene00019060	0.824623	0.312213	1.46724	0.00419401	0.763845	0.693867
acp-2	WBGene00008802	1.75711	0.12787	1.13085	0.154189	-0.506069	0.915356
acp-5	WBGene00017427	0.558307	0.645854	0.990722	0.183589	0.539101	0.9124
acp-6	WBGene00022245	-1.02168	0.359462	-2.39858	0.0498293	-1.25166	0.755185
acp-7	WBGene00022246	-2.58427	0.207052	-2.04689	0.0891237	0.659918	0.940292
acs-1	WBGene00018488	-0.746977	0.0429183	-1.32544	0.00791161	-0.454481	0.740704
acs-10	WBGene00007082	-0.757071	0.613943	2.37295	0.0199408	3.25114	0.204732
acs-11	WBGene00018269	0.157413	0.652824	0.202742	0.519535	0.164469	0.915356
acs-12	WBGene00009106	1.11389	0.35852	1.01661	0.0614019	0.0120655	0.999972
acs-13	WBGene00022037	-0.673041	0.442921	-0.991387	0.283391	-0.185314	0.987489
acs-14	WBGene00008669	0.869694	0.203984	0.0677469	0.890033	-0.693387	0.60579
acs-15	WBGene00019920	0.530496	0.614663	1.08034	0.148105	0.672066	0.85752
acs-16	WBGene00018579	0.197274	0.910272	0.76491	0.451449	0.663286	0.915356
acs-17	WBGene00016716	0.395296	0.605124	0.0911448	0.89885	-0.211529	0.95814
acs-18	WBGene00011173	-0.0581116	0.967054	-0.514582	0.569938	-0.324961	0.960109
acs-19	WBGene00007969	-0.272597	0.631025	0.296908	0.380878	0.697639	0.55479
acs-2	WBGene00009221	-1.6303	0.339035	0.943995	0.382157	2.65667	0.407263
acs-20	WBGene00009218	1.06913	0.576722	2.30902	0.091507	1.32332	0.859042
acs-21	WBGene00016849	0.760077	0.438229	1.01135	0.25328	0.353982	0.953089
acs-22	WBGene00017012	1.23041	0.268843	1.89267	0.00399369	0.760162	0.825797
acs-3	WBGene00020343	0.763606	0.332283	-0.011175	0.98632	-0.664533	0.755185
acs-4	WBGene00018152	-1.2317	0.00740851	-0.371595	0.405228	0.983233	0.294655
acs-5	WBGene00013575	0.0985217	0.904726	0.243379	0.526389	0.250885	0.926608
acs-6	WBGene00022849	-0.362219	0.75734	0.452109	0.629715	0.939472	0.81305
acs-7	WBGene00007228	3.17929	0.00258911	2.247	0.000157582	-0.807683	0.713859
acsd-1	WBGene00022104	1.00181	0.267727	0.684527	0.275131	-0.201544	0.970149
act-2	WBGene00000064	-0.0737287	0.910721	-0.148683	0.838938	0.0583974	0.999972
act-4	WBGene00000066	0.985714	0.131865	0.500674	0.485623	-0.378507	0.915356
act-5	WBGene00000067	0.188487	0.868988	0.661468	0.287296	0.571658	0.87523
actl-1	WBGene00015787	1.03487	0.428324	0.528018	0.617839	-0.372548	0.960269
acy-1	WBGene00000068	-0.738679	0.483585	-0.585948	0.436091	0.257899	0.962775
acy-3	WBGene00000070	-0.190903	0.896509	-0.289653	0.779396	-0.00508024	0.999972
acy-4	WBGene00000071	0.740033	0.440074	0.43569	0.431022	-0.193462	0.972025
ada-2	WBGene00017967	-0.418721	0.480218	-0.706603	0.351505	-0.149877	0.984831
adbp-1	WBGene00012157	-0.545145	0.498363	0.184774	0.787589	0.857237	0.683678
add-1	WBGene00000072	1.64264	0.245098	0.698667	0.410854	-0.822906	0.855851
add-2	WBGene00000073	-0.43989	0.622589	-0.734981	0.0796881	-0.181339	0.962695
adm-2	WBGene00000074	0.402708	0.640959	0.830903	0.0956942	0.529194	0.84929
adm-4	WBGene00000075	-0.671216	0.480319	-0.950984	0.262801	-0.159838	0.99156
adpr-1	WBGene00044440	0.483925	0.339038	-0.0127203	0.984611	-0.36855	0.865406
adr-1	WBGene00000079	-0.120339	0.769608	0.00793377	0.985751	0.246314	0.869788
adr-2	WBGene00000080	-0.854536	0.270785	-0.275508	0.602677	0.719576	0.721836
ads-1	WBGene00000081	0.566702	0.523493	0.268577	0.585855	-0.191558	0.965267
adsl-1	WBGene00011064	-0.0123731	0.980735	-0.362076	0.30797	-0.221512	0.89991
adss-1	WBGene00016509	-0.532823	0.180613	-0.713933	0.0905048	-0.0609698	0.992066
adt-1	WBGene00000082	1.28072	0.456747	1.49772	0.237539	0.313326	0.986769
adt-2	WBGene00000083	0.0960724	0.932563	0.128212	0.830063	0.125985	0.99156
adt-3	WBGene00020567	0.992102	0.415336	1.34189	0.103443	0.461201	0.935871
aex-1	WBGene00000084	-0.212035	0.814964	-0.462177	0.525974	-0.132799	0.991195
aex-3	WBGene00000086	-0.468607	0.71108	-0.306467	0.710121	0.265369	0.967906
aex-5	WBGene00000088	0.224276	0.864549	0.490406	0.486161	0.371399	0.94201
afd-1	WBGene00021009	-0.170083	0.750143	0.0904324	0.803761	0.374995	0.796838
afmd-2	WBGene00012866	1.01812	0.318079	1.34265	0.013821	0.436321	0.900221
age-1	WBGene00000090	-0.841422	0.330963	-0.599115	0.364329	0.383337	0.921004
agef-1	WBGene00012386	0.356727	0.356759	-0.0553515	0.961346	-0.2956	0.818218
agl-1	WBGene00011050	0.109939	0.832025	-0.207246	0.732519	-0.197008	0.95524
ags-3	WBGene00000092	0.488795	0.315355	-0.51526	0.348276	-0.886274	0.523682
agt-1	WBGene00000093	0.546934	0.551719	-0.40161	0.496028	-0.802143	0.748063
agt-2	WBGene00000094	-0.808639	0.514405	-0.919315	0.226474	0.0474364	0.999972
agxt-1	WBGene00011767	1.05391	0.322486	1.24124	0.0434659	0.290161	0.95553
AH6.3	WBGene00007081	0.44985	0.817262	0.354513	0.818968	0.0435222	0.999972
AH9.3	WBGene00014999	-0.474059	0.679882	0.547113	0.521413	1.12254	0.683215
aha-1	WBGene00000095	-0.281227	0.750258	-0.414485	0.4638	-0.0180335	0.999972
ahcy-1	WBGene00019322	-1.75062	0.0779057	-1.42173	0.00464778	0.430402	0.8705
aho-3	WBGene00045192	-0.545302	0.619631	-0.459756	0.441208	0.226734	0.969544
ahsa-1	WBGene00007235	0.496553	0.152275	-0.269584	0.447808	-0.640119	0.384616
ain-1	WBGene00015547	0.356159	0.710892	0.217908	0.74665	-0.0395567	0.999972
ain-2	WBGene00015007	0.176717	0.581467	-0.225406	0.696531	-0.278975	0.904504
aip-1	WBGene00000097	3.07017	0.00507449	-1.14822	0.300351	-4.11173	0.0362133
aipl-1	WBGene00010685	-1.39336	0.103106	-1.33418	0.142038	0.203523	0.980051
aipr-1	WBGene00016966	-0.865377	0.38777	-0.401864	0.460654	0.600736	0.841971
air-1	WBGene00000098	-1.31873	0.176497	-0.316828	0.705229	1.14582	0.644715
air-2	WBGene00000099	-2.41581	0.17943	-0.516931	0.538483	2.04626	0.493897
ajm-1	WBGene00000100	1.19818	0.257728	0.989252	0.074969	-0.108918	0.99494
aka-1	WBGene00000101	-0.673917	0.356096	-0.987706	0.0823745	-0.177695	0.969544
akap-1	WBGene00016977	0.0325078	0.949658	-0.300594	0.286298	-0.213866	0.882437
akir-1	WBGene00017088	-1.13608	0.205385	-0.41221	0.520935	0.867054	0.714883
akt-1	WBGene00000102	-0.243831	0.613446	0.916043	0.000720334	1.29163	0.0242507
akt-2	WBGene00000103	0.542778	0.595329	0.635505	0.182565	0.189863	0.972025
aldo-1	WBGene00011474	0.273262	0.742815	-0.0168977	0.985021	-0.192706	0.97159
aldo-2	WBGene00017166	-0.37358	0.217335	-0.920812	0.034765	-0.427896	0.734717
alfa-1	WBGene00017547	-0.356133	0.573085	0.136661	0.766808	0.626003	0.686343
alg-1	WBGene00000105	-0.0961845	0.927635	0.451023	0.414361	0.643858	0.822386
alg-2	WBGene00000106	-1.11144	0.207845	-0.401567	0.596711	0.837144	0.775277
alg-3	WBGene00011910	-0.507639	0.729546	1.91656	0.0525213	2.55504	0.351463
alg-4	WBGene00006449	-0.381462	0.772502	2.24498	0.0448434	2.75671	0.323779
alg-5	WBGene00011945	-2.43705	0.140869	-1.68574	0.0380971	0.89941	0.843089
algn-1	WBGene00020820	-0.742135	0.271472	-0.561619	0.322753	0.304713	0.925616
algn-10	WBGene00007043	-0.883478	0.365258	-0.620985	0.186677	0.385877	0.905337
algn-11	WBGene00015162	-0.336761	0.465772	-0.147818	0.683178	0.314243	0.844691
algn-12	WBGene00022629	-0.220383	0.807216	-1.20706	0.188394	-0.850278	0.8163
algn-13	WBGene00011193	-0.976932	0.380489	0.135842	0.841823	1.23371	0.565432
algn-14	WBGene00019725	-1.53354	0.146387	-0.264798	0.617412	1.39319	0.359822
algn-2	WBGene00017282	0.0231077	0.972277	-0.573901	0.260725	-0.46974	0.82895
algn-3	WBGene00010720	0.145306	0.810787	-0.239268	0.588851	-0.26821	0.90791
algn-5	WBGene00019276	-0.3067	0.612029	0.0517991	0.905951	0.478813	0.733932
algn-6	WBGene00007435	0.189389	0.868162	0.150715	0.775307	0.0985688	0.995083
algn-7	WBGene00013362	0.19478	0.73974	0.129182	0.694222	0.0569419	0.992168
algn-8	WBGene00007464	-1.00837	0.244487	0.212401	0.823321	1.33621	0.384602
algn-9	WBGene00007556	-0.519309	0.533196	-0.670651	0.167118	-0.0212494	0.999972
alh-1	WBGene00000107	0.526046	0.182969	0.23216	0.339915	-0.171903	0.892121
alh-10	WBGene00000116	-0.424368	0.582122	-1.29406	0.0111143	-0.748294	0.657201
alh-11	WBGene00000117	0.579689	0.271462	-0.0938527	0.962277	-0.552671	0.684676
alh-12	WBGene00000118	0.373665	0.702479	0.632279	0.28812	0.363672	0.931308
alh-13	WBGene00011938	1.42269	0.362289	2.78168	0.0244317	1.44672	0.797806
alh-3	WBGene00000109	0.515111	0.404191	0.827112	0.0426196	0.413203	0.844121
alh-4	WBGene00000110	-0.238531	0.6544	0.136983	0.756959	0.493347	0.740663
alh-5	WBGene00000111	1.08554	0.500506	0.962172	0.369036	-0.0165003	0.999972
alh-6	WBGene00000112	-0.328586	0.426649	-0.439113	0.226853	0.00334617	0.999972
alh-7	WBGene00000113	0.405919	0.63196	0.754356	0.0783682	0.443999	0.867235
alh-8	WBGene00000114	-0.579335	0.286403	-1.73219	2.4854e-05	-1.04059	0.173217
alh-9	WBGene00000115	-0.461524	0.380925	-1.40594	0.0224548	-0.833236	0.589559
alkb-1	WBGene00021783	0.0892349	0.904346	-0.73464	0.225271	-0.707277	0.734717
alkb-7	WBGene00012920	0.268223	0.844131	0.166217	0.880062	0.017871	0.999972
alkb-8	WBGene00007581	0.0723544	0.895552	-0.4529	0.373244	-0.392742	0.855124
allo-1	WBGene00011292	0.367526	0.40173	0.266732	0.504242	0.0192396	0.999972
alp-1	WBGene00001132	0.61421	0.565765	0.0725257	0.960842	-0.44731	0.940215
alx-1	WBGene00007010	0.474013	0.275921	0.472348	0.103455	0.11264	0.957887
aly-1	WBGene00000120	2.64215	0.000589483	1.70084	0.00411579	-0.824203	0.626903
aly-2	WBGene00000121	0.663644	0.340393	0.199966	0.74199	-0.320407	0.922139
aly-3	WBGene00000122	-0.387238	0.356096	0.48383	0.0527497	1.00006	0.0695589
ama-1	WBGene00000123	-0.241743	0.614663	-0.471276	0.283625	-0.105496	0.980051
aman-1	WBGene00018877	1.32765	0.0342346	0.201176	0.725385	-1.00544	0.4401
aman-2	WBGene00010284	0.212626	0.515262	-0.195773	0.634636	-0.285091	0.854587
aman-3	WBGene00018594	-0.575008	0.642752	0.80261	0.388085	1.47713	0.64299
ampd-1	WBGene00016415	0.6549	0.402995	0.402468	0.38554	-0.140744	0.979731
amph-1	WBGene00010272	1.16039	0.079266	0.051901	0.918723	-0.994905	0.323082
amt-4	WBGene00000136	-0.647506	0.629645	-0.36382	0.689845	0.383157	0.95325
amx-1	WBGene00000137	-0.547158	0.471424	-0.454476	0.540092	0.228601	0.955102
amx-2	WBGene00000138	0.12717	0.932212	0.149748	0.895174	0.123509	0.997022
anat-1	WBGene00015938	-2.31444	0.0579347	-0.162862	0.847336	2.29155	0.20586
anc-1	WBGene00000140	0.474862	0.499441	-1.16765	0.0626756	-1.53651	0.275767
angl-1	WBGene00020955	-1.49348	0.125485	-0.42251	0.437374	1.19713	0.460761
ani-1	WBGene00013038	-1.22283	0.135281	-0.890043	0.20969	0.473355	0.891646
ani-2	WBGene00019608	-1.71099	0.137442	-1.05319	0.176495	0.805797	0.82301
ani-3	WBGene00012835	-1.26932	0.172892	-1.16746	0.0288733	0.242976	0.95325
anmt-2	WBGene00018340	0.0407118	0.967927	-0.0324666	0.975097	0.0254044	0.999972
anmt-3	WBGene00011573	0.264482	0.78439	1.11104	0.155985	0.941117	0.782389
anoh-2	WBGene00013326	-0.0237158	0.988881	0.101199	0.9471	0.228622	0.990539
anp-1	WBGene00011587	-0.169946	0.804618	0.335654	0.638106	0.6263	0.825723
ant-1.1	WBGene00006439	-0.142477	0.730099	-0.753933	0.011332	-0.490055	0.493897
ant-1.3	WBGene00010485	0.411533	0.751724	2.36547	0.0367563	2.07491	0.533258
ant-1.4	WBGene00020140	0.350122	0.821227	2.24663	0.0676173	2.0117	0.620311
aos-1	WBGene00000142	-0.697727	0.258388	-0.212764	0.68162	0.617785	0.733231
apa-2	WBGene00000161	0.393676	0.558863	0.123767	0.781172	-0.167128	0.957887
apb-1	WBGene00000160	-0.00381891	0.991991	0.178687	0.543135	0.301874	0.785065
apb-3	WBGene00000163	-0.218611	0.679895	-0.332791	0.467769	0.0194109	0.999972
apc-10	WBGene00000144	-0.204236	0.849303	-0.376926	0.677226	-0.0390089	0.999972
apc-11	WBGene00000145	-0.788678	0.647388	-0.43512	0.665628	0.486901	0.946837
apc-17	WBGene00007501	-1.12263	0.2422	-1.27204	0.159475	-0.00692815	0.999972
apc-2	WBGene00000143	-1.24938	0.230651	-0.7386	0.412824	0.652802	0.878277
apd-3	WBGene00000162	0.0860033	0.902915	-0.864482	0.0583885	-0.820718	0.550848
ape-1	WBGene00000146	-0.410009	0.417692	0.0586323	0.920602	0.600086	0.676029
apg-1	WBGene00000158	-0.671685	0.0714779	-0.0233225	0.952546	0.766812	0.162229
aph-1	WBGene00000147	-0.266999	0.868109	-0.665647	0.409019	-0.274035	0.973875
aph-2	WBGene00000148	-0.103699	0.884199	-0.689435	0.267281	-0.456634	0.874062
apl-1	WBGene00000149	0.500404	0.634574	0.422783	0.545346	0.0104378	0.999972
apm-1	WBGene00000150	0.30897	0.76253	1.22286	0.149323	1.01862	0.775277
apm-3	WBGene00000164	-0.261938	0.780352	0.159377	0.915753	0.526093	0.863316
apn-1	WBGene00000151	-0.00803532	0.993293	-1.02386	0.152199	-0.869285	0.773986
app-1	WBGene00000155	-0.593997	0.274113	-0.152512	0.663749	0.571879	0.621505
2024-04-01	WBGene00000156	-1.52089	0.193119	-1.6126	0.0781545	0.0567894	0.999972
aps-1	WBGene00000159	1.17578	0.0590971	0.277574	0.504272	-0.77392	0.537899
aps-2	WBGene00000157	0.659575	0.60233	0.246645	0.704031	-0.289261	0.955314
aps-3	WBGene00000165	-1.3284	0.244025	0.414374	0.295727	1.86871	0.200575
aptf-2	WBGene00013383	-1.44292	0.622589	-3.19935	0.191736	-1.62554	0.907565
aptf-3	WBGene00009203	-4.27538	0.115171	-2.48014	0.170853	1.92792	0.850397
apx-1	WBGene00000168	-2.67366	0.146883	-2.07407	0.0506083	0.754753	0.907477
apy-1	WBGene00017244	0.270477	0.800453	0.201782	0.764558	0.0261461	0.999972
aqp-1	WBGene00000169	0.937932	0.230948	0.809298	0.108489	-0.0160193	0.999972
aqp-10	WBGene00000178	0.716494	0.327301	0.964823	0.237101	0.348655	0.943499
aqp-11	WBGene00000179	0.223859	0.730244	-0.190186	0.66382	-0.294949	0.892121
aqp-2	WBGene00000170	0.546541	0.630963	-0.310055	0.785019	-0.774543	0.873348
aqp-4	WBGene00000172	0.683124	0.694481	0.517483	0.619502	-0.0473767	0.999972
aqp-7	WBGene00000175	-0.597248	0.239066	-1.68444	0.0119375	-0.980285	0.490169
aqp-8	WBGene00000176	-0.0615103	0.945411	-1.53978	0.0115289	-1.3754	0.322366
arc-1	WBGene00000180	0.326311	0.780808	0.270842	0.755423	0.0478107	0.999972
arch-1	WBGene00016621	0.60005	0.617362	-0.285428	0.74097	-0.753401	0.852598
ard-1	WBGene00000181	0.137876	0.720979	-0.188553	0.66382	-0.203061	0.915356
arf-1.2	WBGene00000182	0.412556	0.374557	0.17614	0.48468	-0.1204	0.949554
arf-3	WBGene00000183	0.611854	0.136837	0.802889	0.00263024	0.306308	0.761985
arf-6	WBGene00000184	-0.237685	0.721748	-0.00495519	0.991898	0.351096	0.852748
argk-1	WBGene00009706	1.30193	0.480886	1.01179	0.58092	-0.168093	0.999972
ari-1.1	WBGene00016158	-0.466911	0.330791	0.33998	0.261318	0.92509	0.221594
ari-1.2	WBGene00016157	-0.445802	0.700618	-0.904355	0.218262	-0.320945	0.955314
ari-1.3	WBGene00016156	-0.663635	0.475716	-0.672173	0.27507	0.126684	0.992066
ari-1.4	WBGene00013538	-0.947882	0.500075	-0.569526	0.453468	0.525986	0.923064
ari-2	WBGene00020462	-0.988668	0.138111	-0.587753	0.242825	0.541635	0.792165
arid-1	WBGene00044689	-1.06188	0.220785	-1.96739	0.0667913	-0.766858	0.853462
ark-1	WBGene00000186	-0.889041	0.0409405	-0.385108	0.366369	0.630944	0.552206
arl-1	WBGene00000187	1.03107	0.154905	0.261713	0.51661	-0.651543	0.649316
arl-5	WBGene00000189	-0.251151	0.848145	0.0526532	0.95505	0.441621	0.920328
arl-8	WBGene00000192	-0.322521	0.612646	0.0861841	0.901055	0.540778	0.813904
arle-14	WBGene00015145	-1.12941	0.501296	-0.552868	0.519812	0.721868	0.901247
arp-1	WBGene00013168	0.0944853	0.776781	0.151901	0.71004	0.181412	0.920328
arp-11	WBGene00016793	-0.75261	0.344904	-0.141966	0.808289	0.745324	0.713859
arp-6	WBGene00007434	-1.02539	0.274113	-0.348164	0.648356	0.818654	0.78996
arr-1	WBGene00000195	0.901355	0.140692	0.403484	0.420368	-0.380971	0.851561
arrd-10	WBGene00010268	1.11891	0.33856	0.70816	0.280146	-0.304516	0.957141
arrd-13	WBGene00011054	-0.638847	0.349398	-0.658267	0.310514	0.10968	0.992066
arrd-14	WBGene00011055	-0.951148	0.570556	-1.59218	0.25328	-0.555599	0.953884
arrd-17	WBGene00011732	0.739462	0.460249	-0.2067	0.850462	-0.846405	0.81334
arrd-18	WBGene00018060	0.974033	0.422939	0.977259	0.408773	0.0964286	0.999972
arrd-19	WBGene00018061	0.50597	0.693872	0.280423	0.735745	-0.11482	0.999972
arrd-22	WBGene00020612	0.326344	0.850091	-0.0924111	0.951943	-0.335874	0.973148
arrd-25	WBGene00007296	0.18083	0.866597	0.24766	0.704501	0.15948	0.984831
art-1	WBGene00000198	-0.14233	0.717139	-0.411759	0.0857198	-0.148702	0.912736
arx-1	WBGene00000199	0.392155	0.356096	-0.0411032	0.940748	-0.318068	0.852364
arx-2	WBGene00000200	-0.0670973	0.920498	-0.418701	0.370843	-0.21933	0.939369
arx-3	WBGene00000201	-0.552605	0.267355	-0.3618	0.237101	0.317457	0.828145
arx-4	WBGene00021170	0.213028	0.71512	0.12077	0.738809	0.0235864	0.999972
arx-5	WBGene00000203	-0.150153	0.840438	-0.0638024	0.933134	0.221345	0.942226
arx-6	WBGene00000204	-0.470937	0.451587	-0.0460008	0.941933	0.548338	0.782442
arx-7	WBGene00000205	-0.502084	0.488197	0.0162357	0.980421	0.64606	0.743023
asah-1	WBGene00010769	1.78485	0.0157093	1.83875	0.000151688	0.179929	0.957887
asah-2	WBGene00009192	1.8797	0.025037	1.24041	0.0397303	-0.506758	0.862016
asb-1	WBGene00000206	-0.27886	0.597033	-0.0925828	0.907383	0.324635	0.912736
asb-2	WBGene00000207	0.288898	0.693986	0.0808456	0.9161	-0.103645	0.992066
ascc-1	WBGene00016019	-0.249007	0.628386	-0.0479498	0.933408	0.332512	0.85752
asd-1	WBGene00011279	-0.140888	0.88882	-0.18901	0.836606	0.0856802	0.99878
asd-2	WBGene00006423	0.74104	0.460916	0.748996	0.321641	0.103145	0.997125
asfl-1	WBGene00007277	-1.33077	0.305241	-0.966706	0.344927	0.502606	0.93703
asg-1	WBGene00000209	0.0796279	0.863831	-0.376193	0.414361	-0.324648	0.86999
asg-2	WBGene00000210	0.352767	0.598925	0.372684	0.490879	0.127175	0.982228
ash-2	WBGene00012458	-0.273374	0.625016	-0.291104	0.38048	0.11863	0.967906
asm-1	WBGene00000211	1.08685	0.20991	0.112208	0.897125	-0.869476	0.725251
asm-2	WBGene00000212	1.80902	0.0216057	2.13499	0.0277939	0.445017	0.926923
asna-1	WBGene00014025	0.227875	0.555629	0.191543	0.5693	0.0832344	0.973348
asns-1	WBGene00003816	0.532402	0.835107	0.467001	0.814711	-0.007266	0.999972
asns-2	WBGene00019730	0.35965	0.486484	0.00735	0.981912	-0.23666	0.873874
asp-1	WBGene00000214	0.0390369	0.963709	-0.632776	0.484584	-0.564813	0.881403
asp-12	WBGene00017678	-5.2859	0.0435654	-4.71132	0.00568222	0.645071	0.95814
asp-13	WBGene00017881	-2.11101	0.00740851	-3.65694	0.00112939	-1.41825	0.493897
asp-14	WBGene00019619	0.111718	0.881295	1.23468	0.0517295	1.24196	0.439002
asp-17	WBGene00012683	0.774994	0.402935	-1.3427	0.114332	-1.9835	0.297245
asp-2	WBGene00000215	-0.554161	0.486128	-0.0973769	0.928247	0.561462	0.874062
asp-3	WBGene00000216	0.00981633	0.990756	-0.0778748	0.938429	0.0149116	0.999972
asp-4	WBGene00000217	0.455901	0.377341	0.0163855	0.984659	-0.334213	0.912736
asp-5	WBGene00000218	0.152744	0.870707	0.290806	0.789599	0.242277	0.974041
asp-6	WBGene00000219	-0.355162	0.692341	-0.845396	0.326527	-0.385268	0.935871
asp-8	WBGene00019105	0.300974	0.848145	0.332907	0.786069	0.134918	0.998672
aspm-1	WBGene00008107	-0.567216	0.266384	-0.215598	0.714344	0.486379	0.822183
asps-1	WBGene00007100	-1.26464	0.133481	-0.436984	0.543784	0.96787	0.663927
atad-3	WBGene00010015	-0.527504	0.192537	-0.534618	0.187008	0.117913	0.962775
ate-1	WBGene00010615	-0.708064	0.332161	-0.544284	0.272913	0.292456	0.923137
atf-5	WBGene00000221	0.117748	0.88958	-2.89219	0.0315194	-2.9119	0.130178
atf-6	WBGene00000222	0.330323	0.783941	0.573893	0.365133	0.347758	0.94201
atf-7	WBGene00000223	0.549863	0.231331	0.103826	0.818384	-0.330942	0.841076
atfs-1	WBGene00013878	-0.155446	0.698048	-0.509609	0.128999	-0.236433	0.878277
atg-13	WBGene00017045	-0.463204	0.322852	-0.17605	0.635433	0.413628	0.771609
atg-16.1	WBGene00017178	-0.295043	0.62915	0.551285	0.408773	0.958369	0.589559
atg-16.2	WBGene00019427	0.464468	0.638285	-0.245516	0.940748	-0.570204	0.875723
atg-18	WBGene00018294	-0.296252	0.643994	0.131636	0.707214	0.552218	0.702192
atg-2	WBGene00019748	0.184627	0.813928	0.402452	0.303107	0.32417	0.893869
atg-3	WBGene00021922	0.185797	0.730244	0.321651	0.496456	0.258619	0.915546
atg-4.1	WBGene00013595	0.265375	0.545159	-0.00976463	0.98155	-0.160798	0.943499
atg-4.2	WBGene00014080	0.610469	0.437288	-0.918259	0.334431	-1.3827	0.552206
atg-5	WBGene00022152	0.273384	0.691531	-0.070894	0.995202	-0.20844	0.953187
atg-7	WBGene00010882	0.261205	0.684162	-0.453208	0.286298	-0.580399	0.744868
atg-9	WBGene00020706	-0.663639	0.17641	-0.515102	0.156191	0.274872	0.884031
atgl-1	WBGene00015484	-0.416315	0.305094	0.34263	0.303572	0.878081	0.254731
atgp-1	WBGene00000224	0.282242	0.817507	0.0332643	0.978865	-0.158207	0.992066
atgp-2	WBGene00000225	-0.847386	0.372483	-1.18713	0.0917417	-0.24649	0.961986
ath-1	WBGene00010564	0.0596128	0.921132	0.0222036	0.973127	0.0847687	0.990539
athp-1	WBGene00008081	-0.775323	0.268342	-0.77154	0.217327	0.141424	0.983724
athp-2	WBGene00019217	-0.460912	0.429757	-1.23658	0.03975	-0.639966	0.754944
atic-1	WBGene00016957	1.28254	0.0307439	1.47305	0.000450376	0.305406	0.87691
atl-1	WBGene00000226	-0.0118045	0.984484	-0.882498	0.14029	-0.736808	0.673757
atln-1	WBGene00021868	0.145397	0.69129	-0.0541206	0.925768	-0.0799703	0.987489
atm-1	WBGene00000227	-0.435185	0.336239	-0.785013	0.146119	-0.215042	0.940215
atn-1	WBGene00000228	0.430698	0.523145	-0.0312166	0.975982	-0.360096	0.924136
atp-1	WBGene00010419	-0.282274	0.558502	-0.395935	0.147091	0.00188148	0.999972
atp-2	WBGene00000229	-0.233293	0.599074	-0.712424	0.0111143	-0.362493	0.702134
atp-3	WBGene00000230	0.29691	0.501449	-0.257591	0.442271	-0.437317	0.683678
atp-4	WBGene00020275	0.208929	0.598925	0.0118058	0.979838	-0.0762676	0.979079
atp-5	WBGene00007385	0.155903	0.73974	-0.156957	0.501854	-0.196088	0.878277
atp-6	WBGene00010960	0.304201	0.489757	-3.09173	0.00903966	-3.27271	0.0256953
atrn-1	WBGene00006432	0.752227	0.384664	0.350108	0.641268	-0.305439	0.951405
attf-2	WBGene00017317	-0.0539115	0.934999	-0.480521	0.370843	-0.295486	0.915546
attf-3	WBGene00018794	-0.893862	0.219892	-0.752654	0.229876	0.273546	0.94201
attf-4	WBGene00015477	0.7402	0.387724	0.543943	0.339711	-0.0918564	0.996235
attf-5	WBGene00020214	-0.206569	0.793268	-0.585682	0.450416	-0.237641	0.986556
attf-6	WBGene00012474	-0.316462	0.43078	-1.14124	0.029165	-0.688897	0.595342
atx-2	WBGene00000231	-0.076889	0.857303	-0.32693	0.410751	-0.130101	0.957336
atx-3	WBGene00006446	-0.468623	0.641279	0.522111	0.274572	1.13469	0.548412
avr-15	WBGene00000233	-1.33378	0.215457	-1.61392	0.0827438	-0.184963	0.99156
B0001.2	WBGene00007087	-0.188213	0.81836	-0.353422	0.581003	-0.0177585	0.999972
B0001.3	WBGene00007088	0.151325	0.728876	-1.1591	0.0677417	-1.18644	0.323779
B0001.4	WBGene00007089	-0.0364835	0.956466	0.286532	0.548662	0.454097	0.817375
B0001.5	WBGene00007090	-0.441419	0.291262	-1.08451	0.0790223	-0.505267	0.80432
B0001.7	WBGene00007092	-0.695906	0.506635	-1.27192	0.153592	-0.424378	0.936971
B0001.8	WBGene00007093	-0.740432	0.521414	-0.797819	0.264194	0.084414	0.999972
B0019.2	WBGene00007094	-0.447156	0.648633	-0.20007	0.771175	0.384595	0.921004
B0024.11	WBGene00007101	-0.245693	0.655108	0.109796	0.817993	0.486365	0.775277
B0024.13	WBGene00007102	-0.558375	0.629645	0.499938	0.444025	1.18313	0.636645
B0025.4	WBGene00015001	0.104497	0.928034	-0.426114	0.669648	-0.392093	0.943499
B0025.5	WBGene00194700	-0.0686298	0.9618	1.00837	0.274891	1.2159	0.74338
B0035.13	WBGene00007112	0.074015	0.932421	0.286178	0.734444	0.330881	0.940292
B0035.15	WBGene00007113	-0.120032	0.86316	-0.662888	0.146817	-0.414922	0.84929
B0035.18	WBGene00044290	-0.187454	0.906364	0.111412	0.920992	0.430084	0.943499
B0035.3	WBGene00007106	-0.315386	0.652461	-0.0488848	0.962098	0.400539	0.912736
B0041.5	WBGene00015009	-0.487909	0.380489	-0.646659	0.256976	-0.0303836	0.999972
B0041.8	WBGene00015011	-0.683662	0.620105	-0.503985	0.603635	0.333166	0.963745
B0205.1	WBGene00015017	0.0744479	0.930295	-0.296897	0.764897	-0.224021	0.973875
B0205.10	WBGene00015024	0.753614	0.495414	0.897363	0.375507	0.284062	0.972932
B0205.6	WBGene00015021	0.914149	0.122109	0.267907	0.391962	-0.531343	0.634175
B0205.8	WBGene00015022	0.717239	0.489275	0.862113	0.110868	0.257131	0.997022
B0205.9	WBGene00015023	-1.55955	0.170424	-0.890577	0.201521	0.811176	0.81052
B0207.6	WBGene00015029	-0.830677	0.567756	-0.102013	0.91435	0.861377	0.836426
B0207.7	WBGene00015030	0.877962	0.674754	2.65025	0.0820323	1.88427	0.782442
B0212.3	WBGene00015037	-1.19051	0.479514	-0.170315	0.937537	1.16914	0.872325
B0218.5	WBGene00015049	-0.918024	0.636648	2.2323	0.0431618	3.26386	0.282485
B0218.7	WBGene00015051	-0.810361	0.515674	0.589263	0.383566	1.53972	0.520214
B0222.5	WBGene00015056	0.287122	0.766094	-1.25805	0.0233014	-1.43449	0.323082
B0228.7	WBGene00015064	0.832279	0.281832	-0.00413492	0.991971	-0.72385	0.620311
B0238.1	WBGene00015067	0.725409	0.639394	0.147403	0.855562	-0.46856	0.931308
B0238.11	WBGene00015075	-0.199939	0.730657	0.0241097	0.973127	0.357212	0.875866
B0238.9	WBGene00015073	-1.30631	0.319543	-0.114584	0.899856	1.34956	0.62108
B0244.9	WBGene00015084	-0.88946	0.663546	1.27049	0.16909	2.2896	0.528876
B0250.5	WBGene00007122	-0.80772	0.262842	-0.873493	0.10815	0.0562134	0.999516
B0252.3	WBGene00015088	1.02859	0.233604	-0.125084	0.834708	-1.03957	0.50284
B0252.5	WBGene00015089	-0.865159	0.488836	1.11384	0.255522	2.0941	0.500708
B0261.1	WBGene00015091	0.583048	0.250214	-0.700879	0.179116	-1.14475	0.316803
B0261.6	WBGene00015094	-2.17866	0.142754	0.597622	0.430506	2.90903	0.169216
B0261.7	WBGene00015095	-0.179927	0.895916	-0.624371	0.365305	-0.291823	0.961986
B0261.8	WBGene00015096	1.43037	0.149907	0.254714	0.807866	-1.05163	0.748643
B0272.3	WBGene00007129	0.491172	0.519101	0.665702	0.0414241	0.279498	0.912858
B0280.11	WBGene00015106	-0.541591	0.813928	0.934241	0.300812	1.59949	0.750064
B0280.17	WBGene00044674	0.0654819	0.95699	0.162018	0.842539	0.234642	0.967906
B0280.9	WBGene00015104	-0.548806	0.388324	-0.176035	0.701061	0.505431	0.797588
B0302.5	WBGene00015122	1.39357	0.164629	1.5017	0.108489	0.220677	0.981205
B0303.11	WBGene00015131	-0.264249	0.707019	-0.0331801	0.973164	0.343515	0.924941
B0303.14	WBGene00015132	1.01911	0.245035	1.30277	0.130943	0.396622	0.933355
B0303.3	WBGene00015125	0.728329	0.0735596	0.620629	0.0227976	0.006364	0.999972
B0303.4	WBGene00015126	-0.194012	0.644303	0.0394697	0.931329	0.358784	0.78345
B0303.7	WBGene00015128	0.393464	0.492444	-0.13218	0.735745	-0.417888	0.797806
B0304.2	WBGene00015134	-2.09849	0.188079	-0.985563	0.308501	1.26259	0.78208
B0310.1	WBGene00015137	0.0578966	0.958264	-0.244113	0.814248	-0.208253	0.980051
B0334.3	WBGene00007143	0.281573	0.515674	0.302653	0.403732	0.131959	0.956141
B0334.4	WBGene00007144	-1.28717	0.339035	-0.605046	0.299759	0.822621	0.82301
B0334.5	WBGene00007145	-0.853721	0.109006	-1.61285	0.0400235	-0.621445	0.78208
B0336.13	WBGene00015150	-0.803785	0.595837	0.060238	0.933134	0.998063	0.7694
B0336.7	WBGene00015147	-1.07612	0.337561	-0.789982	0.295191	0.428894	0.932149
B0353.1	WBGene00015155	0.940717	0.2734	1.4215	0.0610246	0.592595	0.87523
B0361.2	WBGene00015156	0.404927	0.647641	0.0531094	0.948727	-0.208684	0.965267
B0361.3	WBGene00015157	-0.259024	0.577069	-0.0314618	0.965314	0.357162	0.8705
B0361.6	WBGene00015160	-0.717001	0.478441	0.0144054	0.984453	0.863294	0.727822
B0379.1	WBGene00007155	0.343294	0.74588	-0.355247	0.560275	-0.596459	0.85465
B0379.2	WBGene00007156	0.728018	0.55239	0.562638	0.545346	-0.0201796	0.999972
B0379.7	WBGene00007159	-0.925315	0.324471	-0.717809	0.406127	0.349785	0.943499
B0393.3	WBGene00007168	-2.51158	0.151488	-1.40694	0.124082	1.25834	0.775277
B0393.4	WBGene00007169	0.0562935	0.984484	3.08174	0.0518129	3.12682	0.564221
B0393.5	WBGene00007170	2.53317	0.25473	2.36756	0.160074	-0.0964293	0.999972
B0393.6	WBGene00007171	-1.83	0.213917	-1.49846	0.119033	0.484788	0.940215
B0395.3	WBGene00007175	0.120484	0.815389	-0.116122	0.776462	-0.110796	0.969544
B0403.5	WBGene00015169	1.64555	0.405672	2.85251	0.0620895	1.2979	0.874062
B0410.3	WBGene00015172	0.696024	0.574363	0.406306	0.639214	-0.188733	0.990539
B0416.5	WBGene00015181	0.2433	0.573906	-0.448851	0.215899	-0.572934	0.597324
B0432.10	WBGene00015191	-1.27933	0.472322	-0.391357	0.753725	1.02265	0.8705
B0432.7	WBGene00015188	-0.415617	0.651095	-0.808011	0.272232	-0.268156	0.957887
B0432.8	WBGene00015189	-0.501777	0.650846	0.0951909	0.958763	0.735983	0.89991
B0454.6	WBGene00015197	0.313058	0.69922	0.0365864	0.975243	-0.172681	0.984831
B0457.2	WBGene00007178	0.336219	0.810385	-1.03105	0.150367	-1.25538	0.659414
B0457.6	WBGene00007180	0.740528	0.424	1.63705	0.0434927	1.01755	0.752479
B0464.6	WBGene00007186	-0.819028	0.325456	-0.87661	0.203187	0.0854475	0.997785
B0464.9	WBGene00007188	-0.483935	0.663546	-0.37472	0.631562	0.256469	0.968231
B0491.1	WBGene00007189	-1.3813	0.217335	-0.0272185	0.973461	1.48861	0.398583
B0491.5	WBGene00007192	-0.0317287	0.928034	-0.271186	0.371877	-0.120066	0.936926
B0491.6	WBGene00007193	-0.0661768	0.938957	-0.848475	0.155838	-0.655012	0.797806
B0491.7	WBGene00007194	-0.680174	0.412416	-0.383253	0.364271	0.425711	0.86999
B0495.5	WBGene00015204	0.11125	0.881295	-0.184292	0.770557	-0.174145	0.967791
B0495.7	WBGene00015206	-0.0374939	0.957088	-0.184717	0.752602	-0.0425959	0.999972
B0495.8	WBGene00015207	-0.13861	0.833913	-0.535943	0.507931	-0.263644	0.95524
B0495.9	WBGene00015208	-0.0779418	0.901725	0.147921	0.962098	0.34909	0.921004
B0507.2	WBGene00015219	0.680508	0.43334	0.671222	0.159853	0.105489	0.992066
B0511.11	WBGene00015236	2.21954	0.00699902	1.19501	0.11732	-0.881701	0.750737
B0511.12	WBGene00015237	-0.428485	0.385653	-1.17874	0.0439926	-0.617796	0.744868
B0511.19	WBGene00255714	-0.693219	0.739624	-0.707453	0.616938	0.129156	0.999972
B0511.6	WBGene00015232	0.0915796	0.755731	-0.428343	0.26666	-0.390439	0.735429
B0511.7	WBGene00015233	-0.788095	0.475679	-0.211767	0.85872	0.724856	0.817454
B0513.4	WBGene00007196	-0.146574	0.961209	-2.1491	0.245374	-1.84753	0.838597
B0524.6	WBGene00015245	-0.172604	0.861349	-0.858511	0.154782	-0.549362	0.866599
B0546.3	WBGene00015250	0.626002	0.135874	0.0559717	0.940161	-0.453367	0.804182
B0546.4	WBGene00015251	0.409893	0.622317	1.21752	0.0675419	0.921525	0.698059
B0564.2	WBGene00007202	-1.80252	0.223568	-0.248542	0.789023	1.68499	0.570491
B0564.7	WBGene00007207	-0.141516	0.848145	-0.215565	0.620434	0.0574037	0.997488
baf-1	WBGene00000235	1.31989	0.0252297	0.899091	0.0038386	-0.290024	0.860358
bag-1	WBGene00000236	2.20126	0.000885694	0.0760686	0.90056	-2.00315	0.0165476
bam-2	WBGene00000237	-0.0689408	0.961858	0.741495	0.355979	0.909146	0.822978
bar-1	WBGene00000238	-0.831402	0.649431	0.911149	0.312521	1.82635	0.613042
bas-1	WBGene00000239	0.091387	0.912102	0.0741656	0.970887	0.0917952	0.99878
basl-1	WBGene00015467	0.0947326	0.953175	1.2811	0.23536	1.30157	0.785257
bath-15	WBGene00015590	-1.74292	0.322852	-1.00997	0.347417	0.864157	0.892598
bath-2	WBGene00018668	-0.823695	0.613943	0.178854	0.850756	1.13111	0.797588
bath-28	WBGene00017461	-0.957031	0.463364	-0.174905	0.93427	0.91591	0.808133
bath-29	WBGene00017452	-2.26147	0.305766	-0.619567	0.570494	1.75862	0.740663
bath-30	WBGene00017460	-1.12885	0.580122	-0.440675	0.683148	0.822933	0.907477
bath-38	WBGene00009945	0.666657	0.467661	-0.0589031	0.957006	-0.618621	0.863316
bath-40	WBGene00013689	-1.3858	0.103106	-0.671021	0.178434	0.854393	0.630539
bath-41	WBGene00018137	-2.80991	0.17896	-1.41104	0.124506	1.54504	0.744868
bath-42	WBGene00016803	-0.6714	0.412763	-0.24543	0.54216	0.565981	0.805649
bath-43	WBGene00011815	-0.563676	0.382594	-0.207329	0.74097	0.491533	0.818218
bath-44	WBGene00015567	0.195399	0.651067	-0.00377322	0.991898	-0.0767053	0.980051
bath-5	WBGene00019141	-0.34073	0.693473	-0.0312341	0.973936	0.446236	0.874773
baz-2	WBGene00001470	-0.0382111	0.96398	-2.05459	0.104589	-1.88003	0.493897
bca-1	WBGene00000245	0.145756	0.873763	-0.520679	0.181473	-0.547263	0.796917
bca-2	WBGene00013805	-0.388954	0.515674	-0.669102	0.0501945	-0.166627	0.94201
bcas-2	WBGene00020441	-0.172929	0.836483	-0.421061	0.542715	-0.104891	0.993764
bcat-1	WBGene00001149	0.204406	0.802112	0.62961	0.121923	0.525731	0.811905
bcc-1	WBGene00000246	1.7726	0.248445	-0.0211694	0.986341	-1.68588	0.631312
bckd-1A	WBGene00012713	-0.424054	0.304257	-0.339428	0.260399	0.2013	0.892598
bckd-1B	WBGene00006518	-0.451544	0.403567	-0.319351	0.288897	0.258101	0.876374
bcl-11	WBGene00017430	-0.516781	0.758832	0.570238	0.538155	1.17432	0.802918
bcl-7	WBGene00016192	-1.98896	0.23813	-0.254678	0.808871	1.86403	0.568065
bcmo-2	WBGene00018755	0.450655	0.575318	0.134014	0.986341	-0.221871	0.960511
bcs-1	WBGene00010042	-0.671967	0.31608	-0.662589	0.160074	0.149209	0.970844
BE0003N10.1	WBGene00015266	-1.05683	0.0579719	-0.685276	0.155239	0.500197	0.784085
bec-1	WBGene00000247	0.627632	0.180613	-0.54438	0.119339	-1.05592	0.165263
bed-1	WBGene00012674	0.223938	0.740008	0.167231	0.826034	0.0658721	0.99878
bed-2	WBGene00012943	-0.657652	0.388328	0.21126	0.822198	0.972146	0.707011
bed-3	WBGene00009133	1.36044	0.547049	4.066	0.0221602	2.80434	0.64299
ben-1	WBGene00000248	0.0129971	0.984484	-0.225759	0.640546	-0.11992	0.980051
best-13	WBGene00009323	0.0619634	0.968654	-0.148695	0.879545	-0.101288	0.99878
best-14	WBGene00009340	-0.458763	0.456829	-1.67493	0.0155647	-1.11462	0.472553
best-15	WBGene00011258	-0.344608	0.780549	0.417658	0.381928	0.87396	0.722248
best-17	WBGene00020559	-2.52857	0.180613	-1.87388	0.0885059	0.740042	0.915957
best-18	WBGene00011868	0.827065	0.485107	-1.10924	0.181777	-1.82066	0.419518
best-19	WBGene00206487	0.106349	0.904346	0.421378	0.688442	0.423982	0.934868
best-20	WBGene00021368	-0.985772	0.656778	-0.220344	0.878763	0.905455	0.909879
best-22	WBGene00013921	0.917399	0.356096	-0.212479	0.764248	-1.03323	0.645466
best-24	WBGene00022797	-0.107959	0.899496	-0.175773	0.684515	0.0367932	0.999972
best-25	WBGene00014102	-0.827294	0.711245	1.45429	0.141906	2.37955	0.548728
best-26	WBGene00014103	0.425523	0.827854	2.62441	0.079957	2.31113	0.623206
best-3	WBGene00015286	0.601223	0.614663	1.48381	0.0228689	0.972617	0.759627
best-7	WBGene00007808	-0.812078	0.418765	0.177696	0.93427	1.08521	0.626903
bet-1	WBGene00022473	-0.388933	0.370114	-0.239238	0.57543	0.276349	0.885795
bet-2	WBGene00010199	0.0734864	0.868162	-0.445638	0.546611	-0.404084	0.892121
bgal-1	WBGene00011832	0.682853	0.375003	0.0928903	0.922176	-0.481003	0.890192
bgal-2	WBGene00019225	0.0415439	0.972658	0.604728	0.265894	0.68469	0.81334
bicd-1	WBGene00016611	1.38085	0.185399	0.464302	0.626631	-0.815947	0.845282
bir-1	WBGene00000249	-0.111407	0.909236	-0.302361	0.712102	-0.0373128	0.999972
bir-2	WBGene00000250	-1.44702	0.257327	0.372219	0.681282	1.96037	0.415974
bli-1	WBGene00000251	3.17353	0.236606	2.92066	0.160074	-0.18773	0.999972
bli-2	WBGene00000252	2.69075	0.301391	2.95243	0.14421	0.332497	0.996235
bli-3	WBGene00000253	0.301467	0.783006	0.5374	0.455435	0.326626	0.95325
bli-4	WBGene00000254	0.144487	0.734757	0.0451025	0.963068	0.00728506	0.999972
bli-6	WBGene00000256	2.73036	0.186046	4.03803	0.0157891	1.38934	0.86999
blmp-1	WBGene00003847	-0.0197628	0.989412	0.801336	0.301377	0.924439	0.831501
blos-2	WBGene00022251	-0.304174	0.746671	-0.230296	0.779196	0.212228	0.972025
blos-7	WBGene00021376	-1.82831	0.447085	-0.55116	0.590102	1.40724	0.825978
blos-9	WBGene00010767	-0.0582395	0.980735	-0.708894	0.395254	-0.517964	0.947325
bmk-1	WBGene00000257	-0.621031	0.308473	-1.45267	0.124506	-0.686692	0.850598
bmy-1	WBGene00017293	0.492827	0.575352	-0.260604	0.689845	-0.629493	0.834815
bpl-1	WBGene00000259	-0.614854	0.237476	-0.760163	0.124506	-0.0153165	0.999972
bpnt-1	WBGene00044063	0.460939	0.41158	0.334	0.493392	-0.0169084	0.999972
bra-1	WBGene00000262	1.48106	0.136203	-0.270517	0.844873	-1.65322	0.548412
bra-2	WBGene00017757	-1.04591	0.228025	-0.486643	0.386743	0.70287	0.78208
brap-2	WBGene00017144	0.486564	0.515537	-0.36285	0.560275	-0.708914	0.780121
brc-1	WBGene00000264	-1.06036	0.274432	-0.801422	0.413081	0.395651	0.946792
brc-2	WBGene00020316	-0.572286	0.615516	0.3763	0.376239	1.07914	0.590334
brd-1	WBGene00000265	-0.952227	0.281047	-0.28873	0.743905	0.805815	0.806977
bre-1	WBGene00000266	0.450296	0.753417	1.20787	0.176832	0.852682	0.867235
bre-3	WBGene00000268	-0.75108	0.0971044	0.631078	0.109329	1.50041	0.0362133
bre-4	WBGene00000269	-1.27424	0.0952055	-0.276713	0.735211	1.11085	0.55461
bre-5	WBGene00000270	-0.396299	0.672238	-0.594191	0.430669	-0.0880401	0.997022
brf-1	WBGene00000271	-0.511227	0.611959	-1.18667	0.0485119	-0.530255	0.874062
bris-1	WBGene00019726	-0.770882	0.16387	-0.163828	0.75529	0.730527	0.589559
brp-1	WBGene00000273	0.511409	0.254675	-0.197261	0.691703	-0.600785	0.659414
btb-14	WBGene00013275	-0.0675737	0.954255	-0.59426	0.499497	-0.412503	0.935871
btb-19	WBGene00010194	-0.70893	0.643226	-0.44978	0.679693	0.390057	0.960269
btb-20	WBGene00010193	-0.793653	0.351434	0.497466	0.378529	1.41989	0.333651
btbd-10	WBGene00019888	-0.256404	0.563483	-1.02082	0.0245644	-0.645007	0.586161
btf-1	WBGene00000274	-0.447108	0.377774	-0.957267	0.0791893	-0.380938	0.869995
bub-1	WBGene00000275	-1.0956	0.194496	-0.900097	0.209246	0.338399	0.935871
bub-3	WBGene00013209	-0.455958	0.478049	-0.626976	0.36933	-0.0397036	0.999972
bud-31	WBGene00007400	-0.0432194	0.963709	0.0307564	0.974241	0.212628	0.965267
byn-1	WBGene00000276	0.346013	0.295271	-0.155216	0.706482	-0.369091	0.768873
C01A2.4	WBGene00007216	1.44901	0.0345907	0.400388	0.378585	-0.934952	0.47037
C01B10.10	WBGene00015284	1.14772	0.442544	1.43001	0.115237	0.407296	0.957887
C01B10.11	WBGene00044294	1.39851	0.118329	1.57232	0.00580871	0.27449	0.943499
C01B10.3	WBGene00015278	1.38244	0.083728	0.253441	0.626154	-1.02994	0.492996
C01B10.6	WBGene00015280	0.736387	0.277261	0.908044	0.0869819	0.282909	0.931813
C01B10.8	WBGene00015282	-0.938863	0.0971708	-0.562275	0.321917	0.510102	0.820009
C01B10.9	WBGene00015283	-0.243031	0.665189	-0.262021	0.644864	0.107745	0.997667
C01B12.8	WBGene00015291	-0.803967	0.486128	-1.4007	0.208208	-0.468275	0.940215
C01B9.1	WBGene00007220	1.31052	0.247836	1.31758	0.227816	0.114786	0.99878
C01C10.2	WBGene00015294	2.44912	0.0644397	0.743348	0.34482	-1.57395	0.547664
C01C4.3	WBGene00015293	-0.599203	0.691392	-0.685039	0.527849	0.00215464	0.999972
C01F1.3	WBGene00015298	0.783053	0.545205	-0.417277	0.663384	-1.11844	0.782908
C01F1.6	WBGene00015301	-2.12516	0.104004	-0.174413	0.764897	2.09234	0.198042
C01F6.2	WBGene00007222	0.203995	0.89618	1.17655	0.275174	1.08258	0.836064
C01F6.9	WBGene00007223	0.842462	0.122109	0.50034	0.253078	-0.205265	0.938817
C01G10.1	WBGene00007230	-0.151168	0.950109	1.78661	0.149757	2.06441	0.666088
C01G10.10	WBGene00007237	1.48522	0.147123	-0.149006	0.830328	-1.51787	0.327235
C01G10.7	WBGene00007234	0.123173	0.890747	0.126884	0.808141	0.129879	0.981724
C01G10.9	WBGene00007236	0.148062	0.927607	0.298505	0.759511	0.255137	0.979079
C01G5.3	WBGene00015305	1.77728	0.273786	2.18161	0.0637845	0.521496	0.95325
C01G5.4	WBGene00015306	0.269091	0.870695	1.8421	0.0869819	1.66864	0.645882
C01G5.5	WBGene00015307	-0.384274	0.774375	-0.536667	0.658137	-0.00538194	0.999972
C01G6.3	WBGene00007225	-2.83758	0.453122	-2.05001	0.37932	0.929614	0.962775
C01G6.4	WBGene00007226	-0.47824	0.517206	0.338602	0.679885	0.941888	0.698059
C01G6.5	WBGene00007227	0.0323222	0.934096	-0.488354	0.17301	-0.395653	0.7374
C01G8.1	WBGene00015312	-2.73885	0.282917	-3.31686	0.169564	-0.427143	0.992066
C01H6.4	WBGene00007254	0.902191	0.558863	-0.219607	0.846854	-1.01012	0.837991
C01H6.8	WBGene00007257	1.72694	0.248153	1.02354	0.161367	-0.595527	0.907477
C02B10.3	WBGene00015328	0.734596	0.608742	0.279979	0.70864	-0.361669	0.95524
C02B10.4	WBGene00015329	-0.647634	0.340393	0.185199	0.689273	0.968249	0.452333
C02B10.5	WBGene00015330	-0.600755	0.321496	-0.781215	0.148137	-0.054751	0.99893
C02B8.6	WBGene00015324	-1.51414	0.366783	0.807603	0.340089	2.42813	0.359822
C02D5.4	WBGene00043097	0.737455	0.381757	1.35513	0.000633944	0.731392	0.66885
C02E7.6	WBGene00015339	2.17421	0.362279	3.28918	0.0969095	1.19041	0.922139
C02F12.8	WBGene00015357	0.586614	0.577513	-0.703359	0.557749	-1.17313	0.793644
C02F5.12	WBGene00015352	1.14515	0.346233	-0.741773	0.408773	-1.79647	0.455847
C02F5.13	WBGene00015353	-2.52728	0.25473	-0.541191	0.59701	2.12413	0.62089
C02F5.14	WBGene00044445	0.969675	0.518451	0.97443	0.346453	0.0959016	0.999972
C02F5.3	WBGene00015346	0.00875246	0.986186	-0.0198792	0.975051	0.0898665	0.981556
C03A3.2	WBGene00007267	-0.621778	0.332649	0.253908	0.693961	0.989447	0.548412
C03B1.13	WBGene00015381	1.41554	0.128773	1.65592	0.0290708	0.347279	0.937001
C03B1.7	WBGene00015378	0.266867	0.75866	0.162817	0.874518	0.0383233	0.999972
C03H12.1	WBGene00007284	0.340119	0.759975	-0.372955	0.46172	-0.601854	0.839526
C03H5.3	WBGene00015405	-0.178401	0.779241	-0.0883106	0.8826	0.221972	0.938043
C03H5.5	WBGene00015407	-0.0221311	0.984484	0.0176842	0.984078	0.151894	0.986769
C04B4.2	WBGene00007290	-7.8945	0.22344	-4.54646	0.0615118	3.27256	0.90626
C04E12.4	WBGene00015434	0.127557	0.901445	-0.893881	0.308685	-0.929895	0.785955
C04E6.11	WBGene00015425	-0.813837	0.17345	-1.139	0.0485119	-0.189499	0.957247
C04E6.5	WBGene00015422	0.874156	0.503409	1.95262	0.0950101	1.21676	0.797588
C04E7.3	WBGene00015430	1.42498	0.144985	-0.510809	0.565548	-1.83728	0.333938
C04F12.1	WBGene00007297	0.0739636	0.95208	-0.278632	0.726033	-0.213869	0.974735
C04F12.5	WBGene00007299	-0.246551	0.821061	-0.690614	0.229834	-0.310477	0.940292
C04F12.7	WBGene00007301	-0.950541	0.438071	-2.97588	0.0839226	-1.92466	0.684676
C04F12.8	WBGene00007302	0.273075	0.712549	-0.818491	0.184857	-0.971433	0.60244
C04F5.8	WBGene00015450	0.0221394	0.964908	-0.0561532	0.933134	0.045887	0.99878
C04F5.9	WBGene00015451	-0.603601	0.567656	-0.498209	0.589837	0.276092	0.963912
C04G2.10	WBGene00007309	1.35588	0.250062	1.3369	0.136881	0.072587	0.999972
C04G2.9	WBGene00007308	-1.73608	0.118207	-0.281773	0.741122	1.60164	0.430923
C04G6.4	WBGene00015454	0.0143869	0.984484	-0.278732	0.660273	-0.165576	0.970096
C04H5.1	WBGene00007312	-0.430617	0.597554	0.395131	0.420368	0.966724	0.550967
C05B5.2	WBGene00007320	-0.42073	0.78904	-3.72109	0.0267691	-3.18124	0.379552
C05C10.2	WBGene00007329	-0.53377	0.430577	-1.42667	0.106884	-0.751295	0.820138
C05C10.3	WBGene00007330	-0.786316	0.0345907	-0.899341	0.0117509	0.00834499	0.999972
C05C10.5	WBGene00007332	-3.64394	0.199989	-4.45045	0.0921237	-0.696604	0.970179
C05C10.7	WBGene00007334	0.355043	0.726222	0.164708	0.838978	-0.0590632	0.999972
C05C12.1	WBGene00007335	-0.305987	0.893529	1.33505	0.182678	1.75437	0.713859
C05C12.4	WBGene00007336	1.33155	0.270785	1.40388	0.100575	0.180703	0.992066
C05C12.5	WBGene00007337	-0.493424	0.789874	0.525657	0.548049	1.15695	0.81334
C05C8.1	WBGene00015460	0.284165	0.769608	0.226223	0.683148	0.0768658	0.997488
C05C8.5	WBGene00015462	-0.758861	0.288836	-0.556746	0.382533	0.342036	0.920024
C05C8.7	WBGene00015464	-0.172107	0.916214	-0.186649	0.860592	0.0706623	0.999972
C05D10.4	WBGene00015480	0.531259	0.66572	1.28054	0.172867	0.841494	0.86012
C05D11.1	WBGene00015481	0.394237	0.243117	0.0548653	0.881737	-0.214639	0.862394
C05D11.8	WBGene00015485	-0.104428	0.883007	-0.385313	0.455126	-0.142914	0.972932
C05D11.9	WBGene00015486	-0.10471	0.906364	-0.847841	0.0839226	-0.602649	0.797806
C05D12.2	WBGene00007340	-2.06313	0.193674	-2.0566	0.0620895	0.106361	0.997022
C05D12.3	WBGene00014666	-0.267669	0.684215	-0.0177144	0.98074	0.354011	0.892121
C05D2.10	WBGene00015470	-0.294666	0.679255	-0.873762	0.190369	-0.431202	0.892121
C05D2.8	WBGene00015469	-0.261744	0.664439	0.151602	0.771036	0.53266	0.768873
C05D9.3	WBGene00015472	1.0482	0.227784	0.295086	0.744841	-0.660084	0.863316
C05D9.9	WBGene00015476	-0.180447	0.88958	-0.565527	0.452237	-0.284721	0.95524
C05G5.1	WBGene00007347	0.977371	0.369805	1.32214	0.0228689	0.448867	0.907972
C05G5.2	WBGene00007348	1.08009	0.159129	-0.931917	0.289273	-1.8773	0.275767
C06A1.3	WBGene00007354	-1.7306	0.322852	0.362573	0.771163	2.23209	0.55941
C06A12.3	WBGene00007357	0.176565	0.926876	-0.527623	0.551174	-0.589567	0.924629
C06A5.2	WBGene00015500	0.0456366	0.988881	1.75162	0.250704	1.84708	0.839526
C06A5.3	WBGene00015501	-0.648774	0.4221	-1.26604	0.0272531	-0.478449	0.867235
C06A5.6	WBGene00015504	-0.600509	0.617878	-0.858094	0.316718	-0.105736	0.99878
C06A5.8	WBGene00015505	-1.36074	0.30961	-0.925314	0.510722	0.586553	0.940548
C06A6.2	WBGene00015507	0.174157	0.86425	0.113311	0.812429	0.0464799	0.999972
C06A6.4	WBGene00015509	-0.460617	0.445204	-0.727901	0.221154	-0.132798	0.982228
C06A8.6	WBGene00015516	1.16511	0.483399	1.37313	0.253098	0.334796	0.987489
C06B3.6	WBGene00007365	0.754626	0.20116	-0.354677	0.459945	-0.994026	0.406117
C06B3.7	WBGene00007366	1.60574	0.114974	-0.107013	0.915753	-1.59757	0.424685
C06B8.7	WBGene00007372	0.473397	0.682562	0.212057	0.816888	-0.153768	0.992066
C06E1.9	WBGene00015524	-0.461232	0.498427	-0.585133	0.344563	0.0153281	0.999972
C06E7.2	WBGene00015539	1.20418	0.263782	-0.588979	0.567279	-1.67009	0.505984
C06E7.4	WBGene00015541	1.32912	0.476948	2.37503	0.105981	1.13047	0.890393
C06G1.1	WBGene00015545	0.72527	0.748798	2.16377	0.206544	1.51197	0.873348
C06G3.5	WBGene00015551	0.688013	0.341238	0.576219	0.267092	-0.0101668	0.999972
C06G3.6	WBGene00015552	0.713578	0.297708	1.12163	0.0302317	0.531685	0.820009
C06G3.8	WBGene00015554	0.129104	0.890752	0.234366	0.802575	0.225586	0.992066
C06G4.1	WBGene00015557	-0.473305	0.549975	-0.0595288	0.951042	0.557116	0.863316
C06H2.2	WBGene00007386	-0.534715	0.48779	-0.244904	0.620434	0.419221	0.870346
C06H2.7	WBGene00007391	-3.0533	0.199017	-3.0679	0.0946814	0.137684	0.999972
C06H5.6	WBGene00007394	0.518762	0.418911	0.546827	0.177208	0.142124	0.969208
C07A12.7	WBGene00015561	0.965363	0.325456	0.764588	0.0778518	-0.106326	0.992066
C07A9.9	WBGene00007405	1.04863	0.389103	1.0124	0.220069	0.0754992	0.999972
C07D10.5	WBGene00015569	0.53767	0.724662	-0.784359	0.639703	-1.20769	0.861215
C07D8.6	WBGene00015565	0.712964	0.199017	0.0826452	0.925768	-0.492639	0.85752
C07E3.3	WBGene00007414	1.39701	0.267791	1.22212	0.19901	-0.0900856	0.999972
C07H6.4	WBGene00015581	-0.306062	0.452241	-0.626564	0.247021	-0.190854	0.951539
C08B11.9	WBGene00007436	0.42233	0.52834	0.201882	0.764248	-0.104063	0.992066
C08B6.8	WBGene00007429	-0.845758	0.393617	-0.0790795	0.911035	0.891584	0.682106
C08F11.10	WBGene00007457	-0.16004	0.91991	0.854353	0.306737	1.13358	0.775277
C08F11.13	WBGene00007460	1.20984	0.140399	1.17364	0.133893	0.0874755	0.99878
C08F8.2	WBGene00007444	-0.833579	0.114412	-1.11772	0.0222242	-0.150681	0.981724
C08F8.3	WBGene00007445	-1.53091	0.288729	-0.0900178	0.946384	1.58321	0.649316
C08F8.6	WBGene00007448	0.715884	0.499238	1.22122	0.13433	0.645554	0.881021
C08H9.16	WBGene00086566	-1.21575	0.270785	-0.23378	0.78133	1.13509	0.663927
C09B8.4	WBGene00015623	-3.71952	0.0212083	-4.63538	5.45334e-05	-0.807515	0.921004
C09B9.2	WBGene00015627	-0.790818	0.452815	0.43752	0.600132	1.35364	0.548412
C09B9.4	WBGene00015629	0.859328	0.588638	0.899315	0.206756	0.186503	0.992066
C09D4.1	WBGene00015632	-0.903953	0.587493	-1.82234	0.0930081	-0.830333	0.892121
C09D4.2	WBGene00015633	0.992101	0.128136	-0.0239629	0.975982	-0.89581	0.554944
C09D4.3	WBGene00015634	-0.33679	0.848145	1.93461	0.0605349	2.39443	0.469757
C09D4.4	WBGene00015635	-0.58089	0.317381	-1.54748	0.0237688	-0.830808	0.638561
C09E7.4	WBGene00015638	1.10163	0.240929	-0.178907	0.850756	-1.15015	0.641364
C09E7.7	WBGene00015641	0.74422	0.10249	-0.01153	0.983608	-0.630164	0.559607
C09E7.8	WBGene00015642	-0.398687	0.588551	-0.583525	0.454022	-0.0479487	0.999972
C09E8.1	WBGene00015644	-0.123569	0.896188	-0.317409	0.673294	-0.087291	0.997022
C09E9.1	WBGene00007476	0.522908	0.697612	0.36072	0.657552	-0.0511434	0.999972
C09F12.2	WBGene00007482	-0.38502	0.804206	-2.07088	0.184763	-1.61609	0.802918
C09F5.1	WBGene00015647	0.27707	0.844873	0.558488	0.509144	0.372429	0.95524
C09F9.2	WBGene00007479	0.561782	0.850396	-0.16815	0.958763	-0.679526	0.970844
C09G9.1	WBGene00007492	-0.604688	0.358402	-0.25933	0.581767	0.468897	0.828826
C09H10.5	WBGene00007499	-0.455722	0.638285	-0.97331	0.189817	-0.372014	0.933355
C10B5.3	WBGene00015671	1.02567	0.281832	1.19211	0.0998091	0.28864	0.957887
C10C5.3	WBGene00007507	-0.800007	0.467159	-0.970617	0.254923	-0.0579282	0.999972
C10C5.4	WBGene00007508	-0.0302382	0.984484	-0.400866	0.704307	-0.240705	0.985388
C10G11.6	WBGene00015686	-0.636	0.510583	-0.127555	0.847348	0.640856	0.828145
C10G11.8	WBGene00015688	-0.810912	0.309736	-1.9218	0.118888	-0.969599	0.825978
C10G8.4	WBGene00015683	-3.22182	0.377076	-5.12664	0.0584431	-1.79642	0.942983
C10G8.8	WBGene00015684	1.26145	0.191118	-0.523615	0.477419	-1.66407	0.359822
C11D2.4	WBGene00015702	-0.590463	0.497652	-0.404577	0.342828	0.309703	0.920065
C11D2.7	WBGene00015703	0.613516	0.267727	0.488955	0.147449	-0.000247486	0.999972
C11E4.6	WBGene00007520	-0.4071	0.730099	0.646063	0.471638	1.15982	0.724437
C11H1.3	WBGene00007529	0.0221531	0.984484	0.0364991	0.979832	0.121237	0.997022
C11H1.9	WBGene00023500	0.162556	0.924748	0.171849	0.867239	0.115054	0.99878
C12D12.1	WBGene00015713	-0.0264427	0.984484	0.547281	0.504272	0.674182	0.873874
C13B4.1	WBGene00007545	-1.27109	0.0743451	0.448219	0.148385	1.84329	0.0154209
C13F10.5	WBGene00015744	0.296881	0.815427	-0.337407	0.726257	-0.488486	0.925297
C13F10.6	WBGene00015745	-1.75886	0.191661	-1.99738	0.0611599	-0.086334	0.999972
C13F10.7	WBGene00015746	-0.0598121	0.957096	-0.519647	0.433974	-0.346712	0.933355
C13G5.2	WBGene00015747	-1.02167	0.437288	-1.55631	0.0675419	-0.37483	0.954685
C14A11.9	WBGene00050944	-2.61129	0.151934	0.413761	0.730876	3.11281	0.351463
C14A4.12	WBGene00007562	0.713086	0.373998	-0.492728	0.49932	-1.09518	0.608623
C14A6.13	WBGene00050956	0.0261353	0.986469	0.982456	0.33041	1.08329	0.812598
C14A6.6	WBGene00007570	-0.242497	0.837164	1.24346	0.412128	1.63642	0.750334
C14B1.12	WBGene00184990	-2.42628	0.170424	-0.238703	0.805236	2.32313	0.397961
C14B1.2	WBGene00007573	-2.30084	0.243043	-2.12662	0.233759	0.32556	0.992066
C14B1.3	WBGene00007574	2.1623	0.0288877	0.529019	0.274244	-1.54331	0.30794
C14B1.8	WBGene00007579	0.359384	0.758209	-0.78935	0.268077	-1.00375	0.745758
C14B1.9	WBGene00007580	-2.71791	0.240479	-4.37513	0.0809222	-1.50343	0.892121
C14B4.2	WBGene00007583	-0.266798	0.870981	0.01729	0.986937	0.373163	0.95814
C14B9.10	WBGene00015755	0.299863	0.571677	0.0760495	0.8826	-0.103526	0.97757
C14B9.2	WBGene00015752	0.801748	0.572265	0.683885	0.558927	-0.0498173	0.999972
C14B9.8	WBGene00015754	-0.318976	0.495414	-0.889363	0.100883	-0.443785	0.841971
C14C10.1	WBGene00007584	-1.56817	0.228598	-3.26966	0.0525213	-1.56059	0.783707
C14C10.2	WBGene00007585	0.671448	0.575126	0.00809538	0.992911	-0.549418	0.90455
C14C10.5	WBGene00007588	-0.0945473	0.84603	-0.435113	0.39918	-0.208902	0.940548
C14C6.2	WBGene00015756	0.430303	0.71074	0.0284032	0.978865	-0.302991	0.956025
C14C6.5	WBGene00015759	2.02244	0.0524289	1.19434	0.117432	-0.731517	0.84929
C14F11.4	WBGene00015780	1.03031	0.191557	0.8762	0.362944	-0.016946	0.999972
C14H10.2	WBGene00007592	1.08263	0.453754	0.745418	0.393842	-0.24014	0.985388
C14H10.3	WBGene00007593	0.897711	0.460143	1.36093	0.0848455	0.549633	0.915356
C15A11.2	WBGene00007597	-0.143194	0.95699	2.31624	0.100107	2.55293	0.607917
C15A11.7	WBGene00007599	1.25473	0.1643	0.0871267	0.922984	-1.07585	0.613636
C15C6.2	WBGene00007601	-1.09737	0.272182	-3.25922	0.079957	-2.03961	0.663927
C15C6.3	WBGene00007602	-0.348771	0.50531	-0.409992	0.308403	0.0717019	0.992066
C15C6.4	WBGene00007603	-0.670105	0.506444	-0.571371	0.398156	0.227673	0.999972
C15C7.5	WBGene00015791	1.31131	0.267727	1.39844	0.119109	0.185299	0.992066
C15C7.7	WBGene00015793	-0.113626	0.933508	0.325542	0.783702	0.543085	0.926608
C15C8.4	WBGene00007606	0.0850144	0.951086	-0.0401939	0.954527	0.0112393	0.999972
C15F1.1	WBGene00015794	-0.00330015	0.996712	0.256851	0.672423	0.37458	0.90891
C15F1.5	WBGene00015796	-0.491708	0.757344	1.03521	0.254524	1.65108	0.622736
C15H7.3	WBGene00007610	0.0443734	0.973236	0.80897	0.350132	0.898665	0.814285
C15H9.4	WBGene00015800	0.728556	0.175687	0.616357	0.196766	0.00481731	0.999972
C15H9.5	WBGene00015801	0.41738	0.624077	0.363568	0.612174	0.0547203	0.999972
C15H9.9	WBGene00015803	0.187368	0.760327	-0.309499	0.457268	-0.37996	0.84929
C16A11.2	WBGene00015815	-0.333026	0.726222	-0.237111	0.729968	0.238232	0.960511
C16A11.3	WBGene00015816	0.667033	0.171898	0.358466	0.656868	-0.154711	0.982228
C16A11.4	WBGene00015817	0.135761	0.755775	-0.237273	0.545346	-0.23929	0.893869
C16A11.7	WBGene00015820	-0.563834	0.680817	0.172333	0.88362	0.859298	0.852598
C16A3.4	WBGene00015809	-0.25128	0.534361	0.0649948	0.908968	0.448086	0.768873
C16A3.5	WBGene00015810	-0.0944496	0.82391	-0.151981	0.663927	0.0572167	0.992066
C16A3.6	WBGene00015811	0.871211	0.162923	-0.228048	0.678726	-0.977627	0.437177
C16B8.3	WBGene00015823	0.610009	0.458545	0.499478	0.518622	-0.00842845	0.999972
C16C10.1	WBGene00007622	-1.17052	0.393675	-0.636143	0.409885	0.684541	0.878277
C16C10.2	WBGene00007623	0.947968	0.158816	0.309721	0.471271	-0.503725	0.797588
C16C10.4	WBGene00007625	-0.436498	0.641279	-0.010001	0.987467	0.567096	0.847333
C16C10.8	WBGene00007628	1.14889	0.0423117	-0.102723	0.88807	-1.11542	0.359822
C16C2.4	WBGene00007621	0.466196	0.391639	0.784536	0.106281	0.450668	0.841971
C16C8.16	WBGene00015853	-0.0019354	0.998502	0.0948345	0.928556	0.237953	0.973875
C16C8.18	WBGene00015855	1.59491	0.349275	1.31526	0.345781	-0.145787	0.99893
C16C8.4	WBGene00015842	-0.998707	0.412704	-0.132745	0.915753	1.00518	0.808133
C16D9.4	WBGene00015859	0.706892	0.602728	0.474639	0.581767	-0.135482	0.996235
C16E9.1	WBGene00015865	-0.0752831	0.958226	-1.27253	0.0839226	-1.09254	0.704776
C16H3.3	WBGene00015868	0.812347	0.229734	0.462395	0.4651	-0.251948	0.943499
C17B7.5	WBGene00015879	1.95543	0.220857	0.978816	0.182113	-0.880846	0.843089
C17C3.1	WBGene00015887	-0.323009	0.540929	-1.28031	0.00425154	-0.82287	0.418258
C17D12.7	WBGene00007640	-0.869776	0.345441	-0.436047	0.802575	0.585274	0.850397
C17E4.10	WBGene00007647	-0.0507378	0.946432	-0.653502	0.356825	-0.465501	0.878277
C17E4.11	WBGene00044236	0.117372	0.890747	0.756215	0.186414	0.753652	0.721836
C17E4.20	WBGene00219313	-0.628832	0.716262	-0.557455	0.756959	0.212541	0.997022
C17E4.6	WBGene00007645	-0.236467	0.81187	-0.699286	0.246854	-0.324266	0.937001
C17E7.4	WBGene00015899	-7.27816	0.326659	-3.66859	0.203018	3.52435	0.921004
C17E7.9	WBGene00015903	-3.70598	0.390469	-3.70376	0.128754	0.1073	0.999972
C17F3.1	WBGene00015907	-0.0888007	0.937194	0.161141	0.879624	0.389511	0.940215
C17F3.3	WBGene00015908	1.06687	0.572254	-0.458773	0.79426	-1.40812	0.842985
C17F4.7	WBGene00015913	-0.181953	0.819658	-1.307	0.0997509	-1.01847	0.654554
C17G1.2	WBGene00007649	-0.355003	0.891733	-1.51008	0.252203	-1.02145	0.908967
C17G10.1	WBGene00015915	-0.844291	0.258258	-0.604572	0.223013	0.385585	0.88862
C17G10.13	WBGene00270322	-1.87382	0.158793	-1.0264	0.147607	1.00753	0.762723
C17G10.3	WBGene00015917	-0.574089	0.724121	1.12842	0.339915	1.84563	0.637212
C17H11.2	WBGene00015922	-1.09095	0.245098	-0.177444	0.850858	1.04294	0.60579
C17H11.6	WBGene00015926	0.848298	0.469788	0.197258	0.835588	-0.562068	0.907477
C17H12.12	WBGene00015937	-0.623157	0.635584	-1.12989	0.193583	-0.373213	0.955314
C17H12.2	WBGene00015928	-0.513924	0.499259	-0.0892785	0.833742	0.546061	0.782831
C17H12.3	WBGene00015929	0.77437	0.440355	1.91593	0.0235587	1.25944	0.640653
C17H12.4	WBGene00015930	-0.717704	0.485672	0.979082	0.118888	1.80073	0.316407
C17H12.5	WBGene00015931	-0.097387	0.93478	1.13186	0.190555	1.35813	0.62108
C17H12.8	WBGene00015933	0.827302	0.440749	0.704696	0.392476	-0.00701712	0.999972
C18A11.3	WBGene00015949	-0.503425	0.813912	0.146983	0.916979	0.758843	0.915356
C18A3.3	WBGene00015941	0.362314	0.406071	0.252096	0.546086	0.0198063	0.999972
C18B12.4	WBGene00007666	-0.197508	0.788306	0.656878	0.249966	0.950041	0.60579
C18B12.6	WBGene00007668	0.428285	0.622589	0.14901	0.828432	-0.177085	0.973875
C18B2.3	WBGene00015954	0.796603	0.386482	0.558506	0.447808	-0.138091	0.992066
C18B2.4	WBGene00015955	-0.0326019	0.967927	0.396422	0.278779	0.535629	0.750231
C18B2.5	WBGene00015956	0.29842	0.784242	0.477162	0.537746	0.281757	0.960445
C18C4.7	WBGene00015968	1.20535	0.394584	1.16378	0.196404	0.0580763	0.999972
C18D11.1	WBGene00007679	0.76547	0.549554	0.54669	0.617988	-0.126332	0.99878
C18D11.3	WBGene00007681	-0.821675	0.156605	-1.0504	0.249492	-0.0721355	0.99893
C18E3.3	WBGene00015972	-0.634095	0.265102	-1.34776	0.0725203	-0.592442	0.807862
C18E3.9	WBGene00015976	-0.286166	0.83846	-0.768708	0.385776	-0.349346	0.95814
C18E9.2	WBGene00007683	0.854739	0.0808118	0.898408	0.0431958	0.158909	0.955314
C18E9.4	WBGene00007684	0.298074	0.679731	-0.15783	0.640487	-0.339967	0.857283
C18E9.5	WBGene00007685	0.0855273	0.952106	-0.718487	0.270294	-0.685041	0.852774
C18E9.8	WBGene00007688	-0.0858001	0.969581	2.24358	0.113299	2.45068	0.626903
C18E9.9	WBGene00007689	1.22593	0.165024	0.930873	0.179612	-0.200514	0.973875
C18F10.7	WBGene00015978	-0.289709	0.66898	-0.648208	0.17551	-0.22199	0.943499
C18H2.5	WBGene00015992	0.71712	0.677353	1.5636	0.105066	0.988401	0.86012
C18H7.11	WBGene00044457	2.17253	0.0779057	1.95539	0.00569953	-0.0905069	0.997022
C18H7.4	WBGene00015994	0.399702	0.784242	2.57759	0.0338692	2.32184	0.465583
C18H7.7	WBGene00015997	0.487888	0.846934	2.67108	0.0513069	2.31776	0.706729
C18H9.3	WBGene00016002	0.131112	0.789335	-0.397886	0.393995	-0.403241	0.839004
C18H9.6	WBGene00016004	1.38059	0.120233	0.538216	0.290415	-0.733536	0.747233
C23G10.2	WBGene00016011	0.0851901	0.901445	-0.272292	0.334647	-0.244593	0.890192
C23G10.7	WBGene00016014	-0.0809305	0.914291	-0.884748	0.0981375	-0.661007	0.744868
C23G10.8	WBGene00016015	-0.356305	0.467595	-0.616979	0.242328	-0.12114	0.980051
C23H3.2	WBGene00016018	0.323247	0.724121	-0.242756	0.674388	-0.473121	0.873874
C23H3.5	WBGene00016021	-0.792053	0.295261	-0.586305	0.408773	0.337455	0.933355
C23H3.9	WBGene00016022	2.61193	0.146387	1.57502	0.380829	-0.96893	0.925297
C23H4.3	WBGene00007692	1.57395	0.284066	0.857466	0.393804	-0.61064	0.925021
C23H4.7	WBGene00007695	0.955731	0.486484	2.10022	0.0362251	1.25148	0.780121
C23H5.8	WBGene00016027	-1.6834	0.0452124	-0.926986	0.140692	0.866096	0.675067
C24A1.3	WBGene00016030	-0.0263589	0.984673	-0.699849	0.523713	-0.549463	0.917827
C24A11.1	WBGene00016040	-0.278467	0.862791	0.80824	0.340292	1.21565	0.765403
C24A3.2	WBGene00016033	0.967562	0.301172	0.153003	0.895419	-0.725593	0.85752
C24B9.3	WBGene00016048	0.630263	0.265102	1.25305	0.0101454	0.743439	0.597356
C24D10.2	WBGene00016054	0.402721	0.845649	0.869545	0.359664	0.603451	0.943101
C24D10.4	WBGene00016055	-0.990958	0.392306	-0.0747594	0.903873	1.06203	0.623206
C24D10.6	WBGene00016057	0.0191675	0.983031	-0.0526229	0.936177	0.0548188	0.99878
C24F3.2	WBGene00007697	0.195856	0.862887	0.376828	0.669491	0.295112	0.992066
C24G6.13	WBGene00302991	-0.815554	0.500821	-1.0758	0.137554	-0.132277	0.99494
C24H10.2	WBGene00016068	-0.137837	0.924085	0.365162	0.640471	0.619545	0.885385
C24H11.5	WBGene00007702	0.708503	0.598925	0.546672	0.559079	-0.0382077	0.999972
C24H12.4	WBGene00016073	-0.130417	0.686855	-0.143473	0.718499	0.116498	0.955314
C25A1.1	WBGene00007705	-0.399644	0.660492	-0.422414	0.539913	0.132008	0.992066
C25A1.16	WBGene00077526	0.224514	0.608742	-1.01709	0.232391	-1.06795	0.52272
C25A1.20	WBGene00303030	0.279953	0.648994	-0.495312	0.466565	-0.652055	0.788582
C25A11.2	WBGene00016087	-0.819914	0.539988	-1.47323	0.276596	-0.520529	0.954592
C25A8.5	WBGene00016085	0.539797	0.700781	1.51526	0.234058	1.12071	0.848922
C25D7.10	WBGene00007720	-0.294803	0.672238	0.279372	0.76984	0.712794	0.81467
C25E10.5	WBGene00016095	0.236976	0.844585	1.11729	0.133173	0.976616	0.785955
C25F6.1	WBGene00016102	-2.85006	0.0743451	-0.26498	0.910686	2.69137	0.326424
C25G4.2	WBGene00007730	0.429311	0.404191	0.0600034	0.957006	-0.249069	0.926923
C25G4.3	WBGene00007731	0.577838	0.420728	-0.60384	0.258183	-1.04081	0.472553
C25H3.11	WBGene00016120	-0.262505	0.380489	-0.882887	0.0256793	-0.495958	0.589559
C25H3.14	WBGene00016123	1.32754	0.181586	0.2807	0.721349	-0.925589	0.741216
C25H3.3	WBGene00016112	1.33701	0.257256	0.63999	0.308045	-0.573796	0.881021
C25H3.7	WBGene00016116	-0.437802	0.282969	-0.314147	0.472018	0.245241	0.907477
C25H3.9	WBGene00016118	0.351595	0.39293	-0.169324	0.62304	-0.409934	0.712338
C26B2.2	WBGene00016125	-0.558714	0.695333	1.10664	0.307375	1.81342	0.60579
C26B2.7	WBGene00016129	-0.217461	0.866665	-0.0391085	0.962098	0.305926	0.949079
C26B9.1	WBGene00016131	-0.268244	0.793268	0.268343	0.595254	0.656457	0.789455
C26B9.5	WBGene00016134	0.186574	0.895153	1.00559	0.244052	0.915989	0.840913
C26C6.9	WBGene00007743	-0.349952	0.750143	0.851476	0.26031	1.30908	0.609488
C26D10.3	WBGene00007744	0.70212	0.439235	-0.880681	0.468924	-1.48209	0.639364
C26D10.4	WBGene00007745	1.1102	0.438229	0.83617	0.383767	-0.16563	0.993769
C26D10.6	WBGene00007746	-0.810774	0.381418	-1.48452	0.141906	-0.565155	0.896155
C26E1.2	WBGene00007748	1.3594	0.253515	0.900096	0.299354	-0.347484	0.957887
C26E6.12	WBGene00016145	-0.429992	0.686855	-0.419904	0.464942	0.145589	0.987617
C26F1.3	WBGene00016148	0.216192	0.833306	-0.217394	0.814174	-0.287682	0.958204
C26G2.2	WBGene00007751	-0.223243	0.905473	-1.94917	0.155701	-1.60111	0.78208
C27A12.2	WBGene00016154	-0.582712	0.569121	-0.871308	0.30493	-0.134751	0.993764
C27A12.9	WBGene00016159	-1.8688	0.106273	-0.363495	0.59955	1.63641	0.394509
C27A7.1	WBGene00007753	-0.753231	0.424192	-0.729086	0.133802	0.128343	0.987489
C27A7.5	WBGene00007756	-0.163309	0.78904	-0.284128	0.617308	0.000390569	0.999972
C27A7.6	WBGene00007757	-1.18522	0.467311	-2.02033	0.17021	-0.697691	0.940079
C27B7.2	WBGene00007760	1.35665	0.235831	0.28242	0.617901	-0.95972	0.66905
C27B7.5	WBGene00007762	-0.902943	0.206766	-0.657652	0.124506	0.380804	0.870325
C27B7.7	WBGene00007764	0.471255	0.475892	-0.52582	0.505106	-0.894702	0.714822
C27C12.1	WBGene00007771	-2.35383	0.281936	-0.815501	0.596327	1.67443	0.826222
C27C12.3	WBGene00007773	-5.63244	0.362279	-3.18917	0.200642	2.36909	0.922453
C27C12.4	WBGene00007774	0.350195	0.68298	0.387568	0.524675	0.151202	0.981556
C27C7.1	WBGene00007766	-0.934219	0.322765	-0.0874828	0.938429	0.987727	0.747468
C27D6.11	WBGene00044388	-0.486312	0.731223	-0.115041	0.934734	0.525033	0.933355
C27D6.3	WBGene00016161	0.476764	0.708984	0.363679	0.771163	0.0179007	0.999972
C27D8.1	WBGene00007777	-0.8081	0.470144	1.23641	0.174447	2.17504	0.359779
C27D8.2	WBGene00007778	-0.550208	0.520629	0.578746	0.453715	1.27191	0.552206
C27D8.3	WBGene00007779	0.28232	0.759668	-0.348885	0.539013	-0.51609	0.855124
C27D8.4	WBGene00007780	0.2076	0.857303	-0.0685667	0.936085	-0.137133	0.992066
C27D9.1	WBGene00016163	-3.19906	0.210584	-3.41599	0.100931	-0.0656359	0.999972
C27F2.10	WBGene00016171	-0.504524	0.625131	-0.948563	0.258591	-0.300223	0.960445
C27F2.4	WBGene00016166	0.37352	0.454892	0.0473081	0.991898	-0.187776	0.943499
C27F2.7	WBGene00016169	-0.752008	0.596137	-1.29729	0.312218	-0.380641	0.966275
C27F2.9	WBGene00043156	-1.32435	0.145239	-0.0383565	0.96171	1.40196	0.349091
C27H5.2	WBGene00016172	1.17507	0.295346	0.561377	0.557749	-0.524087	0.923689
C27H5.4	WBGene00016174	0.64344	0.506444	1.03014	0.169564	0.504941	0.909879
C27H6.8	WBGene00007787	0.325658	0.494138	-0.468654	0.272025	-0.659888	0.589559
C27H6.9	WBGene00077500	-0.253124	0.870909	-0.297147	0.729296	0.0901223	0.999972
C28A5.2	WBGene00007789	-2.84457	0.0497314	-1.15117	0.199102	1.82203	0.537899
C28A5.6	WBGene00007791	0.264002	0.818074	1.06345	0.17996	0.937175	0.79471
C28C12.11	WBGene00016181	-1.34381	0.402754	1.27203	0.0926833	2.73578	0.246232
C28C12.12	WBGene00016182	-0.343407	0.771318	-0.658412	0.424692	-0.165232	0.992066
C28C12.4	WBGene00016180	0.109018	0.953175	-1.52091	0.202506	-1.56731	0.735728
C28D4.5	WBGene00007793	0.731553	0.567639	0.258892	0.873914	-0.332258	0.973875
C28D4.7	WBGene00007794	-1.18174	0.567639	-2.01771	0.0438354	-0.707585	0.933355
C28G1.5	WBGene00016190	-0.214808	0.895916	1.02915	0.418203	1.35903	0.818218
C28H8.3	WBGene00016194	0.146258	0.622589	-0.600582	0.179292	-0.62012	0.55461
C29A12.1	WBGene00007797	-1.77346	0.267727	-1.7646	0.227109	0.161653	0.99878
C29E4.12	WBGene00016209	1.47725	0.0277626	0.0501562	0.961382	-1.29093	0.407229
C29E4.13	WBGene00043051	-0.355984	0.798743	-1.23832	0.242014	-0.735947	0.892067
C29E4.14	WBGene00044634	-0.135933	0.969581	2.48084	0.0498293	2.72369	0.649316
C29F3.7	WBGene00007807	0.880422	0.480221	0.522257	0.57031	-0.252195	0.979079
C29F5.1	WBGene00016210	0.993325	0.248764	0.377168	0.54216	-0.51615	0.8705
C29F7.10	WBGene00206389	-5.20204	0.461091	-2.27232	0.293592	2.86389	0.893869
C29F7.2	WBGene00007811	1.85158	0.0552706	1.60171	0.00419401	-0.138018	0.987489
C29F7.3	WBGene00007812	-0.635395	0.287257	-1.15355	0.0424003	-0.38227	0.878277
C29G2.6	WBGene00016234	-0.567083	0.515537	0.258639	0.835969	0.948873	0.82301
C29H12.2	WBGene00016235	0.268346	0.449827	0.179315	0.560275	0.0292037	0.999972
C30B5.2	WBGene00016244	0.3863	0.506444	0.404461	0.288341	0.142209	0.962775
C30F12.2	WBGene00016261	-1.41312	0.0743451	-0.361213	0.50253	1.17887	0.389926
C30F12.4	WBGene00016263	-2.51424	0.173889	-1.78313	0.244568	0.885866	0.915356
C30F12.5	WBGene00016264	0.357849	0.779578	0.128059	0.91296	-0.135418	0.996235
C30G12.2	WBGene00016274	-1.25542	0.218635	-2.40276	0.00311485	-1.00206	0.676668
C30G12.6	WBGene00016277	-0.0991097	0.847901	-0.200692	0.683178	0.0352049	0.999972
C30G4.4	WBGene00016269	1.09828	0.325613	1.15735	0.124208	0.167763	0.99156
C30G7.3	WBGene00044177	-2.55115	0.18293	-0.880232	0.301729	1.80181	0.62089
C30H6.8	WBGene00007825	0.420658	0.498348	0.427986	0.409073	0.13944	0.999972
C30H6.9	WBGene00007826	-1.52338	0.0470009	-0.709321	0.213734	0.942602	0.589559
C31C9.2	WBGene00007836	0.995122	0.363886	1.55439	0.0200234	0.652547	0.865406
C31C9.7	WBGene00007841	0.648654	0.63216	0.297977	0.756805	-0.234008	0.980051
C31E10.5	WBGene00007846	-0.848668	0.456788	-0.798538	0.337281	0.182583	0.990539
C31E10.6	WBGene00007847	-0.218281	0.897969	0.231676	0.838978	0.561562	0.929307
C31H1.1	WBGene00016286	1.19602	0.480105	2.82585	0.0393419	1.75257	0.756306
C31H1.5	WBGene00016288	0.0938234	0.952432	0.74865	0.48992	0.775127	0.892121
C31H1.8	WBGene00016291	-2.2631	0.166598	-2.26861	0.0663001	0.150258	0.998298
C31H5.6	WBGene00007857	0.103627	0.918984	0.603072	0.281583	0.620112	0.825797
C32D5.10	WBGene00016317	-0.759854	0.304506	-0.781043	0.176495	0.121238	0.990539
C32D5.11	WBGene00016318	-0.863694	0.218378	-0.611477	0.262658	0.392813	0.887725
C32D5.4	WBGene00016312	0.660848	0.689927	0.755209	0.48704	0.222323	0.992066
C32D5.6	WBGene00016314	-0.284448	0.71478	0.0902787	0.975423	0.493721	0.861215
C32D5.7	WBGene00016315	0.74003	0.504215	-0.29853	0.665093	-0.927454	0.750334
C32D5.8	WBGene00016316	1.06506	0.0228039	0.610492	0.0510861	-0.345064	0.78208
C32E12.1	WBGene00016327	0.211364	0.878089	-0.400022	0.743905	-0.468475	0.943499
C32E12.4	WBGene00016330	1.30182	0.161678	-0.015992	0.986272	-1.21639	0.56404
C32E8.5	WBGene00016323	0.0618549	0.958331	0.016516	0.986341	0.108396	0.997022
C32E8.9	WBGene00016325	0.157765	0.833306	-0.783664	0.165932	-0.817821	0.640907
C32F10.4	WBGene00016332	0.67086	0.39293	0.272495	0.699036	-0.287237	0.940292
C32F10.8	WBGene00016333	-0.356677	0.267355	-0.892154	0.0613218	-0.406389	0.80669
C32H11.4	WBGene00007867	0.365063	0.675174	0.911549	0.270169	0.673066	0.860042
C33A12.1	WBGene00007880	0.14184	0.781843	0.104334	0.969005	0.0783312	0.985388
C33A12.3	WBGene00007882	0.220907	0.733362	0.686059	0.0626506	0.578714	0.676668
C33C12.10	WBGene00016342	-0.86263	0.485546	0.285354	0.766818	1.26221	0.687096
C33D9.3	WBGene00007898	1.27685	0.487421	0.71397	0.523075	-0.474119	0.95814
C33D9.6	WBGene00007900	1.9884	0.1643	1.28826	0.184388	-0.597234	0.921004
C33F10.1	WBGene00016351	-0.202446	0.884355	-3.8243	0.0298725	-3.50731	0.313218
C33F10.12	WBGene00016358	-0.21516	0.858953	1.23438	0.227724	1.58254	0.62108
C33F10.14	WBGene00050941	-0.216577	0.6544	0.370052	0.414419	0.708551	0.559607
C33F10.4	WBGene00016353	-2.68842	0.217378	-0.663636	0.578601	2.15993	0.645466
C33F10.8	WBGene00016356	0.770369	0.682646	1.99625	0.0839226	1.34445	0.816534
C33G3.4	WBGene00007904	1.21666	0.267727	1.61272	0.0106661	0.506214	0.894307
C33G3.6	WBGene00007906	1.13661	0.114412	0.157632	0.89296	-0.846382	0.775277
C33G8.2	WBGene00016360	1.2066	0.230948	-0.915085	0.544195	-1.98304	0.60579
C33G8.4	WBGene00016362	1.58268	0.0901943	0.58581	0.471543	-0.903267	0.776677
C34B2.3	WBGene00016388	-0.0466759	0.984484	0.52657	0.638106	0.703086	0.920328
C34B2.8	WBGene00016393	0.159562	0.708103	-0.263978	0.396776	-0.306384	0.804047
C34B4.2	WBGene00007907	-1.44721	0.0452124	-0.395097	0.575741	1.15886	0.500814
C34B7.2	WBGene00007912	-0.234454	0.779578	-1.04107	0.0981375	-0.668582	0.80669
C34C12.2	WBGene00007921	-0.477954	0.482665	-0.570215	0.371255	0.0537025	0.999972
C34C12.4	WBGene00007923	0.0524935	0.963074	0.882713	0.120981	0.952492	0.665336
C34C12.6	WBGene00007925	0.863019	0.575148	0.343337	0.754368	-0.42949	0.956448
C34C12.7	WBGene00007926	-0.251665	0.844131	0.280847	0.605488	0.640994	0.841971
C34C12.8	WBGene00007927	-1.53426	0.0512992	-0.40032	0.234352	1.25499	0.175027
C34C6.4	WBGene00007917	0.309733	0.468038	-0.318057	0.431491	-0.50735	0.663927
C34D10.1	WBGene00016406	1.46445	0.0381112	0.173934	0.807128	-1.17275	0.381961
C34D10.2	WBGene00016407	0.275746	0.847522	0.395231	0.53335	0.219339	0.979079
C34D4.2	WBGene00016398	-1.08856	0.630963	3.36069	0.0071763	4.5843	0.186541
C34D4.3	WBGene00016399	-0.294141	0.85167	-0.324851	0.683522	0.0936698	0.999972
C34D4.4	WBGene00016400	-0.259845	0.696168	0.922407	0.080978	1.30163	0.338383
C34E10.10	WBGene00016411	0.201929	0.777603	-0.311317	0.6783	-0.376264	0.913252
C34E7.4	WBGene00007934	1.15935	0.50081	1.71821	0.179285	0.633094	0.946415
C34F11.2	WBGene00016414	0.720668	0.713782	0.892565	0.274721	0.29321	0.982228
C34F11.5	WBGene00016416	-1.16192	0.297507	-0.145913	0.900986	1.15705	0.724379
C34F11.8	WBGene00016417	-1.35422	0.379296	-2.60949	0.0193753	-1.16279	0.81052
C34F6.1	WBGene00007938	1.61282	0.475348	0.179359	0.94535	-1.39494	0.887725
C34F6.10	WBGene00007944	0.973382	0.284805	0.492701	0.208184	-0.377801	0.901247
C34F6.5	WBGene00007939	0.0265457	0.985485	0.600008	0.501711	0.701172	0.875723
C34F6.7	WBGene00007941	0.179832	0.882305	0.754219	0.277512	0.677341	0.862257
C34F6.9	WBGene00007943	-1.00273	0.301172	-0.640733	0.453468	0.481362	0.912736
C34G6.3	WBGene00016420	1.85633	0.190481	1.98787	0.0986542	0.270314	0.992066
C34H4.1	WBGene00016424	-0.673138	0.657163	0.59555	0.526278	1.38851	0.720604
C34H4.2	WBGene00016425	0.599025	0.730099	0.975752	0.426097	0.475703	0.960268
C35A11.4	WBGene00016431	0.571509	0.629645	0.00981792	0.991898	-0.45026	0.925951
C35A5.3	WBGene00007947	-0.594389	0.567912	-1.9434	0.02945	-1.22043	0.673757
C35A5.4	WBGene00007948	-0.405735	0.777361	1.93482	0.110682	2.4661	0.480055
C35A5.8	WBGene00007952	-0.218429	0.730099	-0.876499	0.142681	-0.522141	0.841076
C35B1.2	WBGene00016432	-0.278569	0.515537	-0.459653	0.409091	-0.0504775	0.99878
C35B1.4	WBGene00016434	-0.839093	0.642206	-0.923949	0.465515	0.0553339	0.999972
C35B1.5	WBGene00016435	0.744823	0.415123	1.07972	0.060888	0.434697	0.90455
C35B8.3	WBGene00016438	0.52844	0.540413	0.415365	0.67333	-0.0105221	0.999972
C35C5.10	WBGene00007959	0.398186	0.39293	-0.847764	0.287102	-1.13699	0.537899
C35D10.1	WBGene00016439	0.290563	0.595837	0.369416	0.282136	0.205688	0.926931
C35D10.10	WBGene00016446	0.0845776	0.912102	0.00737479	0.990197	0.046141	0.999972
C35D10.17	WBGene00016452	0.656525	0.488563	0.0778181	0.943646	-0.46447	0.912736
C35D10.5	WBGene00016442	-1.49181	0.166317	-0.629638	0.201121	0.990886	0.622482
C35D10.6	WBGene00016443	0.119986	0.890752	0.171641	0.740062	0.183641	0.962775
C35D10.7	WBGene00016444	-0.29501	0.77322	-0.873498	0.186061	-0.441188	0.912736
C35E7.10	WBGene00016462	0.979751	0.424394	1.75904	0.0820023	0.900908	0.85752
C35E7.5	WBGene00016457	-3.404	0.346563	-2.30223	0.441212	1.24425	0.959549
C35E7.6	WBGene00016458	-0.099203	0.930182	0.386462	0.525463	0.596073	0.855124
C35E7.8	WBGene00016460	0.0390852	0.961701	0.726747	0.199642	0.823743	0.657237
C35E7.9	WBGene00016461	0.260002	0.866665	1.16736	0.289681	1.01687	0.852748
C36A4.4	WBGene00007965	-1.73295	0.210747	-0.677367	0.46184	1.20125	0.751684
C36B1.11	WBGene00007978	-1.53134	0.351729	-0.372124	0.556743	1.30975	0.698059
C36B1.9	WBGene00007976	0.515319	0.396112	0.270256	0.567514	-0.127408	0.973875
C36B7.5	WBGene00016468	0.328608	0.851013	0.841581	0.52969	0.611057	0.94201
C36B7.6	WBGene00016469	0.849727	0.212216	-0.707933	0.25394	-1.45206	0.316407
C36C5.5	WBGene00016474	1.84535	0.144511	0.719908	0.366369	-1.03313	0.782442
C36E6.2	WBGene00016490	-2.52648	0.078333	0.615473	0.364629	3.24008	0.0602101
C36E8.1	WBGene00007980	0.00516714	0.988881	-0.868968	0.140538	-0.750238	0.608623
C36E8.4	WBGene00007983	0.370976	0.733952	-0.36911	0.718814	-0.624257	0.887725
C36H8.1	WBGene00007987	-0.151553	0.916214	0.609212	0.518082	0.891578	0.841971
C37A2.7	WBGene00016493	0.69389	0.137419	0.0599002	0.92589	-0.514741	0.7374
C37A2.8	WBGene00016494	0.213507	0.808175	-0.367636	0.67299	-0.434662	0.915356
C37A5.3	WBGene00014698	1.6165	0.125485	1.59252	0.0329679	0.0954673	0.99878
C37A5.7	WBGene00007991	-0.119386	0.916527	0.275589	0.718323	0.532253	0.878277
C37C3.1	WBGene00016495	0.0596215	0.932986	-1.56766	0.183228	-1.48199	0.553414
C37C3.18	WBGene00303000	-0.111685	0.849341	-0.591055	0.209447	-0.365111	0.866599
C37C3.2	WBGene00016496	0.155007	0.821324	-0.957684	0.0112184	-0.998642	0.299188
C37C3.7	WBGene00016499	1.62545	0.159476	-0.232496	0.763505	-1.7566	0.34907
C37C3.9	WBGene00016501	-1.93294	0.313338	-1.40069	0.237145	0.684955	0.933355
C37H5.13	WBGene00016511	0.169122	0.817507	0.664932	0.198852	0.610655	0.786067
C37H5.5	WBGene00016508	0.830113	0.0473989	-0.441363	0.189495	-1.14244	0.0713954
C38C10.3	WBGene00008001	0.370802	0.807797	1.43757	0.345781	1.19747	0.863316
C38C3.3	WBGene00016512	-0.199779	0.898249	-0.946264	0.403234	-0.591626	0.926923
C38D4.4	WBGene00008005	-2.27894	0.0660135	-0.592588	0.393065	1.83009	0.348835
C38D4.9	WBGene00008008	0.128624	0.919942	-0.0586428	0.955435	-0.062749	0.999972
C38D9.2	WBGene00008010	5.07341	2.60211e-05	4.14174	1.52607e-08	-0.819482	0.657201
C38H2.2	WBGene00008019	0.660285	0.545846	0.63492	0.488516	0.081721	0.999972
C39B5.5	WBGene00016523	1.55579	0.0686138	1.32071	0.140249	-0.0987056	0.99878
C39B5.6	WBGene00016524	0.0160704	0.978444	-0.058433	0.944157	0.0578283	0.998363
C39D10.7	WBGene00016534	-2.61695	0.285038	-2.4482	0.140112	0.322201	0.99156
C39D10.8	WBGene00016535	-1.04609	0.202408	-1.88292	0.0086666	-0.718362	0.782442
C39E9.11	WBGene00008034	-0.550315	0.492444	-0.00184926	0.997403	0.68838	0.80669
C39E9.12	WBGene00008035	-1.54185	0.190355	-0.273778	0.665093	1.41055	0.490124
C39E9.8	WBGene00008032	-0.242731	0.771654	-0.22048	0.673111	0.118417	0.987489
C39F7.5	WBGene00016540	-0.306634	0.697047	0.230064	0.872729	0.649633	0.892121
C39H7.1	WBGene00016541	-1.11009	0.230948	0.24605	0.730845	1.49959	0.386899
C39H7.4	WBGene00016542	0.0509138	0.983184	0.933082	0.416801	0.973785	0.88518
C41A3.2	WBGene00016559	1.74768	0.130071	1.08058	0.193595	-0.533131	0.912736
C41D11.3	WBGene00016562	0.0109557	0.984484	-0.236698	0.611211	-0.118364	0.971745
C41G7.3	WBGene00008061	-1.51277	0.254668	-1.33906	0.12927	0.325453	0.961986
C41G7.6	WBGene00008063	-0.155042	0.887615	0.625545	0.706152	0.912892	0.892598
C41G7.9	WBGene00077771	0.319239	0.489737	-0.159867	0.667537	-0.358953	0.804968
C42C1.12	WBGene00016590	-1.69769	0.172095	0.108839	0.927824	1.92884	0.418258
C42C1.13	WBGene00016591	-0.200112	0.889989	-0.326814	0.691703	0.00441097	0.999972
C42C1.19	WBGene00302978	0.108554	0.828135	0.392544	0.504002	0.388442	0.926608
C42C1.8	WBGene00016586	-2.50465	0.165112	-0.940058	0.390474	1.71228	0.689592
C42D4.1	WBGene00016594	1.00011	0.17896	1.68446	0.000310571	0.794461	0.611402
C42D4.2	WBGene00016595	-0.471852	0.721891	1.95009	0.00430391	2.52948	0.192989
C42D4.3	WBGene00016596	1.27284	0.557257	3.01442	0.074969	1.80751	0.830952
C42D8.1	WBGene00016599	1.72303	0.341258	2.06396	0.0238721	0.444694	0.95814
C43E11.12	WBGene00016609	-0.0173628	0.987976	0.367376	0.769955	0.5313	0.926608
C43E11.5	WBGene00016605	2.73165	0.175908	2.94566	0.013852	0.369969	0.974712
C43E11.9	WBGene00016607	0.141284	0.839593	0.428497	0.195381	0.420526	0.807862
C43H6.4	WBGene00016617	0.028338	0.978097	0.0645201	0.946485	0.145895	0.983724
C44B7.11	WBGene00016631	-0.300205	0.728977	0.282649	0.734444	0.696165	0.833147
C44B7.12	WBGene00016632	-1.44872	0.317337	-1.47581	0.181777	0.121327	0.999972
C44B7.5	WBGene00016627	-2.14929	0.393617	-2.89896	0.118168	-0.592834	0.965995
C44B7.7	WBGene00016629	0.368361	0.780953	0.523878	0.552535	0.257559	0.974712
C44B9.2	WBGene00008079	1.11123	0.470364	1.82568	0.178044	0.841883	0.915356
C44B9.3	WBGene00008080	-2.07321	0.370226	-1.94036	0.260041	0.313027	0.996992
C44C1.1	WBGene00016641	0.794921	0.369052	-0.202947	0.81241	-0.896311	0.750334
C44C10.11	WBGene00043985	0.774275	0.672538	1.02256	0.265639	0.360175	0.970149
C44C10.9	WBGene00008089	0.30496	0.748113	0.412154	0.500769	0.210975	0.967426
C44E4.5	WBGene00016654	-0.189514	0.766094	-0.102534	0.895612	0.224055	0.953884
C44F1.1	WBGene00008091	0.386624	0.807479	0.602664	0.669491	0.325801	0.980051
C44H4.4	WBGene00008094	0.0950769	0.88814	0.0877107	0.907807	0.111895	0.992066
C44H9.4	WBGene00008099	0.265111	0.86425	0.723553	0.355979	0.574614	0.9111
C44H9.5	WBGene00008100	0.808213	0.490223	0.67693	0.316718	-0.038559	0.999972
C44H9.6	WBGene00008101	1.25404	0.25983	0.237073	0.835497	-0.91847	0.82301
C45B2.1	WBGene00016658	-0.978277	0.588794	-2.00509	0.183005	-0.87365	0.914856
C45B2.2	WBGene00016659	2.42675	0.239715	2.19363	0.0818865	-0.15512	0.999972
C45B2.6	WBGene00016661	0.787471	0.368724	-0.398974	0.488094	-1.08025	0.537613
C45E5.1	WBGene00016664	-1.36079	0.416614	-1.90516	0.0148362	-0.442728	0.946792
C45G3.3	WBGene00001590	-0.293249	0.769608	-0.315404	0.765755	0.108075	0.999972
C45G7.13	WBGene00235340	0.48597	0.76253	-0.128688	0.949932	-0.520885	0.955314
C45G9.2	WBGene00016674	-0.551052	0.600263	-0.852498	0.334647	-0.142541	0.992066
C45G9.5	WBGene00016676	0.440119	0.364752	-0.44115	0.294993	-0.750053	0.505984
C45G9.6	WBGene00016677	0.167482	0.924085	-1.27309	0.237856	-1.3288	0.797806
C46A5.1	WBGene00016698	0.801469	0.562667	0.247237	0.96158	-0.430433	0.943499
C46A5.6	WBGene00016702	0.0560767	0.882929	-0.303801	0.672789	-0.228579	0.943499
C46C11.2	WBGene00016705	0.891703	0.281047	1.02521	0.177181	0.24658	0.961986
C46C11.3	WBGene00016706	1.38548	0.247836	-0.0690793	0.967185	-1.36735	0.73222
C46C2.2	WBGene00008110	-0.339228	0.604428	-0.595355	0.344563	-0.156044	0.979079
C46E10.1	WBGene00016707	-2.45215	0.191757	0.288657	0.765221	2.852	0.315211
C46F11.4	WBGene00008119	-0.215568	0.661548	-0.723644	0.202506	-0.376478	0.878277
C46F11.5	WBGene00008120	-0.555633	0.344904	-0.400632	0.530547	0.266443	0.937697
C46F2.1	WBGene00016714	0.165646	0.897794	0.365583	0.559079	0.315667	0.946792
C46G7.1	WBGene00016721	0.903015	0.17641	0.376618	0.617703	-0.401672	0.90791
C46G7.2	WBGene00016722	1.22082	0.125954	-0.343037	0.699003	-1.44916	0.46765
C46H3.2	WBGene00016725	-1.91641	0.107186	-0.38052	0.695524	1.64208	0.501725
C47B2.2	WBGene00008131	-0.940054	0.22812	-0.953471	0.0946814	0.114359	0.990539
C47B2.9	WBGene00008134	0.267932	0.72557	-0.0432729	0.968255	-0.186623	0.99156
C47D12.2	WBGene00008136	-0.932344	0.151721	-0.642284	0.0810281	0.419705	0.82301
C47E12.11	WBGene00008154	-0.372291	0.823698	0.573414	0.543211	1.05901	0.843089
C47E12.2	WBGene00008147	-1.71363	0.198118	-0.544913	0.269348	1.29166	0.556151
C47E12.3	WBGene00008148	-0.531258	0.415123	-1.39031	0.0128178	-0.725139	0.655037
C47E8.4	WBGene00008143	0.750967	0.340393	-0.242645	0.733585	-0.863688	0.714376
C47G2.3	WBGene00008164	-0.368283	0.647541	0.374703	0.356792	0.861082	0.554669
C47G2.4	WBGene00008165	-0.583186	0.484794	-0.530178	0.512703	0.18614	0.980051
C48B4.10	WBGene00008173	-0.17847	0.804707	-0.00838145	0.988968	0.303269	0.912736
C48B4.11	WBGene00008174	-1.05241	0.443182	-0.710791	0.213984	0.479959	0.920065
C48B4.6	WBGene00008169	0.345053	0.7699	0.24369	0.621503	0.0382422	0.999972
C48B4.7	WBGene00008170	-0.69797	0.628662	0.702018	0.189817	1.52895	0.523
C48B4.9	WBGene00008172	-1.21814	0.305807	-0.217987	0.821501	1.15002	0.702134
C48B6.10	WBGene00016746	1.19887	0.165579	1.55722	0.037102	0.471039	0.908967
C48B6.2	WBGene00016740	0.870431	0.307685	0.575166	0.367302	-0.162319	0.982228
C48B6.3	WBGene00016741	0.939135	0.303988	0.027582	0.977592	-0.775127	0.80669
C48B6.4	WBGene00016742	-0.0532136	0.970932	1.06734	0.191728	1.24636	0.688215
C48E7.1	WBGene00016749	1.00549	0.239848	0.183319	0.755615	-0.724415	0.750334
C48E7.6	WBGene00016751	0.273376	0.806894	-0.357451	0.739791	-0.539229	0.915356
C49A1.10	WBGene00008191	1.27819	0.16153	0.544445	0.479741	-0.634593	0.861215
C49A9.10	WBGene00016764	1.03817	0.602038	0.21897	0.970322	-0.680874	0.921004
C49A9.2	WBGene00016756	0.835231	0.417078	1.04545	0.175739	0.33956	0.953267
C49A9.3	WBGene00016757	1.72808	0.244784	0.821345	0.379819	-0.790963	0.878277
C49A9.4	WBGene00016758	-0.512687	0.721453	0.556019	0.601568	1.19646	0.775277
C49A9.5	WBGene00016759	1.73421	0.234946	1.69793	0.176495	0.0771999	0.999972
C49A9.6	WBGene00016760	2.41168	0.0740264	0.555418	0.521051	-1.74065	0.487652
C49A9.9	WBGene00016763	0.628301	0.493465	1.22613	0.199872	0.697887	0.870325
C49C3.10	WBGene00008200	0.071301	0.932212	0.865346	0.226474	0.912912	0.804206
C49C3.4	WBGene00008194	0.417001	0.55239	0.346602	0.56305	0.035116	0.999972
C49C3.6	WBGene00008196	-1.40626	0.285038	0.304819	0.652002	1.85446	0.365679
C49C3.7	WBGene00008197	-0.104944	0.895457	-0.248974	0.763731	0.013216	0.999972
C49C3.9	WBGene00008199	0.110818	0.930295	0.374849	0.638955	0.369896	0.943248
C49C8.1	WBGene00016765	0.142311	0.921918	1.44558	0.191253	1.42858	0.708241
C49C8.5	WBGene00016769	0.792273	0.565429	0.663994	0.4638	-0.0361384	0.999972
C49F5.6	WBGene00008210	-7.36583	0.196813	-4.55762	0.0458313	2.73575	0.907477
C49F5.7	WBGene00008211	-3.51549	0.118188	-2.05599	0.0481304	1.54917	0.816534
C49F8.1	WBGene00008213	0.10333	0.94786	0.691563	0.396909	0.687446	0.884031
C49F8.3	WBGene00008215	1.78338	0.407001	3.00641	0.0609115	1.31361	0.88518
C49G7.10	WBGene00016788	1.50401	0.0723963	0.817116	0.155239	-0.566224	0.841971
C49G7.3	WBGene00016781	0.804185	0.265694	-2.54855	0.0245093	-3.24658	0.0456568
C49H3.3	WBGene00016790	0.332611	0.451228	0.0648893	0.945147	-0.12858	0.984831
C49H3.4	WBGene00016791	0.826817	0.460143	-0.144193	0.913639	-0.851124	0.847333
C49H3.6	WBGene00016792	-0.758088	0.321677	-0.619983	0.408773	0.293408	0.943499
C49H3.9	WBGene00016794	-0.0900465	0.934999	-0.189201	0.740062	0.0354421	0.999972
C50B6.3	WBGene00008219	-1.06783	0.424192	-2.26575	0.194889	-1.04026	0.887893
C50B6.7	WBGene00008220	2.54524	0.00600165	2.40889	0.00125921	0.00253778	0.999972
C50B8.6	WBGene00008228	0.908373	0.338181	0.939814	0.224796	0.153259	0.992066
C50C3.1	WBGene00016799	-1.43115	0.243117	-0.0166026	0.982603	1.55464	0.419518
C50C3.2	WBGene00016800	1.00816	0.499216	2.25808	0.0485998	1.3598	0.796917
C50D2.3	WBGene00016807	0.841718	0.682548	1.48072	0.17572	0.748693	0.926608
C50D2.5	WBGene00016808	0.406223	0.480319	0.375207	0.54614	0.104605	0.992066
C50D2.7	WBGene00016810	0.124109	0.798174	0.0636068	0.918723	0.057869	0.997022
C50D2.8	WBGene00016811	-0.496416	0.411549	-0.453407	0.469495	0.187437	0.962659
C50D2.9	WBGene00016812	-0.164229	0.762577	-0.199323	0.691065	0.0850283	0.999972
C50E10.2	WBGene00016826	-2.36648	0.332437	1.46853	0.353145	3.95769	0.417992
C50E3.5	WBGene00016816	-1.05912	0.374557	-0.872523	0.312754	0.339357	0.957887
C50E3.6	WBGene00016817	0.940159	0.602038	0.610902	0.646541	-0.258847	0.992066
C50F2.2	WBGene00016836	-0.683217	0.407001	-2.15935	0.0560921	-1.3095	0.64299
C50F2.4	WBGene00016838	-0.466243	0.69922	-0.891965	0.243488	-0.313144	0.960268
C50F4.1	WBGene00008229	0.140745	0.890876	-0.531473	0.44825	-0.56553	0.869788
C50F4.10	WBGene00008235	-1.2298	0.439541	0.699556	0.484584	2.06632	0.537899
C50F4.12	WBGene00008236	-1.69004	0.230948	-0.799817	0.145335	1.03291	0.740257
C50F4.16	WBGene00008238	-0.266922	0.752267	-0.288366	0.559078	0.110861	0.99156
C50F4.6	WBGene00001910	1.34174	0.211204	-0.82789	0.465246	-2.03617	0.445547
C50F4.8	WBGene00008233	-0.674348	0.703714	-0.341474	0.726904	0.434772	0.95524
C50F7.5	WBGene00016845	-0.408723	0.7756	0.00398145	0.996684	0.485644	0.935871
C51E3.10	WBGene00008255	0.0530461	0.957143	-0.77459	0.412603	-0.683314	0.841971
C51E3.6	WBGene00008252	0.605558	0.426627	-0.16763	0.843916	-0.662568	0.828162
C51E3.9	WBGene00008254	1.23074	0.245098	0.567743	0.472243	-0.554578	0.89991
C52A10.1	WBGene00016862	0.625623	0.331971	0.503493	0.303658	-0.0136653	0.999972
C52B11.5	WBGene00016874	-0.81406	0.407001	-1.85776	0.0300215	-0.913989	0.775277
C52B9.4	WBGene00016867	0.753048	0.295295	0.303001	0.38554	-0.349317	0.873874
C52D10.3	WBGene00016877	2.74618	0.0997996	2.29272	0.0424003	-0.343987	0.974712
C52E12.1	WBGene00016888	-0.219786	0.508719	-0.083101	0.850281	0.260994	0.856384
C52G5.2	WBGene00008260	2.52723	0.0992193	2.16004	0.0249544	-0.269234	0.980051
C53A5.13	WBGene00008270	-0.825777	0.527205	-1.04813	0.10847	-0.116214	0.997022
C53A5.16	WBGene00194706	-0.573604	0.689463	-1.0665	0.173932	-0.359568	0.957887
C53A5.17	WBGene00194707	-0.725588	0.276786	-0.423802	0.444058	0.439367	0.862461
C53A5.6	WBGene00008266	-0.185651	0.773304	-0.794387	0.185959	-0.4663	0.862888
C53B4.3	WBGene00008273	-0.301483	0.818987	0.806708	0.251614	1.23371	0.665715
C53B4.4	WBGene00008274	-0.356798	0.517206	-1.23123	0.0371841	-0.74255	0.663927
C53B7.2	WBGene00016893	0.386393	0.853907	-0.783854	0.526228	-1.05043	0.878277
C53B7.3	WBGene00016894	-1.25565	0.275921	-2.79143	0.0331543	-1.43479	0.714376
C53C11.5	WBGene00044770	1.23991	0.421965	1.47152	0.0970515	0.316482	0.972932
C53D5.1	WBGene00016902	0.207736	0.71555	-0.372396	0.634636	-0.478697	0.873874
C53D5.5	WBGene00016906	0.413125	0.724121	0.435468	0.574624	0.113025	0.997022
C53D6.10	WBGene00023424	-0.0243652	0.986787	-0.619746	0.514987	-0.474201	0.933355
C53D6.4	WBGene00008281	-1.71854	0.159476	0.111431	0.902437	1.95915	0.319385
C53D6.6	WBGene00008283	0.610609	0.542062	0.714023	0.217367	0.210011	0.992066
C53D6.7	WBGene00008284	-0.895896	0.539869	-0.0555274	0.939681	0.946103	0.780121
C53H9.2	WBGene00016907	-0.331145	0.388817	-0.640079	0.20932	-0.176957	0.953267
C53H9.3	WBGene00044746	-0.150797	0.903339	0.195018	0.893089	0.458316	0.954186
C54C6.6	WBGene00008288	-1.44149	0.267856	-0.0234094	0.98074	1.53723	0.528876
C54D10.3	WBGene00008298	0.26191	0.772499	-2.09886	0.0302872	-2.26222	0.20586
C54D10.4	WBGene00008299	0.920805	0.466578	1.36422	0.125305	0.563299	0.917298
C54E4.5	WBGene00016920	0.722889	0.515537	1.65384	0.00862707	1.03545	0.688331
C54G4.3	WBGene00008313	0.744885	0.643994	1.42042	0.146117	0.798357	0.901247
C54G4.7	WBGene00008317	0.00526414	0.994888	-1.92427	0.00263024	-1.80862	0.133224
C54G4.9	WBGene00008318	-2.11246	0.079259	-0.530269	0.469331	1.72352	0.396031
C55A6.1	WBGene00008330	-1.25725	0.30702	-0.733305	0.266926	0.662668	0.869701
C55A6.10	WBGene00008339	0.0300311	0.97128	-0.77888	0.254909	-0.671384	0.797588
C55A6.12	WBGene00044019	0.411008	0.699115	0.841106	0.171838	0.541956	0.882371
C55A6.4	WBGene00008333	-0.604442	0.547327	0.889502	0.106914	1.6039	0.319385
C55B6.1	WBGene00016939	-2.04268	0.219892	-2.42013	0.0139814	-0.28786	0.973948
C55B7.11	WBGene00016947	-1.21114	0.390739	-0.300636	0.509275	1.04112	0.703369
C55B7.3	WBGene00016942	0.071301	0.972277	0.721291	0.443289	0.759024	0.900221
C55C3.3	WBGene00016953	1.87503	0.0626523	1.32976	0.140681	-0.40638	0.940215
C56A3.4	WBGene00008343	0.566592	0.667205	0.0321162	0.975982	-0.413179	0.938723
C56A3.5	WBGene00008344	-0.191248	0.81789	-0.359751	0.534465	-0.0307113	0.999972
C56A3.6	WBGene00008345	-0.207727	0.804848	-0.257368	0.555693	0.0734373	0.999972
C56A3.8	WBGene00008346	-0.862186	0.401185	0.21944	0.722247	1.21435	0.536337
C56C10.11	WBGene00016967	-0.283265	0.552994	-0.407806	0.415777	-0.0100856	0.999972
C56C10.7	WBGene00016964	-0.486964	0.429865	-0.50162	0.221842	0.1042	0.997022
C56C10.9	WBGene00016965	0.140728	0.845307	-0.079382	0.926305	-0.0897817	0.99494
C56E6.2	WBGene00016970	0.787437	0.354853	0.584496	0.324934	-0.06564	0.999972
C56G2.3	WBGene00016978	0.202062	0.722999	-0.960457	0.182766	-1.02944	0.55424
C56G2.5	WBGene00016980	-0.952018	0.301257	1.28712	0.0733432	2.37525	0.136433
C56G7.3	WBGene00008348	0.618838	0.465772	-0.216738	0.79242	-0.701772	0.808139
cab-1	WBGene00000277	0.291172	0.686855	-0.244507	0.662243	-0.434631	0.870325
cacn-1	WBGene00012230	0.537374	0.373538	-0.583543	0.301328	-0.990743	0.51207
cah-3	WBGene00000281	-0.367497	0.665189	-0.703676	0.212823	-0.235771	0.95524
cah-4	WBGene00000282	0.095432	0.925558	0.0724812	0.913114	0.0763787	0.997022
cah-5	WBGene00000283	-0.154416	0.837405	-0.241246	0.726989	0.0273466	0.999972
cal-1	WBGene00000285	0.329469	0.807216	0.265947	0.718175	0.038659	0.999972
cal-2	WBGene00000286	0.738912	0.436582	0.211161	0.796871	-0.425343	0.917488
cal-5	WBGene00006861	-0.361999	0.641659	-0.789045	0.13426	-0.309163	0.921004
calu-1	WBGene00019760	1.97117	0.0149542	1.24929	0.0611599	-0.627714	0.841971
calu-2	WBGene00017240	1.36506	0.0787611	-0.22178	0.824391	-1.4677	0.47037
cam-1	WBGene00000289	-1.25149	0.163706	-0.362758	0.413391	1.01546	0.517946
camt-1	WBGene00020251	0.312813	0.61492	-0.0648054	0.936263	-0.260539	0.935871
cand-1	WBGene00013606	-0.629934	0.257519	-0.671775	0.17572	0.0866518	0.992066
cap-1	WBGene00000292	-0.117233	0.803631	0.204071	0.600528	0.44464	0.744868
cap-2	WBGene00000293	0.0730786	0.856434	0.0326427	0.942526	0.0774659	0.97757
capg-1	WBGene00009254	-0.675763	0.204595	-0.798384	0.101255	0.0120285	0.999972
capg-2	WBGene00010093	-1.53593	0.284703	-0.747494	0.359704	0.93595	0.831501
car-1	WBGene00012484	-1.37392	0.267727	-1.17434	0.272899	0.352469	0.961986
cars-1	WBGene00000800	0.00849858	0.985396	-0.0868563	0.850281	0.0297545	0.999972
cas-1	WBGene00000294	0.378263	0.443119	0.160998	0.717769	-0.102624	0.979731
cas-2	WBGene00015975	-0.358916	0.613269	-0.268697	0.731757	0.2326	0.960297
cash-1	WBGene00010631	-0.583548	0.218308	-0.593938	0.168295	0.12201	0.970179
casy-1	WBGene00000403	0.111736	0.906982	-0.243326	0.776197	-0.271995	0.957887
cat-4	WBGene00000298	0.0497354	0.944675	0.188732	0.593676	0.269452	0.884515
catp-1	WBGene00013672	0.425302	0.661997	0.817596	0.0970515	0.487626	0.875723
catp-3	WBGene00015660	0.567013	0.550773	2.11969	0.00425154	1.64459	0.397961
catp-4	WBGene00007248	-1.4012	0.227784	0.547501	0.550609	2.0787	0.361254
catp-5	WBGene00019493	-1.11837	0.17896	-0.759826	0.143526	0.473002	0.855771
catp-6	WBGene00012341	-1.21063	0.0434008	-2.2613	0.00471271	-0.912763	0.62108
catp-7	WBGene00022010	0.351189	0.68298	0.0958213	0.883817	-0.151502	0.979079
catp-8	WBGene00007514	-0.0144888	0.972945	-0.110021	0.802575	0.0174605	0.999972
cav-1	WBGene00000301	-3.08909	0.495753	-1.67554	0.570134	1.53627	0.954751
cbd-1	WBGene00010351	-3.93681	0.123179	-4.58346	0.119595	-0.492708	0.983724
cbl-1	WBGene00007533	-0.365151	0.750594	-2.21023	0.000553245	-1.7147	0.294031
cblc-1	WBGene00022766	-1.00941	0.0779057	-1.2908	0.0242753	-0.177324	0.957887
cbp-1	WBGene00000366	-0.305116	0.429195	-0.784175	0.0874234	-0.357637	0.841971
cbp-2	WBGene00010545	-0.402697	0.734519	0.1201	0.91282	0.642243	0.875554
cbp-3	WBGene00009595	-0.750319	0.598725	0.843507	0.312429	1.70532	0.566328
cbs-1	WBGene00013866	1.78196	0.0552706	1.11798	0.0663001	-0.562826	0.861215
cbs-2	WBGene00018783	0.78494	0.715296	2.40203	0.0745286	1.73069	0.785955
CC8.2	WBGene00016987	0.349995	0.703419	-1.60421	0.0426225	-1.84567	0.299188
cca-1	WBGene00000367	-0.409344	0.719026	-0.883063	0.172535	-0.376357	0.933355
ccar-1	WBGene00003085	-0.0845076	0.865289	-0.944517	0.0236598	-0.731715	0.469068
ccb-1	WBGene00000368	1.28599	0.24789	0.0964091	0.93298	-1.08748	0.724379
ccch-1	WBGene00009532	-0.566208	0.506762	0.518042	0.533443	1.19264	0.638561
ccch-3	WBGene00012277	-1.35666	0.36393	-0.603058	0.497666	0.904226	0.852748
cccp-1	WBGene00013042	0.503457	0.610489	-0.505167	0.585327	-0.894148	0.789048
ccdc-47	WBGene00014204	0.562006	0.110869	-0.99632	0.0386578	-1.43475	0.0423681
ccdc-55	WBGene00007627	0.282347	0.713248	-0.107662	0.904809	-0.250124	0.956025
ccf-1	WBGene00000369	-0.728919	0.239848	-0.485581	0.293878	0.379348	0.8705
ccg-1	WBGene00000370	0.98808	0.218308	0.113397	0.89041	-0.78359	0.757672
cchl-1	WBGene00011527	-0.581555	0.237498	0.0377639	0.936085	0.746101	0.408792
ccm-3	WBGene00007561	0.272442	0.738636	0.242467	0.605349	0.11277	0.990539
ccnk-1	WBGene00009650	-2.0576	0.228163	-0.720771	0.281583	1.47242	0.649316
ccpp-1	WBGene00018995	-0.174314	0.783868	-0.904148	0.0974461	-0.598047	0.775277
ccr-4	WBGene00000376	-0.965557	0.175908	-0.695015	0.139821	0.403308	0.8705
cct-1	WBGene00000377	0.043042	0.919118	-0.617955	0.107992	-0.537791	0.60579
cct-2	WBGene00000378	-0.0275335	0.945692	-0.331611	0.515832	-0.179732	0.945698
cct-3	WBGene00018782	0.0133321	0.978794	-0.605459	0.087576	-0.499806	0.635009
cct-4	WBGene00000379	0.519263	0.175821	-0.608293	0.147287	-1.00492	0.224762
cct-5	WBGene00000380	0.226149	0.488252	-0.462744	0.314714	-0.565328	0.643424
cct-6	WBGene00000381	0.186535	0.587058	-0.559765	0.108234	-0.623337	0.431161
cct-7	WBGene00020391	0.139465	0.686855	-0.560139	0.211743	-0.577215	0.627763
cct-8	WBGene00021934	-0.350486	0.472239	-0.42616	0.317055	0.0468576	0.99878
ccz-1	WBGene00010283	-1.12721	0.211204	-0.605139	0.303801	0.660265	0.812455
CD4.8	WBGene00016993	-0.366557	0.547327	0.02945	0.970666	0.534086	0.800913
cdap-2	WBGene00021549	-0.58491	0.230948	-0.376198	0.430669	0.32869	0.873874
cdc-14	WBGene00000383	-0.461929	0.412704	-0.715127	0.0863673	-0.121838	0.972932
cdc-25.1	WBGene00000386	-2.3291	0.0940602	-1.64655	0.0722871	0.826455	0.850397
cdc-25.2	WBGene00000387	-0.887061	0.408732	-0.69684	0.554578	0.357202	0.960511
cdc-25.3	WBGene00000388	-7.50825	0.276965	-2.27624	0.374333	5.12127	0.815921
cdc-26	WBGene00015235	-0.947849	0.338708	-0.292345	0.738809	0.803467	0.814285
cdc-37	WBGene00021097	0.796099	0.0897828	0.692505	0.059088	0.0179359	0.999972
cdc-42	WBGene00000390	0.0512827	0.88958	0.256547	0.534814	0.323658	0.841971
cdc-48.1	WBGene00007352	-0.585104	0.365224	-0.330927	0.61593	0.387637	0.901247
cdc-48.2	WBGene00008053	0.0410489	0.920535	0.674002	0.0104138	0.753978	0.173217
cdc-48.3	WBGene00010562	-0.600173	0.317894	-0.370152	0.610421	0.367966	0.914856
cdc-5L	WBGene00008386	0.178534	0.698529	-0.406845	0.393314	-0.447697	0.808139
cdc-6	WBGene00000382	-0.960358	0.324493	-0.699226	0.246636	0.404334	0.915356
cdc-7	WBGene00016421	-0.482974	0.750143	-2.07366	0.121919	-1.43081	0.782442
cdc-73	WBGene00018064	-0.358895	0.618094	-0.246732	0.652002	0.25469	0.939566
cdd-1	WBGene00000391	2.04207	0.0157093	0.517279	0.355979	-1.39505	0.322366
cdd-2	WBGene00000392	-0.38207	0.767403	0.181584	0.753999	0.698077	0.830952
cdf-1	WBGene00000393	0.354175	0.559585	-0.208124	0.7016	-0.451125	0.843089
cdf-2	WBGene00011821	1.27739	0.434313	2.257	0.0399936	1.08074	0.856541
cdgs-1	WBGene00016384	-0.736474	0.254843	0.163629	0.759355	1.01492	0.420866
cdh-1	WBGene00019994	-1.32663	0.367767	-1.4506	0.0568133	-0.0228738	0.999972
cdh-10	WBGene00000402	0.575776	0.850091	-0.418407	0.890306	-0.945978	0.954685
cdh-12	WBGene00022103	1.83776	0.453259	1.73833	0.390171	-0.0400012	0.999972
cdh-3	WBGene00000395	0.402631	0.811469	-1.11816	0.34533	-1.43674	0.774469
cdh-4	WBGene00000396	-0.0115552	0.98681	-1.13199	0.117825	-0.988926	0.627022
cdh-5	WBGene00000397	2.14917	0.220785	1.20136	0.415281	-0.888067	0.915957
cdh-8	WBGene00017576	1.05923	0.544625	0.628017	0.70034	-0.357056	0.983927
cdk-1	WBGene00000405	-1.84562	0.184762	-0.870186	0.303801	1.1275	0.765403
cdk-11.1	WBGene00015203	-0.202406	0.750142	-0.781271	0.266117	-0.436631	0.892121
cdk-11.2	WBGene00013917	0.0117527	0.992039	-0.496832	0.549561	-0.377465	0.943499
cdk-12	WBGene00007135	-0.471868	0.382461	-0.900972	0.136148	-0.288891	0.926931
cdk-2	WBGene00019362	-1.27828	0.314364	-1.45586	0.143526	-0.0217443	0.999972
cdk-5	WBGene00000407	0.509046	0.450981	-0.26848	0.58092	-0.658233	0.690288
cdk-7	WBGene00000408	-1.19373	0.167255	-0.424912	0.564933	0.903367	0.720073
cdk-8	WBGene00000409	0.20373	0.859141	-0.599235	0.386611	-0.65796	0.858242
cdk-9	WBGene00000410	-0.711152	0.230948	-0.374936	0.303393	0.464225	0.775277
cdka-1	WBGene00011955	0.737282	0.5706	0.065973	0.96923	-0.591345	0.922456
cdkr-3	WBGene00013765	0.496898	0.271265	0.471356	0.120655	0.0929952	0.973875
cdl-1	WBGene00000411	-1.35647	0.17641	-1.33719	0.0852054	0.162568	0.989551
cdo-1	WBGene00018986	0.98486	0.310999	0.811633	0.058082	-0.0686168	0.99878
cdr-2	WBGene00008296	0.4166	0.792771	0.205545	0.771776	-0.105888	0.998298
cdr-4	WBGene00010470	2.316	0.0161605	0.10695	0.904716	-2.11396	0.175027
cdr-6	WBGene00010471	0.662551	0.227784	0.275812	0.583862	-0.280543	0.912736
cdr-7	WBGene00010472	-0.00998417	0.990511	-1.9714	0.026738	-1.85263	0.28135
cdt-1	WBGene00000413	-0.738447	0.487298	-1.07943	0.270169	-0.197211	0.989101
cdt-2	WBGene00011318	-1.20008	0.30702	-1.12905	0.125675	0.223236	0.977518
cebp-1	WBGene00016997	1.39131	0.128773	0.80701	0.195693	-0.492769	0.890192
cebp-2	WBGene00016754	0.0105553	0.991685	-0.00495603	0.994619	0.11739	0.999972
cec-1	WBGene00000414	0.323468	0.774819	0.488982	0.554219	0.263861	0.967906
cec-10	WBGene00022831	-0.32697	0.600414	-0.495926	0.290513	-0.0273629	0.999972
cec-2	WBGene00016796	-1.20912	0.156605	-1.47067	0.0896069	-0.124954	0.992066
cec-3	WBGene00011636	-0.755346	0.412763	-0.403554	0.482022	0.499522	0.875723
cec-4	WBGene00017990	0.526675	0.536102	0.417507	0.415281	0.029032	0.999972
cec-5	WBGene00017993	0.562475	0.304407	0.199606	0.638106	-0.237697	0.921004
cec-6	WBGene00020463	-0.297499	0.663623	-0.246821	0.691634	0.184413	0.964005
cec-7	WBGene00012551	-0.0138061	0.987976	-0.163233	0.764218	-0.0092991	0.999972
cec-8	WBGene00021913	1.47927	0.212501	-0.700582	0.603217	-2.06328	0.523775
ced-1	WBGene00000415	0.294514	0.586615	0.112672	0.873257	-0.0808725	0.994521
ced-10	WBGene00000424	0.753345	0.121259	-0.145829	0.732519	-0.784452	0.377953
ced-11	WBGene00000425	0.486984	0.807216	0.342863	0.751971	-0.0319483	0.999972
ced-12	WBGene00000426	-0.957781	0.22298	-0.914292	0.240347	0.183274	0.980051
ced-2	WBGene00000416	-0.89158	0.472322	-0.154673	0.837985	0.872753	0.80392
ced-3	WBGene00000417	-1.9145	0.212685	-1.38747	0.241251	0.685726	0.917488
ced-4	WBGene00000418	-0.580323	0.569257	-0.383627	0.57031	0.33257	0.94201
ced-5	WBGene00000419	-0.828267	0.208505	-1.50613	0.0707883	-0.537752	0.873874
ced-6	WBGene00000420	-0.0882163	0.86559	-0.401313	0.380742	-0.192446	0.939566
ced-7	WBGene00000421	0.216091	0.50277	-0.0265581	0.949982	-0.122225	0.943499
ced-9	WBGene00000423	-0.72898	0.506697	-0.128101	0.917454	0.742176	0.867235
cee-1	WBGene00017825	-1.00115	0.254668	-0.132315	0.850858	1.00382	0.613636
ceeh-1	WBGene00019329	-0.20566	0.850317	-0.772991	0.292563	-0.467368	0.912858
ceh-100	WBGene00012584	-0.714343	0.140869	-0.642796	0.126156	0.202634	0.931308
ceh-18	WBGene00000441	0.139985	0.927068	0.716633	0.392427	0.670406	0.890192
ceh-20	WBGene00000443	0.58933	0.598182	0.464912	0.512582	-0.0167054	0.999972
ceh-21	WBGene00000444	-3.67624	0.239848	-2.6159	0.229834	1.21377	0.955102
ceh-32	WBGene00000453	0.329718	0.806964	-1.03145	0.323727	-1.26707	0.740885
ceh-37	WBGene00000458	1.03454	0.41866	0.862246	0.3411	-0.04024	0.999972
ceh-38	WBGene00000459	-0.783204	0.293963	-0.776383	0.14009	0.140479	0.980051
ceh-39	WBGene00000460	-3.32291	0.271265	-3.83536	0.0930081	-0.405843	0.992066
ceh-44	WBGene00000464	0.413916	0.3882	-0.053834	0.927824	-0.339623	0.862257
ceh-49	WBGene00017538	-6.3599	0.312889	-3.1009	0.22794	3.1923	0.89991
ceh-58	WBGene00007417	-0.744054	0.609072	0.8898	0.350533	1.77885	0.578138
ceh-60	WBGene00017690	-0.103975	0.945997	1.00187	0.277479	1.23473	0.775277
ceh-79	WBGene00007749	0.661977	0.626522	1.0009	0.154782	0.455355	0.933355
ceh-83	WBGene00018446	-6.75271	0.304407	-3.12696	0.2225	3.55723	0.890192
ceh-88	WBGene00008195	0.368638	0.824042	0.412638	0.683522	0.138399	0.997022
ceh-91	WBGene00013425	-0.238016	0.780808	-0.359186	0.534689	0.0151945	0.999972
ceh-92	WBGene00013431	-1.24729	0.156642	-0.906088	0.241888	0.485295	0.902201
ceh-93	WBGene00019864	0.663568	0.520629	-0.561087	0.523055	-1.09712	0.706729
cel-1	WBGene00000466	-0.0610447	0.926815	-0.101722	0.777564	0.0909833	0.994269
cep-1	WBGene00000467	-0.527765	0.47012	-0.215708	0.732519	0.454788	0.873566
cept-1	WBGene00009057	-1.24539	0.165024	-1.46681	0.0480807	-0.112316	0.994521
cept-2	WBGene00013024	-1.01637	0.206232	-0.422018	0.436316	0.725958	0.746416
cerk-1	WBGene00020398	-0.161938	0.698125	0.308661	0.375317	0.592815	0.530413
cex-1	WBGene00023407	0.764778	0.382594	0.200966	0.700639	-0.438781	0.874062
cey-1	WBGene00000472	0.544795	0.544062	-0.326259	0.475988	-0.761132	0.724511
cey-2	WBGene00000473	-2.17406	0.223801	-1.04026	0.378585	1.29192	0.807862
cey-3	WBGene00000474	-1.97503	0.19835	-0.991205	0.352259	1.1383	0.808139
cey-4	WBGene00000475	0.695555	0.215726	0.235335	0.440047	-0.335045	0.840907
cfi-1	WBGene00000476	-0.563356	0.754827	-0.480108	0.693301	0.156013	0.997488
cfim-1	WBGene00009668	-0.267329	0.720979	0.126721	0.830328	0.534445	0.825431
cfim-2	WBGene00008362	0.0151062	0.984484	-0.280054	0.505955	-0.158015	0.961986
cfp-1	WBGene00009924	-0.22292	0.69948	-0.756174	0.206405	-0.395765	0.882371
cft-1	WBGene00000477	0.654736	0.618949	-0.0613037	0.951469	-0.621606	0.885385
cgef-1	WBGene00006496	0.195064	0.773038	0.845474	0.258165	0.745468	0.797588
cgh-1	WBGene00000479	-1.84093	0.205426	-1.25421	0.265227	0.737164	0.899599
cgp-1	WBGene00000480	0.250445	0.460022	0.628333	0.0355651	0.498948	0.484423
cgr-1	WBGene00020847	0.944429	0.498348	0.922613	0.179767	0.0887497	0.999972
cgt-1	WBGene00011517	-0.143221	0.943344	0.451264	0.714344	0.688092	0.924941
cgt-3	WBGene00019127	-0.439007	0.459541	-0.332467	0.707674	0.226923	0.966275
chaf-1	WBGene00011532	-0.793875	0.506444	-1.28209	0.267754	-0.345532	0.967426
chaf-2	WBGene00022141	-0.919784	0.302149	-0.858445	0.241487	0.204654	0.974712
chat-1	WBGene00019946	0.17841	0.608158	-0.0239336	0.969379	-0.0929588	0.979079
chc-1	WBGene00011867	0.045494	0.918984	0.333602	0.272913	0.41095	0.702134
chch-3	WBGene00010942	0.29235	0.540163	-0.229202	0.564049	-0.403386	0.796917
chd-1	WBGene00010369	-0.325546	0.551719	-0.939528	0.0325726	-0.48484	0.772097
chd-3	WBGene00000482	0.426137	0.583505	-0.29046	0.660323	-0.614727	0.825431
chd-7	WBGene00007053	0.122042	0.88867	-1.08555	0.0614019	-1.10009	0.493897
chdp-1	WBGene00015687	0.0874496	0.848145	0.458927	0.184857	0.484986	0.690636
che-10	WBGene00018051	0.998943	0.27866	-0.580745	0.37629	-1.46106	0.396038
che-3	WBGene00000485	0.424485	0.7755	-0.632214	0.648698	-0.942622	0.872399
chil-10	WBGene00016642	0.484626	0.479409	0.407986	0.427464	0.0402904	0.999972
chil-13	WBGene00010945	0.304299	0.839215	0.95124	0.206642	0.757596	0.867235
chin-1	WBGene00015267	-1.20609	0.204595	-1.3409	0.162646	-0.00332375	0.999972
chk-1	WBGene00000498	-0.160128	0.874858	-0.831116	0.330078	-0.532175	0.905337
chk-2	WBGene00000499	-0.566631	0.348369	-0.467129	0.565131	0.217574	0.997022
chl-1	WBGene00010839	-0.954076	0.328751	-0.949432	0.242092	0.143679	0.992066
chn-1	WBGene00000500	0.300168	0.707188	-0.00402502	0.993957	-0.171467	0.968231
chp-1	WBGene00000502	1.02592	0.068215	0.0495451	0.939957	-0.8477	0.491688
chpf-1	WBGene00014109	0.158026	0.703714	0.56031	0.0444947	0.522841	0.498509
chs-1	WBGene00000496	-3.14756	0.174126	-3.4061	0.141213	-0.104084	0.999972
chs-2	WBGene00000497	1.86372	0.243712	1.34575	0.430669	-0.446196	0.974735
cht-1	WBGene00000503	-0.451709	0.612029	0.508176	0.677809	1.06314	0.808557
cht-3	WBGene00016084	-2.62579	0.339035	-3.65786	0.0695259	-0.879855	0.940797
chtl-1	WBGene00018037	-0.865647	0.606157	0.0446867	0.964805	1.04137	0.813786
chup-1	WBGene00006477	-0.449042	0.727586	0.627092	0.346604	1.18723	0.663927
cic-1	WBGene00000506	-0.574963	0.618222	-0.273315	0.674277	0.436216	0.915356
cid-1	WBGene00019629	-0.249095	0.617013	-1.00148	0.0388171	-0.611513	0.668499
cids-1	WBGene00015347	-1.05341	0.332948	-0.108356	0.907041	1.08831	0.685659
cids-2	WBGene00009451	-0.778623	0.338837	-0.837058	0.108234	0.0835452	0.996782
cif-1	WBGene00019543	-0.103965	0.808281	0.190113	0.565048	0.418765	0.679646
cil-1	WBGene00086546	-0.612424	0.44204	-0.0961261	0.894064	0.639377	0.795613
cima-1	WBGene00018473	-1.04161	0.461091	-0.424533	0.634523	0.722816	0.878277
cin-4	WBGene00022854	-0.825279	0.618065	-3.52956	0.0453294	-2.52842	0.580356
cir-1	WBGene00018892	0.438787	0.506444	-0.890018	0.194614	-1.18547	0.514741
cisd-1	WBGene00044026	0.540076	0.217378	0.444521	0.238065	0.0229115	0.999972
cisd-3.1	WBGene00010909	-0.188777	0.817507	-0.0312286	0.965129	0.284214	0.936766
cisd-3.2	WBGene00022053	0.395467	0.324314	-0.156066	0.601547	-0.427726	0.62108
cit-1.1	WBGene00000507	-1.09148	0.176175	-0.71248	0.221877	0.509604	0.856267
cit-1.2	WBGene00000508	-0.302007	0.498348	-0.295455	0.44505	0.12232	0.960511
cka-1	WBGene00000509	-0.809999	0.12787	-0.128954	0.734955	0.802896	0.349091
ckb-2	WBGene00000512	0.178871	0.864549	1.22547	0.0598031	1.136	0.620311
ckc-1	WBGene00000515	0.329218	0.569412	-0.818594	0.166007	-1.02614	0.444621
cki-2	WBGene00000517	-2.01335	0.0288877	-0.344656	0.612344	1.80123	0.227951
ckk-1	WBGene00000518	-0.0960167	0.944124	0.924005	0.344607	1.13374	0.774252
cks-1	WBGene00001051	0.364671	0.832137	-0.274373	0.764897	-0.503379	0.936971
cku-70	WBGene00000519	0.206524	0.698529	0.0817259	0.926391	0.00927411	0.999972
cku-80	WBGene00000520	-0.749368	0.41722	-0.542554	0.556224	0.34819	0.95325
cla-1	WBGene00018468	0.727011	0.646034	-1.29272	0.202506	-1.91529	0.572231
clc-1	WBGene00000522	0.44603	0.750406	0.787392	0.319077	0.438637	0.940215
cld-9	WBGene00009432	1.06285	0.403118	0.86977	0.195381	-0.0775478	0.999972
cle-1	WBGene00000527	-0.264213	0.583505	-1.05055	0.133006	-0.653745	0.797588
clec-1	WBGene00017772	0.84174	0.125998	0.101345	0.8803	-0.626936	0.732729
clec-10	WBGene00015403	0.562246	0.424256	0.485554	0.456683	0.0408467	0.999972
clec-117	WBGene00015193	0.892069	0.451448	1.45975	0.269044	0.664924	0.917827
clec-119	WBGene00018575	-0.403343	0.850091	1.31762	0.136881	1.83303	0.640781
clec-123	WBGene00021288	-0.467372	0.69582	1.46855	0.129102	2.05684	0.447147
clec-146	WBGene00013008	-1.50981	0.226922	-1.544	0.125082	0.0680347	0.999972
clec-149	WBGene00019328	-0.153988	0.923342	-0.935819	0.203677	-0.658702	0.887725
clec-150	WBGene00019914	-0.290076	0.624153	0.370485	0.448142	0.77631	0.589559
clec-151	WBGene00008659	0.682699	0.563464	1.71729	0.0415699	1.15979	0.746775
clec-153	WBGene00008660	0.229946	0.845307	0.806792	0.298525	0.699404	0.88862
clec-160	WBGene00017322	1.02892	0.163614	0.260508	0.675099	-0.651505	0.780121
clec-166	WBGene00009518	2.1025	0.183402	-0.559002	0.625129	-2.54751	0.359822
clec-169	WBGene00009526	0.364866	0.807572	0.585569	0.650578	0.335748	0.974735
clec-170	WBGene00009515	0.0905193	0.943344	0.683553	0.33773	0.698575	0.852774
clec-173	WBGene00044469	0.885728	0.380509	1.06536	0.141091	0.290065	0.958829
clec-180	WBGene00017991	2.6062	0.323871	1.72651	0.418203	-0.811112	0.960511
clec-186	WBGene00014138	-0.326516	0.706319	0.0985059	0.895174	0.53911	0.84929
clec-187	WBGene00014137	0.576062	0.43334	0.0346739	0.96923	-0.42774	0.884681
clec-218	WBGene00020938	1.30599	0.200799	1.21134	0.025497	0.0331942	0.999972
clec-223	WBGene00007282	-7.74119	0.267727	-5.10189	0.0522062	2.56631	0.935871
clec-265	WBGene00019738	1.45369	0.379444	1.13913	0.344607	-0.218066	0.992168
clec-41	WBGene00007153	0.0163997	0.987976	0.329819	0.745312	0.410813	0.939566
clec-47	WBGene00011668	-7.65657	0.0228153	-6.67976	0.00265814	0.859892	0.940215
clec-48	WBGene00007565	-0.00817291	0.992392	0.192226	0.842504	0.315243	0.951405
clec-49	WBGene00012251	0.839695	0.270652	1.25624	0.0347207	0.55095	0.843743
clec-5	WBGene00016450	0.200151	0.905725	0.941	0.339915	0.848945	0.878277
clec-50	WBGene00012253	0.992604	0.0823561	0.980727	0.0577369	0.0953919	0.99156
clec-51	WBGene00015050	0.405026	0.541558	0.226104	0.682198	-0.061937	0.997785
clec-52	WBGene00015052	5.37462	0.000693217	5.01161	5.56837e-05	-0.251666	0.985388
clec-53	WBGene00020191	0.266402	0.803682	0.441785	0.702957	0.279885	0.973221
clec-56	WBGene00008595	-1.10233	0.280383	-0.357592	0.663384	0.862477	0.795936
clec-57	WBGene00008594	-0.704205	0.681392	-0.289225	0.866843	0.5198	0.957887
clec-62	WBGene00009393	0.911211	0.43334	0.932762	0.245628	0.120422	0.997022
clec-63	WBGene00009394	0.787013	0.470986	0.833198	0.446588	0.144643	0.997022
clec-65	WBGene00009396	1.14598	0.265102	2.05077	0.0128434	1.01367	0.752479
clec-66	WBGene00009397	1.34341	0.352709	2.11596	0.0507563	0.875995	0.884031
clec-67	WBGene00018971	2.00328	0.128773	2.25331	0.00392885	0.364736	0.95325
clec-70	WBGene00021581	-3.78702	0.111962	-1.58975	0.0916572	2.28879	0.568423
clec-73	WBGene00021579	-0.0449903	0.976021	1.83978	0.0367563	2.0104	0.416483
clec-78	WBGene00018547	0.892001	0.619135	0.0734382	0.975982	-0.766967	0.937697
clec-79	WBGene00018548	-0.421367	0.74835	1.61275	0.0493926	2.15506	0.349091
clec-83	WBGene00021879	1.07737	0.317381	1.2962	0.0704053	0.328042	0.95524
clec-84	WBGene00021895	0.760727	0.465772	1.13761	0.139319	0.493301	0.915356
clec-85	WBGene00021872	0.820025	0.307886	0.89712	0.165824	0.191336	0.972932
clec-87	WBGene00007709	-4.47427	0.159129	-3.08682	0.237124	1.53313	0.909879
clec-88	WBGene00019606	-4.38789	0.19898	-3.46206	0.135735	1.07363	0.95388
clec-91	WBGene00014117	-5.83562	0.159443	-4.21875	0.120886	1.73146	0.939566
clh-1	WBGene00000528	-0.225904	0.72882	-0.0289936	0.967239	0.304141	0.907477
clh-3	WBGene00000530	-0.319794	0.587698	-0.0548548	0.944702	0.393575	0.87691
clh-5	WBGene00000532	-0.372233	0.550796	-0.19509	0.64078	0.302092	0.896155
clh-6	WBGene00000533	-0.0136538	0.984484	-0.592989	0.154636	-0.451194	0.806145
clic-1	WBGene00020246	0.738317	0.030864	0.494684	0.0921768	-0.123961	0.937697
clik-1	WBGene00020808	0.888631	0.250214	0.278222	0.681748	-0.506631	0.8705
clik-2	WBGene00016898	0.570014	0.567756	-1.02437	0.272268	-1.50925	0.57885
clik-3	WBGene00019361	0.970094	0.295271	-0.704885	0.344607	-1.58441	0.418097
clip-1	WBGene00010796	0.425431	0.690244	-0.016496	0.985137	-0.335372	0.940292
clk-1	WBGene00000536	-0.590765	0.396031	0.422353	0.299759	1.12946	0.323082
clk-2	WBGene00000537	-0.908743	0.372033	-0.964806	0.127963	0.0853957	0.99878
cln-3.2	WBGene00000540	-0.396835	0.67856	0.0261993	0.97955	0.545036	0.873874
clp-1	WBGene00000542	-0.0523265	0.919247	-0.291603	0.434384	-0.127677	0.958204
clp-2	WBGene00000543	-0.718092	0.274113	-0.584143	0.260399	0.267522	0.931813
clp-4	WBGene00000545	1.23687	0.183186	1.49541	0.00875177	0.359785	0.922139
clp-6	WBGene00000546	-0.237527	0.882998	-0.662909	0.516635	-0.265163	0.980535
clp-7	WBGene00000547	0.949817	0.0386587	0.37776	0.293732	-0.459177	0.723272
clpf-1	WBGene00010304	-0.391034	0.398529	-0.620892	0.21713	-0.0938133	0.987489
clpp-1	WBGene00014172	0.282454	0.388775	0.127189	0.838978	-0.0334664	0.999972
clr-1	WBGene00000548	-0.467576	0.284805	-0.76499	0.0905048	-0.171414	0.951405
cls-1	WBGene00015580	0.496933	0.640959	-0.456001	0.558446	-0.842932	0.802918
cls-2	WBGene00000549	1.00742	0.0356171	-0.671647	0.0465033	-1.56851	0.0128295
cls-3	WBGene00013847	-0.564715	0.501449	-0.821953	0.426097	-0.123061	0.996235
clsp-1	WBGene00009127	0.268395	0.693872	-0.510873	0.44505	-0.641675	0.808139
clu-1	WBGene00000550	-1.5026	0.00105715	-1.54281	0.00064964	0.0899232	0.974712
cmd-1	WBGene00000552	0.516988	0.426627	0.524788	0.0932667	0.116824	0.973875
cmt-1	WBGene00016564	-1.69288	0.3493	-0.487941	0.524076	1.36061	0.746416
cnb-1	WBGene00000554	0.583458	0.583505	0.291507	0.683522	-0.170877	0.985156
cnc-4	WBGene00000558	2.17332	0.0135814	2.23644	0.00245228	0.155655	0.986769
cnc-8	WBGene00009624	0.254572	0.858585	0.963588	0.0661964	0.81553	0.801916
cnep-1	WBGene00018474	-0.0241681	0.973522	-0.637449	0.184857	-0.498179	0.81467
cni-1	WBGene00011648	0.827267	0.374477	-0.152264	0.776462	-0.860975	0.667768
cnk-1	WBGene00000564	-0.855625	0.257693	-1.12352	0.160007	-0.13153	0.992066
cnnm-1	WBGene00016879	-0.115704	0.902915	-0.0269902	0.979832	0.193125	0.974735
cnnm-2	WBGene00019869	0.0496882	0.961169	0.980637	0.144482	1.04838	0.642183
cnnm-3	WBGene00016343	-0.342518	0.600263	-0.502746	0.443217	-0.0465732	0.999972
cnnm-4	WBGene00007255	-0.199787	0.803541	1.87855	0.0934021	2.17777	0.359822
cnnm-5	WBGene00011260	-0.138709	0.959386	1.97792	0.130155	2.20745	0.668897
cnp-2	WBGene00012901	2.75021	0.0409405	3.10854	0.00647601	0.464498	0.952511
cnp-3	WBGene00020725	1.41483	0.0513433	0.0857641	0.941468	-1.22201	0.589559
cnt-1	WBGene00000565	-0.38965	0.317571	0.156842	0.75322	0.671141	0.537899
cnt-2	WBGene00000566	-0.55253	0.322486	-0.501059	0.245858	0.175267	0.953267
cnx-1	WBGene00000567	0.861452	0.0552706	0.0753134	0.83096	-0.671914	0.351463
coa-1	WBGene00195063	1.10389	0.230448	-0.815153	0.176744	-1.79888	0.220626
coa-3	WBGene00018046	0.863842	0.225249	0.439049	0.364811	-0.299222	0.915356
coa-4	WBGene00011857	-0.465393	0.380509	-1.60717	0.0358972	-1.02305	0.536337
coa-5	WBGene00012483	0.519279	0.674754	0.078504	0.979832	-0.304407	0.957887
coa-6	WBGene00013893	0.151185	0.909199	-0.536347	0.398695	-0.560327	0.878386
coa-7	WBGene00013925	0.283611	0.60615	-0.317814	0.507717	-0.474545	0.801317
cogc-1	WBGene00003258	-0.58335	0.279666	0.0730787	0.904388	0.785809	0.552206
cogc-2	WBGene00000585	-0.267624	0.676597	-0.079133	0.879624	0.317849	0.887725
cogc-3	WBGene00022121	-0.355828	0.473499	-0.206196	0.657806	0.283869	0.892598
cogc-4	WBGene00021784	-0.0694833	0.891156	-0.566406	0.199642	-0.376411	0.832919
cogc-5	WBGene00016608	0.19904	0.686855	0.0491614	0.942923	-0.0275931	0.999972
cogc-6	WBGene00019481	0.131707	0.795887	0.294568	0.537235	0.289453	0.896155
cogc-8	WBGene00019820	-0.289609	0.611959	-0.0959156	0.854994	0.326556	0.880929
coh-1	WBGene00000591	0.0844538	0.88958	0.0578323	0.944702	0.0925872	0.992066
coh-3	WBGene00000592	-0.932837	0.16973	-0.247362	0.648385	0.821216	0.589559
coh-4	WBGene00021560	-1.10606	0.079259	0.179235	0.742644	1.41925	0.168944
col-10	WBGene00000599	-1.76514	0.608742	-0.43625	0.88807	1.3786	0.923618
col-101	WBGene00000675	-2.9065	0.375966	-5.34265	0.0685891	-2.2801	0.831501
col-103	WBGene00000677	-0.79431	0.571169	-3.46844	0.0416353	-2.55312	0.487278
col-104	WBGene00000678	2.51431	0.298772	4.18986	0.0519338	1.75522	0.873874
col-106	WBGene00000680	-0.52685	0.819066	-1.87541	0.267109	-1.18754	0.890894
col-107	WBGene00000681	0.4357	0.900382	2.96908	0.18905	2.59593	0.825629
col-109	WBGene00000683	2.77792	0.268251	4.13564	0.0502325	1.42137	0.907742
col-110	WBGene00000684	2.49034	0.202408	2.75695	0.0577778	0.339795	0.989101
col-111	WBGene00000685	2.71284	0.250839	3.69591	0.0297051	1.06082	0.920328
col-113	WBGene00000687	2.63866	0.258258	3.73287	0.0512768	1.17657	0.915957
col-115	WBGene00000689	1.75582	0.437333	2.67078	0.119109	0.994184	0.931813
col-118	WBGene00000692	1.0314	0.343591	1.07255	0.184486	0.144757	0.993764
col-119	WBGene00000693	-1.50856	0.563483	-3.2058	0.133173	-1.53674	0.873874
col-12	WBGene00000601	1.07252	0.50931	2.23691	0.106701	1.24988	0.853462
col-120	WBGene00000694	1.99023	0.388328	3.65917	0.0485701	1.76915	0.852598
col-122	WBGene00000696	-1.20597	0.58088	-1.84552	0.277808	-0.48396	0.972932
col-124	WBGene00000698	-1.06457	0.595545	-2.15402	0.145792	-0.933731	0.908967
col-125	WBGene00000699	-0.34865	0.920986	1.8568	0.401853	2.2645	0.847333
col-129	WBGene00000703	-0.20322	0.909126	-0.800465	0.557749	-0.443881	0.961986
col-13	WBGene00000602	0.800173	0.70163	2.17744	0.15064	1.45632	0.853462
col-130	WBGene00000704	0.595237	0.831264	3.30817	0.107992	2.78915	0.756306
col-133	WBGene00000707	1.06578	0.497957	2.46263	0.0431396	1.49222	0.788582
col-135	WBGene00000708	-2.52109	0.464083	-5.29099	0.0407399	-2.61852	0.854587
col-138	WBGene00000711	2.84771	0.253515	4.46546	0.0374226	1.69779	0.875866
col-139	WBGene00000712	-0.118491	0.951583	-0.828449	0.546243	-0.55495	0.95325
col-14	WBGene00000603	2.41961	0.325456	4.30629	0.050792	1.96121	0.85752
col-140	WBGene00000713	-1.52837	0.498363	-2.88433	0.104444	-1.19633	0.887819
col-142	WBGene00000715	-2.0088	0.136203	-4.18634	0.00681833	-2.03944	0.520214
col-143	WBGene00000716	-3.41019	0.338966	-5.52032	0.0668866	-1.95095	0.8705
col-144	WBGene00000717	-1.30025	0.67148	0.0560332	0.985327	1.415	0.912858
col-145	WBGene00000718	0.433255	0.894019	1.78502	0.412603	1.41148	0.915356
col-146	WBGene00000719	-0.401914	0.915415	1.63009	0.406094	2.09518	0.852598
col-147	WBGene00000720	-2.32572	0.354853	-1.08231	0.48794	1.31204	0.874111
col-149	WBGene00000722	-0.736598	0.595882	-2.59702	0.0086666	-1.79021	0.505458
col-150	WBGene00000723	1.16109	0.536085	1.27504	0.317753	0.195556	0.997022
col-153	WBGene00000726	0.81723	0.561135	1.07931	0.132719	0.363025	0.955535
col-155	WBGene00000728	0.195564	0.932212	1.07389	0.371827	0.948922	0.901247
col-156	WBGene00000729	0.306165	0.926387	1.67389	0.415281	1.42266	0.9124
col-157	WBGene00000730	0.385188	0.900724	1.54146	0.425241	1.21784	0.921004
col-159	WBGene00000732	-0.465831	0.412704	-0.130875	0.89041	0.458063	0.886364
col-160	WBGene00000733	-1.65443	0.00699902	-1.8871	0.0179378	-0.105987	0.992066
col-161	WBGene00000734	1.13561	0.666577	3.26293	0.111754	2.21108	0.831501
col-162	WBGene00000735	1.19104	0.671007	3.0909	0.117825	1.98135	0.856267
col-166	WBGene00000739	-1.493	0.621376	-1.00642	0.637895	0.537871	0.980051
col-167	WBGene00000740	-0.945093	0.745817	-0.0983131	0.972161	0.905916	0.944486
col-168	WBGene00000741	-0.587717	0.856383	0.422607	0.850148	1.06456	0.933546
col-169	WBGene00000742	-1.15546	0.748837	-1.07459	0.667537	0.133049	0.999972
col-17	WBGene00000606	0.777364	0.817507	2.2128	0.334531	1.49653	0.920328
col-170	WBGene00000743	-2.23588	0.518028	0.0215571	0.993453	2.31113	0.841076
col-175	WBGene00000748	3.2763	0.200301	4.6647	0.0371841	1.46682	0.905337
col-178	WBGene00000751	-1.27431	0.569388	-2.85932	0.110835	-1.42555	0.861215
col-179	WBGene00000752	-2.42563	0.366915	-3.9901	0.0744409	-1.40483	0.887725
col-180	WBGene00000753	0.0423293	0.988881	1.40495	0.461553	1.42116	0.901247
col-181	WBGene00000754	-0.698376	0.756177	-1.71759	0.290898	-0.859959	0.931308
col-182	WBGene00000755	2.39795	0.309419	3.09787	0.0452474	0.792444	0.94201
col-184	WBGene00000757	-1.03098	0.633484	-1.90392	0.26173	-0.719435	0.946792
col-19	WBGene00000608	-0.875147	0.676207	-2.00545	0.174447	-0.972089	0.906317
col-20	WBGene00000609	-1.21393	0.593549	-2.66191	0.132719	-1.28852	0.878277
col-34	WBGene00000611	1.49746	0.330963	1.76493	0.119075	0.370999	0.973348
col-38	WBGene00000615	2.89456	0.265772	4.21713	0.0506083	1.39544	0.912736
col-39	WBGene00000616	-0.399236	0.88958	1.28218	0.469218	1.7504	0.853462
col-41	WBGene00000618	-5.40259	0.255625	-3.92512	0.182766	1.52658	0.933355
col-42	WBGene00013489	-0.765513	0.548158	-3.71104	0.0267581	-2.82521	0.359822
col-48	WBGene00000625	2.99546	0.2441	4.32737	0.0350565	1.39565	0.907477
col-49	WBGene00000626	3.2338	0.186046	4.86717	0.02687	1.72219	0.87267
col-60	WBGene00000636	2.05074	0.35651	3.47363	0.0981375	1.5243	0.892121
col-63	WBGene00000639	2.43832	0.339949	5.24338	0.0206342	2.89354	0.744868
col-65	WBGene00000641	0.858162	0.759975	3.32592	0.0920287	2.53969	0.785955
col-71	WBGene00000647	3.14586	0.194285	4.09989	0.0444904	1.02965	0.935871
col-73	WBGene00000649	2.25212	0.397752	3.66274	0.094558	1.47466	0.912736
col-76	WBGene00000652	1.21544	0.376589	-0.0635007	0.970482	-1.1741	0.808139
col-77	WBGene00000653	1.79051	0.498348	4.27625	0.0601075	2.56171	0.807862
col-79	WBGene00000655	2.61658	0.262788	3.34133	0.0522062	0.80163	0.951145
col-8	WBGene00000597	-2.11737	0.448454	-4.82685	0.0556085	-2.54602	0.75202
col-80	WBGene00000656	-1.54589	0.350103	-2.6702	0.0851845	-0.97	0.887893
col-81	WBGene00000657	-0.227223	0.905725	-0.892002	0.524675	-0.509301	0.957887
col-88	WBGene00000663	2.48501	0.284827	4.0862	0.0500058	1.69604	0.873421
col-90	WBGene00000665	-1.57993	0.643365	0.184188	0.958763	1.82256	0.890192
col-91	WBGene00000666	0.751712	0.784242	3.2841	0.0952777	2.605	0.775277
col-92	WBGene00000667	-0.209355	0.882305	0.763895	0.373054	1.07563	0.787403
col-93	WBGene00000668	-1.25076	0.0426228	-1.66486	0.0458313	-0.283911	0.946792
col-94	WBGene00000669	-1.7254	0.254024	0.842299	0.359803	2.66632	0.294031
col-95	WBGene00000670	-2.88391	0.39138	-2.93664	0.182922	0.082457	0.999972
col-96	WBGene00000671	-0.335868	0.812365	-1.56168	0.185163	-1.09449	0.839004
col-97	WBGene00000672	2.54007	0.282057	4.15942	0.0355651	1.69251	0.869835
col-98	WBGene00000673	-0.648303	0.686855	-3.64412	0.0418591	-2.87346	0.442856
col-99	WBGene00000674	1.02345	0.506444	0.0498956	0.97071	-0.892728	0.867235
com-1	WBGene00008082	-0.148147	0.901459	-0.761968	0.500605	-0.462926	0.939555
comp-1	WBGene00018158	-0.580635	0.719479	1.22299	0.159835	1.93746	0.543066
comt-3	WBGene00021487	1.31618	0.234946	0.497081	0.406127	-0.712934	0.825431
copa-1	WBGene00022119	0.139914	0.771652	0.591954	0.0300077	0.5642	0.505458
copb-1	WBGene00021292	0.0124062	0.980023	0.438994	0.127832	0.54111	0.523682
copb-2	WBGene00009542	-0.116446	0.7756	0.470037	0.0457629	0.704622	0.20586
copd-1	WBGene00015734	0.150386	0.77094	0.624236	0.0131527	0.586685	0.459554
cope-1	WBGene00009732	0.940521	0.122109	0.976686	0.00184094	0.154821	0.942166
copz-1	WBGene00010333	0.86353	0.173889	0.775159	0.0314817	0.0313306	0.999972
coq-1	WBGene00000761	0.294464	0.59651	-0.27697	0.639365	-0.446576	0.847333
coq-2	WBGene00000762	-0.645743	0.331177	-0.291042	0.499456	0.46671	0.856267
coq-3	WBGene00000763	-0.548125	0.525784	-0.0305534	0.991521	0.626011	0.771853
coq-4	WBGene00000764	0.307798	0.767064	0.160888	0.797717	-0.0130049	0.999972
coq-5	WBGene00000765	-0.260535	0.76253	-0.233663	0.649384	0.158734	0.973361
coq-6	WBGene00000766	-0.135272	0.821435	0.168626	0.617703	0.422808	0.775676
coq-8	WBGene00000767	-0.626144	0.108272	-1.20836	0.000569342	-0.455812	0.580356
cor-1	WBGene00000768	0.814511	0.426627	0.440764	0.602344	-0.282687	0.962775
cosa-1	WBGene00022172	-1.48174	0.490422	-0.676533	0.452048	0.924139	0.88862
cox-10	WBGene00012895	0.223253	0.735963	-0.479774	0.383645	-0.583336	0.78208
cox-11	WBGene00010437	0.128416	0.891495	-0.712702	0.162341	-0.722814	0.740663
cox-14	WBGene00011875	-0.0228364	0.97239	-0.514609	0.378585	-0.367076	0.884681
cox-15	WBGene00011526	-0.00616508	0.988881	-1.38547	0.00149918	-1.25092	0.0550089
cox-16	WBGene00016062	-0.300787	0.677519	-0.860099	0.135735	-0.420663	0.878277
cox-18	WBGene00021932	0.242728	0.727971	-0.101955	0.852068	-0.221107	0.940215
cox-19	WBGene00009745	-0.298487	0.817111	-0.112125	0.915085	0.326873	0.955811
cox-4	WBGene00012354	0.10076	0.851768	0.334597	0.301597	0.34443	0.824059
cox-5A	WBGene00012553	0.032828	0.944675	-0.059793	0.861313	0.0258432	0.999972
cox-5B	WBGene00000371	0.508468	0.265102	0.169034	0.583862	-0.224943	0.878277
cox-6A	WBGene00006519	0.151431	0.750406	0.300154	0.404639	0.260321	0.878277
cox-6B	WBGene00022170	-0.057382	0.918407	-0.0408127	0.92525	0.131819	0.95325
cox-6C	WBGene00017926	0.738319	0.204651	0.278116	0.463873	-0.347469	0.852774
cox-7C	WBGene00009161	0.461381	0.321677	0.245336	0.530656	-0.0978857	0.974735
cpar-1	WBGene00010036	-1.25123	0.540098	-2.29675	0.263948	-0.8986	0.935871
cpb-1	WBGene00000770	-0.351403	0.566426	0.702417	0.469495	1.19284	0.655483
cpb-2	WBGene00000771	0.578459	0.614289	1.9406	0.0444947	1.49801	0.634175
cpb-3	WBGene00000772	-1.50378	0.2595	-1.01877	0.175467	0.637352	0.887725
cpd-1	WBGene00019074	0.691577	0.514735	-0.172916	0.836766	-0.782138	0.82301
cpd-2	WBGene00012073	0.349726	0.716569	-0.724408	0.319915	-0.956066	0.721468
cpf-1	WBGene00000773	-0.620056	0.437923	-0.388573	0.549561	0.373559	0.915356
cpf-2	WBGene00000774	-0.402119	0.399659	-0.302137	0.542416	0.232518	0.927131
cpg-1	WBGene00000465	-4.20631	0.159134	-5.33534	0.0981375	-0.969041	0.950667
cpg-2	WBGene00015102	-3.61041	0.193568	-3.60768	0.178719	0.162845	0.999972
cpg-3	WBGene00011063	-5.01315	0.167255	-3.38873	0.126176	1.77626	0.875723
cpg-4	WBGene00015677	-2.10552	0.204595	-2.65303	0.172535	-0.399556	0.981556
cpg-7	WBGene00010723	1.72151	0.327812	3.16322	0.0361889	1.5327	0.831501
cpg-8	WBGene00019357	0.269746	0.728577	-0.0569961	0.951943	-0.213408	0.965753
cpg-9	WBGene00022072	0.546986	0.407612	0.0884241	0.906503	-0.343169	0.9124
cpi-1	WBGene00000535	1.25945	0.107428	1.17811	0.0117151	0.0294298	0.999972
cpi-2	WBGene00000534	1.31582	0.0174461	0.694798	0.0226808	-0.503344	0.642033
cpin-1	WBGene00000775	0.49002	0.646983	-0.693697	0.268593	-1.06529	0.644944
cpl-1	WBGene00000776	0.705043	0.0417324	0.593248	0.0793626	0.0121624	0.999972
cpn-1	WBGene00000777	0.356565	0.489505	0.425691	0.453984	0.206156	0.95524
cpn-3	WBGene00000779	0.772285	0.0778446	-0.0348743	0.962277	-0.691304	0.607917
cpn-4	WBGene00000780	1.142	0.0808118	-0.0489048	0.956843	-1.09489	0.492996
cpna-1	WBGene00006495	0.905002	0.293214	-0.434573	0.539003	-1.23048	0.537899
cpna-2	WBGene00015061	1.63256	0.147841	0.179922	0.830328	-1.35229	0.57268
cpna-3	WBGene00007221	-1.07139	0.369052	-0.622835	0.288212	0.589046	0.875723
cpna-5	WBGene00007044	0.925174	0.51395	0.276986	0.838778	-0.556696	0.936926
cpr-1	WBGene00000781	-0.814357	0.304257	-1.30103	0.0417897	-0.38186	0.907477
cpr-3	WBGene00000783	0.0377466	0.981863	-0.449102	0.481716	-0.39462	0.936926
cpr-4	WBGene00000784	-1.37895	0.356461	-1.88128	0.148993	-0.419422	0.960511
cpr-5	WBGene00000785	-0.609443	0.570572	-1.56887	0.0857445	-0.861775	0.818601
cpr-6	WBGene00000786	0.662281	0.12787	0.821118	0.0254943	0.290952	0.861215
cpr-8	WBGene00021070	-0.443309	0.582474	-1.21742	0.141906	-0.649803	0.862461
cps-6	WBGene00000787	0.655045	0.174732	-1.09778	0.100216	-1.62726	0.133224
cpsf-1	WBGene00022301	-0.379965	0.281047	-0.283336	0.473951	0.221859	0.901247
cpsf-2	WBGene00017313	-0.122786	0.77094	-0.891852	0.211249	-0.636702	0.794861
cpsf-3	WBGene00013460	-0.483336	0.318939	-0.226191	0.64445	0.390948	0.841971
cpsf-4	WBGene00044329	-1.18431	0.281047	-0.552726	0.552862	0.772408	0.856384
cpt-1	WBGene00012907	0.95481	0.0124273	1.25976	0.00379118	0.413535	0.785955
cpt-2	WBGene00011122	0.659694	0.0942538	0.0214738	0.951037	-0.519	0.365679
cpt-4	WBGene00019644	1.88276	0.158348	1.77512	0.0568788	-0.0233442	0.999972
cpt-5	WBGene00008629	-0.140097	0.871825	-1.405	0.00249182	-1.14099	0.349091
cpt-6	WBGene00020911	0.271867	0.769608	-1.31738	0.0502325	-1.48932	0.369891
cpx-1	WBGene00022271	0.884983	0.573868	-0.424875	0.72428	-1.22393	0.808139
cpz-1	WBGene00000788	1.66809	0.00333295	1.66415	0.0086666	0.12118	0.986769
cpz-2	WBGene00000789	1.38161	0.333092	1.70177	0.141091	0.414932	0.962775
cra-1	WBGene00020068	-0.296017	0.321998	-0.500023	0.193595	-0.0792657	0.980051
crb-1	WBGene00000792	1.13351	0.380489	0.464896	0.723359	-0.581768	0.934868
crh-1	WBGene00000793	-0.21879	0.729609	-0.119152	0.818021	0.216017	0.935825
crh-2	WBGene00016162	0.389238	0.451228	1.02615	0.147624	0.753757	0.775277
cri-2	WBGene00019478	0.924047	0.359455	0.765794	0.135735	-0.0458564	0.999972
cri-3	WBGene00010303	-0.0967837	0.816164	-0.205604	0.590557	0.00702729	0.999972
crld-1	WBGene00008624	0.67192	0.233445	0.101023	0.855837	-0.454921	0.806977
crls-1	WBGene00017763	-0.200468	0.758783	-0.155889	0.764897	0.173318	0.957887
crm-1	WBGene00007103	-0.322444	0.598925	-0.580015	0.401809	-0.157558	0.980051
crml-1	WBGene00010641	-0.822688	0.143208	-0.756349	0.112071	0.199457	0.943499
crn-1	WBGene00000794	-0.266972	0.748149	-1.17714	0.209447	-0.773017	0.841971
crn-2	WBGene00000795	0.625147	0.3154	0.317315	0.381847	-0.188516	0.940292
crn-3	WBGene00000796	-0.22298	0.688497	-0.827212	0.165824	-0.467937	0.853903
crn-4	WBGene00000797	-0.944092	0.48894	-1.3891	0.266677	-0.307601	0.981556
crn-5	WBGene00000798	-0.783952	0.428407	0.314823	0.68484	1.21517	0.607957
crn-6	WBGene00000799	0.097117	0.943934	0.404833	0.49161	0.416882	0.920328
crn-7	WBGene00007056	-2.49906	0.163285	-0.629496	0.447597	1.95514	0.529644
crt-1	WBGene00000802	0.435317	0.710892	0.789879	0.151879	0.443729	0.915356
crtc-1	WBGene00021237	0.0782934	0.930295	0.16452	0.856464	0.186112	0.974712
csb-1	WBGene00000803	-0.673704	0.639394	-2.45133	0.128143	-1.6578	0.775277
csc-1	WBGene00000804	-1.43876	0.211204	-0.567409	0.573671	1.01302	0.80669
csk-1	WBGene00000812	-0.62608	0.302371	-0.712263	0.0939803	0.0468302	0.999972
csn-1	WBGene00000813	-0.347731	0.495691	-0.244548	0.741771	0.236955	0.953267
csn-2	WBGene00000814	-0.0821653	0.905725	-0.387321	0.481004	-0.171191	0.962775
csn-3	WBGene00000815	-0.452405	0.518925	-0.186346	0.799935	0.408299	0.901247
csn-4	WBGene00000816	-0.365704	0.562306	-0.468054	0.374452	0.0312138	0.999972
csn-5	WBGene00000817	-1.12289	0.369534	-0.312369	0.678472	0.944647	0.788582
csn-6	WBGene00000818	-0.129641	0.804707	-0.16414	0.787756	0.0980604	0.990618
csnk-1	WBGene00013709	-0.766478	0.0808118	-0.364088	0.197833	0.522255	0.498509
csq-1	WBGene00000822	0.903781	0.23813	-0.103701	0.93382	-0.907374	0.785955
csr-1	WBGene00017641	-0.881888	0.159308	-0.844971	0.158744	0.177436	0.965267
ctb-1	WBGene00000829	0.569352	0.1963	-3.43055	0.00756062	-3.87299	0.0143587
ctc-1	WBGene00010964	1.06771	0.0214446	-3.12508	0.0205896	-4.0631	0.0154209
ctc-2	WBGene00010965	0.52132	0.270084	-2.86825	0.0234646	-3.26606	0.0550089
ctc-3	WBGene00010962	1.02315	0.0403164	-3.21541	0.0142903	-4.112	0.0145838
cTel55X.1	WBGene00007068	0.544488	0.478049	0.594253	0.252986	0.159513	0.973948
ctf-18	WBGene00010676	-0.19609	0.786254	-1.08606	0.121339	-0.750306	0.775277
ctf-4	WBGene00008921	-1.46441	0.234946	-1.19975	0.197338	0.414287	0.945532
ctg-1	WBGene00010370	0.626753	0.369534	-0.552281	0.281412	-1.08219	0.426139
ctg-2	WBGene00011756	1.00953	0.396655	0.878727	0.220069	-0.0294772	0.999972
cth-1	WBGene00009048	-0.312394	0.789874	0.0704543	0.96158	0.512462	0.933355
cth-2	WBGene00022856	0.043161	0.934999	-0.42901	0.242825	-0.345197	0.839614
ctl-2	WBGene00000831	0.608775	0.497488	1.65621	0.0104138	1.15276	0.57268
ctn-1	WBGene00000832	0.233637	0.844861	-0.31784	0.739791	-0.463036	0.926608
ctns-1	WBGene00008052	-0.597145	0.553207	-1.19525	0.10778	-0.458707	0.915356
ctps-1	WBGene00012316	-0.207952	0.562306	-0.329171	0.432909	0.00825123	0.999972
ctr-9	WBGene00007184	0.0474857	0.931243	-0.52109	0.248463	-0.435772	0.808139
cts-1	WBGene00000833	-0.241018	0.633314	-0.0753584	0.825466	0.277954	0.855124
ctsa-1	WBGene00019605	-0.027296	0.986003	0.187454	0.834936	0.29996	0.962659
ctsa-2	WBGene00021503	0.975844	0.446448	0.468563	0.570504	-0.400515	0.946792
cua-1	WBGene00000834	0.0521584	0.895552	-0.244875	0.386611	-0.171727	0.909879
cuc-1	WBGene00000835	0.14266	0.902023	0.761509	0.333016	0.743933	0.852598
cul-1	WBGene00000836	-0.4549	0.316439	-0.351054	0.557749	0.236883	0.937697
cul-2	WBGene00000837	-0.66297	0.26263	-0.621192	0.227081	0.172958	0.961986
cul-3	WBGene00000838	-0.661004	0.267355	-1.09549	0.128754	-0.298651	0.937697
cul-4	WBGene00000839	-0.15287	0.771215	-0.209602	0.657552	0.0799331	0.992066
cul-5	WBGene00000840	-0.527098	0.2734	0.209331	0.621055	0.864078	0.377953
cul-6	WBGene00000841	0.975901	0.417692	0.434378	0.54044	-0.442355	0.926931
cup-14	WBGene00013093	-0.873886	0.141641	-0.341302	0.445965	0.668257	0.621505
cup-15	WBGene00009627	-0.613011	0.615669	-0.202379	0.733056	0.537757	0.887725
cup-2	WBGene00000843	0.517985	0.123219	0.884856	0.0195532	0.484765	0.650929
cup-4	WBGene00000845	1.92665	0.0986993	-0.0208326	0.981456	-1.81476	0.310923
cup-5	WBGene00000846	-1.95733	0.122109	-0.233793	0.691703	1.85265	0.282485
cus-2	WBGene00022025	0.510635	0.402111	-0.188	0.788299	-0.56771	0.816534
cut-2	WBGene00009983	0.76305	0.817099	2.46684	0.277022	1.76341	0.896174
cut-4	WBGene00008482	1.99226	0.267355	2.63144	0.0400235	0.744569	0.932149
cutc-1	WBGene00022702	-0.511562	0.63134	-0.649209	0.233033	8.79132e-05	0.999972
cutl-16	WBGene00019426	0.897695	0.611959	-0.229794	0.879825	-1.05052	0.86999
cutl-18	WBGene00009830	2.49883	0.175908	1.91134	0.117519	-0.496814	0.960269
cutl-23	WBGene00021343	0.394943	0.848987	1.17118	0.439866	0.86541	0.926931
cux-7	WBGene00000854	0.0822361	0.900825	-0.911053	0.182282	-0.859706	0.649316
cwc-15	WBGene00011687	-0.0803201	0.917202	-0.385131	0.575323	-0.165851	0.974735
cwn-1	WBGene00000857	1.18218	0.36589	0.412996	0.596711	-0.670427	0.878277
cya-1	WBGene00000863	-1.50177	0.147476	-0.603932	0.449911	1.0444	0.714376
cyb-1	WBGene00000865	-1.33075	0.301198	-0.876147	0.338524	0.60408	0.909879
cyb-2.1	WBGene00000866	-3.91685	0.182096	-3.34643	0.175372	0.745181	0.977363
cyb-2.2	WBGene00000867	-4.05278	0.182838	-3.71533	0.103455	0.480192	0.992066
cyb-3	WBGene00000868	-2.64224	0.206232	-1.61776	0.232391	1.17645	0.865406
cyc-1	WBGene00000869	0.00313962	0.995532	-0.362138	0.120648	-0.250175	0.852748
cyc-2.1	WBGene00017121	0.0926637	0.879537	-0.476113	0.103595	-0.457685	0.688331
cyc-2.2	WBGene00013854	1.35012	0.25624	1.32236	0.060888	0.11947	0.997022
cye-1	WBGene00000871	-1.52085	0.147258	-1.58608	0.0557966	0.0802966	0.999972
cyh-1	WBGene00021714	0.649115	0.366316	0.424681	0.382706	-0.0926403	0.992066
cyk-1	WBGene00000872	0.0658826	0.885736	0.153622	0.777564	0.220668	0.931308
cyk-3	WBGene00000874	0.304119	0.426627	-0.771953	0.134879	-0.945782	0.380885
cyk-4	WBGene00000875	-1.0592	0.192996	-0.717553	0.266028	0.483276	0.878277
cyk-7	WBGene00015591	-1.21496	0.246669	-0.285075	0.648698	1.0728	0.591179
cyl-1	WBGene00000876	-0.033293	0.964017	-0.54874	0.369888	-0.381919	0.892121
cyld-1	WBGene00009594	-0.214571	0.639781	-0.301281	0.326931	0.0395212	0.99878
cyn-1	WBGene00000877	-0.0349212	0.945692	-0.233672	0.534529	-0.0765064	0.984831
cyn-10	WBGene00000886	0.788112	0.53034	0.218788	0.802063	-0.436484	0.935871
cyn-11	WBGene00000887	-0.207721	0.855827	0.0830493	0.92422	0.408734	0.922456
cyn-12	WBGene00000888	-0.253424	0.693171	0.287097	0.593742	0.678325	0.714883
cyn-13	WBGene00000889	0.527823	0.289098	0.00877759	0.990838	-0.388491	0.878277
cyn-15	WBGene00000891	-0.210404	0.693543	-0.27369	0.491259	0.0667645	0.992066
cyn-16	WBGene00000892	0.206492	0.70148	-0.19273	0.788165	-0.27184	0.933811
cyn-17	WBGene00000893	2.71009	0.2595	2.26394	0.205347	-0.384235	0.992066
cyn-2	WBGene00000878	0.527875	0.465005	1.11996	0.147355	0.720344	0.831501
cyn-3	WBGene00000879	0.455377	0.203984	-0.345311	0.367362	-0.684172	0.395421
cyn-4	WBGene00000880	-0.239216	0.746157	-0.123162	0.824296	0.25244	0.935871
cyn-5	WBGene00000881	0.44686	0.56418	0.666406	0.246976	0.315147	0.933355
cyn-6	WBGene00000882	1.34062	0.500793	0.558034	0.704031	-0.726419	0.939566
cyn-7	WBGene00000883	0.240938	0.464054	-0.6409	0.148105	-0.755145	0.426139
cyn-8	WBGene00000884	0.449655	0.49204	-0.562772	0.58092	-0.889901	0.787609
cyn-9	WBGene00000885	0.282194	0.721589	-0.851741	0.21049	-0.989741	0.642183
cyp-13A2	WBGene00011676	-1.42137	0.439649	-3.03449	0.0583249	-1.53214	0.816534
cyp-13A5	WBGene00011672	-0.0715007	0.951583	-1.18122	0.0584431	-1.01637	0.645882
cyp-14A5	WBGene00000373	0.881558	0.494071	2.38889	0.0154762	1.58626	0.640957
cyp-25A2	WBGene00007964	0.35185	0.630963	-0.876745	0.175441	-1.11515	0.507332
cyp-29A2	WBGene00011830	1.37824	0.167255	-0.0477907	0.947947	-1.3175	0.407229
cyp-31A2	WBGene00010354	-1.94136	0.271119	-2.8023	0.117825	-0.71645	0.943248
cyp-31A3	WBGene00021200	-1.10103	0.492444	-2.35085	0.097439	-1.09163	0.870325
cyp-31A5	WBGene00013381	-2.25373	0.23813	-2.98824	0.0839226	-0.602658	0.955314
cyp-32A1	WBGene00016147	-1.53561	0.265102	-0.167583	0.903226	1.47526	0.724511
cyp-33A1	WBGene00015709	0.243243	0.793268	-0.198606	0.787392	-0.339728	0.933355
cyp-33C7	WBGene00018260	0.565419	0.741856	0.295973	0.758022	-0.183128	0.992066
cyp-33C8	WBGene00019967	-0.610074	0.627095	-0.618214	0.47016	0.0899289	0.999972
cyp-33C9	WBGene00016860	0.12512	0.916615	0.987256	0.16667	0.977027	0.745432
cyp-33E1	WBGene00016768	1.19398	0.394666	0.0402241	0.956804	-1.04839	0.724379
cyp-34A4	WBGene00020386	2.19495	0.0214446	2.79276	0.00015208	0.728371	0.818601
cyp-34A8	WBGene00015043	-1.72198	0.0463815	-1.17517	0.186371	0.671912	0.874111
cyp-34A9	WBGene00015044	2.41327	0.025037	2.55034	2.04897e-05	0.254923	0.958106
cyp-35A2	WBGene00015400	0.997126	0.265869	0.187353	0.707299	-0.678787	0.775277
cyp-35A3	WBGene00019565	1.22069	0.214784	0.9481	0.189371	-0.149167	0.99156
cyp-35A5	WBGene00019473	1.42548	0.174126	1.09629	0.194889	-0.18942	0.987489
cyp-35C1	WBGene00007362	1.78375	0.0344522	0.987732	0.0797542	-0.673396	0.785955
cyp-36A1	WBGene00007913	0.101608	0.919405	-1.77087	0.0424003	-1.76563	0.354768
cyp-37A1	WBGene00008499	0.857362	0.442347	1.48625	0.0698699	0.737203	0.866182
cyp-43A1	WBGene00017108	0.452254	0.509193	0.621887	0.10586	0.279156	0.912736
cyp-44A1	WBGene00000375	-1.08073	0.265174	-0.625707	0.254633	0.587377	0.847393
cysl-1	WBGene00007653	0.340898	0.680386	0.00515461	0.993834	-0.222935	0.957887
cysl-2	WBGene00010759	-0.617588	0.404901	-0.10564	0.899162	0.607838	0.825797
cysl-3	WBGene00019962	0.127549	0.889722	-0.0971596	0.91435	-0.104352	0.994521
cytb-5.1	WBGene00007848	0.686395	0.289735	-0.144066	0.828179	-0.721547	0.702134
cytb-5.2	WBGene00020931	0.690948	0.270068	-0.057417	0.982603	-0.622585	0.631312
cyy-1	WBGene00022697	-0.382696	0.779578	-1.36211	0.0350565	-0.839984	0.816534
czw-1	WBGene00017643	-0.521778	0.490458	-0.770862	0.310123	-0.107582	0.995083
D1007.10	WBGene00017007	-1.63589	0.133365	-0.279009	0.74345	1.47794	0.520214
D1007.15	WBGene00017010	-1.62284	0.199017	-0.859562	0.356825	0.898728	0.825431
D1007.4	WBGene00017002	-5.52858	0.212501	-0.327683	0.794958	5.13734	0.390994
D1007.5	WBGene00017003	-0.258492	0.844873	-0.091844	0.915188	0.310777	0.957247
D1007.8	WBGene00017005	-0.199029	0.824178	0.326313	0.647486	0.65162	0.796917
D1014.4	WBGene00017017	-0.0615034	0.951086	-0.89051	0.226853	-0.684954	0.826222
D1022.4	WBGene00017023	-0.027714	0.974091	-0.560232	0.120981	-0.414079	0.831501
D1022.9	WBGene00044300	0.0230789	0.98774	1.58205	0.198362	1.67883	0.722525
D1025.10	WBGene00044134	0.029041	0.980506	-0.217734	0.859858	-0.142451	0.992168
D1037.1	WBGene00017025	-0.271904	0.596137	-0.430578	0.510663	-0.0235948	0.999972
D1043.1	WBGene00008361	-0.726928	0.434313	-1.72334	0.0344311	-0.8512	0.789041
D1044.1	WBGene00017027	1.64082	0.201433	1.60051	0.0117651	0.0680169	0.999972
D1044.6	WBGene00017031	-0.517812	0.533196	-1.26295	0.16255	-0.593648	0.884681
D1046.2	WBGene00008363	-2.15292	0.114412	-1.19628	0.112667	1.09457	0.746267
D1054.1	WBGene00008370	-0.452389	0.679895	-0.138692	0.887795	0.428877	0.961986
D1054.10	WBGene00008377	-2.03606	0.418616	-2.64822	0.154931	-0.464408	0.980051
D1054.3	WBGene00008371	0.115879	0.911232	-0.127995	0.883444	-0.103887	0.996284
D1054.5	WBGene00008372	-0.0221026	0.984251	-0.816703	0.339021	-0.641499	0.855614
D1054.8	WBGene00008375	0.309618	0.762577	-0.421901	0.375354	-0.613497	0.81305
D1069.3	WBGene00017037	-0.60666	0.401745	-0.593608	0.352587	0.152915	0.980051
D1081.7	WBGene00008385	-1.75186	0.247836	-0.915576	0.322864	0.989561	0.834036
D1086.10	WBGene00044080	1.12699	0.196813	-0.144041	0.919576	-1.13799	0.761985
D1086.11	WBGene00044081	-1.21257	0.534681	-1.27812	0.368684	0.0863943	0.999972
D1086.12	WBGene00044082	1.58773	0.0771812	-0.720457	0.379366	-2.18862	0.20586
D1086.17	WBGene00045355	-0.441468	0.821331	0.427179	0.529188	0.984417	0.836426
D1086.3	WBGene00008390	2.30558	0.00163086	2.01641	0.000322709	-0.188827	0.958106
D1086.5	WBGene00008392	1.06875	0.288836	0.41889	0.600455	-0.531797	0.899237
D1086.6	WBGene00008393	-1.14302	0.536084	-2.23794	0.133893	-0.947782	0.909062
D1086.7	WBGene00008394	0.60565	0.709642	-0.967904	0.410936	-1.44437	0.780121
D2005.3	WBGene00008398	0.495708	0.433019	0.724761	0.098789	0.34862	0.88518
D2005.4	WBGene00008399	-0.661728	0.244025	-0.190637	0.75309	0.607435	0.755799
D2005.7	WBGene00086551	-0.848641	0.448723	-0.516886	0.544537	0.467477	0.926608
D2013.6	WBGene00008404	0.351841	0.524558	0.3124	0.533322	0.0784409	0.992066
D2023.4	WBGene00008408	0.0672525	0.942898	0.0376815	0.963726	0.102117	0.992066
D2023.6	WBGene00008410	-1.24113	0.109619	-0.0921426	0.900056	1.279	0.351463
D2024.5	WBGene00017053	-0.259008	0.810564	-0.232178	0.720167	0.158937	0.992066
D2030.2	WBGene00008412	-0.102524	0.807572	0.533654	0.0469764	0.752142	0.210742
D2030.3	WBGene00008413	-0.776131	0.334392	-0.343794	0.42783	0.572527	0.802918
D2030.4	WBGene00008414	0.478051	0.480319	0.146005	0.699963	-0.208915	0.933355
D2030.7	WBGene00008417	-1.3593	0.305094	-0.206616	0.79426	1.30287	0.64299
D2030.8	WBGene00008418	-1.16006	0.390997	-0.240807	0.707674	1.057	0.740979
D2045.2	WBGene00008422	0.0637555	0.904346	-0.32033	0.29859	-0.265224	0.866599
D2045.8	WBGene00008425	1.75466	0.268251	1.73067	0.0981375	0.0850784	0.999972
D2045.9	WBGene00008426	0.70049	0.693171	0.894729	0.458679	0.278375	0.990539
D2092.4	WBGene00017065	0.744797	0.453984	0.170938	0.863667	-0.481469	0.915957
D2096.12	WBGene00017079	-1.16287	0.207845	-0.986871	0.240347	0.310846	0.95524
D2096.7	WBGene00017074	0.769346	0.528889	-0.722163	0.274244	-1.36196	0.589559
daam-1	WBGene00018976	0.366181	0.840438	1.68211	0.125401	1.40716	0.782908
dab-1	WBGene00000894	-0.816956	0.184781	0.664994	0.0236598	1.60995	0.0234971
dad-1	WBGene00000896	0.268024	0.737901	0.428894	0.132719	0.287386	0.905122
daf-1	WBGene00000897	-1.07209	0.227355	-1.61183	0.0749284	-0.426454	0.920328
daf-12	WBGene00000908	0.51287	0.639394	-0.285565	0.801218	-0.6925	0.878277
daf-14	WBGene00000910	0.672026	0.356439	0.242311	0.683682	-0.315417	0.921004
daf-15	WBGene00000911	-0.444226	0.379101	-0.95452	0.046745	-0.374726	0.857283
daf-16	WBGene00000912	-0.406996	0.276949	-0.0703938	0.890033	0.459854	0.683678
daf-18	WBGene00000913	-2.20152	0.205258	-2.91943	0.141813	-0.561699	0.960511
daf-19	WBGene00000914	-0.404241	0.630963	-0.88658	0.333344	-0.338988	0.98763
daf-2	WBGene00000898	-0.560174	0.282462	-0.935154	0.0905869	-0.254887	0.932149
daf-22	WBGene00013284	1.12781	0.260728	1.12996	0.0309027	0.110975	0.992168
daf-25	WBGene00000917	-0.13157	0.894317	0.0671774	0.929137	0.325654	0.931308
daf-3	WBGene00000899	-0.141504	0.743587	-0.366999	0.385776	-0.094664	0.999972
daf-31	WBGene00000923	0.902587	0.0434196	0.76594	0.0837554	-0.00658074	0.999972
daf-36	WBGene00007536	-0.921787	0.457575	-2.61145	0.00471271	-1.5544	0.547664
daf-4	WBGene00000900	-0.307792	0.7075	-0.842286	0.278289	-0.419867	0.915356
daf-41	WBGene00022599	0.653334	0.378702	-0.13603	0.814369	-0.664006	0.759627
daf-5	WBGene00000901	0.160143	0.875652	0.556446	0.386464	0.499083	0.886364
daf-7	WBGene00000903	0.948537	0.538246	0.136387	0.914036	-0.734329	0.896155
daf-8	WBGene00000904	0.49529	0.510383	-0.480141	0.299126	-0.872849	0.578138
dagl-2	WBGene00018364	0.427238	0.477418	-1.55596	0.0328254	-1.84298	0.169216
damt-1	WBGene00015939	-2.45782	0.0935135	0.0671008	0.963068	2.62851	0.279677
dao-3	WBGene00000929	1.64153	0.0524289	1.84752	0.00568222	0.32077	0.935871
dao-5	WBGene00000931	-0.421843	0.190355	-0.673476	0.0778775	-0.122675	0.953884
dap-3	WBGene00000933	-0.300599	0.488911	-0.209994	0.593897	0.216888	0.90455
dapk-1	WBGene00003400	-0.0470749	0.974238	0.267267	0.746665	0.4083	0.939566
dars-1	WBGene00001094	0.163113	0.643994	0.173468	0.565694	0.132133	0.935825
dars-2	WBGene00001095	-0.00267326	0.997268	-0.228188	0.614514	-0.095804	0.992066
daz-1	WBGene00000935	-1.41596	0.217378	-0.863931	0.097234	0.704792	0.816534
dbn-1	WBGene00010664	0.138043	0.817425	0.268191	0.310514	0.246703	0.891729
dbr-1	WBGene00000937	-0.477164	0.452815	-1.21324	0.0445677	-0.605017	0.795592
dbt-1	WBGene00014054	-0.175244	0.647585	-0.216366	0.540713	0.0798799	0.978514
DC2.5	WBGene00017082	-1.49166	0.223524	-1.72831	0.0114447	-0.137868	0.992066
dcaf-1	WBGene00014243	-0.00997716	0.985875	-0.755519	0.106174	-0.608464	0.667891
dcap-1	WBGene00021929	-0.717738	0.393617	-0.826405	0.254505	0.0291493	0.999972
dcap-2	WBGene00003582	-0.0688096	0.926873	-0.178046	0.762268	0.0186232	0.999972
dcar-1	WBGene00007395	0.182365	0.838464	0.24945	0.700887	0.166062	0.979079
dcn-1	WBGene00010428	-0.525941	0.395508	-0.31013	0.547792	0.340942	0.892121
dcp-66	WBGene00000938	0.600694	0.11873	-0.012144	0.980023	-0.491386	0.595899
dcr-1	WBGene00000939	-0.408632	0.465772	-0.98637	0.141839	-0.438692	0.878947
dcs-1	WBGene00000940	0.129648	0.868162	0.341753	0.286298	0.342508	0.870346
dct-1	WBGene00015776	-0.572914	0.656626	0.84985	0.172124	1.53901	0.493897
dct-11	WBGene00021060	-0.687805	0.506444	0.842268	0.165932	1.64895	0.365797
dct-16	WBGene00012615	0.993017	0.0252297	-0.241146	0.681347	-1.10458	0.304898
dct-17	WBGene00009431	1.9199	0.191118	2.00237	0.0238721	0.182691	0.992066
dct-18	WBGene00010266	-0.161734	0.917205	0.360283	0.788492	0.616759	0.928199
dct-6	WBGene00017773	0.920038	0.35702	1.67567	0.0480807	0.856329	0.825431
ddb-1	WBGene00010890	0.165206	0.656626	-0.907362	0.0297665	-0.941581	0.230566
ddi-1	WBGene00015308	-0.309023	0.749224	0.0275456	0.967185	0.471973	0.87267
ddl-1	WBGene00019125	-0.472899	0.76253	-0.0960675	0.944702	0.517302	0.935871
ddl-2	WBGene00013000	-0.371379	0.563464	-1.26293	0.0810281	-0.736564	0.763886
ddl-3	WBGene00013217	-0.277253	0.463545	-0.489347	0.283538	-0.085119	0.985613
ddo-1	WBGene00008127	-0.262203	0.875652	-0.693153	0.420401	-0.325593	0.963912
ddo-2	WBGene00017565	-1.69626	0.0195434	-1.90505	0.000212115	-0.0899032	0.992066
ddo-3	WBGene00017648	-0.709435	0.671869	-0.757041	0.54171	0.0984484	0.999972
ddp-1	WBGene00000941	0.433711	0.331758	-0.0227341	0.973461	-0.335966	0.862016
ddr-1	WBGene00016104	-0.215135	0.866104	0.673947	0.501054	0.997931	0.816534
ddx-15	WBGene00018967	-0.430751	0.267856	-0.95035	0.0149975	-0.386265	0.771147
ddx-17	WBGene00010260	0.154209	0.769608	-1.34492	0.000329513	-1.36082	0.0456568
ddx-19	WBGene00011580	-0.305112	0.420533	-0.747753	0.0519937	-0.310286	0.841971
ddx-23	WBGene00017162	0.701338	0.118329	-0.685288	0.237092	-1.25655	0.28135
ddx-27	WBGene00022148	0.38059	0.355036	0.0254136	0.956397	-0.22415	0.887393
ddx-35	WBGene00022056	-1.00682	0.16398	-0.503699	0.317452	0.635917	0.740885
ddx-52	WBGene00011032	-0.307236	0.572265	-0.80773	0.0998091	-0.358855	0.873874
deb-1	WBGene00000942	0.57733	0.480592	-0.0340237	0.971463	-0.510584	0.87523
decr-1.2	WBGene00012177	-2.60338	0.280197	0.928032	0.284369	3.62763	0.282485
decr-1.3	WBGene00011467	-0.0778591	0.961169	1.9821	0.0631476	2.17935	0.482686
del-10	WBGene00020897	0.0291625	0.984302	-0.97911	0.353074	-0.902634	0.841971
del-6	WBGene00011891	-1.52716	0.0808118	-3.27345	0.000490436	-1.65057	0.323082
denn-4	WBGene00018681	-0.0789391	0.845649	-1.2252	0.048976	-1.01514	0.418097
dep-1	WBGene00009717	0.956798	0.464054	0.269668	0.814248	-0.600954	0.917448
deps-1	WBGene00022034	-2.11072	0.107428	-0.257908	0.758022	1.99761	0.323779
des-2	WBGene00000955	0.370555	0.805973	-0.813481	0.446554	-1.06627	0.825797
dex-1	WBGene00017028	0.37351	0.844861	1.61489	0.172535	1.31729	0.83414
dgat-2	WBGene00010296	-0.176315	0.868758	0.243498	0.731058	0.5252	0.878277
dgk-1	WBGene00000958	0.255865	0.904047	-0.428606	0.760776	-0.585998	0.945698
dgk-2	WBGene00000959	0.867414	0.439689	0.749207	0.2768	-0.0179797	0.999972
dgk-4	WBGene00006483	-0.781515	0.18804	-1.97631	0.0199408	-1.05849	0.580435
dgk-5	WBGene00019428	0.0798362	0.954462	-0.0918791	0.953328	-0.0544184	0.999972
dgn-1	WBGene00000961	0.832712	0.426051	0.99233	0.148686	0.2494	0.969291
dgtr-1	WBGene00020910	-2.08188	0.282587	-2.68004	0.189685	-0.480929	0.973948
DH11.2	WBGene00008436	-1.52162	0.341238	-1.03742	0.205593	0.581051	0.920328
DH11.5	WBGene00008438	0.294586	0.834843	0.193893	0.836766	-0.0101628	0.999972
dhc-1	WBGene00000962	-0.134606	0.739413	-0.671314	0.0782773	-0.414157	0.75123
dhfr-1	WBGene00007974	-0.028761	0.981511	0.233525	0.693301	0.394244	0.915356
dhhc-1	WBGene00008606	-0.0332886	0.978453	-0.156083	0.922984	-0.00196564	0.999972
dhhc-10	WBGene00019344	-0.20142	0.884355	0.268225	0.781464	0.572155	0.908967
dhhc-14	WBGene00044071	-0.0163397	0.987569	1.06456	0.0522062	1.18539	0.509149
dhhc-3	WBGene00018009	-1.10265	0.240276	-0.889439	0.217312	0.36334	0.933811
dhhc-4	WBGene00014075	-0.46229	0.478471	-0.488796	0.339057	0.076058	0.995572
dhhc-6	WBGene00010892	-1.45139	0.113693	0.205826	0.717846	1.7878	0.173756
dhhc-7	WBGene00007637	-0.441153	0.611437	-0.32131	0.701293	0.25271	0.961588
dhhc-8	WBGene00012718	-1.12923	0.0522777	-0.955059	0.0792731	0.30383	0.909879
dhod-1	WBGene00020932	0.0374553	0.924927	-0.382076	0.280155	-0.293046	0.83092
dhp-1	WBGene00000963	-0.248141	0.838951	-0.202619	0.674795	0.151156	0.984831
[truncated: 6,942 more rows]

## Sheet: rpl-33vsControl
gene_symb	WormBaseID	RNA_logFC	RNA_Padj	Ribo_logFC	Ribo_Padj	TE_logFC	TE_Padj
aagr-1	WBGene00017071	1.10142	0.120408	1.69092	5.38374e-05	0.685941	0.453855
aagr-2	WBGene00019895	-0.170588	0.840178	0.0396498	0.966364	0.29878	0.910355
aagr-3	WBGene00009583	0.0797957	0.919328	-0.287966	0.29535	-0.276385	0.806672
aagr-4	WBGene00018682	1.50532	0.489446	1.89443	0.12903	0.435946	0.954093
aak-1	WBGene00019801	0.383075	0.554447	-0.103007	0.851662	-0.374771	0.812369
aak-2	WBGene00020142	0.476125	0.628746	0.347075	0.503087	-0.0526017	0.993656
aakb-1	WBGene00010115	1.34705	0.234336	1.08816	0.0661203	-0.172537	0.965161
aakb-2	WBGene00012928	-0.123116	0.868028	0.0969728	0.791878	0.320786	0.796855
aakg-1	WBGene00013732	0.133033	0.787953	-0.806082	0.115284	-0.838482	0.370992
aakg-2	WBGene00020633	0.232286	0.809518	0.0988303	0.883976	-0.0444475	0.993656
aakg-4	WBGene00020135	1.14356	0.442005	-0.00221355	0.997237	-1.0354	0.57566
aakg-5	WBGene00011276	-0.478334	0.635288	-0.103385	0.985744	0.482978	0.802296
aap-1	WBGene00000001	-0.456066	0.680584	-1.02917	0.312407	-0.453419	0.905428
aars-1	WBGene00000196	-0.62548	0.378721	-1.64534	0.00371908	-0.917561	0.361101
aars-2	WBGene00000197	0.463489	0.332275	0.672171	0.0165676	0.305712	0.699725
aass-1	WBGene00019819	-1.616	0.0112253	-0.848139	0.0791609	0.853805	0.381209
aat-2	WBGene00000003	0.0429448	0.98574	-0.275307	0.811927	-0.249185	0.969633
aat-3	WBGene00000004	-0.894021	0.501442	-0.835219	0.271297	0.130631	0.980046
aat-4	WBGene00000005	-1.83013	0.477006	0.406889	0.577442	2.30706	0.356506
aat-5	WBGene00000006	-0.244293	0.916612	-0.000760039	0.999561	0.307383	0.957611
aat-6	WBGene00000007	1.43078	0.27997	0.500063	0.600537	-0.84698	0.776731
aat-9	WBGene00000010	-0.0715563	0.928426	0.135796	0.789991	0.305004	0.820896
abce-1	WBGene00012714	-0.0205307	0.978058	-0.531421	0.0844932	-0.411552	0.666883
abcf-1	WBGene00006512	-0.0570241	0.89217	-0.324351	0.46019	-0.161648	0.915334
abcf-2	WBGene00012097	0.136339	0.74093	-1.44598	0.0166915	-1.47669	0.0743488
abcf-3	WBGene00018339	0.0512844	0.90653	-0.730867	0.0357931	-0.67761	0.216052
abhd-11.2	WBGene00011029	-0.908004	0.318101	-0.510341	0.421068	0.510564	0.805598
abhd-12	WBGene00022393	0.0754629	0.917737	-0.440297	0.189923	-0.410483	0.69923
abhd-3.1	WBGene00013358	-0.300056	0.630566	-0.362624	0.531377	0.0279848	0.997977
abhd-3.2	WBGene00016644	-2.02763	0.0495497	-1.77745	0.0830883	0.349396	0.930694
abhd-5.2	WBGene00016507	-0.28669	0.725876	0.764887	0.0846269	1.13308	0.253583
abi-1	WBGene00015146	-0.862513	0.569023	-1.11258	0.2317	-0.124511	0.987304
abl-1	WBGene00000018	0.417959	0.595319	-0.290586	0.683088	-0.61944	0.733227
abt-1	WBGene00000019	1.42371	0.403212	-1.00838	0.392284	-2.32142	0.366064
abt-2	WBGene00000020	-0.0279619	0.984347	-0.0398807	0.968844	0.0526692	0.996446
abt-4	WBGene00000022	-1.44723	0.379338	-1.30554	0.123251	0.213014	0.966818
abt-5	WBGene00000023	2.33807	0.141421	0.0056304	0.997237	-2.22871	0.40131
abtm-1	WBGene00022281	-0.748409	0.137053	-0.407656	0.254762	0.433234	0.636013
abts-1	WBGene00009920	-0.0979716	0.840346	-0.048394	0.943346	0.132219	0.95775
abts-3	WBGene00019018	-0.0903369	0.964897	-0.471576	0.53519	-0.317884	0.943682
abts-4	WBGene00019844	0.331213	0.783788	1.09907	0.0277637	0.848264	0.590438
abu-11	WBGene00000034	2.96935	0.282302	-0.140933	0.958966	-3.06877	0.55097
abu-12	WBGene00004127	2.98912	0.30585	3.16896	0.0778268	0.249487	0.987304
abu-13	WBGene00004133	2.79885	0.392529	3.28612	0.112394	0.533208	0.966818
abu-14	WBGene00004174	2.866	0.372372	1.37449	0.545216	-1.47849	0.865825
AC3.5	WBGene00007071	-0.0426386	0.968933	0.494415	0.294645	0.612144	0.71236
acaa-2	WBGene00009952	-0.385994	0.564787	0.0103951	0.981926	0.482561	0.6095
acbp-1	WBGene00016655	0.0175285	0.984679	0.604582	0.12847	0.680542	0.517612
acbp-5	WBGene00011731	-0.131341	0.927663	0.0914126	0.928906	0.341345	0.927998
acd-2	WBGene00016066	-1.76893	0.383893	-1.48346	0.229274	0.382273	0.954093
acd-5	WBGene00020903	1.13682	0.397634	1.28327	0.0661118	0.224146	0.9556
acdh-1	WBGene00016943	-5.52809	0.000263663	-5.9218	4.837e-08	-0.308066	0.895888
acdh-10	WBGene00020366	0.525986	0.604475	1.54441	0.00042869	1.09278	0.346416
acdh-11	WBGene00012860	0.313351	0.613241	0.480613	0.08606	0.257733	0.818354
acdh-12	WBGene00017125	0.327046	0.394716	0.476359	0.298612	0.255427	0.865397
acdh-13	WBGene00001566	-0.715151	0.239218	-0.925449	0.0629372	-0.10406	0.966372
acdh-2	WBGene00015894	-5.42803	0.000139616	-4.38221	1.24716e-07	1.13657	0.590438
acdh-3	WBGene00019433	0.197854	0.625683	-0.0570285	0.883824	-0.154659	0.892725
acdh-4	WBGene00020419	1.53991	0.397728	-0.631137	0.558554	-2.06207	0.404445
acdh-5	WBGene00016491	0.919436	0.435868	-1.89559	0.155507	-2.70883	0.221463
acdh-7	WBGene00020812	0.624105	0.572321	1.31191	0.000503564	0.760117	0.576478
acdh-8	WBGene00019406	1.0713	0.347881	-1.15157	0.133172	-2.09804	0.166285
acdh-9	WBGene00017874	-0.909775	0.100781	-0.659799	0.136652	0.351014	0.796369
acds-10	WBGene00019599	-0.528435	0.667271	0.371874	0.388036	0.994959	0.467899
ace-1	WBGene00000035	0.351425	0.811889	-1.06186	0.304282	-1.33192	0.608002
ace-2	WBGene00000036	0.458785	0.746355	-1.02987	0.341877	-1.42143	0.565351
acer-1	WBGene00016630	-0.0849432	0.889524	-0.413369	0.139447	-0.238965	0.812724
acin-1	WBGene00016601	0.0315461	0.968933	-0.32246	0.544632	-0.248945	0.904354
acl-1	WBGene00010339	-1.51784	0.127946	-0.570895	0.246067	1.0346	0.388633
acl-11	WBGene00017888	-0.138643	0.893531	-0.212586	0.699044	0.0157905	0.999989
acl-12	WBGene00015295	0.189898	0.863791	-0.0913113	0.88194	-0.188955	0.947066
acl-14	WBGene00019465	0.127899	0.822419	0.202817	0.608779	0.164541	0.919495
acl-2	WBGene00011543	-0.147399	0.936935	0.0953907	0.881619	0.350469	0.919235
acl-3	WBGene00006491	-0.601047	0.534516	-1.06934	0.0784647	-0.353954	0.878574
acl-4	WBGene00018657	-0.592167	0.417213	-0.733886	0.274882	-0.0486154	0.99553
acl-5	WBGene00011106	-0.0374186	0.973784	0.78561	0.0397726	0.90415	0.434259
acl-6	WBGene00017261	-0.846878	0.311349	-1.34081	0.00406126	-0.38335	0.806888
acl-7	WBGene00012911	-0.88187	0.280522	-0.47253	0.335678	0.507635	0.727175
acl-8	WBGene00020264	-0.777393	0.414069	-0.912644	0.0960978	-0.0302394	0.997843
acl-9	WBGene00022646	-0.208194	0.718539	-0.0242073	0.949508	0.281554	0.783027
acly-1	WBGene00016995	-0.714145	0.404285	-0.181096	0.851129	0.636801	0.805598
acly-2	WBGene00007150	-0.907295	0.52588	-0.3046	0.782453	0.726486	0.834544
acn-1	WBGene00000039	1.49509	0.612676	2.77427	0.169774	1.31413	0.878574
aco-1	WBGene00000040	-1.01611	0.189359	-0.240412	0.474041	0.859011	0.296962
aco-2	WBGene00000041	0.114361	0.846324	0.0935391	0.77334	0.0671531	0.969182
acox-1.1	WBGene00008564	-0.37266	0.725763	0.437406	0.472539	0.893785	0.585628
acox-1.2	WBGene00008565	-0.272247	0.840312	0.893161	0.242543	1.26954	0.514791
acox-1.3	WBGene00008566	-2.53454	0.293882	-2.71394	0.114043	-0.0697046	0.999989
acox-1.4	WBGene00008567	0.371519	0.786991	1.63106	0.0299105	1.35165	0.46021
acox-1.5	WBGene00008167	-0.728687	0.773109	0.455065	0.702058	1.24726	0.775161
acox-1.6	WBGene00010336	2.21849	0.205328	2.01441	0.0502649	-0.121049	0.991541
acox-3	WBGene00019060	1.38471	0.141421	1.13369	0.0226684	-0.151899	0.959184
acp-2	WBGene00008802	1.65827	0.191008	0.781535	0.33161	-0.775669	0.779056
acp-5	WBGene00017427	-0.129642	0.942209	1.07159	0.145449	1.28905	0.549113
acp-6	WBGene00022245	-1.94127	0.174868	-1.35372	0.203383	0.692006	0.849073
acp-7	WBGene00022246	-1.84012	0.381577	-2.60789	0.0517933	-0.662804	0.916706
acs-1	WBGene00018488	-1.2747	0.00330493	-0.74672	0.0845774	0.630004	0.430935
acs-10	WBGene00007082	2.18894	0.13362	-0.168494	0.904438	-2.25288	0.336186
acs-11	WBGene00018269	-0.208088	0.622318	0.216496	0.465593	0.518496	0.388633
acs-12	WBGene00009106	0.580681	0.704963	0.580661	0.276314	0.0858808	0.990511
acs-13	WBGene00022037	-0.629425	0.563765	-0.612296	0.494416	0.130642	0.982237
acs-14	WBGene00008669	0.189294	0.832156	0.764195	0.0354912	0.660013	0.520698
acs-15	WBGene00019920	0.215008	0.881867	0.835107	0.273117	0.714758	0.783027
acs-16	WBGene00018579	0.571441	0.755785	0.855095	0.390935	0.347432	0.951319
acs-17	WBGene00016716	0.258611	0.793344	0.163394	0.774715	-0.0257242	0.998952
acs-18	WBGene00011173	1.18483	0.36676	-2.27442	0.0361074	-3.35001	0.0659393
acs-19	WBGene00007969	-0.284763	0.679391	0.532504	0.098795	0.921838	0.259401
acs-2	WBGene00009221	0.483717	0.799412	-1.56799	0.188547	-1.99408	0.48463
acs-20	WBGene00009218	1.80357	0.430187	1.95585	0.137948	0.214887	0.985647
acs-21	WBGene00016849	-0.0272477	0.985357	1.57235	0.0742479	1.67285	0.376667
acs-22	WBGene00017012	1.47814	0.271136	1.14286	0.0614251	-0.258804	0.946228
acs-3	WBGene00020343	-0.11037	0.926372	0.844354	0.0681474	1.038	0.387216
acs-4	WBGene00018152	-0.254154	0.585492	-1.02135	0.029005	-0.664941	0.450043
acs-5	WBGene00013575	-0.288489	0.759522	0.44551	0.200104	0.817026	0.432915
acs-6	WBGene00022849	1.43657	0.216355	-1.27759	0.201024	-2.60577	0.145507
acs-7	WBGene00007228	1.61967	0.141421	2.00416	0.000562544	0.486772	0.831178
acsd-1	WBGene00022104	-0.931237	0.45062	1.65925	0.0102081	2.67517	0.042541
act-2	WBGene00000064	-0.00193345	0.999079	0.126605	0.848332	0.240639	0.921026
act-4	WBGene00000066	0.534209	0.478896	0.663877	0.314709	0.211498	0.947497
act-5	WBGene00000067	-0.0263258	0.986021	0.977866	0.102696	1.08092	0.55097
actl-1	WBGene00015787	-0.413044	0.82865	1.05642	0.272044	1.57186	0.548452
acy-1	WBGene00000068	-0.220545	0.873035	-0.407716	0.59247	-0.111692	0.985322
acy-3	WBGene00000070	-0.200662	0.915466	0.283342	0.766465	0.553045	0.880238
acy-4	WBGene00000071	0.724736	0.53988	0.114343	0.85805	-0.524743	0.816872
ada-2	WBGene00017967	-0.516718	0.478636	-1.22337	0.116256	-0.591458	0.785305
adbp-1	WBGene00012157	-1.06079	0.299826	-0.555334	0.374445	0.611193	0.767622
add-1	WBGene00000072	1.47546	0.38357	0.321002	0.737522	-1.05314	0.711292
add-2	WBGene00000073	-0.331753	0.759542	-0.331827	0.408563	0.0882495	0.987117
adm-2	WBGene00000074	0.880964	0.392529	0.715752	0.141099	-0.0850137	0.985647
adm-4	WBGene00000075	-0.236831	0.845325	0.313861	0.710945	0.644253	0.80584
adpr-1	WBGene00044440	0.977308	0.107671	0.150992	0.767908	-0.722091	0.483192
adr-1	WBGene00000079	0.169132	0.726389	0.030005	0.938987	-0.0422978	0.985647
adr-2	WBGene00000080	-0.587917	0.522442	-0.541999	0.270272	0.163507	0.954093
ads-1	WBGene00000081	0.13478	0.919284	0.217579	0.648303	0.167244	0.955966
adsl-1	WBGene00011064	-0.453794	0.386794	0.0185197	0.96819	0.57556	0.436874
adss-1	WBGene00016509	-0.0958267	0.846324	-0.914072	0.0344887	-0.718801	0.343026
adt-1	WBGene00000082	2.1042	0.316528	0.726384	0.594175	-1.30023	0.778489
adt-2	WBGene00000083	0.397563	0.743742	-0.229044	0.657986	-0.551736	0.796369
adt-3	WBGene00020567	0.789197	0.597139	0.673411	0.432012	-0.0276889	0.999989
aex-1	WBGene00000084	-0.286941	0.789092	-0.720778	0.314775	-0.331715	0.900786
aex-3	WBGene00000086	0.172434	0.917668	-0.265213	0.746534	-0.351243	0.922199
aex-5	WBGene00000088	-0.352974	0.827391	0.4347	0.529506	0.875108	0.727257
afd-1	WBGene00021009	0.274195	0.654085	0.153601	0.624584	-0.0299809	0.993656
afmd-2	WBGene00012866	0.623219	0.616061	1.14575	0.0320692	0.61143	0.771741
age-1	WBGene00000090	-0.348844	0.74093	-1.22506	0.0761819	-0.757457	0.709655
agef-1	WBGene00012386	0.200002	0.677895	-0.202456	0.524326	-0.309454	0.727227
agl-1	WBGene00011050	0.164828	0.79148	0.0723735	0.90896	0.00502449	0.999989
ags-3	WBGene00000092	-0.247654	0.689306	0.252461	0.643952	0.591811	0.659947
agt-1	WBGene00000093	0.237111	0.846277	-1.05402	0.08606	-1.16683	0.440787
agt-2	WBGene00000094	-1.1796	0.445175	-0.798478	0.300175	0.511172	0.884852
agxt-1	WBGene00011767	0.859165	0.509745	1.36652	0.0259245	0.58741	0.817875
AH6.3	WBGene00007081	1.83304	0.342335	-0.847183	0.579899	-2.54836	0.418592
AH9.3	WBGene00014999	-0.68217	0.607634	0.178401	0.943346	0.940931	0.693828
aha-1	WBGene00000095	-0.643104	0.539426	-0.0119109	0.987592	0.718918	0.66082
ahcy-1	WBGene00019322	-1.8043	0.113712	-1.46509	0.00294588	0.419252	0.820479
aho-3	WBGene00045192	-0.905731	0.501442	-0.546322	0.344951	0.476599	0.857869
ahsa-1	WBGene00007235	0.109533	0.797926	-0.103209	0.78254	-0.108479	0.935735
ain-1	WBGene00015547	0.165243	0.904234	0.614112	0.272729	0.524021	0.821812
ain-2	WBGene00015007	0.132633	0.74093	-0.477895	0.354547	-0.509698	0.670977
aip-1	WBGene00000097	-0.950918	0.443114	3.14893	0.00241258	4.18173	0.0271736
aipl-1	WBGene00010685	-0.38091	0.674239	-0.936274	0.277139	-0.435762	0.885296
aipr-1	WBGene00016966	-0.775716	0.514666	0.315301	0.54125	1.20687	0.385406
air-1	WBGene00000098	-0.742668	0.496565	-0.817468	0.278566	0.0493968	0.996446
air-2	WBGene00000099	-0.884691	0.616267	-1.1419	0.169277	-0.1246	0.987549
ajm-1	WBGene00000100	1.12736	0.38759	1.01546	0.0616149	-0.036217	0.998952
aka-1	WBGene00000101	-0.310128	0.732296	-0.527596	0.317992	-0.103492	0.977306
akap-1	WBGene00016977	0.0182661	0.975548	-0.511145	0.0710127	-0.433259	0.537833
akir-1	WBGene00017088	-0.622913	0.543507	-0.301315	0.631785	0.442797	0.849073
akt-1	WBGene00000102	0.432512	0.442398	0.378191	0.116845	0.0540545	0.977853
akt-2	WBGene00000103	0.55927	0.648577	0.592218	0.204844	0.108028	0.979575
aldo-1	WBGene00011474	0.0742966	0.948919	0.247569	0.708031	0.24558	0.933968
aldo-2	WBGene00017166	-1.05101	0.0041526	-0.303295	0.444455	0.844689	0.201224
alfa-1	WBGene00017547	-0.201484	0.802863	-0.00449926	0.993616	0.308642	0.84863
alg-1	WBGene00000105	0.336361	0.7741	0.402368	0.453877	0.13747	0.968762
alg-2	WBGene00000106	-0.755808	0.45285	-0.352438	0.630316	0.507563	0.838297
alg-3	WBGene00011910	1.70375	0.263669	-0.0565956	0.968663	-1.64953	0.529776
alg-4	WBGene00006449	2.18967	0.114481	-0.0728589	0.9635	-2.15532	0.387412
alg-5	WBGene00011945	-0.978231	0.555175	-2.07741	0.0172973	-0.960782	0.74909
algn-1	WBGene00020820	-0.545197	0.495357	-0.205795	0.730894	0.445819	0.812724
algn-10	WBGene00007043	-0.182459	0.884081	-0.196121	0.693937	0.0781049	0.985647
algn-11	WBGene00015162	-0.0661148	0.920335	0.119493	0.729843	0.28883	0.799986
algn-12	WBGene00022629	-0.913	0.398151	-0.946092	0.291265	0.0803619	0.993405
algn-13	WBGene00011193	0.528654	0.642785	0.386466	0.482745	-0.0395094	0.996446
algn-14	WBGene00019725	-0.373874	0.728437	-0.523018	0.296115	-0.0479839	0.994494
algn-2	WBGene00017282	-0.580487	0.403562	-0.379264	0.454165	0.306652	0.861949
algn-3	WBGene00010720	0.0518884	0.949095	0.716077	0.069196	0.755619	0.416676
algn-5	WBGene00019276	0.121752	0.878058	0.107193	0.758449	0.0839083	0.967232
algn-6	WBGene00007435	-0.099189	0.948015	0.0239533	0.978009	0.236876	0.93938
algn-7	WBGene00013362	-0.385488	0.581874	0.0666857	0.846739	0.550218	0.491286
algn-8	WBGene00007464	-0.819399	0.408202	0.261784	0.650229	1.17186	0.365674
algn-9	WBGene00007556	-0.722285	0.479508	-0.409934	0.38839	0.421092	0.833628
alh-1	WBGene00000107	0.339755	0.46595	0.284748	0.217734	0.0438794	0.977752
alh-10	WBGene00000116	-0.49056	0.590062	-0.747195	0.0980088	-0.15737	0.951966
alh-11	WBGene00000117	0.14571	0.837478	0.341498	0.387706	0.288581	0.834034
alh-12	WBGene00000118	0.0952679	0.945713	0.822526	0.150485	0.808755	0.681636
alh-13	WBGene00011938	2.07993	0.279183	2.51091	0.0355888	0.497369	0.933358
alh-3	WBGene00000109	0.290216	0.711044	1.32004	0.00161476	1.10992	0.220435
alh-4	WBGene00000110	-0.200897	0.760886	0.0607487	0.893245	0.356346	0.774132
alh-5	WBGene00000111	0.379293	0.868028	1.18121	0.250224	0.885439	0.841814
alh-6	WBGene00000112	-0.516306	0.323756	-0.230346	0.522041	0.375942	0.701449
alh-7	WBGene00000113	0.189894	0.868028	0.74924	0.0751844	0.636907	0.679951
alh-8	WBGene00000114	-0.837685	0.21275	-1.42167	0.000159975	-0.494404	0.560344
alh-9	WBGene00000115	-1.20326	0.0747972	-0.42776	0.425024	0.868172	0.446057
alkb-1	WBGene00021783	-0.704674	0.403212	-1.3298	0.0471574	-0.53193	0.775161
alkb-7	WBGene00012920	-0.191116	0.917668	0.698823	0.342417	0.988502	0.699904
alkb-8	WBGene00007581	-0.203065	0.743125	-0.961624	0.0678362	-0.644725	0.57566
allo-1	WBGene00011292	-0.105981	0.861654	0.684195	0.0667243	0.888121	0.253935
alp-1	WBGene00001132	0.445275	0.74093	0.242386	0.823297	-0.132558	0.985698
alx-1	WBGene00007010	0.252269	0.636709	0.914612	0.00263514	0.75331	0.212121
aly-1	WBGene00000120	1.61567	0.0239859	2.15294	0.000322504	0.626877	0.683333
aly-2	WBGene00000121	-0.0841436	0.935274	0.445848	0.388259	0.649889	0.693828
aly-3	WBGene00000122	-0.235278	0.643032	0.100083	0.703381	0.444262	0.491286
ama-1	WBGene00000123	0.0641124	0.925735	-0.162779	0.723215	-0.123115	0.954093
aman-1	WBGene00018877	0.407475	0.570938	0.727175	0.131361	0.415417	0.805798
aman-2	WBGene00010284	-0.129895	0.76079	0.0441393	0.921845	0.269453	0.806472
aman-3	WBGene00018594	-0.38583	0.79898	-0.464494	0.664496	-0.00227407	0.999989
ampd-1	WBGene00016415	0.543394	0.575435	0.605625	0.165053	0.151987	0.957625
amph-1	WBGene00010272	0.222097	0.786282	0.84388	0.0208916	0.70963	0.449961
amt-4	WBGene00000136	-1.2729	0.44317	0.0799651	0.936894	1.43123	0.523758
amx-1	WBGene00000137	-0.738696	0.428413	-0.224122	0.792985	0.620748	0.71236
amx-2	WBGene00000138	0.271385	0.876319	-0.484424	0.594175	-0.67599	0.842199
anat-1	WBGene00015938	-0.917082	0.445175	-0.49116	0.481607	0.543964	0.834544
anc-1	WBGene00000140	-0.243764	0.797926	-0.477292	0.410093	-0.153532	0.96446
angl-1	WBGene00020955	-0.447889	0.648796	0.318282	0.535092	0.875806	0.514791
ani-1	WBGene00013038	-0.554058	0.541074	-1.33625	0.068721	-0.66247	0.753809
ani-2	WBGene00019608	-0.263944	0.840346	-2.01001	0.0212811	-1.61861	0.358729
ani-3	WBGene00012835	-0.654978	0.522442	-1.37861	0.0133389	-0.605318	0.736449
anmt-2	WBGene00018340	0.285383	0.789993	0.449547	0.492695	0.237111	0.943653
anmt-3	WBGene00011573	1.24388	0.242513	0.779847	0.312814	-0.391819	0.905697
anoh-2	WBGene00013326	0.16438	0.939547	-0.417389	0.743056	-0.510849	0.919446
anp-1	WBGene00011587	1.02233	0.158514	-0.874934	0.19751	-1.79949	0.14482
ant-1.1	WBGene00006439	-0.353841	0.470703	-0.656726	0.0208076	-0.204335	0.816542
ant-1.3	WBGene00010485	2.07893	0.137167	0.348253	0.794475	-1.63178	0.563112
ant-1.4	WBGene00020140	2.18394	0.170952	0.561456	0.689692	-1.52798	0.671656
aos-1	WBGene00000142	-0.122009	0.881323	-0.161279	0.748864	0.071315	0.983871
apa-2	WBGene00000161	0.191127	0.831178	0.506074	0.163286	0.394462	0.792872
apb-1	WBGene00000160	-0.0928071	0.846324	0.540958	0.0495861	0.729408	0.158912
apb-3	WBGene00000163	-0.222513	0.729722	-0.262919	0.587151	0.070284	0.98085
apc-10	WBGene00000144	-0.789306	0.529185	-0.335376	0.705424	0.567065	0.849491
apc-11	WBGene00000145	-0.178077	0.935503	-0.836065	0.401485	-0.554792	0.900786
apc-17	WBGene00007501	-0.00201407	0.999607	-2.06545	0.0463511	-1.95001	0.283421
apc-2	WBGene00000143	-0.0396093	0.975044	-1.3613	0.135864	-1.2055	0.579655
apd-3	WBGene00000162	-0.145722	0.86455	-0.133126	0.776193	0.120741	0.96446
ape-1	WBGene00000146	-0.0174635	0.980185	-0.622875	0.144372	-0.495819	0.684516
apg-1	WBGene00000158	-0.182674	0.654235	0.183612	0.480413	0.462617	0.397591
aph-1	WBGene00000147	-1.63805	0.407249	-0.46926	0.564995	1.26697	0.656701
aph-2	WBGene00000148	-0.342092	0.658644	-0.587719	0.3379	-0.143106	0.966016
apl-1	WBGene00000149	0.643666	0.609175	0.64504	0.305562	0.0689865	0.993656
apm-1	WBGene00000150	0.862948	0.453276	0.711591	0.409239	-0.0671798	0.99618
apm-3	WBGene00000164	-0.181964	0.879761	0.526391	0.343571	0.793657	0.630899
apn-1	WBGene00000151	-0.323439	0.790685	-0.586083	0.400304	-0.139711	0.974765
app-1	WBGene00000155	-0.483688	0.459428	0.0748757	0.833905	0.666393	0.412782
2024-04-01	WBGene00000156	-1.11082	0.40506	-2.33127	0.0217129	-1.09693	0.666883
aps-1	WBGene00000159	0.182251	0.816345	0.694968	0.074511	0.614195	0.571202
aps-2	WBGene00000157	0.492235	0.749971	0.62362	0.266568	0.227212	0.954093
aps-3	WBGene00000165	-0.281128	0.832599	0.427599	0.268211	0.81861	0.614135
aptf-2	WBGene00013383	-1.71566	0.615895	-6.47934	0.113139	-4.83248	0.681636
aptf-3	WBGene00009203	-0.68782	0.739879	-1.8831	0.278179	-1.06412	0.852479
apx-1	WBGene00000168	-0.813847	0.643032	-3.17545	0.0128568	-2.23179	0.410989
apy-1	WBGene00017244	-0.160672	0.914804	0.344657	0.551493	0.577051	0.805841
aqp-1	WBGene00000169	0.858374	0.359045	0.295079	0.576697	-0.471117	0.805598
aqp-10	WBGene00000178	0.348849	0.702915	1.01126	0.201271	0.7409	0.768557
aqp-11	WBGene00000179	-0.690358	0.393271	0.146808	0.858139	0.930624	0.28777
aqp-2	WBGene00000170	0.0430004	0.978898	0.115417	0.91986	0.127776	0.987117
aqp-4	WBGene00000172	-0.237409	0.926372	0.423991	0.683539	0.754653	0.865723
aqp-7	WBGene00000175	-1.41434	0.0233544	-0.91491	0.112713	0.581749	0.693828
aqp-8	WBGene00000176	-1.019	0.307357	-0.346315	0.507808	0.743281	0.624108
arc-1	WBGene00000180	0.294626	0.840346	0.390575	0.618775	0.177092	0.968721
arch-1	WBGene00016621	0.967942	0.475943	0.904999	0.191305	0.046976	0.998952
ard-1	WBGene00000181	-0.147519	0.75704	-0.1368	0.747118	0.114648	0.946635
arf-1.2	WBGene00000182	0.142754	0.818147	0.515245	0.0350764	0.466222	0.473626
arf-3	WBGene00000183	0.629113	0.175341	0.772993	0.00286009	0.235828	0.771741
arf-6	WBGene00000184	-0.0947776	0.91295	0.338889	0.34661	0.529258	0.601663
argk-1	WBGene00009706	0.493195	0.846653	1.0273	0.577124	0.623404	0.943741
ari-1.1	WBGene00016158	-0.0459433	0.945713	0.344671	0.241775	0.486396	0.538804
ari-1.2	WBGene00016157	-0.768772	0.578826	-0.684801	0.3431	0.203816	0.965931
ari-1.3	WBGene00016156	-0.563958	0.611472	0.0973967	0.889377	0.778731	0.677113
ari-1.4	WBGene00013538	-0.276998	0.88427	-0.35135	0.644774	0.0569179	0.996852
ari-2	WBGene00020462	-0.661123	0.374318	-0.423305	0.401485	0.351201	0.834544
arid-1	WBGene00044689	-0.509318	0.607634	-2.05243	0.0579583	-1.42447	0.492912
ark-1	WBGene00000186	-0.320052	0.489781	-0.345687	0.411118	0.0780217	0.968505
arl-1	WBGene00000187	0.603839	0.466562	0.567092	0.127925	0.0593002	0.987549
arl-5	WBGene00000189	-0.17286	0.917737	0.511926	0.413761	0.797495	0.729141
arl-8	WBGene00000192	-0.111801	0.901524	0.195363	0.717679	0.417275	0.815763
arle-14	WBGene00015145	-1.68181	0.426768	-0.577817	0.496148	1.22379	0.70917
arp-1	WBGene00013168	-0.018808	0.966579	0.284174	0.428346	0.406158	0.63621
arp-11	WBGene00016793	-0.352404	0.710613	-0.299415	0.552887	0.167012	0.954093
arp-6	WBGene00007434	-0.478494	0.656178	-0.540266	0.453132	0.0585969	0.995339
arr-1	WBGene00000195	0.66137	0.347881	0.367075	0.486129	-0.197651	0.912934
arrd-10	WBGene00010268	1.17666	0.404503	0.962452	0.135535	-0.127905	0.98085
arrd-13	WBGene00011054	-0.119177	0.896975	-0.826339	0.211457	-0.604214	0.746283
arrd-14	WBGene00011055	-1.85379	0.396799	-0.116656	0.939985	1.80212	0.618124
arrd-17	WBGene00011732	1.01307	0.397826	-0.693206	0.477974	-1.63259	0.387216
arrd-18	WBGene00018060	0.513526	0.74093	0.956786	0.417936	0.50952	0.915795
arrd-19	WBGene00018061	0.291531	0.860778	0.771686	0.28142	0.561597	0.851876
arrd-22	WBGene00020612	-0.112714	0.961562	0.938619	0.341887	1.11038	0.760589
arrd-25	WBGene00007296	0.0380348	0.97826	0.731017	0.18708	0.764355	0.706118
art-1	WBGene00000198	-0.590641	0.209965	0.0439132	0.883976	0.730417	0.115019
arx-1	WBGene00000199	0.140353	0.801304	0.0903056	0.833802	0.0397252	0.990511
arx-2	WBGene00000200	-0.466309	0.518916	-0.0741429	0.889377	0.501525	0.716211
arx-3	WBGene00000201	-0.505579	0.398291	-0.0402709	0.972594	0.568969	0.429223
arx-4	WBGene00021170	0.0582505	0.944118	0.351933	0.248315	0.391115	0.720044
arx-5	WBGene00000203	-0.846378	0.337858	0.301455	0.485315	1.26217	0.19643
arx-6	WBGene00000204	-0.980018	0.207873	-0.0970757	0.848124	0.984575	0.298603
arx-7	WBGene00000205	-0.537405	0.54232	0.497336	0.256814	1.14541	0.271341
asah-1	WBGene00010769	1.47131	0.0654106	2.21951	1.46358e-05	0.852449	0.430136
asah-2	WBGene00009192	1.43213	0.126472	1.01404	0.0841187	-0.311902	0.896934
asb-1	WBGene00000206	-0.0708401	0.925323	-0.565381	0.325447	-0.377819	0.839653
asb-2	WBGene00000207	0.11852	0.911208	0.320647	0.559341	0.283456	0.900786
ascc-1	WBGene00016019	-0.150816	0.817816	-0.570563	0.165833	-0.312669	0.816028
asd-1	WBGene00011279	-0.322002	0.780993	0.0525671	0.956641	0.487166	0.855588
asd-2	WBGene00006423	0.526755	0.674239	1.48433	0.0457319	1.03007	0.639112
asfl-1	WBGene00007277	-0.420076	0.785859	-1.25633	0.229669	-0.710424	0.84863
asg-1	WBGene00000209	-0.312122	0.553189	-0.257638	0.569017	0.161912	0.925482
asg-2	WBGene00000210	-0.38353	0.647852	0.595571	0.229669	1.06361	0.356506
ash-2	WBGene00012458	-0.494715	0.464133	-0.199953	0.544286	0.403449	0.715179
asm-1	WBGene00000211	-0.547075	0.624844	1.35394	0.0311641	1.9824	0.146946
asm-2	WBGene00000212	1.87735	0.0237821	2.08574	0.0311641	0.304871	0.935735
asna-1	WBGene00014025	0.0988239	0.847017	0.451635	0.135778	0.449579	0.511136
asns-1	WBGene00003816	1.62616	0.545362	-0.00997546	0.996888	-1.59919	0.794217
asns-2	WBGene00019730	-0.337811	0.605406	0.677769	0.00485421	1.10801	0.0476275
asp-1	WBGene00000214	-0.687066	0.452049	-0.182811	0.849691	0.585879	0.822754
asp-12	WBGene00017678	-6.17329	0.0401175	-4.08595	0.0107373	2.1303	0.681645
asp-13	WBGene00017881	-3.93787	0.000263663	-2.4494	0.0118859	1.595	0.329043
asp-14	WBGene00019619	0.365505	0.650317	0.974824	0.108994	0.705939	0.684516
asp-17	WBGene00012683	-1.47745	0.267651	-0.148714	0.871794	1.43436	0.447511
asp-2	WBGene00000215	-0.796488	0.426038	0.0052214	0.996244	0.885988	0.656804
asp-3	WBGene00000216	-0.754532	0.445175	0.505852	0.447561	1.33871	0.361101
asp-4	WBGene00000217	-0.00857212	0.990833	0.366857	0.534345	0.456571	0.803308
asp-5	WBGene00000218	-0.130847	0.917668	0.355285	0.717401	0.56713	0.855588
asp-6	WBGene00000219	-0.943887	0.397634	-0.607993	0.466128	0.414549	0.89443
asp-8	WBGene00019105	0.0414516	0.984128	1.36786	0.161123	1.40631	0.643129
aspm-1	WBGene00008107	-0.413678	0.499218	-0.725401	0.168489	-0.197219	0.925482
asps-1	WBGene00007100	-0.42153	0.639014	-0.434642	0.527867	0.10375	0.982237
atad-3	WBGene00010015	-0.512755	0.283847	-0.904346	0.0347885	-0.286027	0.812724
ate-1	WBGene00010615	-0.295104	0.735415	-0.305809	0.54258	0.0966544	0.975441
atf-5	WBGene00000221	-0.0978117	0.929404	-1.89954	0.109422	-1.70265	0.371728
atf-6	WBGene00000222	0.64775	0.630566	0.111098	0.885827	-0.459819	0.872572
atf-7	WBGene00000223	0.214745	0.702267	0.325267	0.36896	0.204388	0.880126
atfs-1	WBGene00013878	-0.52202	0.283988	-0.314412	0.330625	0.301696	0.761913
atg-13	WBGene00017045	-0.306146	0.583906	-0.525811	0.127049	-0.116933	0.946635
atg-16.1	WBGene00017178	0.103675	0.925323	-0.158573	0.845926	-0.166983	0.956094
atg-16.2	WBGene00019427	0.207957	0.877106	0.127804	0.878165	0.0290106	0.999989
atg-18	WBGene00018294	-0.029805	0.971574	0.250946	0.415301	0.381166	0.770887
atg-2	WBGene00019748	0.615021	0.48389	0.171004	0.677421	-0.359188	0.828829
atg-3	WBGene00021922	-0.100771	0.891235	0.726033	0.0970224	0.923451	0.319967
atg-4.1	WBGene00013595	-0.301481	0.582524	0.420096	0.136376	0.810041	0.166417
atg-4.2	WBGene00014080	0.366461	0.706661	0.284357	0.770339	0.0259412	0.999989
atg-5	WBGene00022152	-0.506354	0.550954	0.645099	0.144125	1.26225	0.206912
atg-7	WBGene00010882	-0.276981	0.729351	0.515611	0.187197	0.899311	0.369698
atg-9	WBGene00020706	-0.258173	0.643108	-0.534239	0.133625	-0.173102	0.910355
atgl-1	WBGene00015484	0.0646459	0.91153	0.110483	0.763089	0.143685	0.920338
atgp-1	WBGene00000224	0.0486513	0.975231	0.328527	0.703965	0.344264	0.93088
atgp-2	WBGene00000225	-0.586144	0.603542	-0.975832	0.146219	-0.318653	0.915624
ath-1	WBGene00010564	-0.203721	0.759542	-0.288038	0.506571	0.0176649	0.999319
athp-1	WBGene00008081	-0.0776895	0.935274	-0.853141	0.170317	-0.657055	0.707374
athp-2	WBGene00019217	-0.834774	0.254139	-1.31059	0.0311641	-0.363829	0.848563
atic-1	WBGene00016957	0.945987	0.14625	1.89085	1.84747e-05	1.0387	0.189785
atl-1	WBGene00000226	-0.261989	0.664975	-0.991599	0.0960978	-0.619893	0.675979
atln-1	WBGene00021868	0.0380253	0.941895	0.336854	0.391519	0.396351	0.713642
atm-1	WBGene00000227	-0.100314	0.868346	-0.823138	0.125374	-0.612709	0.625277
atn-1	WBGene00000228	0.180844	0.844842	0.11655	0.884314	0.0134018	0.999989
atp-1	WBGene00010419	-0.200422	0.74093	-0.374539	0.154281	-0.0803605	0.96106
atp-2	WBGene00000229	-0.30851	0.570938	-0.645643	0.0165214	-0.243267	0.778597
atp-3	WBGene00000230	0.0608568	0.926372	-0.386736	0.220174	-0.352974	0.700428
atp-4	WBGene00020275	-0.24762	0.611383	0.110128	0.742835	0.455576	0.508573
atp-5	WBGene00007385	-0.152702	0.795889	-0.190957	0.383303	0.0573844	0.967232
atp-6	WBGene00010960	-0.0772298	0.907995	-2.71181	0.0150258	-2.53379	0.0817346
atrn-1	WBGene00006432	0.615941	0.567049	0.601424	0.369882	0.0588392	0.994494
attf-2	WBGene00017317	-0.518181	0.470639	-0.356092	0.494467	0.271034	0.893783
attf-3	WBGene00018794	-0.390751	0.640679	-0.980742	0.124437	-0.482657	0.815243
attf-4	WBGene00015477	0.525576	0.613937	0.277714	0.648597	-0.171106	0.96106
attf-5	WBGene00020214	-0.367989	0.686982	-0.557525	0.475018	-0.0730781	0.990097
attf-6	WBGene00012474	-0.294301	0.553401	-0.733281	0.123601	-0.327413	0.820896
atx-2	WBGene00000231	-0.110448	0.831886	-0.021528	0.966033	0.18576	0.890493
atx-3	WBGene00006446	-0.292292	0.818711	0.849852	0.0735143	1.26153	0.3617
avr-15	WBGene00000233	-0.681355	0.560793	-0.663839	0.438256	0.0958448	0.988776
B0001.2	WBGene00007087	-0.272867	0.783561	-0.692453	0.244055	-0.296411	0.90816
B0001.3	WBGene00007088	0.154375	0.773385	-1.17232	0.0678362	-1.22987	0.227905
B0001.4	WBGene00007089	0.0935928	0.906258	0.0393422	0.945634	0.056925	0.987304
B0001.5	WBGene00007090	0.0183636	0.973778	-1.80327	0.0110929	-1.71682	0.0681623
B0001.7	WBGene00007092	-0.352318	0.791537	-2.06647	0.0393655	-1.58432	0.439456
B0001.8	WBGene00007093	-0.347055	0.812247	-1.33556	0.0784647	-0.863681	0.731478
B0019.2	WBGene00007094	-0.559342	0.628006	-0.46373	0.45107	0.210029	0.953433
B0024.11	WBGene00007101	-0.184766	0.791537	-0.289057	0.473447	0.00616688	0.999989
B0024.13	WBGene00007102	-1.01249	0.471737	-0.0595753	0.943282	1.05348	0.618124
B0025.4	WBGene00015001	-0.117172	0.935503	0.30305	0.749849	0.535869	0.865723
B0025.5	WBGene00194700	1.09093	0.415546	-1.17575	0.311286	-2.13958	0.356506
B0035.13	WBGene00007112	-0.459519	0.622299	1.361	0.0582421	1.91526	0.174561
B0035.15	WBGene00007113	-0.12923	0.881867	-0.914315	0.0563956	-0.680648	0.549113
B0035.18	WBGene00044290	-0.279709	0.883489	-0.0674874	0.950017	0.323127	0.945152
B0035.3	WBGene00007106	-0.338855	0.684963	-0.332011	0.652103	0.116516	0.977752
B0041.5	WBGene00015009	-0.149049	0.837509	-0.286422	0.624658	-0.0353642	0.996446
B0041.8	WBGene00015011	-0.939266	0.57248	-1.30678	0.171686	-0.235231	0.966818
B0205.1	WBGene00015017	-0.188767	0.847661	-0.884616	0.312814	-0.570028	0.838297
B0205.10	WBGene00015024	2.3206	0.076358	-0.504633	0.667591	-2.70665	0.189426
B0205.6	WBGene00015021	0.0519861	0.948919	0.267648	0.375076	0.31012	0.788908
B0205.8	WBGene00015022	-0.0979506	0.949939	0.466473	0.403197	0.654611	0.769955
B0205.9	WBGene00015023	-0.348685	0.783999	-1.31332	0.0763874	-0.843279	0.71236
B0207.6	WBGene00015029	-0.99176	0.570591	-0.0850439	0.918948	1.01015	0.700428
B0207.7	WBGene00015030	2.41117	0.283847	1.17448	0.489252	-1.15043	0.849073
B0212.3	WBGene00015037	-0.181336	0.933181	-0.933961	0.594954	-0.629054	0.922309
B0218.5	WBGene00015049	2.20635	0.183553	0.788766	0.537085	-1.3166	0.727704
B0218.7	WBGene00015051	0.578163	0.669104	-0.993826	0.179911	-1.45945	0.424503
B0222.5	WBGene00015056	-0.987273	0.411651	-0.19697	0.702489	0.873513	0.556873
B0228.7	WBGene00015064	0.0147757	0.989788	0.481673	0.126189	0.556611	0.666883
B0238.1	WBGene00015067	0.707644	0.698556	0.550728	0.383435	-0.0723558	0.993656
B0238.11	WBGene00015075	-0.377053	0.582524	0.424119	0.336791	0.910526	0.367081
B0238.9	WBGene00015073	-0.679723	0.654392	-2.21548	0.0110533	-1.40362	0.537833
B0244.9	WBGene00015084	1.6758	0.351741	-0.175371	0.896078	-1.74184	0.522041
B0250.5	WBGene00007122	-0.852891	0.326325	-0.79609	0.1297	0.157744	0.954093
B0252.3	WBGene00015088	1.15341	0.243797	0.013319	0.984841	-1.04835	0.378756
B0252.5	WBGene00015089	1.22324	0.32717	-0.92707	0.433369	-2.05548	0.366064
B0261.1	WBGene00015091	-0.118159	0.866527	-0.344486	0.504069	-0.112366	0.966016
B0261.6	WBGene00015094	0.916653	0.45062	-0.822219	0.321882	-1.61656	0.369616
B0261.7	WBGene00015095	-0.70296	0.648249	0.150002	0.839565	0.98273	0.684516
B0261.8	WBGene00015096	0.427631	0.72479	1.35141	0.101395	1.02169	0.670968
B0272.3	WBGene00007129	0.148958	0.893731	0.555615	0.0756507	0.48939	0.722256
B0280.11	WBGene00015106	2.42058	0.195927	-0.449258	0.691837	-2.75565	0.25357
B0280.17	WBGene00044674	1.47994	0.177378	-0.502195	0.477786	-1.86489	0.198501
B0280.9	WBGene00015104	-0.431938	0.575435	-0.502359	0.223331	0.041745	0.993656
B0302.5	WBGene00015122	0.254225	0.846324	1.33976	0.149511	1.1724	0.643129
B0303.11	WBGene00015131	0.169431	0.846308	0.093941	0.901888	0.0130726	0.999989
B0303.14	WBGene00015132	0.645424	0.541199	0.653472	0.48124	0.10853	0.985698
B0303.3	WBGene00015125	0.251823	0.586032	0.949248	0.000592087	0.788113	0.110741
B0303.4	WBGene00015126	-0.0660009	0.912738	0.258111	0.379072	0.42514	0.605585
B0303.7	WBGene00015128	-0.343222	0.638763	0.50179	0.124873	0.934023	0.22353
B0304.2	WBGene00015134	-0.655356	0.681461	-1.11187	0.26475	-0.339738	0.947557
B0310.1	WBGene00015137	-0.440204	0.702267	-0.723065	0.430292	-0.212306	0.965931
B0334.3	WBGene00007143	0.312291	0.563659	0.414318	0.223005	0.191126	0.883294
B0334.4	WBGene00007144	-0.79338	0.604748	-0.318536	0.590327	0.59219	0.831178
B0334.5	WBGene00007145	-0.329694	0.564787	-1.48797	0.0584969	-1.041	0.398122
B0336.13	WBGene00015150	-0.687202	0.695365	-0.184742	0.746411	0.616074	0.831178
B0336.7	WBGene00015147	-0.27696	0.838667	-1.0379	0.179911	-0.647869	0.815763
B0353.1	WBGene00015155	1.16389	0.254139	0.97284	0.187325	-0.103488	0.985698
B0361.2	WBGene00015156	-0.290848	0.803181	0.0285787	0.97066	0.439519	0.849073
B0361.3	WBGene00015157	0.237623	0.666286	-0.215246	0.672413	-0.344689	0.821812
B0361.6	WBGene00015160	-0.0754256	0.954139	-0.0215496	0.993274	0.161161	0.965525
B0379.1	WBGene00007155	-1.04908	0.4333	0.405869	0.461541	1.53207	0.289066
B0379.2	WBGene00007156	1.99041	0.13806	-2.05387	0.0860518	-3.92431	0.0476275
B0379.7	WBGene00007159	0.743088	0.468964	-3.11545	0.00974581	-3.73814	0.0294294
B0393.3	WBGene00007168	-1.51057	0.411651	-2.28983	0.0275424	-0.647401	0.870545
B0393.4	WBGene00007169	2.2078	0.392529	1.36897	0.401963	-0.762601	0.922199
B0393.5	WBGene00007170	1.78442	0.507577	3.27016	0.053292	1.52868	0.810216
B0393.6	WBGene00007171	-0.945296	0.557117	-1.85086	0.0712859	-0.775336	0.831178
B0395.3	WBGene00007175	0.0798752	0.908902	-0.116396	0.761057	-0.0937503	0.963815
B0403.5	WBGene00015169	2.46956	0.30501	1.59393	0.300974	-0.807901	0.908267
B0410.3	WBGene00015172	0.401999	0.806044	0.5048	0.527867	0.176747	0.974244
B0416.5	WBGene00015181	-0.611555	0.267785	-0.148205	0.696214	0.553161	0.508271
B0432.10	WBGene00015191	-1.25465	0.545993	-2.53619	0.0796646	-1.17509	0.815763
B0432.7	WBGene00015188	-0.608046	0.581517	-1.10429	0.147469	-0.392681	0.89443
B0432.8	WBGene00015189	-0.26109	0.847017	-1.19451	0.439083	-0.822845	0.851876
B0454.6	WBGene00015197	-0.0192963	0.986186	-0.163929	0.855026	-0.0672703	0.993656
B0457.2	WBGene00007178	-0.839572	0.621965	-0.65553	0.355222	0.25971	0.954093
B0457.6	WBGene00007180	1.5069	0.152097	1.11714	0.153487	-0.291438	0.938081
B0464.6	WBGene00007186	-0.664024	0.512304	-0.891059	0.186307	-0.107393	0.982237
B0464.9	WBGene00007188	-0.454076	0.734258	-0.702849	0.340075	-0.127092	0.982237
B0491.1	WBGene00007189	-0.578781	0.630566	0.264334	0.631711	0.954136	0.561901
B0491.5	WBGene00007192	-0.233667	0.540727	-0.179092	0.548467	0.152939	0.865825
B0491.6	WBGene00007193	-0.280697	0.768828	-0.174335	0.785378	0.208762	0.941439
B0491.7	WBGene00007194	-0.337049	0.738493	-0.389541	0.348064	0.0541945	0.991541
B0495.5	WBGene00015204	0.0981151	0.917668	-0.134715	0.828365	-0.128109	0.966016
B0495.7	WBGene00015206	-0.166417	0.82865	0.0480827	0.937974	0.29647	0.867409
B0495.8	WBGene00015207	-0.0993874	0.911293	-0.0571556	0.953423	0.15445	0.966378
B0495.9	WBGene00015208	0.0665989	0.933162	-0.00953028	0.98788	0.0281621	0.996446
B0507.2	WBGene00015219	0.00479226	0.998042	0.928319	0.0529381	1.01621	0.438334
B0511.11	WBGene00015236	1.82667	0.0342415	1.11104	0.14072	-0.595132	0.807421
B0511.12	WBGene00015237	-0.147596	0.81964	-1.15388	0.0452985	-0.895927	0.416096
B0511.19	WBGene00255714	-2.18278	0.42503	-1.21239	0.405855	1.07881	0.858414
B0511.6	WBGene00015232	0.150092	0.660237	-0.477311	0.201271	-0.520826	0.450043
B0511.7	WBGene00015233	-0.73536	0.582293	-0.276679	0.744936	0.582019	0.811279
B0513.4	WBGene00007196	-1.378	0.680018	-2.53522	0.180306	-1.02668	0.905428
B0524.6	WBGene00015245	0.346367	0.742906	-1.00529	0.10336	-1.23742	0.388633
B0546.3	WBGene00015250	0.271301	0.575435	-0.0969621	0.875806	-0.27522	0.858101
B0546.4	WBGene00015251	0.648407	0.504657	0.183303	0.822982	-0.378451	0.88893
B0564.2	WBGene00007202	-0.208306	0.90194	-0.344462	0.693937	-0.0230454	0.999989
B0564.7	WBGene00007207	-0.344175	0.680482	-0.352915	0.383136	0.100469	0.999989
baf-1	WBGene00000235	0.416851	0.539426	1.14753	0.000260596	0.837982	0.227905
bag-1	WBGene00000236	-0.00198902	0.999079	1.85031	0.000110238	1.95192	0.0235757
bam-2	WBGene00000237	0.435999	0.774364	0.627687	0.43114	0.267339	0.954093
bar-1	WBGene00000238	1.02331	0.577651	-0.34767	0.756386	-1.30282	0.68775
bas-1	WBGene00000239	-0.80523	0.392361	0.223483	0.566232	1.11484	0.217296
basl-1	WBGene00015467	1.63202	0.234336	-1.08826	0.441348	-2.62479	0.28777
bath-15	WBGene00015590	-0.143785	0.945296	-0.88717	0.427118	-0.642106	0.881517
bath-2	WBGene00018668	-0.245001	0.9086	-0.496334	0.562669	-0.143295	0.985647
bath-28	WBGene00017461	0.116903	0.945296	0.0158235	0.987592	0.0133125	0.999989
bath-29	WBGene00017452	-1.28501	0.564787	-0.557085	0.6217	0.834485	0.852543
bath-30	WBGene00017460	-0.387415	0.877286	-1.04665	0.326143	-0.549179	0.921026
bath-38	WBGene00009945	-0.0418449	0.974383	-0.363981	0.649948	-0.246928	0.948673
bath-40	WBGene00013689	-0.197907	0.831886	-0.436614	0.370829	-0.122691	0.966818
bath-41	WBGene00018137	-1.94381	0.384557	-1.40195	0.124873	0.668479	0.880749
bath-42	WBGene00016803	-0.649854	0.522442	0.24285	0.511037	1.0115	0.379882
bath-43	WBGene00011815	0.0866217	0.922929	-0.789084	0.0956959	-0.761223	0.509993
bath-44	WBGene00015567	0.0706061	0.909904	0.138187	0.681527	0.164172	0.88893
bath-5	WBGene00019141	-0.700924	0.495945	-1.06663	0.0658172	-0.25765	0.922365
baz-2	WBGene00001470	-0.70302	0.4333	-1.36277	0.252928	-0.550859	0.88612
bca-1	WBGene00000245	-0.753067	0.474952	-0.687314	0.0848331	0.158174	0.955871
bca-2	WBGene00013805	-0.541334	0.460157	-0.0893601	0.802972	0.54691	0.528724
bcas-2	WBGene00020441	-0.698119	0.46973	0.030835	0.971385	0.850222	0.629089
bcat-1	WBGene00001149	0.408377	0.661054	0.517511	0.186106	0.188765	0.93566
bcc-1	WBGene00000246	-0.255665	0.917668	1.10686	0.215972	1.44189	0.644687
bckd-1A	WBGene00012713	-0.338152	0.501442	-0.221504	0.454165	0.212564	0.834034
bckd-1B	WBGene00006518	-0.408294	0.53988	-0.438124	0.136652	0.0725153	0.968292
bcl-11	WBGene00017430	1.22703	0.487421	-1.4731	0.140583	-2.63317	0.252029
bcl-7	WBGene00016192	-1.16098	0.509745	0.241381	0.80388	1.513	0.535868
bcmo-2	WBGene00018755	-0.442374	0.667271	0.716463	0.243371	1.23164	0.377441
bcs-1	WBGene00010042	-0.637289	0.430528	-0.95723	0.0542911	-0.202458	0.926126
BE0003N10.1	WBGene00015266	-0.500382	0.401104	-1.05774	0.041274	-0.450498	0.736449
bec-1	WBGene00000247	-0.190305	0.742683	0.762699	0.0242382	1.04294	0.110765
bed-1	WBGene00012674	-0.48135	0.554447	-0.0802861	0.91815	0.500764	0.796369
bed-2	WBGene00012943	0.388237	0.653824	0.0322298	0.977218	-0.279807	0.930694
bed-3	WBGene00009133	2.93085	0.264822	2.66224	0.113951	-0.191645	0.992481
ben-1	WBGene00000248	0.159315	0.812247	-0.345818	0.439101	-0.404475	0.771741
best-13	WBGene00009323	0.207968	0.909604	-0.28313	0.734175	-0.411128	0.909935
best-14	WBGene00009340	-1.13966	0.141421	-0.462601	0.433927	0.754495	0.614498
best-15	WBGene00011258	1.01288	0.410723	0.0295322	0.997237	-0.895953	0.554692
best-17	WBGene00020559	-1.717	0.372599	-1.48302	0.162325	0.299268	0.962315
best-18	WBGene00011868	0.98003	0.48389	0.715644	0.327709	-0.177707	0.967232
best-19	WBGene00206487	0.383837	0.676685	0.960092	0.289281	0.662528	0.816028
best-20	WBGene00021368	0.118176	0.964897	-1.41344	0.262605	-1.41432	0.746525
best-22	WBGene00013921	0.120637	0.9352	-0.120519	0.867744	-0.167461	0.966016
best-24	WBGene00022797	-0.0955817	0.929511	-0.614788	0.122772	-0.43478	0.776189
best-25	WBGene00014102	1.15563	0.574932	0.379017	0.75686	-0.699799	0.882358
best-26	WBGene00014103	2.24445	0.243797	-0.0726645	0.978393	-2.2405	0.627478
best-3	WBGene00015286	1.32717	0.344571	0.720852	0.242293	-0.539388	0.849073
best-7	WBGene00007808	-0.977589	0.425638	-0.464904	0.495577	0.585907	0.811379
bet-1	WBGene00022473	-0.0455579	0.941895	-0.0702095	0.925755	0.0792836	0.969633
bet-2	WBGene00010199	-0.286511	0.567995	0.130972	0.868775	0.509874	0.788224
bgal-1	WBGene00011832	0.773297	0.407249	0.662747	0.29734	-0.0260317	0.999835
bgal-2	WBGene00019225	-0.199827	0.887978	1.14277	0.0379744	1.43622	0.289132
bicd-1	WBGene00016611	0.663277	0.591269	1.02439	0.2191	0.43606	0.904794
bir-1	WBGene00000249	-0.19249	0.868387	-0.570465	0.45734	-0.251501	0.944033
bir-2	WBGene00000250	-0.638715	0.648577	-0.947171	0.290091	-0.189652	0.970732
bli-1	WBGene00000251	2.12348	0.50526	3.63304	0.0784116	1.54814	0.851876
bli-2	WBGene00000252	2.23072	0.482766	3.10646	0.114463	0.922289	0.92518
bli-3	WBGene00000253	0.80146	0.514666	0.699025	0.297595	-0.0342448	0.998952
bli-4	WBGene00000254	0.251102	0.612265	0.362326	0.575058	0.194537	0.941298
bli-6	WBGene00000256	3.45149	0.149526	3.71423	0.0208821	0.322519	0.975012
blmp-1	WBGene00003847	0.709122	0.65932	0.445487	0.580384	-0.183105	0.973686
blos-2	WBGene00022251	-0.96075	0.399867	-0.308003	0.689492	0.769267	0.734868
blos-7	WBGene00021376	-0.126476	0.962118	-0.626252	0.54582	-0.394	0.948877
blos-9	WBGene00010767	-0.0534704	0.983892	-0.616129	0.469724	-0.445595	0.934216
bmk-1	WBGene00000257	-0.133605	0.86916	-1.88648	0.0577918	-1.62816	0.325177
bmy-1	WBGene00017293	-0.810243	0.4811	0.334762	0.562669	1.25115	0.393786
bpl-1	WBGene00000259	-0.553611	0.372488	-1.0466	0.0466051	-0.387838	0.794659
bpnt-1	WBGene00044063	0.0465281	0.954139	0.60399	0.178134	0.642469	0.593661
bra-1	WBGene00000262	0.0726015	0.959878	0.681783	0.534132	0.685542	0.833628
bra-2	WBGene00017757	-0.613141	0.538353	-0.58187	0.291122	0.151863	0.965931
brap-2	WBGene00017144	-0.116021	0.917737	-0.701683	0.231806	-0.471435	0.828829
brc-1	WBGene00000264	-0.573618	0.602746	-1.56434	0.134034	-0.876977	0.768448
brc-2	WBGene00020316	-0.594823	0.659188	-0.556343	0.200455	0.150042	0.967232
brd-1	WBGene00000265	-0.515003	0.612918	-0.577908	0.475962	0.0536736	0.996446
bre-1	WBGene00000266	0.7076	0.667271	0.987132	0.259621	0.353453	0.944033
bre-3	WBGene00000268	0.400258	0.407249	0.0549918	0.910278	-0.249225	0.852022
bre-4	WBGene00000269	0.054431	0.951263	-1.61193	0.06564	-1.59287	0.25586
bre-5	WBGene00000270	-0.949094	0.405792	-1.53529	0.0687681	-0.490519	0.859427
brf-1	WBGene00000271	-0.62033	0.60768	-1.23312	0.0440325	-0.495817	0.840045
bris-1	WBGene00019726	-0.675009	0.284705	-0.075605	0.888934	0.702265	0.498761
brp-1	WBGene00000273	0.315294	0.564161	0.279781	0.521092	0.0477295	0.989269
btb-14	WBGene00013275	-0.228815	0.859007	-0.297924	0.744197	0.0145651	0.999989
btb-19	WBGene00010194	-0.910879	0.608855	-2.76313	0.0471971	-1.75366	0.623413
btb-20	WBGene00010193	0.215538	0.820534	0.274504	0.648001	0.169355	0.954093
btbd-10	WBGene00019888	-0.652757	0.234336	-0.106196	0.81621	0.642775	0.466857
btf-1	WBGene00000274	-0.19686	0.755785	-1.02925	0.059695	-0.719878	0.531986
bub-1	WBGene00000275	-0.177605	0.866707	-1.24583	0.0869801	-0.944009	0.600977
bub-3	WBGene00013209	-0.235612	0.776025	-1.04168	0.132294	-0.697617	0.70917
bud-31	WBGene00007400	-0.23656	0.821769	0.572819	0.330625	0.924874	0.563849
byn-1	WBGene00000276	0.0621652	0.897428	-0.00013867	0.999762	0.0493811	0.981593
C01A2.4	WBGene00007216	0.412915	0.600792	1.03036	0.0224829	0.708459	0.544673
C01B10.10	WBGene00015284	0.579546	0.767701	1.15527	0.198163	0.678814	0.865723
C01B10.11	WBGene00044294	1.2581	0.209046	1.49569	0.0069427	0.31458	0.896934
C01B10.3	WBGene00015278	0.489681	0.596431	0.949256	0.0449549	0.533973	0.753809
C01B10.6	WBGene00015280	0.389848	0.642032	0.982213	0.060229	0.680411	0.646011
C01B10.8	WBGene00015282	-0.342523	0.574932	-0.954945	0.0944163	-0.498716	0.751345
C01B10.9	WBGene00015283	-0.46578	0.487421	-0.379255	0.473725	0.192012	0.930694
C01B12.8	WBGene00015291	-0.561653	0.678115	-0.593514	0.598516	0.0776492	0.996446
C01B9.1	WBGene00007220	1.11795	0.408077	0.46373	0.720666	-0.562245	0.897545
C01C10.2	WBGene00015294	1.66486	0.274057	1.24648	0.0993118	-0.312841	0.937871
C01C4.3	WBGene00015293	-0.0292314	0.987993	-0.244742	0.835143	-0.153037	0.985647
C01F1.3	WBGene00015298	-0.535861	0.759524	1.57342	0.0504227	2.16875	0.286499
C01F1.6	WBGene00015301	-0.727123	0.570865	-1.23696	0.0328214	-0.388375	0.885296
C01F6.2	WBGene00007222	0.850343	0.588887	-0.492917	0.720495	-1.25115	0.727351
C01F6.9	WBGene00007223	0.00812572	0.990852	0.484578	0.257347	0.584449	0.614135
C01G10.1	WBGene00007230	1.73417	0.409574	-1.42589	0.420677	-3.06054	0.402167
C01G10.10	WBGene00007237	0.28366	0.833013	-0.637001	0.299011	-0.822511	0.667426
C01G10.7	WBGene00007234	-0.674085	0.506471	0.278706	0.525285	1.05564	0.370992
C01G10.9	WBGene00007236	-1.64018	0.408202	1.04394	0.186075	2.76034	0.179837
C01G5.3	WBGene00015305	2.72866	0.136333	1.12436	0.364373	-1.49667	0.670717
C01G5.4	WBGene00015306	1.95495	0.226063	0.272356	0.848418	-1.60687	0.598604
C01G5.5	WBGene00015307	0.111379	0.948448	-0.261122	0.837688	-0.251855	0.966372
C01G6.3	WBGene00007225	-3.92948	0.432474	-3.20812	0.232262	0.830522	0.965931
C01G6.4	WBGene00007226	0.0636552	0.949328	-0.106333	0.910753	-0.068236	0.992481
C01G6.5	WBGene00007227	0.0118084	0.98027	-0.484781	0.162272	-0.394394	0.638889
C01G8.1	WBGene00015312	-2.32101	0.430528	-4.72216	0.0932453	-2.27136	0.775161
C01H6.4	WBGene00007254	-0.825076	0.702915	1.03284	0.215333	1.94395	0.445214
C01H6.8	WBGene00007257	0.841013	0.649603	1.16099	0.106609	0.403889	0.924485
C02B10.3	WBGene00015328	0.474194	0.795889	0.584614	0.370694	0.177044	0.972705
C02B10.4	WBGene00015329	-0.668783	0.422977	0.276118	0.505198	1.06142	0.286499
C02B10.5	WBGene00015330	-0.307544	0.667788	-0.787562	0.140934	-0.377365	0.831178
C02B8.6	WBGene00015324	0.349208	0.843026	0.457106	0.618879	0.198132	0.96989
C02D5.4	WBGene00043097	0.831323	0.421072	1.16028	0.00241258	0.41675	0.810216
C02E7.6	WBGene00015339	2.54003	0.392682	2.82797	0.136652	0.341374	0.98085
C02F12.8	WBGene00015357	-0.858162	0.542837	-0.243215	0.849691	0.70579	0.857201
C02F5.12	WBGene00015352	-1.1956	0.497826	-0.323623	0.733532	0.93301	0.768111
C02F5.13	WBGene00015353	-2.09008	0.387733	-0.42462	0.684529	1.7815	0.576422
C02F5.14	WBGene00044445	0.864449	0.640184	1.39743	0.154648	0.600922	0.897881
C02F5.3	WBGene00015346	0.168792	0.746598	-0.362227	0.38466	-0.432224	0.682529
C03A3.2	WBGene00007267	0.217631	0.780993	-0.269855	0.67083	-0.395328	0.838852
C03B1.13	WBGene00015381	1.52655	0.141421	0.269568	0.759635	-1.17284	0.516893
C03B1.7	WBGene00015378	-0.0734443	0.950187	0.29951	0.735822	0.481503	0.855588
C03H12.1	WBGene00007284	-0.502812	0.714508	-0.67196	0.182689	-0.0837534	0.996446
C03H5.3	WBGene00015405	-0.228072	0.763631	-0.120997	0.814879	0.216783	0.910355
C03H5.5	WBGene00015407	0.79289	0.455817	0.0189784	0.98328	-0.687833	0.734206
C04B4.2	WBGene00007290	-4.56654	0.357102	-8.00991	0.0386244	-3.51435	0.849073
C04E12.4	WBGene00015434	-1.20234	0.3259	0.165838	0.862145	1.43441	0.44851
C04E6.11	WBGene00015425	-0.731091	0.286954	-1.86253	0.00432217	-1.01912	0.360682
C04E6.5	WBGene00015422	2.13475	0.141421	-0.427758	0.802731	-2.43871	0.390664
C04E7.3	WBGene00015430	0.0408396	0.975548	-0.543076	0.534107	-0.499418	0.865723
C04F12.1	WBGene00007297	0.0773992	0.95867	-0.17282	0.828634	-0.134829	0.979348
C04F12.5	WBGene00007299	0.0528215	0.968544	-0.648563	0.269824	-0.595393	0.786988
C04F12.7	WBGene00007301	0.681176	0.601983	-5.06829	0.0309233	-5.65907	0.074976
C04F12.8	WBGene00007302	-0.00156908	0.999607	-0.627631	0.303079	-0.53322	0.786001
C04F5.8	WBGene00015450	-0.0149171	0.980154	-0.475655	0.317162	-0.355023	0.796369
C04F5.9	WBGene00015451	0.252921	0.846277	-1.89735	0.065495	-1.99968	0.28728
C04G2.10	WBGene00007309	0.427986	0.783767	1.15598	0.197423	0.800562	0.798495
C04G2.9	WBGene00007308	0.514754	0.641132	-2.19033	0.0138739	-2.57248	0.0820908
C04G6.4	WBGene00015454	-0.0116525	0.989788	-0.075696	0.913762	0.0417957	0.996259
C04H5.1	WBGene00007312	0.221959	0.820839	0.302168	0.537085	0.200485	0.933358
C05B5.2	WBGene00007320	1.19156	0.430618	-3.44637	0.0439639	-4.53938	0.0779132
C05C10.2	WBGene00007329	-0.21289	0.808461	-1.6521	0.0660908	-1.32165	0.432195
C05C10.3	WBGene00007330	-0.955625	0.020576	-1.24198	0.000739401	-0.18741	0.851876
C05C10.5	WBGene00007332	-2.34821	0.420023	-3.23196	0.164745	-0.735124	0.944673
C05C10.7	WBGene00007334	0.289538	0.817417	-0.670359	0.344664	-0.855883	0.683333
C05C12.1	WBGene00007335	1.59593	0.404285	-1.66029	0.252891	-3.16428	0.26516
C05C12.4	WBGene00007336	0.452252	0.779621	1.17043	0.159609	0.804776	0.803529
C05C12.5	WBGene00007337	1.41925	0.416411	-1.02412	0.28627	-2.32037	0.289132
C05C8.1	WBGene00015460	-0.164065	0.90373	0.379088	0.44852	0.653896	0.71236
C05C8.5	WBGene00015462	-0.289301	0.738032	-0.802445	0.208561	-0.382595	0.859427
C05C8.7	WBGene00015464	-0.639567	0.724667	0.174531	0.854222	0.879949	0.788762
C05D10.4	WBGene00015480	1.66811	0.227376	0.797667	0.411063	-0.79923	0.813721
C05D11.1	WBGene00015481	0.193811	0.634204	0.0478355	0.884374	-0.0435606	0.979575
C05D11.8	WBGene00015485	-0.102085	0.911812	-0.407955	0.420797	-0.19422	0.930665
C05D11.9	WBGene00015486	-0.279518	0.785192	-1.04285	0.0410253	-0.646541	0.684516
C05D12.2	WBGene00007340	-2.57316	0.149526	-2.41532	0.044857	0.221701	0.966372
C05D12.3	WBGene00014666	-0.610931	0.438434	0.026416	0.969349	0.720228	0.56648
C05D2.10	WBGene00015470	-0.0174688	0.985357	-1.39216	0.0583901	-1.25997	0.367516
C05D2.8	WBGene00015469	-0.470104	0.515917	0.230078	0.617851	0.797239	0.423101
C05D9.3	WBGene00015472	0.770525	0.455563	0.250154	0.774044	-0.447777	0.881374
C05D9.9	WBGene00015476	-0.0948938	0.968933	1.11534	0.0891615	1.29087	0.385841
C05G5.1	WBGene00007347	0.875191	0.507386	0.618109	0.26954	-0.174674	0.965931
C05G5.2	WBGene00007348	0.102756	0.925323	-1.96708	0.0583514	-1.94982	0.238575
C06A1.3	WBGene00007354	1.10383	0.489942	-0.854982	0.484307	-1.8299	0.510342
C06A12.3	WBGene00007357	-0.273981	0.909904	0.301111	0.734355	0.649773	0.865825
C06A5.2	WBGene00015500	2.66279	0.30366	-0.488681	0.835143	-3.02298	0.508111
C06A5.3	WBGene00015501	-0.565067	0.569023	-1.35062	0.0206883	-0.665822	0.701565
C06A5.6	WBGene00015504	-0.696611	0.632307	-0.866189	0.299011	-0.0420234	0.998952
C06A5.8	WBGene00015505	0.145313	0.930301	-1.67818	0.253928	-1.68928	0.619255
C06A6.2	WBGene00015507	-0.0672346	0.960763	0.792758	0.0393655	0.945383	0.434363
C06A6.4	WBGene00015509	-0.359381	0.622318	-0.744704	0.197303	-0.274782	0.900786
C06A8.6	WBGene00015516	2.46755	0.167299	-0.714935	0.624658	-3.07408	0.283033
C06B3.6	WBGene00007365	-0.571733	0.436415	0.549243	0.198668	1.21257	0.189785
C06B3.7	WBGene00007366	0.0798613	0.953973	1.31616	0.0557097	1.32718	0.446883
C06B8.7	WBGene00007372	0.287932	0.846678	0.481447	0.526318	0.272244	0.948673
C06E1.9	WBGene00015524	-0.489188	0.559431	-0.735944	0.226963	-0.130802	0.967232
C06E7.2	WBGene00015539	1.01506	0.430282	-0.44911	0.669502	-1.38249	0.532774
C06E7.4	WBGene00015541	2.2498	0.325581	1.6303	0.267106	-0.558196	0.943741
C06G1.1	WBGene00015545	1.73867	0.48136	1.92042	0.254605	0.23404	0.987549
C06G3.5	WBGene00015551	0.0820379	0.939547	0.74534	0.136883	0.742825	0.618124
C06G3.6	WBGene00015552	0.435833	0.601048	0.626073	0.205956	0.28598	0.892344
C06G3.8	WBGene00015554	-0.5786	0.583906	0.48188	0.546989	1.16003	0.522678
C06G4.1	WBGene00015557	0.0166301	0.987993	-0.756913	0.262938	-0.64723	0.76241
C06H2.2	WBGene00007386	-0.739956	0.432439	-0.317259	0.496787	0.524674	0.74343
C06H2.7	WBGene00007391	-2.04304	0.385067	-2.55215	0.173557	-0.395383	0.966372
C06H5.6	WBGene00007394	-0.44601	0.588001	0.588818	0.137948	1.12461	0.221752
C07A12.7	WBGene00015561	0.305393	0.818039	1.23247	0.00573006	0.995754	0.48813
C07A9.9	WBGene00007405	-0.162491	0.931016	0.522609	0.54665	0.770768	0.815763
C07D10.5	WBGene00015569	-0.190621	0.930986	-1.98912	0.291827	-1.7073	0.74343
C07D8.6	WBGene00015565	0.108369	0.888191	0.430062	0.48124	0.436467	0.828321
C07E3.3	WBGene00007414	1.54594	0.312223	0.980748	0.300779	-0.50541	0.905953
C07H6.4	WBGene00015581	0.0634398	0.914945	-1.00787	0.071677	-0.962867	0.319107
C08B11.9	WBGene00007436	0.428772	0.596647	0.759422	0.169277	0.424267	0.831178
C08B6.8	WBGene00007429	-0.98878	0.408202	-0.104209	0.860974	0.985193	0.508573
C08F11.10	WBGene00007457	1.98249	0.157369	-0.984582	0.326664	-2.852	0.150573
C08F11.13	WBGene00007460	0.63344	0.505866	1.15571	0.129644	0.623562	0.806888
C08F8.2	WBGene00007444	-0.394825	0.487421	-1.46216	0.00488886	-0.958896	0.260456
C08F8.3	WBGene00007445	-0.354292	0.832771	-0.770849	0.425463	-0.298553	0.954381
C08F8.6	WBGene00007448	1.87419	0.126472	-1.56132	0.135904	-3.31569	0.0682276
C08H9.16	WBGene00086566	-0.0400317	0.976361	-1.15069	0.145948	-0.980983	0.656701
C09B8.4	WBGene00015623	-7.55413	0.00330493	-4.88016	8.98101e-05	2.60281	0.561901
C09B9.2	WBGene00015627	1.11805	0.32405	-1.87202	0.0436068	-2.87752	0.0681623
C09B9.4	WBGene00015629	1.1913	0.510858	-0.980779	0.259776	-2.05671	0.364795
C09D4.1	WBGene00015632	-1.73032	0.414069	-0.481848	0.636806	1.30829	0.702856
C09D4.2	WBGene00015633	-0.0749106	0.935097	-0.261004	0.646494	-0.0920376	0.979348
C09D4.3	WBGene00015634	2.11368	0.187294	0.0648443	0.966033	-1.94648	0.454506
C09D4.4	WBGene00015635	-0.181756	0.803335	-1.94109	0.00781116	-1.64643	0.129803
C09E7.4	WBGene00015638	0.598444	0.596647	0.123066	0.891765	-0.378653	0.902165
C09E7.7	WBGene00015641	0.315353	0.544543	0.0579122	0.931603	-0.155294	0.92253
C09E7.8	WBGene00015642	0.0863428	0.932848	-0.458051	0.552049	-0.431185	0.864798
C09E8.1	WBGene00015644	0.186956	0.868028	-0.629707	0.367267	-0.735179	0.710053
C09E9.1	WBGene00007476	0.323161	0.848445	0.797428	0.266709	0.563303	0.857265
C09F12.2	WBGene00007482	-2.0435	0.320305	-1.55543	0.298725	0.529638	0.941439
C09F5.1	WBGene00015647	0.532471	0.739111	0.701621	0.380429	0.237724	0.965525
C09F9.2	WBGene00007479	-0.570871	0.889611	1.34371	0.501892	1.94263	0.799986
C09G9.1	WBGene00007492	-0.0409382	0.964823	-0.347104	0.436003	-0.207666	0.919019
C09H10.5	WBGene00007499	-0.978593	0.408202	-0.682377	0.36918	0.411521	0.894402
C10B5.3	WBGene00015671	0.976393	0.398151	0.14039	0.878583	-0.733574	0.769955
C10C5.3	WBGene00007507	-0.96104	0.46537	-1.35244	0.125143	-0.305473	0.948673
C10C5.4	WBGene00007508	-0.202365	0.911842	-1.11825	0.257236	-0.806736	0.825633
C10G11.6	WBGene00015686	-0.88093	0.457146	-0.804723	0.152623	0.181819	0.960637
C10G11.8	WBGene00015688	0.761945	0.398151	-2.64166	0.0516615	-3.2804	0.0904974
C10G8.4	WBGene00015683	-7.06385	0.283812	-3.32064	0.142356	3.67758	0.815696
C10G8.8	WBGene00015684	0.710211	0.53988	-0.556363	0.436072	-1.16251	0.509209
C11D2.4	WBGene00015702	-1.23053	0.262908	-0.416275	0.318073	0.908751	0.469716
C11D2.7	WBGene00015703	0.0759975	0.925867	0.477639	0.147854	0.5038	0.597668
C11E4.6	WBGene00007520	0.48889	0.708193	-0.008119	0.995377	-0.418678	0.91049
C11H1.3	WBGene00007529	-0.132901	0.915466	0.314739	0.76343	0.527673	0.868534
C11H1.9	WBGene00023500	-0.579561	0.76859	0.598841	0.445539	1.25531	0.656275
C12D12.1	WBGene00015713	-0.00761539	0.996863	0.656359	0.391673	0.739622	0.796369
C13B4.1	WBGene00007545	-0.213552	0.785397	-0.406027	0.199549	-0.0890709	0.967232
C13F10.5	WBGene00015744	-0.217071	0.90081	-0.976752	0.287865	-0.637331	0.851876
C13F10.6	WBGene00015745	-0.73809	0.600792	-1.73209	0.100516	-0.874443	0.794217
C13F10.7	WBGene00015746	0.279546	0.812247	-0.480035	0.463227	-0.653878	0.770084
C13G5.2	WBGene00015747	-0.968035	0.53988	-1.8439	0.0447968	-0.745346	0.823381
C14A11.9	WBGene00050944	0.548758	0.677586	0.163487	0.904598	-0.292172	0.954986
C14A4.12	WBGene00007562	0.179996	0.873035	-0.327848	0.654163	-0.421627	0.866678
C14A6.13	WBGene00050956	1.76331	0.199191	-1.20203	0.341376	-2.85861	0.203904
C14A6.6	WBGene00007570	1.56326	0.148954	-2.5952	0.281872	-4.06251	0.243382
C14B1.12	WBGene00184990	-0.310476	0.857552	-0.71737	0.40879	-0.28188	0.954093
C14B1.2	WBGene00007573	-1.42328	0.50526	-1.71088	0.328925	-0.16182	0.992152
C14B1.3	WBGene00007574	0.375104	0.748663	1.9677	0.000169142	1.65777	0.176457
C14B1.8	WBGene00007579	0.2527	0.867307	-0.918404	0.204001	-1.05536	0.636013
C14B1.9	WBGene00007580	-2.28191	0.388262	-5.08593	0.0678362	-2.68128	0.697999
C14B4.2	WBGene00007583	0.472098	0.79615	0.301629	0.736166	-0.104375	0.991569
C14B9.10	WBGene00015755	-0.459436	0.49529	0.648538	0.0846557	1.20337	0.105123
C14B9.2	WBGene00015752	0.43861	0.817417	0.609603	0.58586	0.216044	0.977272
C14B9.8	WBGene00015754	-0.380998	0.510454	-0.773816	0.138015	-0.288241	0.870105
C14C10.1	WBGene00007584	0.739658	0.558164	-3.47356	0.0581583	-4.10162	0.126448
C14C10.2	WBGene00007585	0.235525	0.890231	0.0645588	0.947194	-0.0741455	0.993656
C14C10.5	WBGene00007588	-0.0741836	0.911097	-0.118331	0.833756	0.0658317	0.985647
C14C6.2	WBGene00015756	-0.864679	0.563243	0.179246	0.95053	1.11921	0.60757
C14C6.5	WBGene00015759	0.607784	0.615895	2.12874	0.0069427	1.59361	0.370992
C14F11.4	WBGene00015780	1.83139	0.0394148	0.0622669	0.961851	-1.65623	0.403566
C14H10.2	WBGene00007592	0.437836	0.822735	0.778126	0.357655	0.414145	0.930665
C14H10.3	WBGene00007593	0.749538	0.615429	1.85574	0.0206932	1.16939	0.640776
C15A11.2	WBGene00007597	1.9817	0.359119	0.915524	0.584399	-0.974119	0.870105
C15A11.7	WBGene00007599	-0.403305	0.726005	0.791069	0.184419	1.26063	0.410989
C15C6.2	WBGene00007601	0.647925	0.541325	-2.98621	0.0960978	-3.50291	0.19437
C15C6.3	WBGene00007602	0.0398508	0.957546	-0.0708719	0.912693	0.00061499	0.999989
C15C6.4	WBGene00007603	-0.998305	0.426038	-1.1527	0.108748	-0.043792	0.996446
C15C7.5	WBGene00015791	0.971197	0.503851	1.63521	0.0653554	0.741226	0.828829
C15C7.7	WBGene00015793	0.0396836	0.98027	0.0502015	0.972536	0.0825734	0.994975
C15C8.4	WBGene00007606	-0.471711	0.751176	0.474239	0.290572	1.06487	0.534962
C15F1.1	WBGene00015794	0.153696	0.890172	-0.0709878	0.918045	-0.133211	0.966818
C15F1.5	WBGene00015796	0.353786	0.840178	-0.77984	0.494305	-1.033	0.768557
C15H7.3	WBGene00007610	2.19896	0.0575269	-2.13755	0.0731724	-4.23293	0.0243952
C15H9.4	WBGene00015800	0.2964	0.640184	0.838049	0.0769981	0.636144	0.579655
C15H9.5	WBGene00015801	0.297027	0.783788	0.358341	0.605305	0.14399	0.969671
C15H9.9	WBGene00015803	-0.190531	0.805402	-0.465489	0.241301	-0.183237	0.921026
C16A11.2	WBGene00015815	-0.315033	0.789092	-0.623311	0.312758	-0.187171	0.959301
C16A11.3	WBGene00015816	0.810074	0.141421	-0.374432	0.654835	-1.05476	0.447402
C16A11.4	WBGene00015817	0.400674	0.424679	-0.254798	0.497733	-0.543151	0.514791
C16A11.7	WBGene00015820	1.1341	0.393977	-1.52605	0.176731	-2.55939	0.201135
C16A3.4	WBGene00015809	-0.241211	0.624355	-0.43685	0.287264	-0.0840654	0.967232
C16A3.5	WBGene00015810	-0.22868	0.636709	0.188284	0.548622	0.507375	0.449664
C16A3.6	WBGene00015811	0.368699	0.612676	-0.255529	0.618255	-0.524154	0.71236
C16B8.3	WBGene00015823	-0.478604	0.653426	1.00896	0.149506	1.56657	0.307248
C16C10.1	WBGene00007622	-0.770585	0.621369	-0.665644	0.387527	0.226309	0.965931
C16C10.2	WBGene00007623	0.436927	0.57663	-0.110492	0.81949	-0.433777	0.770887
C16C10.4	WBGene00007625	-0.19276	0.877103	-0.0532992	0.931603	0.260085	0.923413
C16C10.8	WBGene00007628	0.62274	0.340492	-0.381962	0.497723	-0.893366	0.424503
C16C2.4	WBGene00007621	0.157947	0.82865	0.974487	0.0457319	0.92669	0.387618
C16C8.16	WBGene00015853	-0.238747	0.876281	0.290487	0.714651	0.651423	0.820582
C16C8.18	WBGene00015855	2.75919	0.141421	-1.26554	0.496148	-3.91718	0.232374
C16C8.4	WBGene00015842	-1.16516	0.429563	-1.08348	0.280987	0.203028	0.972705
C16D9.4	WBGene00015859	0.221066	0.911812	0.291689	0.745363	0.139657	0.985647
C16E9.1	WBGene00015865	-1.09853	0.476401	-0.317964	0.656926	0.862307	0.729141
C16H3.3	WBGene00015868	0.43286	0.590277	-0.47287	0.482771	-0.834432	0.571202
C17B7.5	WBGene00015879	1.09445	0.575435	2.23597	0.00332412	1.21866	0.656701
C17C3.1	WBGene00015887	-1.50789	0.0271903	-0.350627	0.351303	1.26811	0.0894379
C17D12.7	WBGene00007640	0.090156	0.942216	-0.713397	0.23059	-0.686001	0.729869
C17E4.10	WBGene00007647	-0.0475554	0.959414	-0.363109	0.613644	-0.198576	0.948877
C17E4.11	WBGene00044236	0.425891	0.63193	0.642997	0.270024	0.311503	0.931945
C17E4.20	WBGene00219313	-1.97409	0.387733	0.676179	0.664729	2.74861	0.427393
C17E4.6	WBGene00007645	-0.34393	0.771624	-0.656555	0.271187	-0.195837	0.955835
C17E7.4	WBGene00015899	-7.27816	0.389858	-5.29894	0.188583	1.76808	0.999989
C17E7.9	WBGene00015903	-3.31753	0.474952	-2.08564	0.332797	1.32914	0.907122
C17F3.1	WBGene00015907	0.512761	0.647081	-1.71656	0.0771504	-2.11433	0.234318
C17F3.3	WBGene00015908	1.23565	0.575435	-2.80263	0.154762	-3.91337	0.29191
C17F4.7	WBGene00015913	-2.328	0.0212823	0.592603	0.394767	3.00286	0.0243208
C17G1.2	WBGene00007649	-0.20036	0.949939	-2.75429	0.0748503	-2.43964	0.555199
C17G10.1	WBGene00015915	-0.552487	0.534516	-0.721998	0.146219	-0.0486146	0.993656
C17G10.13	WBGene00270322	-1.09346	0.426038	-1.29878	0.08606	-0.0764377	0.992481
C17G10.3	WBGene00015917	1.61209	0.302606	-0.198213	0.90703	-1.69555	0.590438
C17H11.2	WBGene00015922	-0.744445	0.478896	-0.25614	0.798275	0.595744	0.771741
C17H11.6	WBGene00015926	0.492001	0.742683	0.591791	0.432373	0.165047	0.975217
C17H12.12	WBGene00015937	0.30863	0.842464	-1.54168	0.0952024	-1.73521	0.397402
C17H12.2	WBGene00015928	0.167213	0.867601	-0.105764	0.780667	-0.171328	0.938081
C17H12.3	WBGene00015929	2.44531	0.0295496	0.197675	0.85101	-2.1479	0.216052
C17H12.4	WBGene00015930	0.171368	0.90329	0.233881	0.739707	0.146793	0.970212
C17H12.5	WBGene00015931	1.32623	0.229278	-0.804863	0.456388	-2.02841	0.28777
C17H12.8	WBGene00015933	0.0240974	0.988016	1.52377	0.0541622	1.59199	0.418592
C18A11.3	WBGene00015949	-1.38033	0.586577	-0.075046	0.956641	1.39931	0.734612
C18A3.3	WBGene00015941	0.0140244	0.982407	-0.062289	0.895629	0.0315306	0.993656
C18B12.4	WBGene00007666	0.759113	0.348513	0.458231	0.422892	-0.226684	0.929849
C18B12.6	WBGene00007668	0.440912	0.67316	0.775804	0.146489	0.41457	0.851325
C18B2.3	WBGene00015954	0.0999276	0.942258	0.867108	0.204174	0.842713	0.707246
C18B2.4	WBGene00015955	-0.173655	0.846324	0.483623	0.171448	0.737415	0.450491
C18B2.5	WBGene00015956	0.115249	0.939547	0.440376	0.54961	0.405623	0.899458
C18C4.7	WBGene00015968	1.14499	0.513368	0.839976	0.351189	-0.229791	0.969633
C18D11.1	WBGene00007679	0.433875	0.795338	0.780923	0.436122	0.417128	0.930811
C18D11.3	WBGene00007681	-0.743709	0.254953	-1.15492	0.212396	-0.291745	0.925494
C18E3.3	WBGene00015972	-0.218007	0.745203	0.195589	0.792729	0.50608	0.771741
C18E3.9	WBGene00015976	-1.59736	0.359767	-0.973467	0.272044	0.738371	0.834034
C18E9.2	WBGene00007683	0.595712	0.288067	1.03436	0.0201756	0.530851	0.625277
C18E9.4	WBGene00007684	-0.202655	0.829228	0.104689	0.751928	0.403824	0.739713
C18E9.5	WBGene00007685	-0.754796	0.615895	-0.528801	0.414053	0.324773	0.92353
C18E9.8	WBGene00007688	2.22994	0.228731	0.544944	0.764209	-1.58354	0.736449
C18E9.9	WBGene00007689	0.471215	0.653304	1.28993	0.0612409	0.889868	0.654327
C18F10.7	WBGene00015978	-0.0968566	0.917737	-1.0624	0.0393678	-0.849505	0.455391
C18H2.5	WBGene00015992	2.04175	0.254953	-1.4297	0.273161	-3.35882	0.188765
C18H7.11	WBGene00044457	1.72624	0.209046	1.47919	0.0315555	-0.144589	0.972251
C18H7.4	WBGene00015994	1.62684	0.288131	0.131655	0.941309	-1.37425	0.731911
C18H7.7	WBGene00015997	2.73839	0.205328	-0.169932	0.939848	-2.78824	0.466857
C18H9.3	WBGene00016002	-0.102109	0.876281	0.0181162	0.976567	0.224594	0.895699
C18H9.6	WBGene00016004	0.326576	0.76079	0.612838	0.21581	0.366429	0.865723
C23G10.2	WBGene00016011	-0.795128	0.311852	0.326333	0.211875	1.21314	0.0614101
C23G10.7	WBGene00016014	-0.823166	0.3259	-0.27587	0.598942	0.666613	0.64042
C23G10.8	WBGene00016015	-0.376379	0.539426	-0.536399	0.294391	-0.045138	0.993251
C23H3.2	WBGene00016018	0.161438	0.899656	0.436496	0.3746	0.342515	0.881425
C23H3.5	WBGene00016021	-0.668022	0.452049	-0.769592	0.268678	0.0136186	0.999989
C23H3.9	WBGene00016022	1.85306	0.381577	2.12419	0.208147	0.312376	0.979348
C23H4.3	WBGene00007692	1.55319	0.381577	0.98143	0.314538	-0.49136	0.915349
C23H4.7	WBGene00007695	1.4626	0.381577	1.30496	0.184089	-0.074262	0.996446
C23H5.8	WBGene00016027	-2.4816	0.010783	-0.533819	0.376888	2.0377	0.0820908
C24A1.3	WBGene00016030	0.0534062	0.972659	-0.534525	0.631883	-0.492581	0.900786
C24A11.1	WBGene00016040	0.965719	0.536991	-1.44069	0.165053	-2.29736	0.280327
C24A3.2	WBGene00016033	0.539936	0.639862	0.296334	0.751944	-0.176298	0.96989
C24B9.3	WBGene00016048	0.662543	0.33323	1.20709	0.0109321	0.645011	0.566287
C24D10.2	WBGene00016054	2.20801	0.228731	-1.86695	0.131351	-3.95981	0.0874445
C24D10.4	WBGene00016055	-0.558525	0.682605	-0.24359	0.58586	0.430658	0.86051
C24D10.6	WBGene00016057	-0.589004	0.495611	-0.168843	0.73798	0.527549	0.729141
C24F3.2	WBGene00007697	0.418302	0.731538	-0.0961198	0.927805	-0.426018	0.895888
C24G6.13	WBGene00302991	-0.236039	0.878689	-1.58181	0.0517728	-1.2452	0.543931
C24H10.2	WBGene00016068	0.529177	0.711044	0.0326082	0.974659	-0.40356	0.903514
C24H11.5	WBGene00007702	-0.0884538	0.964897	-0.384007	0.721377	-0.194387	0.975441
C24H12.4	WBGene00016073	0.246564	0.514559	-0.685931	0.0625613	-0.823984	0.158912
C25A1.1	WBGene00007705	-0.451603	0.676455	-0.491166	0.463042	0.0841406	0.988099
C25A1.16	WBGene00077526	-0.435706	0.426038	-1.97545	0.0502606	-1.39494	0.320735
C25A1.20	WBGene00303030	0.270102	0.715846	-0.780696	0.255973	-0.954282	0.50095
C25A11.2	WBGene00016087	-1.67847	0.336591	-1.17152	0.383344	0.62213	0.908304
C25A8.5	WBGene00016085	2.14745	0.132595	-1.09621	0.54125	-3.12014	0.282204
C25D7.10	WBGene00007720	-0.960271	0.262439	0.468492	0.578316	1.54789	0.289132
C25E10.5	WBGene00016095	1.43142	0.254139	0.330094	0.686541	-1.02602	0.656275
C25F6.1	WBGene00016102	-0.745183	0.539426	-0.239986	0.848332	0.596229	0.859127
C25G4.2	WBGene00007730	0.856751	0.149526	-0.822703	0.156786	-1.57254	0.081887
C25G4.3	WBGene00007731	0.138867	0.894868	-1.15586	0.0530671	-1.18497	0.313463
C25H3.11	WBGene00016120	0.170843	0.636918	-1.48854	0.000548785	-1.55645	0.00441124
C25H3.14	WBGene00016123	0.269673	0.838667	1.22019	0.0716394	1.0413	0.572518
C25H3.3	WBGene00016112	0.0279452	0.987805	0.526269	0.416881	0.590487	0.834034
C25H3.7	WBGene00016116	-0.571844	0.247951	-0.377282	0.373586	0.293829	0.815763
C25H3.9	WBGene00016118	0.0591409	0.922552	0.0674812	0.851129	0.0977705	0.949106
C26B2.2	WBGene00016125	0.34793	0.829228	-5.19764	0.0462558	-5.60986	0.158912
C26B2.7	WBGene00016129	-1.21637	0.42761	0.356133	0.509296	1.6679	0.271341
C26B9.1	WBGene00016131	-0.283105	0.818711	-0.134758	0.808337	0.242841	0.92353
C26B9.5	WBGene00016134	0.107585	0.952045	1.10535	0.183057	1.07066	0.708382
C26C6.9	WBGene00007743	-0.155355	0.915466	0.608269	0.432373	0.853705	0.724399
C26D10.3	WBGene00007744	-0.889997	0.472783	-0.54018	0.662192	0.443118	0.922365
C26D10.4	WBGene00007745	0.891286	0.605406	0.85868	0.371731	0.0566366	0.997977
C26D10.6	WBGene00007746	-0.193545	0.868349	-1.00596	0.311887	-0.718517	0.793677
C26E1.2	WBGene00007748	0.843764	0.559917	0.346186	0.7318	-0.414124	0.920348
C26E6.12	WBGene00016145	-1.03961	0.423793	-0.346688	0.545262	0.806373	0.678879
C26F1.3	WBGene00016148	-0.351999	0.780743	-0.340904	0.682442	0.134746	0.979575
C26G2.2	WBGene00007751	-1.58023	0.477139	-1.67056	0.221608	0.00795168	0.999989
C27A12.2	WBGene00016154	-0.226904	0.868028	-0.955321	0.259054	-0.601297	0.842199
C27A12.9	WBGene00016159	-0.52896	0.631238	-1.63352	0.0316313	-0.996657	0.593662
C27A7.1	WBGene00007753	-0.270871	0.820839	-0.942321	0.0585484	-0.590093	0.74343
C27A7.5	WBGene00007756	0.487073	0.465023	-0.780982	0.142496	-1.1659	0.25258
C27A7.6	WBGene00007757	-0.982378	0.602032	-1.83064	0.204389	-0.732725	0.899262
C27B7.2	WBGene00007760	0.315761	0.840178	0.0139426	0.984972	-0.212358	0.954093
C27B7.5	WBGene00007762	-0.256026	0.75736	-0.772752	0.0749858	-0.402815	0.796369
C27B7.7	WBGene00007764	-0.231044	0.795338	-0.107493	0.904598	0.196963	0.9556
C27C12.1	WBGene00007771	-1.15467	0.588887	-0.108213	0.952695	1.16987	0.812724
C27C12.3	WBGene00007773	-5.63244	0.40799	-6.68222	0.103866	-1.26676	0.999989
C27C12.4	WBGene00007774	0.236347	0.827391	0.580891	0.30392	0.433153	0.842887
C27C7.1	WBGene00007766	0.17279	0.884658	0.153994	0.863557	0.100916	0.987084
C27D6.11	WBGene00044388	1.05103	0.45062	-1.13979	0.327978	-2.06585	0.376667
C27D6.3	WBGene00016161	0.583934	0.690543	-1.41731	0.272828	-1.87895	0.494874
C27D8.1	WBGene00007777	1.70247	0.13806	-0.912793	0.40091	-2.50262	0.189785
C27D8.2	WBGene00007778	1.07818	0.266098	-2.1058	0.0412763	-3.05968	0.0488103
C27D8.3	WBGene00007779	0.619031	0.550382	0.171703	0.764503	-0.355099	0.867503
C27D8.4	WBGene00007780	-0.220899	0.88273	0.0482441	0.950355	0.381672	0.896551
C27D9.1	WBGene00016163	-2.1728	0.406433	-3.45834	0.112113	-1.15072	0.884852
C27F2.10	WBGene00016171	-0.750009	0.549789	-0.788813	0.338614	0.0809798	0.992652
C27F2.4	WBGene00016166	0.0638513	0.930986	-0.51735	0.25317	-0.465508	0.71441
C27F2.7	WBGene00016169	-0.724214	0.661054	-2.15639	0.139575	-1.29645	0.754263
C27F2.9	WBGene00043156	-0.765894	0.42364	0.0835868	0.998791	0.942471	0.479577
C27H5.2	WBGene00016172	0.502938	0.727701	1.04898	0.223403	0.606355	0.860078
C27H5.4	WBGene00016174	0.783638	0.501442	0.532737	0.494416	-0.151644	0.973953
C27H6.8	WBGene00007787	-0.346903	0.568227	-0.329571	0.432869	0.127745	0.948877
C27H6.9	WBGene00077500	-0.462861	0.797926	-0.759287	0.339034	-0.182566	0.975257
C28A5.2	WBGene00007789	-0.63776	0.601308	-1.87499	0.0710127	-1.12236	0.66082
C28A5.6	WBGene00007791	2.13652	0.0740004	-0.666545	0.475733	-2.68622	0.116045
C28C12.11	WBGene00016181	1.12574	0.445175	-0.565597	0.541095	-1.58983	0.451279
C28C12.12	WBGene00016182	-0.492119	0.724667	-1.26086	0.12778	-0.641533	0.833628
C28C12.4	WBGene00016180	-0.534678	0.795338	-0.216548	0.866241	0.355174	0.954093
C28D4.5	WBGene00007793	1.49532	0.30501	-2.12534	0.215438	-3.50252	0.212121
C28D4.7	WBGene00007794	0.652718	0.742683	-2.32015	0.0346814	-2.85968	0.217296
C28G1.5	WBGene00016190	0.187263	0.925514	1.21987	0.314458	1.12479	0.792872
C28H8.3	WBGene00016194	0.0179228	0.966579	-0.668601	0.126115	-0.58157	0.481467
C29A12.1	WBGene00007797	-0.617111	0.727701	-4.09261	0.0416796	-3.34795	0.34705
C29E4.12	WBGene00016209	-0.0765287	0.935503	0.170745	0.826324	0.361046	0.883103
C29E4.13	WBGene00043051	0.0665642	0.968877	-1.95059	0.109205	-1.90371	0.463295
C29E4.14	WBGene00044634	2.9083	0.228731	-0.917377	0.640157	-3.73353	0.318694
C29F3.7	WBGene00007807	-0.204377	0.915821	0.770885	0.356248	1.05652	0.714934
C29F5.1	WBGene00016210	0.511253	0.623966	0.650253	0.24373	0.211883	0.947497
C29F7.10	WBGene00206389	-5.20204	0.501218	-5.22029	0.13564	-0.222853	0.999989
C29F7.2	WBGene00007811	0.88899	0.42503	2.19723	0.000125607	1.39511	0.283534
C29F7.3	WBGene00007812	-1.29734	0.0882434	-0.768626	0.141099	0.643839	0.644687
C29G2.6	WBGene00016234	0.243839	0.81964	0.576548	0.573368	0.431647	0.908929
C29H12.2	WBGene00016235	-0.106803	0.823174	0.561289	0.0505366	0.764958	0.178759
C30B5.2	WBGene00016244	-0.259749	0.733217	0.478673	0.197489	0.837774	0.366761
C30F12.2	WBGene00016261	-0.465019	0.558168	-0.837479	0.11984	-0.271782	0.896152
C30F12.4	WBGene00016263	-1.33299	0.4811	-2.34126	0.16035	-0.879009	0.880238
C30F12.5	WBGene00016264	0.0196596	0.990833	0.41938	0.620041	0.47733	0.896934
C30G12.2	WBGene00016274	-1.79658	0.141421	-2.41776	0.0024073	-0.494874	0.847175
C30G12.6	WBGene00016277	0.222833	0.697806	-1.27953	0.0128568	-1.39235	0.0815693
C30G4.4	WBGene00016269	0.451969	0.753634	1.352	0.0721645	0.984413	0.684547
C30G7.3	WBGene00044177	-0.035818	0.985357	-1.45538	0.113977	-1.29708	0.627478
C30H6.8	WBGene00007825	0.240464	0.761189	-0.0897154	0.886287	-0.220497	0.92253
C30H6.9	WBGene00007826	-0.699043	0.381577	-0.615672	0.283363	0.185376	0.966818
C31C9.2	WBGene00007836	0.853246	0.534335	1.45719	0.0242372	0.674625	0.796369
C31C9.7	WBGene00007841	0.533779	0.744484	0.294715	0.751384	-0.143848	0.982237
C31E10.5	WBGene00007846	-1.24434	0.384426	-0.0445037	0.981926	1.30603	0.535166
C31E10.6	WBGene00007847	-1.09867	0.570933	0.191334	0.865858	1.36708	0.65518
C31H1.1	WBGene00016286	2.19061	0.259563	0.701924	0.663806	-1.38646	0.771741
C31H1.5	WBGene00016288	0.864248	0.555191	-0.763511	0.534973	-1.5266	0.597175
C31H1.8	WBGene00016291	-0.933128	0.582424	-1.72749	0.13512	-0.65923	0.880749
C31H5.6	WBGene00007857	0.118428	0.923228	0.308359	0.60061	0.288735	0.910355
C32D5.10	WBGene00016317	-0.47635	0.587314	-1.18802	0.0547974	-0.595872	0.747737
C32D5.11	WBGene00016318	-0.443591	0.583906	-1.14066	0.0517728	-0.578663	0.731081
C32D5.4	WBGene00016312	1.92171	0.263694	-0.659925	0.609734	-2.46715	0.339731
C32D5.6	WBGene00016314	0.300492	0.714074	-1.1754	0.0894125	-1.38059	0.254937
C32D5.7	WBGene00016315	0.0820511	0.961077	1.06135	0.0704479	1.05665	0.573519
C32D5.8	WBGene00016316	0.61063	0.234378	0.969062	0.00270157	0.447096	0.542794
C32E12.1	WBGene00016327	1.17691	0.392529	-1.41758	0.250004	-2.47475	0.278833
C32E12.4	WBGene00016330	0.511722	0.641132	0.157984	0.839076	-0.278249	0.930665
C32E8.5	WBGene00016323	-0.547017	0.661054	-0.826805	0.312727	-0.150649	0.977179
C32E8.9	WBGene00016325	-0.51478	0.555878	-0.889461	0.121965	-0.270744	0.905428
C32F10.4	WBGene00016332	-0.407439	0.693088	0.58249	0.348055	1.07919	0.450043
C32F10.8	WBGene00016333	-0.478975	0.218081	-0.673369	0.131894	-0.0871832	0.966818
C32H11.4	WBGene00007867	-0.115729	0.97198	0.794332	0.338301	1.01447	0.64042
C33A12.1	WBGene00007880	-0.171257	0.789205	0.306522	0.349687	0.572316	0.466857
C33A12.3	WBGene00007882	0.095157	0.916878	0.664831	0.0660908	0.65936	0.491286
C33C12.10	WBGene00016342	0.219344	0.886081	0.820806	0.310657	0.691798	0.811279
C33D9.3	WBGene00007898	-0.695388	0.799412	1.12165	0.269824	1.8849	0.602736
C33D9.6	WBGene00007900	1.18263	0.48136	1.38318	0.15388	0.274068	0.965161
C33F10.1	WBGene00016351	0.785516	0.559484	-4.02908	0.0315555	-4.72233	0.0779132
C33F10.12	WBGene00016358	0.640185	0.601512	-1.8111	0.203508	-2.34949	0.360682
C33F10.14	WBGene00050941	-0.12743	0.838252	0.312364	0.485927	0.539716	0.621666
C33F10.4	WBGene00016353	-1.26348	0.545362	-1.61711	0.210096	-0.241127	0.977179
C33F10.8	WBGene00016356	2.16408	0.298518	-0.122387	0.945358	-2.19611	0.536347
C33G3.4	WBGene00007904	0.847837	0.530252	1.15031	0.0581782	0.388285	0.896551
C33G3.6	WBGene00007906	1.00521	0.204802	-0.867727	0.382839	-1.76825	0.271341
C33G8.2	WBGene00016360	0.308469	0.817964	0.017561	0.992347	-0.171723	0.985647
C33G8.4	WBGene00016362	1.05712	0.326325	1.01256	0.178666	0.0273902	0.999989
C34B2.3	WBGene00016388	1.54747	0.383998	-0.205015	0.885471	-1.64558	0.579655
C34B2.8	WBGene00016393	-0.134395	0.805275	-0.235067	0.436698	-0.0023492	0.999989
C34B4.2	WBGene00007907	-0.709888	0.347881	-1.1667	0.104059	-0.376817	0.866031
C34B7.2	WBGene00007912	-0.409321	0.676439	-0.834586	0.168706	-0.314973	0.900786
C34C12.2	WBGene00007921	-0.250715	0.773367	-1.07857	0.101286	-0.70182	0.684547
C34C12.4	WBGene00007923	-0.145926	0.915466	0.472568	0.417936	0.718599	0.713642
C34C12.6	WBGene00007925	0.523187	0.795338	0.851869	0.349448	0.396299	0.941046
C34C12.7	WBGene00007926	0.17313	0.915207	-0.526973	0.324352	-0.614119	0.783073
C34C12.8	WBGene00007927	-0.780589	0.348513	-0.732064	0.0403205	0.152352	0.934407
C34C6.4	WBGene00007917	0.329246	0.534918	-0.264711	0.579065	-0.493745	0.57566
C34D10.1	WBGene00016406	0.302998	0.723603	0.7576	0.163033	0.545666	0.74909
C34D10.2	WBGene00016407	0.500255	0.761945	0.0827685	0.911293	-0.342751	0.925482
C34D4.2	WBGene00016398	2.11602	0.264726	1.38343	0.273349	-0.612225	0.912772
C34D4.3	WBGene00016399	0.286446	0.877286	-2.81731	0.00513799	-3.00678	0.117963
C34D4.4	WBGene00016400	0.217645	0.783767	0.893269	0.0841187	0.770836	0.561901
C34E10.10	WBGene00016411	-0.459902	0.587318	-1.08289	0.13564	-0.509563	0.820582
C34E7.4	WBGene00007934	1.24508	0.56129	1.48118	0.233349	0.288637	0.972251
C34F11.2	WBGene00016414	0.934909	0.664696	-1.43719	0.179812	-2.27041	0.412999
C34F11.5	WBGene00016416	1.15673	0.322113	-1.716	0.090932	-2.75241	0.119936
C34F11.8	WBGene00016417	-3.00656	0.152295	-0.626397	0.487139	2.44217	0.31074
C34F6.1	WBGene00007938	0.989584	0.734032	1.22968	0.473516	0.251467	0.987117
C34F6.10	WBGene00007944	0.630129	0.575924	1.05701	0.00963959	0.505675	0.784724
C34F6.5	WBGene00007939	-0.0673646	0.968172	0.147133	0.895271	0.316376	0.946363
C34F6.7	WBGene00007941	0.993125	0.409791	0.531266	0.459602	-0.387802	0.897881
C34F6.9	WBGene00007943	-0.266411	0.818711	-0.462729	0.602218	-0.110122	0.994345
C34G6.3	WBGene00016420	2.04133	0.187698	-0.7929	0.637053	-2.71682	0.360682
C34H4.1	WBGene00016424	-0.432502	0.814469	0.683808	0.447561	1.21179	0.677764
C34H4.2	WBGene00016425	-0.298533	0.907143	1.01435	0.397454	1.38264	0.737712
C35A11.4	WBGene00016431	0.0276756	0.987094	0.53725	0.445825	0.599057	0.836327
C35A5.3	WBGene00007947	-1.10438	0.397634	-1.76052	0.0443394	-0.547684	0.865629
C35A5.4	WBGene00007948	2.41052	0.0389257	0.634352	0.670689	-1.66451	0.56648
C35A5.8	WBGene00007952	-0.189705	0.812247	-0.748074	0.1901	-0.445345	0.815118
C35B1.2	WBGene00016432	0.0356644	0.952799	-0.335451	0.547621	-0.266364	0.872651
C35B1.4	WBGene00016434	-0.0810236	0.970993	-2.191	0.108641	-1.995	0.551726
C35B1.5	WBGene00016435	0.450253	0.695605	0.866447	0.117909	0.495099	0.831178
C35B8.3	WBGene00016438	0.391229	0.715202	0.643002	0.471807	0.33963	0.92353
C35C5.10	WBGene00007959	-0.356403	0.549034	-0.309165	0.713211	0.121941	0.975257
C35D10.1	WBGene00016439	0.0393284	0.960784	0.551197	0.100689	0.615958	0.491286
C35D10.10	WBGene00016446	-0.443233	0.592452	-0.168157	0.72719	0.375694	0.830485
C35D10.17	WBGene00016452	-0.0688659	0.961562	0.471225	0.529032	0.633153	0.806672
C35D10.5	WBGene00016442	0.079406	0.948448	-0.911965	0.0763874	-0.883371	0.523233
C35D10.6	WBGene00016443	-0.24228	0.814786	0.620211	0.153487	0.970732	0.423101
C35D10.7	WBGene00016444	-0.374699	0.759051	-0.549714	0.40091	-0.0546454	0.996259
C35E7.10	WBGene00016462	2.2983	0.104607	0.276085	0.829215	-1.92061	0.421292
C35E7.5	WBGene00016457	-2.44014	0.505948	-3.38916	0.355948	-0.846178	0.966016
C35E7.6	WBGene00016458	0.27779	0.821786	0.720674	0.19635	0.527416	0.818354
C35E7.8	WBGene00016460	0.147453	0.869477	0.120749	0.863557	0.0870941	0.982322
C35E7.9	WBGene00016461	1.44871	0.365972	-0.424323	0.762316	-1.76859	0.545963
C36A4.4	WBGene00007965	-0.539863	0.724579	-1.05515	0.231769	-0.387764	0.92518
C36B1.11	WBGene00007978	-1.01501	0.588887	-0.0393421	0.959772	1.10137	0.679481
C36B1.9	WBGene00007976	-0.302141	0.699998	0.643006	0.133254	1.03707	0.26737
C36B7.5	WBGene00016468	0.605625	0.753202	0.368773	0.812012	-0.173387	0.987304
C36B7.6	WBGene00016469	-0.792325	0.368753	0.885107	0.113557	1.7561	0.123814
C36C5.5	WBGene00016474	0.992383	0.501442	1.09383	0.145449	0.170067	0.976256
C36E6.2	WBGene00016490	0.110652	0.987931	0.571373	0.402321	0.552032	0.820375
C36E8.1	WBGene00007980	-0.309245	0.455817	-0.653116	0.24954	-0.243851	0.896551
C36E8.4	WBGene00007983	-0.24529	0.865888	0.30794	0.754954	0.646342	0.831906
C36H8.1	WBGene00007987	1.8552	0.150564	-0.729797	0.477852	-2.47035	0.20078
C37A2.7	WBGene00016493	0.588066	0.274243	-0.177998	0.714989	-0.666103	0.474168
C37A2.8	WBGene00016494	0.5207	0.595604	-0.504411	0.534224	-0.894482	0.670968
C37A5.3	WBGene00014698	1.98758	0.0848789	1.28009	0.0808695	-0.609367	0.812724
C37A5.7	WBGene00007991	0.0174897	0.989788	-1.2917	0.116532	-1.19875	0.517974
C37C3.1	WBGene00016495	-0.418559	0.585995	-0.874839	0.440293	-0.293099	0.941439
C37C3.18	WBGene00303000	-0.242841	0.722958	-0.512195	0.268467	-0.179177	0.925494
C37C3.2	WBGene00016496	-0.0523402	0.954029	-1.15754	0.0025218	-1.01097	0.205272
C37C3.7	WBGene00016499	0.61916	0.654376	0.930068	0.129723	0.39259	0.896934
C37C3.9	WBGene00016501	-1.95608	0.398734	-2.01098	0.117888	0.0732801	0.999835
C37H5.13	WBGene00016511	0.575531	0.472806	-0.0659569	0.921665	-0.553272	0.74118
C37H5.5	WBGene00016508	-0.486167	0.335595	0.242725	0.451939	0.833403	0.184546
C38C10.3	WBGene00008001	1.49704	0.342309	-1.10277	0.598036	-2.48742	0.517974
C38C3.3	WBGene00016512	1.65391	0.240182	-1.01603	0.390409	-2.54877	0.241189
C38D4.4	WBGene00008005	-1.19028	0.347881	-1.50744	0.0458427	-0.195009	0.965525
C38D4.9	WBGene00008008	0.171918	0.91153	-0.246047	0.763718	-0.323845	0.923387
C38D9.2	WBGene00008010	4.85876	7.68942e-05	4.40405	8.89965e-09	-0.362679	0.857869
C38H2.2	WBGene00008019	1.00287	0.445086	-0.71149	0.472086	-1.63472	0.443858
C39B5.5	WBGene00016523	1.79531	0.0542877	0.897726	0.310878	-0.781886	0.779056
C39B5.6	WBGene00016524	0.256655	0.663174	-0.913343	0.137894	-1.06189	0.316594
C39D10.7	WBGene00016534	-1.78905	0.536245	-3.19439	0.06564	-1.26987	0.823783
C39D10.8	WBGene00016535	-1.71765	0.0841627	-1.19915	0.061071	0.609848	0.748921
C39E9.11	WBGene00008034	-0.575441	0.557117	-0.138836	0.847776	0.553231	0.796369
C39E9.12	WBGene00008035	-0.887995	0.501306	-1.08168	0.078372	-0.0706129	0.992481
C39E9.8	WBGene00008032	-0.701522	0.475943	-0.270128	0.571228	0.505222	0.770887
C39F7.5	WBGene00016540	-0.134265	0.917938	0.183992	0.893508	0.405529	0.920348
C39H7.1	WBGene00016541	0.875471	0.367645	-1.46385	0.0463511	-2.21525	0.0834983
C39H7.4	WBGene00016542	-0.297716	0.912295	1.13671	0.297332	1.50663	0.697224
C41A3.2	WBGene00016559	1.08838	0.417213	0.0883209	0.939431	-0.886737	0.762184
C41D11.3	WBGene00016562	0.167988	0.776025	-0.384556	0.375076	-0.449063	0.705609
C41G7.3	WBGene00008061	-0.628696	0.668221	-2.21976	0.0288043	-1.46634	0.531986
C41G7.6	WBGene00008063	1.00449	0.366564	-1.71849	0.342417	-2.59922	0.412782
C41G7.9	WBGene00077771	-0.53567	0.375873	-0.0505846	0.899217	0.583367	0.442724
C42C1.12	WBGene00016590	-1.21996	0.363794	0.563135	0.50095	1.8901	0.297413
C42C1.13	WBGene00016591	0.20306	0.907995	0.196197	0.813562	0.108732	0.989379
C42C1.19	WBGene00302978	-0.236302	0.695681	-0.120365	0.858896	0.199838	0.969671
C42C1.8	WBGene00016586	-1.48892	0.422977	-1.50585	0.170693	0.107116	0.993405
C42D4.1	WBGene00016594	1.1966	0.15944	0.658317	0.108994	-0.450065	0.779056
C42D4.2	WBGene00016595	1.83153	0.137825	0.113091	0.890504	-1.62827	0.299404
C42D4.3	WBGene00016596	2.34767	0.373992	0.880615	0.623399	-1.42491	0.825891
C42D8.1	WBGene00016599	1.27307	0.570753	1.62452	0.0667243	0.432658	0.940142
C43E11.12	WBGene00016609	0.308651	0.814048	-0.0160804	0.992117	-0.204396	0.972251
C43E11.5	WBGene00016605	2.76621	0.226063	2.14908	0.0710127	-0.480043	0.943682
C43E11.9	WBGene00016607	0.0627928	0.946709	0.179554	0.605006	0.226988	0.880749
C43H6.4	WBGene00016617	-0.0586312	0.962004	-0.0867816	0.908676	0.0542149	0.999989
C44B7.11	WBGene00016631	-0.19922	0.855885	-0.151729	0.863557	0.135454	0.975738
C44B7.12	WBGene00016632	-0.876077	0.596647	-1.13144	0.289499	-0.129533	0.98923
C44B7.5	WBGene00016627	-1.94609	0.520851	-3.41247	0.074511	-1.32303	0.834544
C44B7.7	WBGene00016629	-0.160297	0.930986	0.491635	0.570195	0.727101	0.823783
C44B9.2	WBGene00008079	2.6421	0.126472	-0.242862	0.905205	-2.78734	0.397591
C44B9.3	WBGene00008080	-2.36255	0.398151	-2.17084	0.260501	0.329194	0.987673
C44C1.1	WBGene00016641	0.167372	0.898082	-0.373643	0.618787	-0.46379	0.862328
C44C10.11	WBGene00043985	-0.0200271	0.994363	0.518193	0.605337	0.623526	0.899861
C44C10.9	WBGene00008089	0.506387	0.637081	0.320139	0.60061	-0.10513	0.98085
C44E4.5	WBGene00016654	0.0673784	0.936953	0.141434	0.829241	0.187509	0.944146
C44F1.1	WBGene00008091	0.884953	0.604748	0.131101	0.938987	-0.67364	0.896934
C44H4.4	WBGene00008094	0.392215	0.579644	0.151759	0.878542	-0.149098	0.955841
C44H9.4	WBGene00008099	0.346831	0.846678	-0.722337	0.433812	-0.979076	0.751345
C44H9.5	WBGene00008100	0.265188	0.873123	0.920979	0.156679	0.725196	0.792532
C44H9.6	WBGene00008101	-0.246479	0.880823	0.546024	0.559341	0.868064	0.773068
C45B2.1	WBGene00016658	-0.986356	0.650426	-2.25515	0.131946	-1.13797	0.81908
C45B2.2	WBGene00016659	1.46469	0.5582	2.59081	0.0403225	1.18036	0.824015
C45B2.6	WBGene00016661	0.0420701	0.972732	0.210349	0.715266	0.252474	0.92353
C45E5.1	WBGene00016664	-4.78093	0.104215	-1.8413	0.0197255	2.99137	0.283534
C45G3.3	WBGene00001590	-0.42104	0.718288	-0.110639	0.921845	0.417456	0.904794
C45G7.13	WBGene00235340	0.688273	0.702267	0.281886	0.865704	-0.354743	0.961762
C45G9.2	WBGene00016674	-1.1758	0.375476	-0.877992	0.33161	0.419563	0.910355
C45G9.5	WBGene00016676	-0.584406	0.35632	-0.33954	0.413761	0.355376	0.79279
C45G9.6	WBGene00016677	0.366376	0.846277	-1.20585	0.262938	-1.48845	0.636013
C46A5.1	WBGene00016698	0.364684	0.84227	-0.753799	0.458671	-1.0071	0.76126
C46A5.6	WBGene00016702	-0.146758	0.732296	-0.891168	0.181893	-0.636073	0.66593
C46C11.2	WBGene00016705	-0.0767277	0.950285	0.583604	0.468372	0.748914	0.75256
C46C11.3	WBGene00016706	-0.301641	0.863684	-0.0422305	0.978393	0.311927	0.958108
C46C2.2	WBGene00008110	-0.848975	0.299889	-0.283666	0.656912	0.640749	0.71441
C46E10.1	WBGene00016707	1.10569	0.442005	-1.09775	0.268211	-2.10463	0.299257
C46F11.4	WBGene00008119	-0.280488	0.632307	-0.734111	0.188597	-0.34633	0.847175
C46F11.5	WBGene00008120	-0.710109	0.326325	-0.623193	0.309553	0.172155	0.954093
C46F2.1	WBGene00016714	-0.288008	0.851493	0.728674	0.204218	1.10192	0.533161
C46G7.1	WBGene00016721	-0.403342	0.62515	0.721694	0.284943	1.22134	0.386023
C46G7.2	WBGene00016722	0.205053	0.840346	-0.639262	0.433723	-0.756815	0.740396
C46H3.2	WBGene00016725	-1.06346	0.366936	-1.80528	0.0864923	-0.647036	0.865223
C47B2.2	WBGene00008131	-0.366864	0.668891	-0.993061	0.0829059	-0.521628	0.770887
C47B2.9	WBGene00008134	-0.654709	0.484951	0.182221	0.81949	0.935879	0.584261
C47D12.2	WBGene00008136	-0.50661	0.48136	-0.507424	0.149005	0.107241	0.966818
C47E12.11	WBGene00008154	0.696071	0.666286	-0.564944	0.594741	-1.15801	0.705042
C47E12.2	WBGene00008147	-1.5114	0.311349	-0.571108	0.244647	1.04404	0.553117
C47E12.3	WBGene00008148	-0.452261	0.565509	-1.12413	0.0352502	-0.561818	0.693828
C47E8.4	WBGene00008143	-0.494116	0.627385	0.591523	0.312219	1.19552	0.410657
C47G2.3	WBGene00008164	0.253397	0.793309	-0.0442047	0.930596	-0.199048	0.92518
C47G2.4	WBGene00008165	-0.891063	0.396196	-0.649848	0.409722	0.344106	0.91336
C48B4.10	WBGene00008173	-0.410152	0.616586	-0.558157	0.23553	-0.0372938	0.996446
C48B4.11	WBGene00008174	-0.891792	0.582424	-1.40816	0.0320692	-0.402537	0.909612
C48B4.6	WBGene00008169	-0.0453309	0.976611	-0.191798	0.705424	-0.0307778	0.998952
C48B4.7	WBGene00008170	-1.41678	0.430528	0.567229	0.291827	2.08846	0.221463
C48B4.9	WBGene00008172	-0.986802	0.484951	-1.11404	0.207164	-0.0169108	0.999989
C48B6.10	WBGene00016746	0.622162	0.541604	1.40309	0.055003	0.871215	0.682529
C48B6.2	WBGene00016740	0.470308	0.654527	0.618274	0.314483	0.261487	0.932578
C48B6.3	WBGene00016741	0.51374	0.648796	-0.116255	0.884553	-0.518781	0.840816
C48B6.4	WBGene00016742	0.880645	0.510375	-1.2233	0.236707	-2.00687	0.336737
C48E7.1	WBGene00016749	0.130076	0.917668	0.971937	0.0507433	0.916202	0.519289
C48E7.6	WBGene00016751	-0.0305444	0.983892	-0.264768	0.80686	-0.179072	0.972705
C49A1.10	WBGene00008191	0.17276	0.892689	0.841162	0.240985	0.74217	0.758886
C49A9.10	WBGene00016764	-1.4889	0.621606	0.611368	0.468141	2.21654	0.498518
C49A9.2	WBGene00016756	0.704068	0.576872	0.598066	0.456694	-0.00195813	0.999989
C49A9.3	WBGene00016757	0.184723	0.9352	1.01319	0.259648	0.915551	0.805183
C49A9.4	WBGene00016758	0.116979	0.948919	0.739788	0.463042	0.741212	0.828829
C49A9.5	WBGene00016759	-0.132323	0.953812	1.84057	0.149511	2.04837	0.517974
C49A9.6	WBGene00016760	1.22813	0.436415	2.88421	0.000480969	1.75158	0.369698
C49A9.9	WBGene00016763	0.119543	0.930301	0.620444	0.556778	0.580949	0.859427
C49C3.10	WBGene00008200	0.073023	0.942412	0.165978	0.852605	0.191614	0.995288
C49C3.4	WBGene00008194	-0.269649	0.773196	0.718038	0.17762	1.07006	0.398122
C49C3.6	WBGene00008196	-1.18806	0.439688	-0.556788	0.411088	0.74971	0.790655
C49C3.7	WBGene00008197	-0.149889	0.879116	-1.29451	0.0963683	-1.00653	0.552961
C49C3.9	WBGene00008199	-0.397377	0.785423	-0.0148904	0.988583	0.465197	0.883132
C49C8.1	WBGene00016765	1.96815	0.131431	0.369418	0.794889	-1.49014	0.604147
C49C8.5	WBGene00016769	-0.0471813	0.981416	1.17212	0.160544	1.28778	0.649866
C49F5.6	WBGene00008210	-4.03904	0.340033	-4.08124	0.0698151	0.0572239	0.999989
C49F5.7	WBGene00008211	-2.18742	0.267827	-1.05824	0.251877	1.21105	0.729141
C49F8.1	WBGene00008213	0.329774	0.847017	0.577135	0.488447	0.325152	0.942415
C49F8.3	WBGene00008215	2.67304	0.305039	2.51156	0.104059	-0.0929824	0.997843
C49G7.10	WBGene00016788	0.580015	0.547818	1.98721	0.0010553	1.50493	0.221463
C49G7.3	WBGene00016781	0.734082	0.403519	-1.70149	0.0935343	-2.36361	0.146946
C49H3.3	WBGene00016790	-0.071543	0.914255	0.178225	0.804195	0.367357	0.853412
C49H3.4	WBGene00016791	0.0684906	0.966579	-0.60676	0.563045	-0.567745	0.880749
C49H3.6	WBGene00016792	-0.547216	0.54624	-0.285909	0.7181	0.379815	0.880749
C49H3.9	WBGene00016794	-0.263501	0.837479	-0.128889	0.820847	0.251354	0.927459
C50B6.3	WBGene00008219	-0.936547	0.563243	-2.41736	0.175911	-1.34393	0.784724
C50B6.7	WBGene00008220	2.05594	0.028744	2.37375	0.00122457	0.436943	0.866515
C50B8.6	WBGene00008228	1.07826	0.343217	0.137987	0.890504	-0.84374	0.733441
C50C3.1	WBGene00016799	-0.807754	0.560793	-1.24823	0.051588	-0.32034	0.92353
C50C3.2	WBGene00016800	2.07103	0.242513	0.826166	0.487139	-1.15927	0.771878
C50D2.3	WBGene00016807	1.75751	0.420262	0.153022	0.920838	-1.51313	0.700488
C50D2.5	WBGene00016808	0.296779	0.677895	0.672923	0.23072	0.488235	0.794659
C50D2.7	WBGene00016810	-0.00326739	0.996632	0.252746	0.574402	0.346522	0.810591
C50D2.8	WBGene00016811	-0.277796	0.710357	-0.254252	0.696452	0.135736	0.966016
C50D2.9	WBGene00016812	-0.792996	0.218081	-0.22889	0.628474	0.66422	0.501318
C50E10.2	WBGene00016826	1.57544	0.379338	-1.64316	0.514792	-3.11921	0.491286
C50E3.5	WBGene00016816	-1.0184	0.47432	-1.9837	0.0475621	-0.840176	0.794217
C50E3.6	WBGene00016817	0.10075	0.968877	1.29165	0.266457	1.23703	0.774777
C50F2.2	WBGene00016836	-0.934529	0.36923	-1.71141	0.112381	-0.640623	0.836327
C50F2.4	WBGene00016838	-0.772894	0.583906	-0.338197	0.667591	0.521938	0.863796
C50F4.1	WBGene00008229	-0.922063	0.436415	-0.330995	0.638906	0.67682	0.767215
C50F4.10	WBGene00008235	1.29942	0.389961	-1.66898	0.175852	-2.851	0.212095
C50F4.12	WBGene00008236	-1.21776	0.432712	-1.04337	0.0723313	0.297234	0.93566
C50F4.16	WBGene00008238	-1.10962	0.284939	-0.429674	0.355222	0.790187	0.57566
C50F4.6	WBGene00001910	0.5241	0.693044	0.0491949	0.972594	-0.366267	0.938782
C50F4.8	WBGene00008233	-0.015191	0.995336	-0.829945	0.351464	-0.730405	0.847954
C50F7.5	WBGene00016845	-0.235196	0.905721	0.088033	0.935298	0.370979	0.93566
C51E3.10	WBGene00008255	-0.563358	0.583906	-1.32661	0.188767	-0.661079	0.812405
C51E3.6	WBGene00008252	0.569777	0.540727	-0.0674905	0.937116	-0.555591	0.806888
C51E3.9	WBGene00008254	-0.187	0.9086	0.717103	0.33489	0.987463	0.684516
C52A10.1	WBGene00016862	0.396367	0.615356	0.732054	0.122133	0.42073	0.805798
C52B11.5	WBGene00016874	-2.77147	0.0472558	-1.14859	0.140735	1.71962	0.356446
C52B9.4	WBGene00016867	0.0599037	0.954139	0.580828	0.0838502	0.597071	0.617701
C52D10.3	WBGene00016877	1.97911	0.299682	3.2438	0.00491627	1.34979	0.708875
C52E12.1	WBGene00016888	-0.163055	0.695365	-0.343041	0.321997	-0.0769624	0.965525
C52G5.2	WBGene00008260	2.56597	0.136479	2.32342	0.0150821	-0.169309	0.98085
C53A5.13	WBGene00008270	-1.50899	0.368753	-0.617012	0.329142	0.971999	0.673402
C53A5.16	WBGene00194706	0.282637	0.864721	-1.72859	0.0587235	-1.91211	0.345998
C53A5.17	WBGene00194707	-0.318358	0.680455	-0.582315	0.287622	-0.150068	0.9556
C53A5.6	WBGene00008266	0.152848	0.847017	-1.00526	0.100766	-1.03725	0.404697
C53B4.3	WBGene00008273	0.255017	0.868361	0.54253	0.451031	0.388117	0.908304
C53B4.4	WBGene00008274	-0.0612377	0.939547	-0.862929	0.113846	-0.694306	0.611026
C53B7.2	WBGene00016893	0.0693577	0.979604	-1.25248	0.314775	-1.22973	0.796369
C53B7.3	WBGene00016894	-2.15453	0.141421	-1.47342	0.182555	0.760828	0.840319
C53C11.5	WBGene00044770	1.2031	0.527714	1.50598	0.0864961	0.367322	0.946228
C53D5.1	WBGene00016902	-0.432636	0.539369	-1.24809	0.113846	-0.733812	0.69937
C53D5.5	WBGene00016906	-0.0427488	0.978898	0.960431	0.166385	1.06572	0.630297
C53D6.10	WBGene00023424	1.5356	0.234336	-0.785259	0.409239	-2.20544	0.216346
C53D6.4	WBGene00008281	-0.629723	0.616586	-0.330222	0.650922	0.410514	0.895888
C53D6.6	WBGene00008283	0.259253	0.846324	0.0591151	0.938987	-0.11682	0.979575
C53D6.7	WBGene00008284	0.1381	0.941895	-0.437585	0.400304	-0.496396	0.85588
C53H9.2	WBGene00016907	-0.273	0.563988	-0.715005	0.1544	-0.332325	0.824015
C53H9.3	WBGene00044746	-0.348028	0.801324	0.197832	0.705792	0.640504	0.768111
C54C6.6	WBGene00008288	-1.07491	0.457146	-0.248526	0.751928	0.932939	0.690752
C54D10.3	WBGene00008298	0.0550607	0.964897	-1.76496	0.0614046	-1.75481	0.296046
C54D10.4	WBGene00008299	1.24457	0.398151	-0.0275814	0.985744	-1.17793	0.681645
C54E4.5	WBGene00016920	0.722291	0.591047	1.14866	0.0543817	0.507261	0.849073
C54G4.3	WBGene00008313	2.48836	0.128008	-0.20459	0.883338	-2.59547	0.259401
C54G4.7	WBGene00008317	-1.27085	0.175341	0.115543	0.841124	1.48207	0.172588
C54G4.9	WBGene00008318	-0.809185	0.493882	-1.19699	0.113846	-0.266887	0.941929
C55A6.1	WBGene00008330	-0.724838	0.605834	-0.766352	0.247596	0.0730591	0.993656
C55A6.10	WBGene00008339	0.117137	0.90653	-0.522864	0.449204	-0.529473	0.796369
C55A6.12	WBGene00044019	0.886344	0.46595	0.240914	0.723215	-0.554253	0.825633
C55A6.4	WBGene00008333	0.383636	0.730629	-0.0459538	0.995932	-0.339535	0.888865
C55B6.1	WBGene00016939	-1.32591	0.444322	-2.24377	0.0241789	-0.825086	0.820479
C55B7.11	WBGene00016947	-1.22482	0.46355	-0.0643113	0.968638	1.27125	0.463295
C55B7.3	WBGene00016942	0.355144	0.874783	-1.32083	0.234692	-1.59661	0.631279
C55C3.3	WBGene00016953	2.24018	0.0389436	0.672054	0.481765	-1.45068	0.484044
C56A3.4	WBGene00008343	-1.57304	0.397965	0.607017	0.374007	2.28019	0.235914
C56A3.5	WBGene00008344	-0.638006	0.50658	0.00506606	0.994541	0.756336	0.628055
C56A3.6	WBGene00008345	0.501493	0.575417	-0.145453	0.748694	-0.546102	0.694617
C56A3.8	WBGene00008346	0.183509	0.887978	-0.491035	0.400304	-0.563398	0.796369
C56C10.11	WBGene00016967	0.0060677	0.993002	-0.49302	0.312758	-0.40105	0.769955
C56C10.7	WBGene00016964	-0.657544	0.393271	0.200542	0.624658	0.959111	0.28777
C56C10.9	WBGene00016965	0.222754	0.793817	-0.239424	0.720942	-0.355059	0.873247
C56E6.2	WBGene00016970	0.644136	0.539426	1.19013	0.0435539	0.661449	0.74213
C56G2.3	WBGene00016978	-0.42872	0.539426	-0.503932	0.484541	0.03179	0.998952
C56G2.5	WBGene00016980	1.48054	0.114647	-0.0605341	0.954371	-1.42846	0.3617
C56G7.3	WBGene00008348	0.38215	0.720178	0.466501	0.498911	0.190674	0.955849
cab-1	WBGene00000277	0.400538	0.638651	0.085928	0.883976	-0.233892	0.920348
cacn-1	WBGene00012230	-0.120339	0.891235	-0.195282	0.745363	0.0312798	0.997589
cah-3	WBGene00000281	-1.07286	0.312223	0.204866	0.723991	1.35263	0.276846
cah-4	WBGene00000282	-0.194584	0.87572	0.0421589	0.942642	0.308995	0.89443
cah-5	WBGene00000283	-0.338855	0.693399	-0.438924	0.485089	-0.0116593	0.999989
cal-1	WBGene00000285	0.21096	0.907815	-0.157325	0.846562	-0.292048	0.941298
cal-2	WBGene00000286	-0.0494521	0.970591	0.24446	0.74939	0.374396	0.900786
cal-5	WBGene00006861	-0.924821	0.340492	-0.640388	0.207533	0.380936	0.8449
calu-1	WBGene00019760	0.902973	0.321726	2.12644	0.00211811	1.29341	0.380253
calu-2	WBGene00017240	0.914943	0.30093	0.263852	0.768232	-0.563121	0.829655
cam-1	WBGene00000289	-0.586398	0.545362	-0.950472	0.044187	-0.265122	0.905428
camt-1	WBGene00020251	0.227967	0.774068	-0.566277	0.330999	-0.703135	0.625277
cand-1	WBGene00013606	-0.218416	0.746059	-0.685134	0.15388	-0.357367	0.825506
cap-1	WBGene00000292	0.150971	0.789092	0.347371	0.319538	0.295825	0.802906
cap-2	WBGene00000293	0.179752	0.693864	0.108553	0.746956	0.0236311	0.999138
capg-1	WBGene00009254	-0.640327	0.311869	-0.814179	0.0890787	-0.0618929	0.985647
capg-2	WBGene00010093	-0.916183	0.582773	-1.55066	0.074511	-0.50813	0.896934
car-1	WBGene00012484	-0.822532	0.575435	-1.92816	0.0820817	-0.972337	0.768111
cars-1	WBGene00000800	0.130863	0.795338	-0.397442	0.271297	-0.42499	0.640776
cas-1	WBGene00000294	0.283543	0.642145	0.499858	0.183593	0.307196	0.820896
cas-2	WBGene00015975	-0.4712	0.582028	-0.990698	0.161879	-0.400695	0.869463
cash-1	WBGene00010631	-0.39959	0.472745	-0.526425	0.202635	-0.0169713	0.999835
casy-1	WBGene00000403	0.272585	0.801799	0.30684	0.681728	0.0954213	0.987084
cat-4	WBGene00000298	0.00676244	0.994185	-0.0826156	0.828219	0.0167501	0.998952
catp-1	WBGene00013672	0.60524	0.597548	0.27388	0.59545	-0.26119	0.924991
catp-3	WBGene00015660	1.70247	0.137167	1.05962	0.114866	-0.571813	0.830485
catp-4	WBGene00007248	1.09831	0.350431	-1.49569	0.133681	-2.48024	0.171158
catp-5	WBGene00019493	-0.184803	0.846324	-1.72642	0.00568421	-1.45113	0.179963
catp-6	WBGene00012341	-0.984747	0.137167	-1.94146	0.0116242	-0.843252	0.560928
catp-7	WBGene00022010	0.291086	0.790247	0.261325	0.603802	0.0510245	0.993656
catp-8	WBGene00007514	-0.249364	0.574932	0.419942	0.227388	0.759727	0.266067
cav-1	WBGene00000301	-6.01754	0.417213	-3.95113	0.33161	1.99558	0.930665
cbd-1	WBGene00010351	-2.08626	0.420401	-5.67082	0.0693731	-3.44729	0.50685
cbl-1	WBGene00007533	-1.88043	0.205328	-0.414299	0.401958	1.57292	0.276928
cblc-1	WBGene00022766	-1.3935	0.0284178	-2.19317	0.000889622	-0.722778	0.553479
cbp-1	WBGene00000366	-0.147999	0.765754	-0.542675	0.207533	-0.298023	0.821812
cbp-2	WBGene00010545	-0.176518	0.911812	-0.0240292	0.98326	0.253099	0.952245
cbp-3	WBGene00009595	0.712852	0.632307	0.542648	0.527441	-0.0782874	0.993656
cbs-1	WBGene00013866	0.590717	0.583999	2.11012	0.000889622	1.60201	0.243382
cbs-2	WBGene00018783	2.6912	0.234336	0.823433	0.609734	-1.78723	0.710053
CC8.2	WBGene00016987	-1.97588	0.126472	0.152486	0.845649	2.20633	0.142082
cca-1	WBGene00000367	-0.0164336	0.990918	-0.737027	0.248975	-0.649701	0.789928
ccar-1	WBGene00003085	-0.152288	0.797445	-0.99939	0.0155658	-0.741254	0.356506
ccb-1	WBGene00000368	0.761397	0.574932	0.100559	0.940921	-0.585857	0.848613
ccch-1	WBGene00009532	0.650244	0.505699	-1.1673	0.17505	-1.7324	0.28728
ccch-3	WBGene00012277	-0.0737179	0.968172	-1.53996	0.109044	-1.33407	0.629089
cccp-1	WBGene00013042	-0.466685	0.714512	-0.309473	0.748864	0.234191	0.958004
ccdc-47	WBGene00014204	0.233675	0.563243	-0.727542	0.103021	-0.862132	0.25023
ccdc-55	WBGene00007627	0.033677	0.973778	-0.29211	0.683539	-0.20884	0.949106
ccf-1	WBGene00000369	-0.695106	0.350466	-0.548309	0.224568	0.258925	0.889082
ccg-1	WBGene00000370	0.367754	0.710831	0.538533	0.358114	0.237774	0.935735
cchl-1	WBGene00011527	-0.463325	0.424679	-0.565033	0.0933268	0.000551414	0.999989
ccm-3	WBGene00007561	-0.497321	0.612491	0.447979	0.290922	1.06318	0.371728
ccnk-1	WBGene00009650	-1.41874	0.436415	-0.634241	0.338831	0.896703	0.758136
ccpp-1	WBGene00018995	-0.24842	0.74093	-1.32174	0.0248783	-0.960955	0.401543
ccr-4	WBGene00000376	-0.215398	0.798645	-0.721946	0.1188	-0.398565	0.815763
cct-1	WBGene00000377	-0.236662	0.600665	-0.357294	0.327709	-0.0189874	0.997589
cct-2	WBGene00000378	-0.371502	0.392529	-0.13391	0.800569	0.340402	0.805164
cct-3	WBGene00018782	-0.19717	0.705263	-0.256989	0.447561	0.0362357	0.990511
cct-4	WBGene00000379	-0.344064	0.456279	0.202467	0.623062	0.646606	0.423101
cct-5	WBGene00000380	-0.0665949	0.888034	-0.181043	0.703313	-0.0119609	0.999989
cct-6	WBGene00000381	-0.325733	0.44622	0.062574	0.872791	0.490212	0.491286
cct-7	WBGene00020391	-0.12821	0.768828	-0.285427	0.519233	-0.0566788	0.983206
cct-8	WBGene00021934	-0.278674	0.643032	-0.372152	0.366319	0.00965311	0.999989
ccz-1	WBGene00010283	-0.254186	0.8116	-0.911765	0.135284	-0.549091	0.796855
CD4.8	WBGene00016993	-0.351544	0.628786	-0.539166	0.328251	-0.0791915	0.98144
cdap-2	WBGene00021549	0.134109	0.820839	-0.0714198	0.895946	-0.11112	0.96106
cdc-14	WBGene00000383	-0.55334	0.428413	-0.928316	0.0328505	-0.266522	0.862226
cdc-25.1	WBGene00000386	-1.36171	0.356831	-1.79032	0.0544037	-0.304704	0.946635
cdc-25.2	WBGene00000387	-1.66748	0.226063	-1.01534	0.396622	0.785927	0.840007
cdc-25.3	WBGene00000388	-5.01954	0.397634	-6.28087	0.137646	-1.32138	0.945116
cdc-26	WBGene00015235	-0.615351	0.597548	-1.32424	0.125374	-0.579629	0.8449
cdc-37	WBGene00021097	0.686402	0.189191	0.656209	0.0662576	0.0705049	0.972251
cdc-42	WBGene00000390	-0.333183	0.416339	0.353319	0.352608	0.782378	0.279587
cdc-48.1	WBGene00007352	-0.244908	0.764852	-0.273499	0.664064	0.083899	0.985647
cdc-48.2	WBGene00008053	0.391163	0.372608	0.757579	0.00331355	0.466869	0.393151
cdc-48.3	WBGene00010562	0.0341868	0.966579	-0.402283	0.56132	-0.320801	0.895515
cdc-5L	WBGene00008386	-0.0606583	0.926372	-0.19916	0.681122	-0.0249154	0.997589
cdc-6	WBGene00000382	-0.494768	0.666791	-0.708148	0.234692	-0.0945443	0.985647
cdc-7	WBGene00016421	-0.829004	0.642145	-1.75638	0.183638	-0.787851	0.86605
cdc-73	WBGene00018064	-0.582944	0.50526	-0.236346	0.65405	0.463615	0.799122
cdd-1	WBGene00000391	0.757732	0.432474	2.34646	8.84994e-05	1.69477	0.130943
cdd-2	WBGene00000392	-0.497819	0.74093	0.246305	0.638906	0.852332	0.666883
cdf-1	WBGene00000393	-0.208679	0.795338	0.0359427	0.981926	0.328185	0.852479
cdf-2	WBGene00011821	1.22705	0.541604	2.01255	0.0610342	0.8678	0.845418
cdgs-1	WBGene00016384	0.0557711	0.948727	0.26835	0.564958	0.306919	0.859127
cdh-1	WBGene00019994	-0.89381	0.604748	-1.24119	0.0920962	-0.272309	0.954093
cdh-10	WBGene00000402	-0.763276	0.847017	1.41697	0.494416	2.20354	0.771741
cdh-12	WBGene00022103	0.765232	0.818039	2.78393	0.142848	2.0532	0.771741
cdh-3	WBGene00000395	-0.668802	0.747966	0.463643	0.681122	1.1802	0.755019
cdh-4	WBGene00000396	-0.422759	0.588656	-0.624265	0.362685	-0.0963617	0.983338
cdh-5	WBGene00000397	1.8036	0.393977	1.66947	0.227388	-0.0997435	0.996446
cdh-8	WBGene00017576	1.21504	0.564161	1.40143	0.315737	0.231422	0.982911
cdk-1	WBGene00000405	-0.824711	0.583906	-1.59509	0.074511	-0.63954	0.849073
cdk-11.1	WBGene00015203	-0.277946	0.714039	-1.09781	0.122959	-0.701617	0.705167
cdk-11.2	WBGene00013917	-0.506656	0.725876	0.428481	0.572632	1.03917	0.656701
cdk-12	WBGene00007135	-0.599086	0.378767	-0.738159	0.205246	-0.0259056	0.998952
cdk-2	WBGene00019362	-0.996709	0.499378	-2.07269	0.0617129	-0.947526	0.778597
cdk-5	WBGene00000407	-0.391801	0.652427	0.355563	0.417432	0.84677	0.435856
cdk-7	WBGene00000408	-0.182013	0.856037	-0.490333	0.48806	-0.196226	0.954093
cdk-8	WBGene00000409	-0.4617	0.734258	-0.153558	0.841911	0.423517	0.890831
cdk-9	WBGene00000410	-0.282852	0.677895	-0.669752	0.0754295	-0.279858	0.840319
cdka-1	WBGene00011955	0.00260082	0.999607	0.335377	0.783216	0.394612	0.938398
cdkr-3	WBGene00013765	0.205872	0.716936	0.771997	0.0141872	0.665273	0.336447
cdl-1	WBGene00000411	-0.868382	0.445175	-1.17297	0.119491	-0.183957	0.966016
cdo-1	WBGene00018986	0.666464	0.578725	0.447394	0.279004	-0.140481	0.966016
cdr-2	WBGene00008296	0.733266	0.677895	0.431472	0.476112	-0.22361	0.963707
cdr-4	WBGene00010470	0.500869	0.648866	1.66834	0.010262	1.23616	0.434166
cdr-6	WBGene00010471	0.212348	0.755785	0.452062	0.319496	0.324248	0.840781
cdr-7	WBGene00010472	-1.64341	0.122365	-0.534141	0.484572	1.19583	0.485007
cdt-1	WBGene00000413	-1.0632	0.424679	-0.372889	0.71357	0.808004	0.796369
cdt-2	WBGene00011318	-0.865463	0.536245	-0.538756	0.451053	0.454052	0.883132
cebp-1	WBGene00016997	0.656417	0.53988	1.48458	0.0203572	0.897375	0.629737
cebp-2	WBGene00016754	-0.192606	0.87799	0.245766	0.771674	0.545887	0.831906
cec-1	WBGene00000414	0.0230665	0.988016	0.244113	0.780955	0.300628	0.940142
cec-10	WBGene00022831	-0.165277	0.840178	-0.674685	0.14847	-0.395059	0.812724
cec-2	WBGene00016796	-0.435921	0.628006	-1.55	0.0816577	-1.00182	0.624108
cec-3	WBGene00011636	-0.780517	0.485036	-0.480238	0.388001	0.423877	0.855588
cec-4	WBGene00017990	0.114217	0.927663	0.792557	0.105285	0.789546	0.629089
cec-5	WBGene00017993	0.0272803	0.971276	0.0748217	0.870143	0.151312	0.93938
cec-6	WBGene00020463	-0.196612	0.820897	-1.53385	0.0202591	-1.22631	0.315587
cec-7	WBGene00012551	0.00607478	0.996525	0.332607	0.464142	0.447334	0.821812
cec-8	WBGene00021913	-0.874741	0.588656	0.910458	0.428416	1.85905	0.495376
ced-1	WBGene00000415	0.142296	0.843026	0.531951	0.300175	0.466701	0.784449
ced-10	WBGene00000424	0.327393	0.554447	0.195878	0.607635	-0.0419347	0.988776
ced-11	WBGene00000425	1.85442	0.330979	0.49349	0.617262	-1.26401	0.687347
ced-12	WBGene00000426	-0.646587	0.470639	-0.780879	0.305911	-0.0178941	0.999989
ced-2	WBGene00000416	-0.182451	0.914725	-0.310652	0.6341	-0.00907182	0.999989
ced-3	WBGene00000417	-0.564053	0.739396	-2.22947	0.08606	-1.52645	0.644687
ced-4	WBGene00000418	-0.679061	0.581517	-0.329486	0.620533	0.46197	0.860953
ced-5	WBGene00000419	-0.654051	0.400566	-1.83993	0.0350764	-1.07371	0.521335
ced-6	WBGene00000420	-0.597753	0.321726	-0.10097	0.843937	0.594224	0.560121
ced-7	WBGene00000421	0.0742317	0.86916	0.208091	0.462328	0.230127	0.803
ced-9	WBGene00000423	-0.301289	0.831258	-0.355988	0.720495	0.0662363	0.996446
cee-1	WBGene00017825	-0.31895	0.756275	-0.219268	0.719057	0.213684	0.943741
ceeh-1	WBGene00019329	-0.790871	0.536245	-0.453587	0.537864	0.411431	0.893833
ceh-100	WBGene00012584	-0.35937	0.507577	-0.846383	0.0506319	-0.380077	0.753809
ceh-18	WBGene00000441	0.743699	0.624578	0.0818958	0.940921	-0.592179	0.865397
ceh-20	WBGene00000443	-0.265562	0.865671	0.216549	0.776843	0.564224	0.842199
ceh-21	WBGene00000444	-1.76	0.519831	-2.52767	0.301182	-0.637318	0.954093
ceh-32	WBGene00000453	-0.0654237	0.969372	-0.400849	0.720214	-0.287358	0.956094
ceh-37	WBGene00000458	1.15184	0.447647	-0.529801	0.626343	-1.58361	0.519289
ceh-38	WBGene00000459	-0.594251	0.509208	-0.203379	0.707209	0.502121	0.779056
ceh-39	WBGene00000460	-3.28421	0.342578	-3.86843	0.121516	-0.500408	0.972251
ceh-44	WBGene00000464	0.0974429	0.88736	-0.398152	0.343766	-0.39092	0.762516
ceh-49	WBGene00017538	-3.89156	0.45062	-5.59606	0.152762	-1.76419	0.916036
ceh-58	WBGene00007417	0.185096	0.917793	0.412897	0.706303	0.334224	0.947263
ceh-60	WBGene00017690	1.00722	0.459644	0.43866	0.676666	-0.461195	0.908304
ceh-79	WBGene00007749	0.744306	0.639058	-0.626081	0.454263	-1.27505	0.599632
ceh-83	WBGene00018446	-2.19418	0.600665	-1.75276	0.467086	0.574639	0.972705
ceh-88	WBGene00008195	0.844933	0.62797	-0.604753	0.568313	-1.37789	0.635033
ceh-91	WBGene00013425	-0.347161	0.729618	-0.257189	0.659633	0.203824	0.948877
ceh-92	WBGene00013431	-0.0828745	0.939547	-1.61438	0.0571255	-1.40707	0.386023
ceh-93	WBGene00019864	0.176944	0.908902	0.171559	0.854222	0.102811	0.987304
cel-1	WBGene00000466	-0.193625	0.795338	0.0274498	0.94287	0.330931	0.795918
cep-1	WBGene00000467	-0.230834	0.8062	-0.86282	0.137057	-0.509249	0.795864
cept-1	WBGene00009057	-1.87853	0.0766531	-1.39277	0.0614046	0.570484	0.812724
cept-2	WBGene00013024	-0.568353	0.539426	-0.181733	0.748694	0.495849	0.796369
cerk-1	WBGene00020398	-0.090552	0.868361	0.422191	0.201294	0.611586	0.390664
cex-1	WBGene00023407	0.311041	0.789198	-0.323463	0.515546	-0.526917	0.776731
cey-1	WBGene00000472	0.00673799	0.996525	-0.484827	0.261824	-0.402956	0.848613
cey-2	WBGene00000473	-1.09226	0.583906	-2.30346	0.0660376	-1.07174	0.793677
cey-3	WBGene00000474	-1.24903	0.468891	-1.99767	0.072762	-0.612392	0.881638
cey-4	WBGene00000475	0.442118	0.512971	0.0414466	0.907585	-0.296802	0.805164
cfi-1	WBGene00000476	0.748573	0.687445	-0.0853831	0.952088	-0.782759	0.852022
cfim-1	WBGene00009668	-0.381083	0.666959	-0.233676	0.654939	0.264584	0.906082
cfim-2	WBGene00008362	-0.692059	0.392529	-0.179905	0.6693	0.622685	0.613326
cfp-1	WBGene00009924	-0.34464	0.612676	-1.29511	0.0479211	-0.83301	0.536277
cft-1	WBGene00000477	0.815143	0.595078	0.722081	0.259431	-0.0184316	0.999989
cgef-1	WBGene00006496	0.461983	0.545362	0.543718	0.484504	0.150576	0.967232
cgh-1	WBGene00000479	-1.07989	0.514107	-1.61356	0.147021	-0.401917	0.937313
cgp-1	WBGene00000480	0.328817	0.429427	0.613641	0.0369147	0.386279	0.537272
cgr-1	WBGene00020847	0.534832	0.768631	1.03853	0.124947	0.593026	0.859427
cgt-1	WBGene00011517	-0.102903	0.965223	0.609155	0.598916	0.780572	0.862225
cgt-3	WBGene00019127	-0.403947	0.575924	-0.311065	0.716312	0.194063	0.958108
chaf-1	WBGene00011532	-0.454766	0.760105	-1.2626	0.26845	-0.685689	0.861785
chaf-2	WBGene00022141	-0.817629	0.445175	-0.67201	0.354183	0.265158	0.940019
chat-1	WBGene00019946	-0.199134	0.640679	0.234332	0.561694	0.517344	0.554394
chc-1	WBGene00011867	0.3799	0.414069	0.528863	0.0758614	0.250576	0.806888
chch-3	WBGene00010942	-0.0137891	0.984285	-0.150866	0.702154	-0.0416782	0.998952
chd-1	WBGene00010369	-0.130973	0.856991	-1.08249	0.0164919	-0.842738	0.33998
chd-3	WBGene00000482	-0.266218	0.796747	0.295932	0.6217	0.639996	0.736449
chd-7	WBGene00007053	-0.0780321	0.945564	-0.7834	0.148073	-0.622592	0.716276
chdp-1	WBGene00015687	-0.0766249	0.901542	0.65199	0.0591859	0.819111	0.254937
che-10	WBGene00018051	0.943995	0.40506	-1.1418	0.0943589	-1.98788	0.146946
che-3	WBGene00000485	-0.525806	0.784343	-0.333033	0.820162	0.279559	0.966818
chil-10	WBGene00016642	0.476112	0.568812	0.609754	0.20856	0.224646	0.922199
chil-13	WBGene00010945	0.571584	0.732179	-1.01801	0.264699	-1.50471	0.537691
chin-1	WBGene00015267	-0.881258	0.408202	-1.65108	0.104056	-0.66574	0.831178
chk-1	WBGene00000498	-0.874535	0.449668	0.246642	0.777142	1.23771	0.533161
chk-2	WBGene00000499	-0.131682	0.917737	-1.07705	0.182885	-0.843875	0.629089
chl-1	WBGene00010839	-0.253556	0.8348	-0.92949	0.250224	-0.553236	0.8449
chn-1	WBGene00000500	-0.0400716	0.969536	0.032644	0.956641	0.185439	0.945116
chp-1	WBGene00000502	0.261819	0.689616	0.762082	0.0777955	0.608918	0.594157
chpf-1	WBGene00014109	0.296792	0.544543	0.237926	0.3746	0.0389324	0.985647
chs-1	WBGene00000496	-1.75943	0.471737	-4.93756	0.0632061	-3.04453	0.545265
chs-2	WBGene00000497	2.23204	0.234336	1.69294	0.291534	-0.494486	0.954093
cht-1	WBGene00000503	-0.0264485	0.982487	0.553487	0.628301	0.659604	0.855588
cht-3	WBGene00016084	-2.64113	0.426038	-3.49767	0.0722719	-0.724487	0.932249
chtl-1	WBGene00018037	-0.739985	0.709912	-0.125759	0.877861	0.726054	0.834034
chup-1	WBGene00006477	0.334329	0.815836	0.527582	0.437985	0.279842	0.940019
cic-1	WBGene00000506	-0.677269	0.621369	-0.0537348	0.959521	0.731804	0.754499
cid-1	WBGene00019629	-0.214812	0.729076	-1.44832	0.00491703	-1.11876	0.190522
cids-1	WBGene00015347	-0.680596	0.591148	-0.411119	0.564297	0.387675	0.900786
cids-2	WBGene00009451	-0.728038	0.45943	-0.880286	0.09124	-0.0352307	0.996446
cif-1	WBGene00019543	-0.129368	0.806044	0.145359	0.650287	0.37918	0.638889
cil-1	WBGene00086546	-0.189719	0.852778	-0.00659251	0.992808	0.287906	0.900786
cima-1	WBGene00018473	0.10809	0.950952	-0.0884055	0.93013	-0.113445	0.987304
cin-4	WBGene00022854	-0.382767	0.850491	-5.8753	0.029005	-5.53436	0.245348
cir-1	WBGene00018892	-0.232501	0.795338	-0.327274	0.636435	0.0258839	0.999989
cisd-1	WBGene00044026	0.121778	0.831886	0.276032	0.467086	0.25025	0.840816
cisd-3.1	WBGene00010909	-0.383046	0.607634	-0.284113	0.565682	0.204535	0.920348
cisd-3.2	WBGene00022053	0.357086	0.465023	0.0692055	0.823635	-0.186201	0.84863
cit-1.1	WBGene00000507	-0.319005	0.724318	-0.770181	0.19062	-0.337569	0.878574
cit-1.2	WBGene00000508	-0.0307811	0.961562	0.241913	0.510844	0.364014	0.729141
cka-1	WBGene00000509	-0.80343	0.169339	-0.375603	0.259436	0.527445	0.522041
ckb-2	WBGene00000512	0.596155	0.600665	0.375306	0.574402	-0.152563	0.96962
ckc-1	WBGene00000515	-1.81472	0.0237821	0.0813037	0.904893	1.9929	0.0461377
cki-2	WBGene00000517	-0.0141028	0.988952	-0.395926	0.549712	-0.266681	0.91974
ckk-1	WBGene00000518	0.936753	0.453147	0.95864	0.322592	0.113461	0.987549
cks-1	WBGene00001051	-0.817712	0.699565	-0.385579	0.646868	0.545014	0.900786
cku-70	WBGene00000519	-0.0913633	0.905197	-0.170511	0.813571	0.0347884	0.996446
cku-80	WBGene00000520	-0.613238	0.582524	-0.665806	0.449747	0.0657	0.996044
cla-1	WBGene00018468	0.116763	0.959878	-0.485523	0.631727	-0.532819	0.908267
clc-1	WBGene00000522	-0.167294	0.933181	0.531175	0.507719	0.770614	0.812724
cld-9	WBGene00009432	0.34555	0.843026	1.49527	0.0295608	1.24163	0.562366
cle-1	WBGene00000527	0.00589444	0.993064	-1.15135	0.0989097	-1.04969	0.429223
clec-1	WBGene00017772	0.336859	0.593922	0.328797	0.518477	0.0791681	0.98085
clec-10	WBGene00015403	-0.118506	0.911897	1.11459	0.0710127	1.3233	0.313463
clec-117	WBGene00015193	0.950456	0.497826	-4.11894	0.146327	-5.1495	0.221678
clec-119	WBGene00018575	1.71302	0.392529	-0.584501	0.603614	-2.20768	0.413138
clec-123	WBGene00021288	1.69004	0.15944	-0.388728	0.748562	-1.97625	0.369698
clec-146	WBGene00013008	-1.27047	0.354061	-0.901509	0.343571	0.449453	0.908267
clec-149	WBGene00019328	0.308666	0.857335	-0.00624185	0.994997	-0.2168	0.965931
clec-150	WBGene00019914	-0.36956	0.603717	0.563529	0.217553	1.02679	0.286499
clec-151	WBGene00008659	2.03537	0.11921	0.409589	0.659647	-1.51762	0.454947
clec-153	WBGene00008660	1.29264	0.280997	-0.953651	0.296775	-2.14582	0.208794
clec-160	WBGene00017322	-0.214429	0.825541	0.413997	0.453422	0.720109	0.648055
clec-166	WBGene00009518	-0.600483	0.808296	0.596377	0.562669	1.27489	0.749722
clec-169	WBGene00009526	0.0413754	0.983867	0.813732	0.496148	0.866875	0.840319
clec-170	WBGene00009515	-0.456112	0.74093	0.823747	0.230087	1.3604	0.449664
clec-173	WBGene00044469	0.0174548	0.990833	0.7593	0.293669	0.828575	0.738984
clec-180	WBGene00017991	0.987985	0.776074	2.86248	0.149986	1.9174	0.806472
clec-186	WBGene00014138	-0.630408	0.543179	0.633448	0.225216	1.35871	0.271341
clec-187	WBGene00014137	-0.000338379	0.999853	0.959863	0.0820217	1.04891	0.420865
clec-218	WBGene00020938	1.06125	0.381577	1.06358	0.0457319	0.103213	0.984324
clec-223	WBGene00007282	-7.74119	0.326142	-3.7198	0.104949	3.97747	0.796369
clec-265	WBGene00019738	-0.574103	0.814048	2.02513	0.0793063	2.6743	0.378756
clec-41	WBGene00007153	-0.215653	0.876383	-0.027607	0.983049	0.264811	0.954093
clec-47	WBGene00011668	-7.65657	0.0216663	-6.71093	0.00419693	0.845836	0.895888
clec-48	WBGene00007565	-0.628271	0.543507	0.62834	0.406	1.35235	0.418592
clec-49	WBGene00012251	0.234232	0.818039	1.44868	0.0159333	1.32067	0.291353
clec-5	WBGene00016450	0.243527	0.908902	1.08467	0.253248	0.932113	0.80347
clec-50	WBGene00012253	0.21581	0.751422	1.65354	0.00200096	1.52324	0.102406
clec-51	WBGene00015050	-0.469647	0.581517	0.726814	0.126886	1.29394	0.202397
clec-52	WBGene00015052	4.69608	0.00250372	5.63256	1.46358e-05	1.02388	0.770887
clec-53	WBGene00020191	-0.740736	0.567995	0.449491	0.693324	1.26722	0.643129
clec-56	WBGene00008595	-0.724015	0.540727	-0.126122	0.886451	0.695245	0.776731
clec-57	WBGene00008594	-1.97419	0.382832	0.247929	0.874111	2.30569	0.493065
clec-62	WBGene00009393	0.611162	0.672414	1.62432	0.0435539	1.09009	0.666883
clec-63	WBGene00009394	0.404297	0.781373	1.01394	0.320967	0.68458	0.856636
clec-65	WBGene00009396	0.993844	0.423793	2.41998	0.00314173	1.51302	0.410989
clec-66	WBGene00009397	1.74803	0.317968	2.36734	0.0297772	0.700277	0.872522
clec-67	WBGene00018971	1.94497	0.187294	2.87477	0.000275622	1.02415	0.684516
clec-70	WBGene00021581	-2.82479	0.193583	-1.51078	0.113631	1.40102	0.66082
clec-73	WBGene00021579	1.56132	0.257527	-0.546658	0.600164	-2.0037	0.34705
clec-78	WBGene00018547	0.86453	0.688717	0.906259	0.569576	0.0682021	0.999989
clec-79	WBGene00018548	1.94361	0.136333	-0.522503	0.586118	-2.36919	0.19437
clec-83	WBGene00021879	1.0021	0.443319	1.20759	0.0837641	0.288773	0.941046
clec-84	WBGene00021895	0.712632	0.575435	1.28337	0.0931125	0.661938	0.815763
clec-85	WBGene00021872	0.0514632	0.965622	1.08657	0.08951	1.12704	0.454873
clec-87	WBGene00007709	-2.60866	0.403212	-4.2496	0.133254	-1.50909	0.858242
clec-88	WBGene00019606	-2.28496	0.465878	-4.13104	0.103316	-1.71898	0.834034
clec-91	WBGene00014117	-2.67847	0.407249	-6.80234	0.0661203	-4.03313	0.674089
clh-1	WBGene00000528	0.39882	0.587681	-0.328753	0.481765	-0.641366	0.605585
clh-3	WBGene00000530	0.177283	0.809515	-0.372827	0.508736	-0.445539	0.796369
clh-5	WBGene00000532	-0.596756	0.436562	0.113087	0.78664	0.808985	0.412782
clh-6	WBGene00000533	-0.644285	0.351741	-0.543511	0.181893	0.201036	0.920348
clic-1	WBGene00020246	0.408705	0.29007	0.696507	0.0204922	0.385154	0.545937
clik-1	WBGene00020808	0.457612	0.625706	0.460662	0.439054	0.0827296	0.987084
clik-2	WBGene00016898	-0.234694	0.868028	-0.393619	0.675297	-0.0968752	0.99052
clik-3	WBGene00019361	-0.0353029	0.979604	-0.306218	0.688341	-0.204591	0.961986
clip-1	WBGene00010796	0.464064	0.716382	-0.463557	0.489496	-0.846088	0.693522
clk-1	WBGene00000536	-1.01687	0.234549	0.490167	0.215821	1.60546	0.0578616
clk-2	WBGene00000537	-0.678403	0.575517	-1.44906	0.038082	-0.649478	0.785793
cln-3.2	WBGene00000540	-0.0930763	0.942216	0.533689	0.433792	0.716976	0.731911
clp-1	WBGene00000542	-0.217502	0.694762	-0.445401	0.206696	-0.140508	0.925726
clp-2	WBGene00000543	-0.0868471	0.922425	-0.694055	0.178943	-0.497268	0.754638
clp-4	WBGene00000545	1.66292	0.126472	1.13459	0.03677	-0.450554	0.8449
clp-6	WBGene00000546	0.859701	0.570938	-1.7842	0.124799	-2.53398	0.259401
clp-7	WBGene00000547	0.520879	0.324791	1.02557	0.00590384	0.594863	0.454873
clpf-1	WBGene00010304	-0.736062	0.193557	-0.590819	0.236336	0.260819	0.873362
clpp-1	WBGene00014172	0.305536	0.443319	0.348386	0.487317	0.1426	0.992152
clr-1	WBGene00000548	-0.400154	0.451102	-0.628335	0.1453	-0.123705	0.954093
cls-1	WBGene00015580	0.544257	0.668221	-0.328556	0.672413	-0.793912	0.74583
cls-2	WBGene00000549	-0.429113	0.447647	1.30141	0.000125607	1.81676	0.00323902
cls-3	WBGene00013847	-0.663162	0.521748	-1.15775	0.262027	-0.37013	0.923413
clsp-1	WBGene00009127	-0.0607553	0.949668	-0.633865	0.32492	-0.456863	0.831719
clu-1	WBGene00000550	-0.991034	0.0216663	-2.07644	2.57645e-05	-0.977867	0.116045
cmd-1	WBGene00000552	0.430129	0.592452	0.392808	0.187702	0.0500891	0.987913
cmt-1	WBGene00016564	-1.95266	0.384426	-0.143997	0.864295	1.93347	0.427595
cnb-1	WBGene00000554	0.753396	0.549034	0.0758687	0.924343	-0.578849	0.81908
cnc-4	WBGene00000558	2.14833	0.0216663	2.00085	0.00508928	-0.0761606	0.99052
cnc-8	WBGene00009624	-0.531493	0.755785	0.175286	0.766886	0.799376	0.732697
cnep-1	WBGene00018474	-0.314304	0.680861	-0.61234	0.198772	-0.206408	0.923413
cni-1	WBGene00011648	-0.10603	0.940564	0.101152	0.99156	0.296772	0.905428
cnk-1	WBGene00000564	-0.390124	0.654	-1.5656	0.0664386	-1.05353	0.549113
cnnm-1	WBGene00016879	-0.0695804	0.95297	-0.145592	0.859977	0.00380222	0.999989
cnnm-2	WBGene00019869	0.327085	0.746483	0.358785	0.624869	0.124723	0.977752
cnnm-3	WBGene00016343	-0.884087	0.274057	-0.616644	0.338301	0.360381	0.865825
cnnm-4	WBGene00007255	0.879853	0.297284	0.850192	0.483673	0.0523915	0.996446
cnnm-5	WBGene00011260	2.22441	0.326325	-0.583449	0.764322	-2.72186	0.506862
cnp-2	WBGene00012901	3.10051	0.0364624	2.39816	0.0275707	-0.623322	0.883132
cnp-3	WBGene00020725	-0.10765	0.916828	1.40991	0.0636807	1.60013	0.293781
cnt-1	WBGene00000565	0.393978	0.394051	-0.591094	0.180306	-0.882975	0.252029
cnt-2	WBGene00000566	-0.0230699	0.975151	-1.08584	0.0233122	-0.961762	0.283534
cnx-1	WBGene00000567	0.022783	0.968933	0.330421	0.226976	0.398443	0.600977
coa-1	WBGene00195063	-0.47819	0.692756	-0.0937952	0.895491	0.474397	0.839861
coa-3	WBGene00018046	-0.129263	0.903363	0.170826	0.748246	0.399533	0.848613
coa-4	WBGene00011857	-0.681436	0.301097	-1.89155	0.0217598	-1.10487	0.406753
coa-5	WBGene00012483	-0.35258	0.831886	-0.204579	0.795619	0.260779	0.953856
coa-6	WBGene00013893	-0.198096	0.907196	-0.893984	0.163625	-0.591508	0.822603
coa-7	WBGene00013925	-0.325874	0.6321	-0.267134	0.571914	0.16511	0.93566
cogc-1	WBGene00003258	-0.200172	0.763921	0.269417	0.54669	0.57535	0.630468
cogc-2	WBGene00000585	-0.388961	0.60531	0.212667	0.59825	0.708765	0.491286
cogc-3	WBGene00022121	0.109824	0.868028	-0.265645	0.536657	-0.263106	0.858242
cogc-4	WBGene00021784	0.2243	0.680808	-0.864264	0.0610591	-0.987997	0.207246
cogc-5	WBGene00016608	0.380111	0.511963	-0.141714	0.790098	-0.422839	0.763976
cogc-6	WBGene00019481	-0.10196	0.879682	0.420957	0.338614	0.622487	0.551622
cogc-8	WBGene00019820	0.136708	0.850745	-0.00171943	0.997672	-0.0273994	0.996446
coh-1	WBGene00000591	-0.0140489	0.985357	-0.0165189	0.984099	0.088293	0.985698
coh-3	WBGene00000592	-0.26031	0.734258	-1.00385	0.0633752	-0.629418	0.651919
coh-4	WBGene00021560	0.0849744	0.912295	-0.362463	0.478273	-0.332114	0.837288
col-10	WBGene00000599	-0.869305	0.840346	-1.01328	0.688427	-0.109319	0.999138
col-101	WBGene00000675	-4.3085	0.336435	-4.41184	0.0963818	0.0344403	0.999989
col-103	WBGene00000677	-2.46061	0.187566	-1.42159	0.302784	1.13998	0.79279
col-104	WBGene00000678	3.23081	0.284059	3.56338	0.0820193	0.38868	0.979139
col-106	WBGene00000680	-0.410195	0.893215	-2.34232	0.163286	-1.79272	0.726443
col-107	WBGene00000681	2.04497	0.578743	1.57171	0.49023	-0.431264	0.979575
col-109	WBGene00000683	3.22023	0.30093	3.77526	0.0632061	0.596394	0.96106
col-110	WBGene00000684	1.79061	0.438049	2.78264	0.051887	1.04026	0.855588
col-111	WBGene00000685	3.14465	0.271136	3.09373	0.0582421	0.0039398	0.999989
col-113	WBGene00000687	3.31908	0.234336	2.33576	0.205092	-0.923948	0.915334
col-115	WBGene00000689	2.47789	0.364053	1.53493	0.394938	-0.884785	0.912632
col-118	WBGene00000692	1.4378	0.273394	0.45992	0.590181	-0.898208	0.745201
col-119	WBGene00000693	-2.22185	0.506471	-2.75744	0.167238	-0.393709	0.970732
col-12	WBGene00000601	1.90845	0.341172	0.665704	0.686014	-1.18167	0.821812
col-120	WBGene00000694	3.04661	0.288067	2.55873	0.145128	-0.4089	0.970772
col-122	WBGene00000696	-0.631472	0.820897	-2.36202	0.163625	-1.59447	0.768111
col-124	WBGene00000698	-0.851893	0.730629	-2.4875	0.0932453	-1.49877	0.743695
col-125	WBGene00000699	1.04609	0.783148	0.484778	0.850854	-0.523062	0.969633
col-129	WBGene00000703	0.0945865	0.96623	-1.41817	0.268928	-1.37925	0.729141
col-13	WBGene00000602	1.648	0.489781	0.254076	0.905568	-1.34017	0.828829
col-130	WBGene00000704	2.53149	0.41092	1.70363	0.405025	-0.770759	0.944033
col-133	WBGene00000707	2.01894	0.299889	0.817522	0.497653	-1.12708	0.799122
col-135	WBGene00000708	-3.96038	0.406433	-4.97621	0.0552998	-0.901131	0.967232
col-138	WBGene00000711	3.41767	0.261355	3.99102	0.0516615	0.634281	0.9556
col-139	WBGene00000712	0.00185488	0.999615	-1.50953	0.246067	-1.37581	0.738984
col-14	WBGene00000603	3.31913	0.282511	3.71826	0.07553	0.453445	0.972028
col-140	WBGene00000713	-1.37354	0.617006	-2.71965	0.109047	-1.20488	0.834544
col-142	WBGene00000715	-2.98487	0.0657648	-2.29531	0.0651565	0.808386	0.831178
col-143	WBGene00000716	-4.94954	0.311747	-3.96628	0.128211	1.11798	0.911984
col-144	WBGene00000717	-0.373623	0.927663	-0.852354	0.729453	-0.44127	0.974489
col-145	WBGene00000718	1.62116	0.639385	0.103054	0.972941	-1.48049	0.867503
col-146	WBGene00000719	0.559643	0.899961	-0.220221	0.936003	-0.74063	0.954093
col-147	WBGene00000720	-1.84028	0.536781	-1.33549	0.378499	0.553866	0.947263
col-149	WBGene00000722	-2.84787	0.137167	-0.622038	0.429031	2.27706	0.243961
col-150	WBGene00000723	1.38911	0.543179	-0.186693	0.914311	-1.51836	0.752326
col-153	WBGene00000726	0.942738	0.572131	1.38418	0.0565226	0.516904	0.883132
col-155	WBGene00000728	1.00311	0.671891	-0.0245128	0.988595	-0.980622	0.852479
col-156	WBGene00000729	1.06073	0.765754	0.43859	0.859805	-0.585369	0.965931
col-157	WBGene00000730	1.44551	0.65394	0.286454	0.906174	-1.11894	0.897881
col-159	WBGene00000732	0.373731	0.582773	-0.987589	0.168489	-1.25772	0.358729
col-160	WBGene00000733	-1.38701	0.0274656	-2.26176	0.00534156	-0.766513	0.629737
col-161	WBGene00000734	2.30844	0.459644	1.41464	0.495588	-0.829838	0.938398
col-162	WBGene00000735	2.39859	0.470177	1.1836	0.566373	-1.15156	0.900786
col-166	WBGene00000739	-1.3889	0.706661	-0.61391	0.768101	0.808049	0.932479
col-167	WBGene00000740	-0.33595	0.931791	-0.347666	0.874072	0.0292281	0.999989
col-168	WBGene00000741	0.696275	0.846546	-0.279494	0.904343	-0.938796	0.917874
col-169	WBGene00000742	-1.56428	0.724667	-0.00212116	0.999561	1.59551	0.856636
col-17	WBGene00000606	1.02553	0.801304	1.93276	0.38594	0.944752	0.938873
col-170	WBGene00000743	-0.664404	0.87799	-0.470879	0.855245	0.232574	0.992627
col-175	WBGene00000748	3.66804	0.227376	4.02075	0.0581782	0.40805	0.977179
col-178	WBGene00000751	-1.57563	0.574932	-2.90233	0.0971736	-1.18577	0.840816
col-179	WBGene00000752	-2.75948	0.413055	-3.34881	0.103731	-0.451768	0.966372
col-180	WBGene00000753	1.02726	0.760886	0.404774	0.85358	-0.583375	0.960527
col-181	WBGene00000754	-0.552193	0.846277	-2.22424	0.168489	-1.53219	0.771741
col-182	WBGene00000755	2.6339	0.364069	1.78318	0.258037	-0.781276	0.924453
col-184	WBGene00000757	-0.601395	0.827792	-2.30241	0.169451	-1.56606	0.769955
col-19	WBGene00000608	-1.01064	0.691163	-2.00703	0.158971	-0.85788	0.881211
col-20	WBGene00000609	-1.58256	0.575924	-2.64752	0.123341	-0.923241	0.888865
col-34	WBGene00000611	2.31822	0.198648	1.43508	0.197108	-0.805779	0.859427
col-38	WBGene00000615	3.42168	0.284712	3.66837	0.0738455	0.296853	0.987084
col-39	WBGene00000616	0.0645771	0.98574	-0.174793	0.938326	-0.190143	0.992652
col-41	WBGene00000618	-4.55713	0.398976	-4.01782	0.174532	0.559084	0.977306
col-42	WBGene00013489	-2.63492	0.133208	-1.37685	0.294391	1.35911	0.705535
col-48	WBGene00000625	3.37746	0.280997	3.75232	0.0544037	0.415549	0.973928
col-49	WBGene00000626	3.87785	0.176644	3.86323	0.0585305	0.0529899	0.999989
col-60	WBGene00000636	3.33941	0.223424	1.80914	0.3845	-1.45072	0.852479
col-63	WBGene00000639	3.97389	0.216123	4.22443	0.0437909	0.318451	0.985647
col-65	WBGene00000641	2.15074	0.501306	1.80528	0.351516	-0.292443	0.987084
col-71	WBGene00000647	3.34799	0.240619	4.03512	0.0432219	0.741705	0.941087
col-73	WBGene00000649	2.72118	0.411325	3.23097	0.122959	0.551761	0.966372
col-76	WBGene00000652	1.01307	0.549034	0.142148	0.918895	-0.793346	0.84863
col-77	WBGene00000653	3.17406	0.342578	3.1719	0.133998	0.0535376	0.999989
col-79	WBGene00000655	2.28798	0.418755	3.25544	0.0542911	1.02177	0.892604
col-8	WBGene00000597	-3.54381	0.353812	-3.4676	0.114984	0.218499	0.99052
col-80	WBGene00000656	-1.88234	0.373942	-2.24874	0.120613	-0.232975	0.979348
col-81	WBGene00000657	0.0135102	0.996309	-1.41772	0.283762	-1.29363	0.770517
col-88	WBGene00000663	3.37797	0.237945	2.23654	0.252796	-1.06931	0.900786
col-90	WBGene00000665	-0.699315	0.875644	-1.0037	0.708087	-0.265867	0.991569
col-91	WBGene00000666	2.42933	0.435909	1.18736	0.56237	-1.19064	0.892617
col-92	WBGene00000667	0.729536	0.617006	-0.649888	0.47834	-1.29696	0.608758
col-93	WBGene00000668	-0.584326	0.392529	-2.36838	0.00818941	-1.67274	0.200435
col-94	WBGene00000669	0.599602	0.688251	-1.23957	0.263763	-1.76111	0.491286
col-95	WBGene00000670	-2.4432	0.51696	-3.30208	0.144813	-0.738363	0.954093
col-96	WBGene00000671	-0.961918	0.563243	-2.24894	0.0816394	-1.18098	0.76212
col-97	WBGene00000672	3.24552	0.267785	3.58957	0.0565226	0.395004	0.97406
col-98	WBGene00000673	-2.79403	0.189191	-1.48993	0.301044	1.40501	0.74343
col-99	WBGene00000674	0.503484	0.808296	0.476638	0.600098	0.0177811	0.999989
com-1	WBGene00008082	-0.48227	0.719238	-1.88793	0.123229	-1.2679	0.681636
comp-1	WBGene00018158	1.28922	0.408202	-0.049427	0.970619	-1.21965	0.666883
comt-3	WBGene00021487	0.623016	0.643032	1.19772	0.0404784	0.654741	0.783073
copa-1	WBGene00022119	0.491064	0.38357	0.804311	0.00354678	0.404524	0.609662
copb-1	WBGene00021292	0.259762	0.590032	0.652002	0.0268944	0.485639	0.476795
copb-2	WBGene00009542	0.426758	0.367645	0.444222	0.0524939	0.114123	0.910757
copd-1	WBGene00015734	0.498662	0.401482	0.707579	0.00450162	0.302777	0.737208
cope-1	WBGene00009732	0.459991	0.508405	0.972523	0.00149496	0.608689	0.420902
copz-1	WBGene00010333	0.154848	0.850745	0.762167	0.0320692	0.705223	0.440315
coq-1	WBGene00000761	-0.428417	0.53988	-0.359706	0.522041	0.167077	0.955835
coq-2	WBGene00000762	0.238337	0.750375	-0.858151	0.0528904	-1.00295	0.237593
coq-3	WBGene00000763	-0.128997	0.915164	-0.256282	0.585463	-0.0437094	0.99391
coq-4	WBGene00000764	0.436456	0.710421	0.303927	0.578068	-0.0185503	0.999989
coq-5	WBGene00000765	-0.703147	0.485036	-0.193287	0.699342	0.614168	0.705632
coq-6	WBGene00000766	-0.216572	0.757702	0.144407	0.72461	0.457236	0.640792
coq-8	WBGene00000767	-0.60873	0.152295	-1.03565	0.00200678	-0.324999	0.670572
cor-1	WBGene00000768	0.509962	0.693068	0.388395	0.636282	-0.0542535	0.996446
cosa-1	WBGene00022172	-0.630889	0.79148	-1.27438	0.171686	-0.535662	0.921026
cox-10	WBGene00012895	-0.0768132	0.933514	-0.366946	0.505321	-0.194374	0.972608
cox-11	WBGene00010437	-0.671246	0.535876	-0.239725	0.645531	0.53036	0.772902
cox-14	WBGene00011875	-0.479645	0.478636	-0.2908	0.628784	0.285393	0.894253
cox-15	WBGene00011526	-0.0502349	0.930986	-1.07921	0.00901081	-0.925962	0.156937
cox-16	WBGene00016062	-0.131933	0.892829	-1.6417	0.0137206	-1.39378	0.242501
cox-18	WBGene00021932	-0.22862	0.795338	0.157976	0.750891	0.491351	0.737417
cox-19	WBGene00009745	-0.538088	0.714036	-0.0851366	0.928957	0.575919	0.848896
cox-4	WBGene00012354	0.191712	0.763738	0.385615	0.213021	0.282284	0.810216
cox-5A	WBGene00012553	-0.022359	0.968544	0.00372238	0.991688	0.123224	0.910757
cox-5B	WBGene00000371	0.191181	0.739396	0.0569078	0.864197	-0.0431384	0.985647
cox-6A	WBGene00006519	-0.0990477	0.877167	0.241013	0.4914	0.430416	0.644687
cox-6B	WBGene00022170	-0.393225	0.510145	0.0974341	0.767908	0.584665	0.410989
cox-6C	WBGene00017926	-0.167225	0.828509	0.484476	0.168489	0.740171	0.394924
cox-7C	WBGene00009161	-0.0237222	0.970702	0.379822	0.285567	0.499695	0.583205
cpar-1	WBGene00010036	-1.27879	0.601048	-0.424308	0.836324	0.981966	0.883132
cpb-1	WBGene00000770	0.250921	0.733217	-0.447215	0.681955	-0.581212	0.844985
cpb-2	WBGene00000771	1.90843	0.137053	0.74996	0.457466	-1.04838	0.723046
cpb-3	WBGene00000772	-1.1978	0.442005	-1.35222	0.0782562	-0.0225517	0.999989
cpd-1	WBGene00019074	-0.071026	0.964897	0.515318	0.427681	0.645585	0.806888
cpd-2	WBGene00012073	0.860732	0.418786	-1.1806	0.130028	-1.9547	0.179837
cpf-1	WBGene00000773	-0.340985	0.729618	-0.361537	0.563948	0.0990659	0.982237
cpf-2	WBGene00000774	-0.501291	0.397965	-0.216821	0.658031	0.393152	0.779056
cpg-1	WBGene00000465	-2.08258	0.489781	-6.11464	0.067963	-3.89084	0.491286
cpg-2	WBGene00015102	-1.77497	0.543343	-4.80302	0.0924674	-2.88259	0.625277
cpg-3	WBGene00011063	-3.10045	0.385067	-5.93548	0.0321493	-2.69756	0.682764
cpg-4	WBGene00015677	-0.96895	0.582524	-2.70697	0.162696	-1.61062	0.75361
cpg-7	WBGene00010723	2.37056	0.26202	2.48469	0.0828693	0.180606	0.989981
cpg-8	WBGene00019357	-0.193521	0.847017	0.655899	0.274019	0.936699	0.565047
cpg-9	WBGene00022072	-0.334373	0.69681	0.689949	0.180236	1.11213	0.356506
cpi-1	WBGene00000535	0.659473	0.45943	1.20766	0.00834349	0.633135	0.649886
cpi-2	WBGene00000534	0.586072	0.347881	0.804497	0.00778668	0.311945	0.771741
cpin-1	WBGene00000775	-0.984039	0.48389	0.335777	0.599578	1.4105	0.382389
cpl-1	WBGene00000776	0.310293	0.432806	0.618433	0.0610342	0.40906	0.616066
cpn-1	WBGene00000777	0.187443	0.783767	0.00323173	0.996934	-0.0711252	0.986173
cpn-3	WBGene00000779	0.0708964	0.906895	0.369539	0.436081	0.390564	0.778204
cpn-4	WBGene00000780	0.73814	0.326325	0.409011	0.48356	-0.257507	0.915334
cpna-1	WBGene00006495	0.791058	0.453147	-0.266385	0.706852	-0.979181	0.569144
cpna-2	WBGene00015061	0.990403	0.448503	0.714005	0.26798	-0.203368	0.965161
cpna-3	WBGene00007221	-1.06285	0.45943	-0.295363	0.622028	0.882641	0.682764
cpna-5	WBGene00007044	0.396272	0.838474	0.359968	0.768282	0.030696	0.999989
cpr-1	WBGene00000781	-2.14225	0.0368826	-0.963334	0.102645	1.25867	0.31591
cpr-3	WBGene00000783	-1.13868	0.50526	0.138769	0.85805	1.34721	0.491286
cpr-4	WBGene00000784	-3.25486	0.11921	-0.818678	0.4992	2.49252	0.339731
cpr-5	WBGene00000785	-2.01344	0.148954	-0.712549	0.395642	1.37519	0.491286
cpr-6	WBGene00000786	0.476687	0.345262	0.780869	0.0294534	0.413391	0.666883
cpr-8	WBGene00021070	-3.10394	0.0116764	-0.231002	0.794765	2.95822	0.0682276
cps-6	WBGene00000787	0.205339	0.725863	-1.36817	0.055319	-1.47569	0.155085
cpsf-1	WBGene00022301	-0.01426	0.975706	-0.396765	0.28791	-0.278197	0.803529
cpsf-2	WBGene00017313	0.0450744	0.937057	-1.39672	0.0653745	-1.33045	0.271341
cpsf-3	WBGene00013460	-0.428624	0.463727	-0.379079	0.400886	0.161567	0.933106
cpsf-4	WBGene00044329	-0.513381	0.684963	-0.815761	0.364847	-0.183572	0.96989
cpt-1	WBGene00012907	1.0692	0.00872574	1.35284	0.00151237	0.368321	0.744879
cpt-2	WBGene00011122	0.150035	0.746355	0.202227	0.378882	0.147164	0.860953
cpt-4	WBGene00019644	1.09033	0.478896	2.30002	0.0150562	1.27079	0.653489
cpt-5	WBGene00008629	-0.691572	0.478222	-0.339898	0.381039	0.451865	0.771741
cpt-6	WBGene00020911	-1.00004	0.392529	0.473415	0.414999	1.54617	0.259831
cpx-1	WBGene00022271	0.575208	0.776708	0.324996	0.776043	-0.181558	0.981661
cpz-1	WBGene00000788	1.48652	0.0096184	1.46622	0.0161069	0.0793712	0.985647
cpz-2	WBGene00000789	0.691091	0.701744	1.87108	0.0970185	1.25172	0.74909
cra-1	WBGene00020068	-0.25586	0.4811	-0.650003	0.0898654	-0.29184	0.769955
crb-1	WBGene00000792	0.94496	0.550279	0.968277	0.39987	0.0772331	0.996446
crh-1	WBGene00000793	0.159304	0.840346	-0.770805	0.0844351	-0.834055	0.388023
crh-2	WBGene00016162	0.233423	0.720921	0.561289	0.437985	0.42013	0.855588
cri-2	WBGene00019478	0.666254	0.587318	0.844266	0.0941536	0.271338	0.92353
cri-3	WBGene00010303	-0.551094	0.254139	-0.355321	0.305104	0.289277	0.771741
crld-1	WBGene00008624	0.331983	0.621606	-0.0714898	0.982484	-0.309392	0.838852
crls-1	WBGene00017763	-0.227655	0.773491	-0.502506	0.268093	-0.171861	0.938081
crm-1	WBGene00007103	-0.0717862	0.933514	-0.173616	0.817485	-0.0270232	0.998952
crml-1	WBGene00010641	-0.353364	0.574932	-0.477326	0.291224	-0.0144444	0.999989
crn-1	WBGene00000794	-0.782515	0.430528	-0.710857	0.436122	0.187669	0.966818
crn-2	WBGene00000795	-0.17719	0.836255	0.486361	0.162272	0.761431	0.397331
crn-3	WBGene00000796	-0.347497	0.600234	-0.951434	0.1088	-0.493278	0.775161
crn-4	WBGene00000797	-1.85591	0.300836	-0.866751	0.486761	1.1028	0.794769
crn-5	WBGene00000798	-0.969233	0.417213	-0.0827716	0.927007	0.976653	0.629089
crn-6	WBGene00000799	-0.260718	0.869477	0.54375	0.327547	0.888481	0.656804
crn-7	WBGene00007056	-1.00216	0.554447	-0.0143078	0.988819	1.05317	0.693522
crt-1	WBGene00000802	0.302886	0.842921	0.757095	0.154869	0.522354	0.845178
crtc-1	WBGene00021237	0.0143078	0.989788	-0.127209	0.886287	-0.0628413	0.993564
csb-1	WBGene00000803	-0.828388	0.622318	-1.52253	0.304093	-0.578618	0.92253
csc-1	WBGene00000804	-0.134022	0.926372	-1.91844	0.0737265	-1.66103	0.447511
csk-1	WBGene00000812	-0.16627	0.829645	-0.759629	0.0756507	-0.482769	0.712248
csn-1	WBGene00000813	-0.205069	0.747966	-0.388526	0.559738	-0.0756025	0.987117
csn-2	WBGene00000814	-0.356155	0.636474	-0.550913	0.287099	-0.0832352	0.98085
csn-3	WBGene00000815	-0.370372	0.668104	-0.436765	0.486302	0.0528611	0.993656
csn-4	WBGene00000816	-0.0522288	0.952527	-0.382473	0.455559	-0.223429	0.919495
csn-5	WBGene00000817	-0.498273	0.737	-0.573844	0.401128	0.0386557	0.998952
csn-6	WBGene00000818	0.00872482	0.990059	-0.407987	0.437652	-0.304453	0.860953
csnk-1	WBGene00013709	-0.0549068	0.92227	-0.763719	0.0134297	-0.610837	0.283157
csq-1	WBGene00000822	0.375592	0.690543	0.0149055	0.989197	-0.286155	0.940142
csr-1	WBGene00017641	-0.587332	0.409295	-1.19141	0.0530752	-0.483786	0.784724
ctb-1	WBGene00000829	-0.062322	0.921161	-2.54286	0.0262819	-2.37825	0.124224
ctc-1	WBGene00010964	0.275549	0.591269	-1.87311	0.0987862	-2.04444	0.252029
ctc-2	WBGene00010965	-0.0223685	0.972732	-2.26938	0.0495274	-2.14567	0.206912
ctc-3	WBGene00010962	0.258961	0.65099	-2.1588	0.0583756	-2.3173	0.169462
cTel55X.1	WBGene00007068	-0.010541	0.992666	0.731382	0.149986	0.826031	0.555577
ctf-18	WBGene00010676	-0.530558	0.536694	-0.851761	0.204038	-0.203103	0.948877
ctf-4	WBGene00008921	-0.994206	0.48389	-1.18566	0.191532	-0.0655131	0.996446
ctg-1	WBGene00010370	-0.63482	0.485036	0.750375	0.109047	1.46051	0.158912
ctg-2	WBGene00011756	0.901634	0.539426	0.860506	0.221462	0.036179	0.999989
cth-1	WBGene00009048	-0.446807	0.742683	-0.379071	0.725192	0.175179	0.977752
cth-2	WBGene00022856	-0.66652	0.251997	-0.0290967	0.949434	0.741456	0.346304
ctl-2	WBGene00000831	0.592877	0.588887	1.31244	0.0331446	0.800581	0.67845
ctn-1	WBGene00000832	0.526194	0.693185	0.0511055	0.963394	-0.409351	0.908267
ctns-1	WBGene00008052	-0.604562	0.615895	-0.904956	0.201358	-0.185431	0.966016
ctps-1	WBGene00012316	-0.184565	0.675922	-0.593853	0.138944	-0.301362	0.796369
ctr-9	WBGene00007184	-0.287694	0.624355	-0.707769	0.113301	-0.310901	0.831178
cts-1	WBGene00000833	-0.110025	0.872719	-0.0367725	0.912803	0.16378	0.897142
ctsa-1	WBGene00019605	-0.886294	0.588887	0.236384	0.768309	1.18946	0.623306
ctsa-2	WBGene00021503	-0.252745	0.898082	0.59194	0.440293	0.927172	0.754263
cua-1	WBGene00000834	-0.043642	0.933076	-0.270712	0.318438	-0.125832	0.911984
cuc-1	WBGene00000835	-0.305963	0.820897	0.823573	0.277628	1.23253	0.547709
cul-1	WBGene00000836	-0.191175	0.734258	-0.4853	0.384369	-0.184906	0.93566
cul-2	WBGene00000837	-0.121451	0.877167	-0.502701	0.312455	-0.26934	0.892283
cul-3	WBGene00000838	-0.144037	0.849336	-1.24091	0.0841187	-0.981237	0.508573
cul-4	WBGene00000839	-0.288735	0.63582	-0.459711	0.278838	-0.0581843	0.985647
cul-5	WBGene00000840	0.081769	0.90373	-0.27369	0.499291	-0.247601	0.860953
cul-6	WBGene00000841	0.347553	0.832156	0.278931	0.705269	0.00291378	0.999989
cup-14	WBGene00013093	-0.086343	0.911293	-0.921487	0.0502318	-0.72262	0.469716
cup-15	WBGene00009627	-0.65288	0.652228	-0.0438964	0.9475	0.712348	0.762184
cup-2	WBGene00000843	0.576561	0.129433	0.873659	0.018249	0.390493	0.674489
cup-4	WBGene00000845	0.719448	0.601512	0.575259	0.330176	-0.034951	0.997589
cup-5	WBGene00000846	-0.66367	0.600665	-0.261713	0.639215	0.512336	0.831178
cus-2	WBGene00022025	0.0346747	0.968365	0.040501	0.958992	0.114754	0.97052
cut-2	WBGene00009983	1.56295	0.675433	1.97751	0.375076	0.449705	0.979209
cut-4	WBGene00008482	2.69485	0.193583	1.99882	0.108781	-0.614531	0.920348
cutc-1	WBGene00022702	-0.864017	0.50526	-0.647515	0.235738	0.328199	0.910209
cutl-16	WBGene00019426	-1.89131	0.468655	0.77461	0.484699	2.71793	0.378922
cutl-18	WBGene00009830	1.26527	0.568812	3.01548	0.0160227	1.81291	0.629089
cutl-23	WBGene00021343	1.05067	0.622318	-0.312045	0.878542	-1.29928	0.817875
cux-7	WBGene00000854	-0.531366	0.467651	-1.49149	0.0477621	-0.840963	0.596044
cwc-15	WBGene00011687	-0.169549	0.847191	-0.147381	0.839076	0.139221	0.966818
cwn-1	WBGene00000857	-0.0942271	0.963746	1.16688	0.0945829	1.33557	0.549113
cya-1	WBGene00000863	-0.975009	0.392529	-2.33488	0.0171533	-1.23606	0.547998
cyb-1	WBGene00000865	-0.625466	0.680482	-1.13764	0.20121	-0.384988	0.92587
cyb-2.1	WBGene00000866	-2.375	0.397634	-3.71568	0.181055	-1.21029	0.908267
cyb-2.2	WBGene00000867	-1.99488	0.472783	-3.80375	0.110123	-1.6803	0.830299
cyb-3	WBGene00000868	-1.79554	0.440944	-1.63157	0.217289	0.294433	0.969633
cyc-1	WBGene00000869	0.105829	0.878689	-0.42629	0.0664386	-0.439048	0.515403
cyc-2.1	WBGene00017121	-0.0230355	0.975548	-0.286084	0.301774	-0.172095	0.896551
cyc-2.2	WBGene00013854	2.09782	0.126472	-0.727456	0.359459	-2.70267	0.102163
cye-1	WBGene00000871	-0.838627	0.459608	-1.53803	0.0609872	-0.576272	0.831906
cyh-1	WBGene00021714	0.0925128	0.930986	0.53067	0.256814	0.54647	0.74343
cyk-1	WBGene00000872	0.644858	0.17611	-0.453801	0.339541	-0.989076	0.252029
cyk-3	WBGene00000874	0.0533639	0.925323	-0.537525	0.279116	-0.48543	0.700428
cyk-4	WBGene00000875	0.0462974	0.965223	-1.26404	0.0616149	-1.1892	0.404697
cyk-7	WBGene00015591	-0.706405	0.555287	-1.45679	0.0125144	-0.629307	0.768111
cyl-1	WBGene00000876	-0.0970475	0.915466	-0.625407	0.293669	-0.416205	0.881374
cyld-1	WBGene00009594	0.189235	0.734607	-0.360497	0.223569	-0.446593	0.614135
cyn-1	WBGene00000877	-0.219523	0.687689	-0.533786	0.129723	-0.213902	0.856636
cyn-10	WBGene00000886	0.204183	0.914255	-0.609734	0.441273	-0.707362	0.825033
cyn-11	WBGene00000887	-0.352576	0.791868	-0.147063	0.838386	0.303362	0.923413
cyn-12	WBGene00000888	-0.0575999	0.948448	0.236849	0.654197	0.411451	0.815118
cyn-13	WBGene00000889	-0.0385013	0.958774	-0.105885	0.874943	0.0434289	0.993873
cyn-15	WBGene00000891	-0.227546	0.724667	0.1194	0.769165	0.455509	0.670968
cyn-16	WBGene00000892	-0.215229	0.746355	-0.296988	0.647424	0.0225681	0.999989
cyn-17	WBGene00000893	2.19674	0.448503	2.49734	0.153282	0.33614	0.979575
cyn-2	WBGene00000878	1.62326	0.0472558	-1.28373	0.153994	-2.79753	0.0488103
cyn-3	WBGene00000879	-0.014363	0.976361	-0.209386	0.580897	-0.100312	0.949106
cyn-4	WBGene00000880	-0.535467	0.53988	-0.385598	0.403655	0.263079	0.900169
cyn-5	WBGene00000881	0.355831	0.714643	0.870779	0.117565	0.588406	0.768111
cyn-6	WBGene00000882	-0.172326	0.954029	1.73822	0.156395	1.94585	0.651867
cyn-7	WBGene00000883	-0.216173	0.600792	-0.597307	0.161123	-0.277048	0.829092
cyn-8	WBGene00000884	-0.0022754	0.999079	0.792246	0.369495	0.87846	0.699254
cyn-9	WBGene00000885	-0.00571961	0.996525	-1.75063	0.0272336	-1.62107	0.253583
cyp-13A2	WBGene00011676	-2.93841	0.24555	-0.939171	0.48356	2.05187	0.602999
cyp-13A5	WBGene00011672	-1.20939	0.353229	-0.218118	0.723215	1.05451	0.525478
cyp-14A5	WBGene00000373	1.88121	0.225404	1.51622	0.0960978	-0.308257	0.954093
cyp-25A2	WBGene00007964	-1.36611	0.16095	-0.334052	0.616553	1.1114	0.447511
cyp-29A2	WBGene00011830	0.840125	0.470639	0.151689	0.80723	-0.605231	0.758886
cyp-31A2	WBGene00010354	-1.47534	0.466167	-4.41643	0.0470925	-2.81947	0.528429
cyp-31A3	WBGene00021200	-1.16959	0.549789	-1.82226	0.175874	-0.52142	0.930811
cyp-31A5	WBGene00013381	-1.64683	0.437712	-1.9466	0.211973	-0.180596	0.987304
cyp-32A1	WBGene00016147	0.143133	0.928637	-1.02	0.361662	-1.071	0.737417
cyp-33A1	WBGene00015709	0.198584	0.866527	-0.249955	0.717508	-0.375547	0.881638
cyp-33C7	WBGene00018260	-0.546424	0.809596	0.416909	0.627928	1.02446	0.771741
cyp-33C8	WBGene00019967	-0.534035	0.71586	-1.05508	0.216846	-0.450954	0.905428
cyp-33C9	WBGene00016860	0.317182	0.807742	1.11225	0.114984	0.886123	0.687769
cyp-33E1	WBGene00016768	0.59908	0.739879	0.172561	0.752563	-0.343131	0.92253
cyp-34A4	WBGene00020386	2.92493	0.00352469	1.00981	0.137269	-1.80655	0.196936
cyp-34A8	WBGene00015043	-0.407602	0.61375	-2.17158	0.0367439	-1.65963	0.347848
cyp-34A9	WBGene00015044	2.80465	0.0128393	1.68921	0.0021196	-1.02046	0.482878
cyp-35A2	WBGene00015400	-0.0979013	0.942216	0.719218	0.0945829	0.922929	0.501318
cyp-35A3	WBGene00019565	0.44039	0.721176	1.47712	0.0440325	1.13577	0.551726
cyp-35A5	WBGene00019473	1.22815	0.315543	1.46427	0.0841563	0.35667	0.92253
cyp-35C1	WBGene00007362	0.683726	0.478832	1.55202	0.00731566	0.968598	0.492724
cyp-36A1	WBGene00007913	-3.00511	0.0284178	-0.592273	0.447965	2.48555	0.166285
cyp-37A1	WBGene00008499	0.630283	0.648023	1.22656	0.12712	0.679463	0.828096
cyp-43A1	WBGene00017108	0.0361371	0.969452	0.348591	0.36348	0.397121	0.794217
cyp-44A1	WBGene00000375	-1.27136	0.275849	0.125748	0.921845	1.50058	0.252029
cysl-1	WBGene00007653	0.329248	0.74093	0.365656	0.4992	0.123402	0.969633
cysl-2	WBGene00010759	-0.602757	0.507025	0.382182	0.522234	1.05873	0.444242
cysl-3	WBGene00019962	-0.1847	0.86916	0.143369	0.845649	0.430483	0.857869
cytb-5.1	WBGene00007848	-0.722772	0.398291	0.622374	0.219756	1.42792	0.179837
cytb-5.2	WBGene00020931	0.372027	0.62283	0.0510024	0.911802	-0.219296	0.893477
cyy-1	WBGene00022697	-0.446792	0.789092	-0.695863	0.233534	-0.140731	0.979348
czw-1	WBGene00017643	-0.339964	0.720178	-0.889519	0.227921	-0.428034	0.869901
D1007.10	WBGene00017007	-0.82472	0.443281	-0.274704	0.743875	0.64875	0.793677
D1007.15	WBGene00017010	-0.323239	0.812247	-1.13727	0.242838	-0.706761	0.813976
D1007.4	WBGene00017002	-0.51222	0.847017	-0.757612	0.520967	-0.141968	0.992152
D1007.5	WBGene00017003	-0.481491	0.753481	0.357541	0.565956	0.955502	0.679481
D1007.8	WBGene00017005	-0.22832	0.832599	-0.688087	0.256136	-0.348179	0.883132
D1014.4	WBGene00017017	-0.567144	0.583999	-0.174771	0.833287	0.501027	0.838852
D1022.4	WBGene00017023	-0.513031	0.574142	0.753608	0.029916	1.36059	0.086937
D1022.9	WBGene00044300	0.982673	0.496067	0.344706	0.833633	-0.531225	0.92353
D1025.10	WBGene00044134	-0.514521	0.663174	-0.325378	0.774444	0.270564	0.954093
D1037.1	WBGene00017025	-0.0959186	0.89137	-1.42034	0.0463511	-1.21553	0.286499
D1043.1	WBGene00008361	-0.578344	0.604748	-1.84515	0.0276748	-1.14529	0.544105
D1044.1	WBGene00017027	0.9647	0.536245	1.4329	0.0216936	0.551534	0.851161
D1044.6	WBGene00017031	-0.392273	0.702164	-1.67659	0.0751844	-1.1564	0.579994
D1046.2	WBGene00008363	-0.832994	0.529697	-1.22184	0.111265	-0.273555	0.946637
D1054.1	WBGene00008370	-0.705432	0.581872	-1.45885	0.104116	-0.66394	0.816605
D1054.10	WBGene00008377	-2.00699	0.514666	-3.06959	0.101545	-0.930895	0.89761
D1054.3	WBGene00008371	-0.128567	0.922425	-0.620977	0.358284	-0.371943	0.897597
D1054.5	WBGene00008372	0.239807	0.820376	-1.19058	0.185043	-1.30743	0.44628
D1054.8	WBGene00008375	-0.973634	0.448527	0.644284	0.135745	1.71797	0.146946
D1069.3	WBGene00017037	-0.672018	0.44317	-0.651717	0.299346	0.130782	0.969633
D1081.7	WBGene00008385	-1.14308	0.514559	-1.28274	0.160206	-0.00966736	0.999989
D1086.10	WBGene00044080	1.25662	0.216123	-0.440622	0.683539	-1.58636	0.462196
D1086.11	WBGene00044081	-1.47158	0.543137	-2.0192	0.158195	-0.414776	0.958108
D1086.12	WBGene00044082	-0.591108	0.606336	0.0262729	0.981414	0.70819	0.796369
D1086.17	WBGene00045355	1.29176	0.487421	-1.93175	0.0206883	-3.12455	0.0993794
D1086.3	WBGene00008390	1.84367	0.0112983	2.41904	2.75459e-05	0.654842	0.643129
D1086.5	WBGene00008392	1.03195	0.397634	0.446759	0.56237	-0.491793	0.862226
D1086.6	WBGene00008393	-1.45005	0.528461	-2.39861	0.108994	-0.817902	0.892117
D1086.7	WBGene00008394	0.267475	0.907923	-1.35141	0.245317	-1.51465	0.666883
D2005.3	WBGene00008398	0.104438	0.912187	0.911354	0.0406123	0.909403	0.382389
D2005.4	WBGene00008399	-0.157338	0.824433	-0.919395	0.0911686	-0.647883	0.629089
D2005.7	WBGene00086551	-0.67065	0.609399	-1.30008	0.134509	-0.511261	0.879186
D2013.6	WBGene00008404	-0.0203678	0.979916	0.50206	0.273161	0.618147	0.618124
D2023.4	WBGene00008408	-0.448833	0.648577	0.491292	0.354296	1.04925	0.418759
D2023.6	WBGene00008410	-0.458855	0.575435	-0.823994	0.142984	-0.256234	0.910757
D2024.5	WBGene00017053	-1.29878	0.326408	0.0333555	0.966033	1.43588	0.356506
D2030.2	WBGene00008412	0.399044	0.401104	0.393022	0.123273	0.0879633	0.947263
D2030.3	WBGene00008413	-0.129446	0.908334	-0.824145	0.0627946	-0.576197	0.710622
D2030.4	WBGene00008414	-0.303747	0.73322	0.0350495	0.934222	0.440804	0.726443
D2030.7	WBGene00008417	-1.10195	0.48389	-0.777008	0.264699	0.453189	0.899694
D2030.8	WBGene00008418	-0.607165	0.702164	-0.960944	0.113139	-0.232006	0.957895
D2045.2	WBGene00008422	0.451889	0.425909	-0.201614	0.508156	-0.55478	0.442878
D2045.8	WBGene00008425	0.436923	0.843026	1.55577	0.132568	1.20224	0.757333
D2045.9	WBGene00008426	0.414007	0.858063	1.22884	0.275482	0.874358	0.855808
D2092.4	WBGene00017065	0.241975	0.860778	0.429222	0.586262	0.25499	0.952864
D2096.12	WBGene00017079	-0.354619	0.734607	-1.76263	0.0636244	-1.29879	0.497459
D2096.7	WBGene00017074	-0.707006	0.668221	-0.0923527	0.905289	0.722902	0.796855
daam-1	WBGene00018976	1.20991	0.528461	1.20953	0.283464	0.0635227	0.997589
dab-1	WBGene00000894	0.021393	0.978743	0.0203693	0.992117	0.103832	0.958108
dad-1	WBGene00000896	-0.224052	0.827771	0.672341	0.0220889	0.993918	0.276209
daf-1	WBGene00000897	-0.962943	0.350466	-1.57041	0.0872312	-0.510078	0.855089
daf-12	WBGene00000908	0.592306	0.644241	0.0902694	0.938987	-0.421427	0.912642
daf-14	WBGene00000910	0.464387	0.601804	0.752682	0.141099	0.375961	0.849073
daf-15	WBGene00000911	-0.358475	0.564161	-1.00234	0.0365518	-0.532101	0.66082
daf-16	WBGene00000912	-0.0970126	0.842348	-0.0947539	0.826324	0.0996507	0.954093
daf-18	WBGene00000913	-1.40598	0.46973	-2.87658	0.138852	-1.33899	0.806472
daf-19	WBGene00000914	-0.335408	0.74093	0.152147	0.881882	0.600895	0.816542
daf-2	WBGene00000898	-0.253308	0.688305	-0.980944	0.0731819	-0.632311	0.633582
daf-22	WBGene00013284	0.762368	0.536245	1.29867	0.0129442	0.622632	0.768111
daf-25	WBGene00000917	-0.0643695	0.958774	-0.153472	0.801286	0.0198107	0.999989
daf-3	WBGene00000899	-0.236945	0.635883	-0.115502	0.881485	0.22613	0.857141
daf-31	WBGene00000923	0.365993	0.47301	0.723053	0.0933148	0.46461	0.68775
daf-36	WBGene00007536	-0.956431	0.520851	-1.32854	0.0897171	-0.265235	0.951319
daf-4	WBGene00000900	0.136329	0.903363	-0.536091	0.488646	-0.57767	0.810216
daf-41	WBGene00022599	0.149427	0.889886	0.0254264	0.968133	-0.0190521	0.999989
daf-5	WBGene00000901	0.688103	0.534516	-0.247846	0.737158	-0.859195	0.66082
daf-7	WBGene00000903	0.112286	0.961562	0.812778	0.341773	0.753369	0.847487
daf-8	WBGene00000904	-0.833903	0.408202	0.565133	0.17992	1.48052	0.146946
dagl-2	WBGene00018364	-0.23034	0.775498	-0.496321	0.444032	-0.150708	0.965931
damt-1	WBGene00015939	-0.934722	0.48389	-0.59802	0.576736	0.44527	0.930665
dao-3	WBGene00000929	1.79827	0.0516883	1.89167	0.00388206	0.182921	0.957895
dao-5	WBGene00000931	-0.298787	0.428527	-1.0823	0.00780489	-0.676635	0.280132
dap-3	WBGene00000933	-0.127145	0.821973	-0.498016	0.170872	-0.26937	0.812405
dapk-1	WBGene00003400	0.644037	0.666286	0.28484	0.712146	-0.285001	0.947497
dars-1	WBGene00001094	0.122178	0.789092	0.231837	0.401958	0.209644	0.818354
dars-2	WBGene00001095	0.383844	0.710765	-0.932217	0.0435796	-1.20674	0.280327
daz-1	WBGene00000935	-0.961636	0.466562	-1.44034	0.0113618	-0.351117	0.900316
dbn-1	WBGene00010664	0.275138	0.686845	0.394792	0.123341	0.214984	0.865723
dbr-1	WBGene00000937	-0.692338	0.384426	-1.00965	0.0827556	-0.208406	0.933358
dbt-1	WBGene00014054	-0.241413	0.600665	-0.159438	0.642711	0.181202	0.870098
DC2.5	WBGene00017082	-1.1073	0.412487	-0.583679	0.311286	0.600301	0.796313
dcaf-1	WBGene00014243	0.0243869	0.969324	-0.867358	0.0648358	-0.77744	0.412999
dcap-1	WBGene00021929	-0.615183	0.543677	-0.690462	0.330371	0.0375913	0.998322
dcap-2	WBGene00003582	-0.414239	0.604112	0.0610031	0.952695	0.575937	0.708343
dcar-1	WBGene00007395	0.387773	0.69779	0.354858	0.547375	0.0411118	0.996446
dcn-1	WBGene00010428	-0.677324	0.384426	0.0314809	0.95981	0.812659	0.469716
dcp-66	WBGene00000938	0.319912	0.46355	-0.0279423	0.947906	-0.250461	0.805364
dcr-1	WBGene00000939	-0.287022	0.677895	-1.45559	0.0409405	-1.05485	0.426541
dcs-1	WBGene00000940	-0.450504	0.608343	0.524575	0.0965972	1.08128	0.198501
dct-1	WBGene00015776	0.691577	0.601512	0.386065	0.563243	-0.213099	0.956094
dct-11	WBGene00021060	-0.0906606	0.948407	0.357559	0.581137	0.549992	0.820896
dct-16	WBGene00012615	-0.518586	0.323756	0.340843	0.502059	0.965723	0.289132
dct-17	WBGene00009431	1.67872	0.335595	1.85044	0.0331811	0.245618	0.966016
dct-18	WBGene00010266	-0.474905	0.789713	-0.352779	0.789219	0.19481	0.979737
dct-6	WBGene00017773	1.2575	0.307364	0.530762	0.54125	-0.646605	0.831178
ddb-1	WBGene00010890	0.101702	0.833013	-1.03732	0.0140257	-1.03152	0.119936
ddi-1	WBGene00015308	0.200133	0.86916	0.480157	0.24492	0.393649	0.851876
ddl-1	WBGene00019125	-0.78522	0.663865	-1.13398	0.286235	-0.228126	0.970243
ddl-2	WBGene00013000	-0.0744844	0.934359	-0.574216	0.409239	-0.383218	0.868965
ddl-3	WBGene00013217	-0.111897	0.820897	-0.457192	0.312758	-0.246192	0.858242
ddo-1	WBGene00008127	-0.985606	0.601308	-0.583095	0.506571	0.483683	0.906189
ddo-2	WBGene00017565	-1.96495	0.0118	-1.50176	0.00171032	0.552337	0.629089
ddo-3	WBGene00017648	-0.337099	0.877167	-1.27129	0.281562	-0.807958	0.857201
ddp-1	WBGene00000941	-0.0544414	0.934768	0.0574735	0.915617	0.208494	0.896368
ddr-1	WBGene00016104	0.70228	0.581872	0.226242	0.849691	-0.395169	0.924453
ddx-15	WBGene00018967	-0.148182	0.759542	-1.21212	0.00252204	-0.954143	0.130885
ddx-17	WBGene00010260	-0.79741	0.207873	-0.794145	0.0168774	0.115202	0.948588
ddx-19	WBGene00011580	-0.382392	0.417345	-0.59171	0.104059	-0.0981198	0.954093
ddx-23	WBGene00017162	-0.325969	0.539706	0.123314	0.846648	0.554338	0.696273
ddx-27	WBGene00022148	-0.184291	0.729076	0.0287885	0.939848	0.320375	0.736449
ddx-35	WBGene00022056	0.192834	0.813342	-0.208256	0.697628	-0.296102	0.870098
ddx-52	WBGene00011032	-0.512943	0.44243	-0.889902	0.0716163	-0.258302	0.883132
deb-1	WBGene00000942	0.442656	0.666286	-0.116755	0.873632	-0.482197	0.834034
decr-1.2	WBGene00012177	-0.915555	0.675433	-1.25314	0.250319	-0.233709	0.979348
decr-1.3	WBGene00011467	1.56324	0.254139	-0.633303	0.66339	-2.09865	0.432195
del-10	WBGene00020897	-0.482716	0.734032	-0.514165	0.631684	0.0440242	0.998952
del-6	WBGene00011891	-3.1114	0.00403625	-1.31964	0.0681665	1.87083	0.166285
denn-4	WBGene00018681	-0.279473	0.545362	-0.830148	0.147964	-0.443501	0.777833
dep-1	WBGene00009717	1.40465	0.382832	0.776182	0.400886	-0.568224	0.888587
deps-1	WBGene00022034	-0.326785	0.814694	-1.088	0.139575	-0.632959	0.818354
des-2	WBGene00000955	-0.0860551	0.966528	0.050741	0.971082	0.212595	0.972705
dex-1	WBGene00017028	1.15192	0.57248	1.35248	0.250144	0.252445	0.975441
dgat-2	WBGene00010296	-0.6666	0.582424	0.205074	0.76655	0.958779	0.602999
dgk-1	WBGene00000958	0.374796	0.879879	-0.179383	0.905289	-0.491587	0.935735
dgk-2	WBGene00000959	0.912928	0.505866	0.613554	0.372299	-0.220993	0.96056
dgk-4	WBGene00006483	-0.223682	0.745421	-1.77245	0.0301586	-1.43364	0.275645
dgk-5	WBGene00019428	0.698774	0.582424	-0.857126	0.482265	-1.46276	0.570316
dgn-1	WBGene00000961	0.732676	0.572131	1.49008	0.032557	0.822674	0.736449
dgtr-1	WBGene00020910	-1.61889	0.455817	-2.58047	0.224961	-0.844396	0.916415
DH11.2	WBGene00008436	-0.697164	0.699565	-0.99908	0.212424	-0.232316	0.966016
DH11.5	WBGene00008438	0.0368278	0.984291	0.477735	0.537405	0.499536	0.88612
dhc-1	WBGene00000962	0.0492796	0.929802	-0.461835	0.191576	-0.410867	0.660743
dhfr-1	WBGene00007974	-1.25937	0.338152	0.252329	0.650979	1.62554	0.24675
dhhc-1	WBGene00008606	-0.0313693	0.982407	-0.310938	0.691837	-0.187372	0.966016
dhhc-10	WBGene00019344	0.682621	0.61375	-0.55044	0.554685	-1.15529	0.636013
dhhc-14	WBGene00044071	0.478009	0.658198	-0.00298653	0.996937	-0.400311	0.860953
dhhc-3	WBGene00018009	-0.605651	0.568812	-0.483357	0.507021	0.240512	0.946635
dhhc-4	WBGene00014075	-0.490758	0.53988	-0.196776	0.714606	0.376499	0.830485
dhhc-6	WBGene00010892	0.119958	0.911585	-0.591382	0.262605	-0.599223	0.729141
dhhc-7	WBGene00007637	-0.520115	0.607634	-0.562654	0.475761	0.0623667	0.993656
dhhc-8	WBGene00012718	-0.624731	0.325581	-1.00755	0.0676549	-0.286045	0.873362
dhod-1	WBGene00020932	-0.573602	0.178081	-0.352621	0.308942	0.323309	0.724415
dhp-1	WBGene00000963	-0.424669	0.767171	0.00995218	0.987307	0.513282	0.816605
[truncated: 6,942 more rows]

## Sheet: rps-10vsControl
gene_symb	WormBaseID	RNA_logFC	RNA_Padj	Ribo_logFC	Ribo_Padj	TE_logFC	TE_Padj
aagr-1	WBGene00017071	1.15913	0.605012	1.5101	0.000111227	0.277491	0.999975
aagr-2	WBGene00019895	-0.0209498	0.999714	0.46921	0.561758	0.418053	0.999975
aagr-3	WBGene00009583	0.201579	0.999714	0.1842	0.569693	-0.0917932	0.999975
aagr-4	WBGene00018682	-0.0940283	0.999714	0.228643	0.91457	0.248695	0.999975
aak-1	WBGene00019801	0.260152	0.999714	-0.264347	0.642278	-0.595855	0.999975
aak-2	WBGene00020142	0.707133	0.999714	0.271087	0.676692	-0.509304	0.999975
aakb-1	WBGene00010115	0.352187	0.999714	0.474032	0.499585	0.0510499	0.999975
aakb-2	WBGene00012928	0.0369457	0.999714	0.0525308	0.957669	-0.0550857	0.999975
aakg-1	WBGene00013732	0.343968	0.999714	-0.461196	0.431855	-0.876995	0.999975
aakg-2	WBGene00020633	-0.0269378	0.999714	-0.136129	0.817839	-0.188516	0.999975
aakg-4	WBGene00020135	0.20024	0.999714	1.31579	0.00890135	1.04941	0.999975
aakg-5	WBGene00011276	0.0791149	0.999714	0.0357021	0.965749	-0.105419	0.999975
aap-1	WBGene00000001	-0.258007	0.999714	-1.11353	0.349995	-0.929433	0.999975
aars-1	WBGene00000196	0.0358071	0.999714	0.0905925	0.89764	-0.014592	0.999975
aars-2	WBGene00000197	-0.028673	0.999714	-0.0333644	0.942501	-0.0787531	0.999975
aass-1	WBGene00019819	-0.0173445	0.999714	-0.496864	0.355499	-0.552656	0.999975
aat-2	WBGene00000003	-0.475863	0.999714	-0.133638	0.939386	0.273204	0.999975
aat-3	WBGene00000004	0.28767	0.999714	-0.294884	0.778929	-0.651378	0.999975
aat-4	WBGene00000005	-0.93603	0.999714	-1.15409	0.192031	-0.307298	0.999975
aat-5	WBGene00000006	0.478762	0.999714	0.201879	0.894394	-0.350599	0.999975
aat-6	WBGene00000007	-0.626208	0.999714	-0.203123	0.88302	0.350126	0.999975
aat-9	WBGene00000010	-0.458035	0.999714	-0.340168	0.420875	0.0457137	0.999975
abce-1	WBGene00012714	-0.108503	0.999714	-0.31766	0.357406	-0.282395	0.999975
abcf-1	WBGene00006512	-0.300186	0.999714	-0.185408	0.738814	0.0413211	0.999975
abcf-2	WBGene00012097	0.0828812	0.999714	-0.58109	0.340603	-0.737474	0.999975
abcf-3	WBGene00018339	0.285351	0.999714	-0.144873	0.725064	-0.504013	0.999975
abhd-11.2	WBGene00011029	-0.460111	0.999714	-0.277355	0.725064	0.113531	0.999975
abhd-12	WBGene00022393	0.145548	0.999714	0.0117607	0.988236	-0.202249	0.999975
abhd-3.1	WBGene00013358	-0.12664	0.999714	-0.356911	0.611881	-0.302059	0.999975
abhd-3.2	WBGene00016644	-1.55225	0.613474	-0.762011	0.502102	0.734507	0.999975
abhd-5.2	WBGene00016507	-0.459097	0.999714	-1.14886	0.039712	-0.760195	0.999975
abi-1	WBGene00015146	-0.357627	0.999714	-0.605515	0.584107	-0.318595	0.999975
abl-1	WBGene00000018	-0.224576	0.999714	0.108537	0.996176	0.256872	0.999975
abt-1	WBGene00000019	0.0138965	0.999714	0.339695	0.796347	0.250725	0.999975
abt-2	WBGene00000020	0.151535	0.999714	0.626636	0.512804	0.399184	0.999975
abt-4	WBGene00000022	0.444817	0.999714	0.867136	0.329337	0.34841	0.999975
abt-5	WBGene00000023	0.242748	0.999714	0.176648	0.91457	-0.140012	0.999975
abtm-1	WBGene00022281	-0.297232	0.999714	-0.535451	0.198993	-0.310037	0.999975
abts-1	WBGene00009920	0.185898	0.999714	0.151315	0.846017	-0.104779	0.999975
abts-3	WBGene00019018	-0.0606725	0.999714	0.147616	0.902027	0.136867	0.999975
abts-4	WBGene00019844	0.339582	0.999714	0.240756	0.707935	-0.168395	0.999975
abu-11	WBGene00000034	-0.151399	0.999714	0.653941	0.796647	0.729997	0.999975
abu-12	WBGene00004127	-0.596123	0.999714	0.151621	0.965215	0.672469	0.999975
abu-13	WBGene00004133	-0.367728	0.999714	0.22421	0.954394	0.516551	0.999975
abu-14	WBGene00004174	0.0522619	0.999714	0.634043	0.848969	0.507412	0.999975
AC3.5	WBGene00007071	0.179533	0.999714	-0.165622	0.805891	-0.418715	0.999975
acaa-2	WBGene00009952	-0.128996	0.999714	-0.177515	0.642631	-0.121714	0.999975
acbp-1	WBGene00016655	-0.555316	0.999714	0.115944	0.844492	0.599268	0.999975
acbp-5	WBGene00011731	0.156187	0.999714	-0.542172	0.605422	-0.768835	0.999975
acd-2	WBGene00016066	-1.84312	0.999714	-0.754073	0.659086	1.01891	0.999975
acd-5	WBGene00020903	0.3779	0.999714	-0.349367	0.727732	-0.802333	0.999975
acdh-1	WBGene00016943	-0.293627	0.999714	-0.00965486	0.992241	0.209113	0.999975
acdh-10	WBGene00020366	0.111663	0.999714	0.345084	0.465924	0.15857	0.999975
acdh-11	WBGene00012860	-0.022445	0.999714	0.204033	0.543754	0.151949	0.999975
acdh-12	WBGene00017125	-0.164493	0.999714	-0.282914	0.626368	-0.192784	0.999975
acdh-13	WBGene00001566	-0.188077	0.999714	-0.340806	0.532834	-0.223102	0.999975
acdh-2	WBGene00015894	0.0440496	0.999714	0.59587	0.193279	0.478132	0.999975
acdh-3	WBGene00019433	-0.2639	0.999714	-0.117181	0.786364	0.0729001	0.999975
acdh-4	WBGene00020419	0.391829	0.999714	0.974467	0.325103	0.501545	0.999975
acdh-5	WBGene00016491	1.02639	0.999714	0.5568	0.627273	-0.541009	0.999975
acdh-7	WBGene00020812	0.0654892	0.999714	0.160095	0.724494	0.0191972	0.999975
acdh-8	WBGene00019406	0.483602	0.999714	0.732487	0.331183	0.17518	0.999975
acdh-9	WBGene00017874	-0.189903	0.999714	-0.323175	0.533225	-0.203011	0.999975
acds-10	WBGene00019599	0.247928	0.999714	0.302813	0.556617	-0.019216	0.999975
ace-1	WBGene00000035	0.207001	0.999714	0.44997	0.731295	0.171115	0.999975
ace-2	WBGene00000036	0.668045	0.999714	0.647543	0.625818	-0.0647184	0.999975
acer-1	WBGene00016630	0.486397	0.999714	0.566727	0.0539749	0.00488205	0.999975
acin-1	WBGene00016601	-0.0216817	0.999714	-0.142508	0.846928	-0.189199	0.999975
acl-1	WBGene00010339	-0.427325	0.999714	-0.865435	0.11819	-0.506078	0.999975
acl-11	WBGene00017888	-0.9426	0.999714	0.110668	0.888575	0.986444	0.999975
acl-12	WBGene00015295	-1.99889	0.409321	-0.477325	0.442047	1.44629	0.999975
acl-14	WBGene00019465	-0.36434	0.999714	-0.184334	0.709605	0.10399	0.999975
acl-2	WBGene00011543	-0.67894	0.999714	-0.0786313	0.929933	0.541559	0.999975
acl-3	WBGene00006491	-0.709711	0.999714	-0.353958	0.601045	0.287109	0.999975
acl-4	WBGene00018657	-0.362096	0.999714	-1.05597	0.198058	-0.759532	0.999975
acl-5	WBGene00011106	0.26391	0.999714	-0.0247487	0.987324	-0.356129	0.999975
acl-6	WBGene00017261	-0.16374	0.999714	-0.379975	0.402758	-0.28562	0.999975
acl-7	WBGene00012911	0.0989748	0.999714	0.320867	0.633852	0.150859	0.999975
acl-8	WBGene00020264	-0.0924534	0.999714	-0.697776	0.297551	-0.658791	0.999975
acl-9	WBGene00022646	0.0400723	0.999714	-0.30202	0.380755	-0.411029	0.999975
acly-1	WBGene00016995	-1.15683	0.939016	-1.85519	0.060129	-0.766721	0.999975
acly-2	WBGene00007150	-0.360172	0.999714	-0.854295	0.469456	-0.564613	0.999975
acn-1	WBGene00000039	-0.00478513	0.999714	0.577117	0.85623	0.507764	0.999975
aco-1	WBGene00000040	-0.359474	0.999714	-0.0381821	0.945994	0.24832	0.999975
aco-2	WBGene00000041	0.05967	0.999714	-0.0184806	0.97415	-0.15311	0.999975
acox-1.1	WBGene00008564	0.0627497	0.999714	-0.00217577	0.998534	-0.139458	0.999975
acox-1.2	WBGene00008565	-0.562604	0.999714	-0.912356	0.382231	-0.422981	0.999975
acox-1.3	WBGene00008566	0.229614	0.999714	-0.771554	0.681851	-1.05634	0.999975
acox-1.4	WBGene00008567	-0.272065	0.999714	0.529846	0.540395	0.72715	0.999975
acox-1.5	WBGene00008167	0.152584	0.999714	0.702856	0.588938	0.474787	0.999975
acox-1.6	WBGene00010336	0.700337	0.999714	0.990803	0.392937	0.214326	0.999975
acox-3	WBGene00019060	0.313699	0.999714	1.19605	0.0107655	0.806496	0.999975
acp-2	WBGene00008802	0.24537	0.999714	-0.0586322	0.970245	-0.378846	0.999975
acp-5	WBGene00017427	0.797092	0.999714	1.04368	0.2259	0.170548	0.999975
acp-6	WBGene00022245	-0.0717049	0.999714	-0.359839	0.792927	-0.351747	0.999975
acp-7	WBGene00022246	1.45446	0.999714	-0.0592062	0.978192	-1.57925	0.999975
acs-1	WBGene00018488	-1.21077	0.0214717	-0.903341	0.0528783	0.234976	0.999975
acs-10	WBGene00007082	0.0577099	0.999714	0.917728	0.396079	0.783864	0.999975
acs-11	WBGene00018269	0.584693	0.930204	0.591186	0.0623333	-0.0645303	0.999975
acs-12	WBGene00009106	0.507381	0.999714	0.805712	0.199605	0.2235	0.999975
acs-13	WBGene00022037	-0.567108	0.999714	-1.46507	0.168045	-0.968465	0.999975
acs-14	WBGene00008669	-0.301512	0.999714	-0.0619073	0.91457	0.165647	0.999975
acs-15	WBGene00019920	0.703226	0.999714	1.36071	0.0945196	0.581191	0.999975
acs-16	WBGene00018579	-0.601289	0.999714	0.0501314	0.981696	0.574566	0.999975
acs-17	WBGene00016716	0.390418	0.999714	0.511262	0.394062	0.05147	0.999975
acs-18	WBGene00011173	0.911948	0.999714	0.983573	0.267568	-0.0038475	0.999975
acs-19	WBGene00007969	0.0911439	0.999714	0.454242	0.225618	0.292863	0.999975
acs-2	WBGene00009221	1.88098	0.999714	2.75073	0.0105781	0.793433	0.999975
acs-20	WBGene00009218	-0.126037	0.999714	-0.115108	0.965215	-0.0643015	0.999975
acs-21	WBGene00016849	0.504897	0.999714	0.314202	0.822318	-0.258673	0.999975
acs-22	WBGene00017012	-0.25356	0.999714	0.692991	0.324225	0.870335	0.999975
acs-3	WBGene00020343	0.33488	0.999714	0.354225	0.740139	-0.050324	0.999975
acs-4	WBGene00018152	-0.373343	0.999714	-0.755359	0.121488	-0.45576	0.999975
acs-5	WBGene00013575	-0.368742	0.999714	-0.00240815	0.99823	0.29344	0.999975
acs-6	WBGene00022849	0.56125	0.999714	0.183604	0.887376	-0.451871	0.999975
acs-7	WBGene00007228	1.23893	0.999714	1.08048	0.0549328	-0.228477	0.999975
acsd-1	WBGene00022104	-1.56972	0.999714	-0.296394	0.863915	1.20777	0.999975
act-2	WBGene00000064	-0.170503	0.999714	-0.237686	0.751073	-0.138574	0.999975
act-4	WBGene00000066	0.259611	0.999714	0.696293	0.368844	0.365432	0.999975
act-5	WBGene00000067	0.665256	0.999714	1.12356	0.0919097	0.385587	0.999975
actl-1	WBGene00015787	0.227079	0.999714	-0.105765	0.965215	-0.40073	0.999975
acy-1	WBGene00000068	-0.401886	0.999714	-0.843143	0.358804	-0.509463	0.999975
acy-3	WBGene00000070	-0.451319	0.999714	-1.08769	0.358172	-0.709064	0.999975
acy-4	WBGene00000071	0.393105	0.999714	-0.292636	0.689056	-0.758643	0.999975
ada-2	WBGene00017967	-0.0991008	0.999714	-0.395383	0.667763	-0.361811	0.999975
adbp-1	WBGene00012157	0.0447613	0.999714	-0.385567	0.642807	-0.493411	0.999975
add-1	WBGene00000072	-0.700619	0.999714	-0.685097	0.515625	-0.058464	0.999975
add-2	WBGene00000073	0.158042	0.999714	0.544613	0.226267	0.317386	0.999975
adm-2	WBGene00000074	0.509331	0.999714	0.534803	0.388052	-0.0444753	0.999975
adm-4	WBGene00000075	-0.582759	0.999714	-0.271487	0.817657	0.251486	0.999975
adpr-1	WBGene00044440	0.404	0.999714	0.343481	0.526619	-0.128591	0.999975
adr-1	WBGene00000079	0.270714	0.999714	-0.0730936	0.878022	-0.416375	0.999975
adr-2	WBGene00000080	-0.500625	0.999714	-0.37328	0.513949	0.0609118	0.999975
ads-1	WBGene00000081	-0.121136	0.999714	0.235688	0.676904	0.282378	0.999975
adsl-1	WBGene00011064	-0.126724	0.999714	-0.280184	0.485595	-0.226773	0.999975
adss-1	WBGene00016509	0.315272	0.999714	0.343473	0.441825	-0.0451414	0.999975
adt-1	WBGene00000082	-0.0947719	0.999714	0.36713	0.844372	0.385494	0.999975
adt-2	WBGene00000083	0.308163	0.999714	0.171663	0.794708	-0.210004	0.999975
adt-3	WBGene00020567	0.544166	0.999714	0.665209	0.488161	0.0441305	0.999975
aex-1	WBGene00000084	0.547255	0.999714	0.279625	0.749337	-0.342724	0.999975
aex-3	WBGene00000086	0.202316	0.999714	-0.122478	0.921471	-0.400602	0.999975
aex-5	WBGene00000088	0.504796	0.999714	0.0940385	0.942773	-0.482781	0.999975
afd-1	WBGene00021009	0.315186	0.999714	-0.134604	0.737144	-0.519599	0.999975
afmd-2	WBGene00012866	0.806848	0.999714	1.43319	0.0110153	0.549586	0.999975
age-1	WBGene00000090	-0.36148	0.999714	-0.633889	0.400311	-0.342312	0.999975
agef-1	WBGene00012386	0.172721	0.999714	-0.129544	0.749337	-0.375279	0.999975
agl-1	WBGene00011050	0.00785046	0.999714	-0.114558	0.886679	-0.193222	0.999975
ags-3	WBGene00000092	-0.606506	0.999714	-0.514426	0.417542	0.0245904	0.999975
agt-1	WBGene00000093	0.290619	0.999714	-0.245832	0.869603	-0.604712	0.999975
agt-2	WBGene00000094	-0.396532	0.999714	-0.399527	0.674679	-0.0686491	0.999975
agxt-1	WBGene00011767	-0.0968307	0.999714	0.246159	0.756641	0.267734	0.999975
AH6.3	WBGene00007081	0.21122	0.999714	-0.0625415	0.980993	-0.332145	0.999975
AH9.3	WBGene00014999	-0.0886848	0.999714	-0.392648	0.685312	-0.366861	0.999975
aha-1	WBGene00000095	0.227168	0.999714	0.00552476	0.996723	-0.282079	0.999975
ahcy-1	WBGene00019322	-0.243155	0.999714	0.134322	0.810757	0.303052	0.999975
aho-3	WBGene00045192	-0.239906	0.999714	-0.355206	0.617266	-0.186609	0.999975
ahsa-1	WBGene00007235	0.0430142	0.999714	-0.00608358	0.992903	-0.121039	0.999975
ain-1	WBGene00015547	0.267674	0.999714	0.350878	0.619414	0.0102525	0.999975
ain-2	WBGene00015007	0.317065	0.999714	-0.43634	0.469976	-0.825543	0.999975
aip-1	WBGene00000097	-1.43267	0.999714	-2.39854	0.0599801	-1.03068	0.999975
aipl-1	WBGene00010685	-0.181132	0.999714	-1.22699	0.225618	-1.11704	0.999975
aipr-1	WBGene00016966	-0.794164	0.999714	-0.574731	0.367999	0.155112	0.999975
air-1	WBGene00000098	-0.1529	0.999714	-1.00709	0.244856	-0.926155	0.999975
air-2	WBGene00000099	-0.314325	0.999714	-0.0872165	0.94675	0.15838	0.999975
ajm-1	WBGene00000100	0.4109	0.999714	0.597196	0.339734	0.112584	0.999975
aka-1	WBGene00000101	-0.0266238	0.999714	-0.752819	0.227499	-0.797373	0.999975
akap-1	WBGene00016977	0.0208952	0.999714	-0.252267	0.427604	-0.345194	0.999975
akir-1	WBGene00017088	-0.115125	0.999714	-0.527247	0.454069	-0.48175	0.999975
akt-1	WBGene00000102	0.426554	0.999714	0.628764	0.0117608	0.134081	0.999975
akt-2	WBGene00000103	1.03413	0.999714	1.29551	0.0099025	0.191854	0.999975
aldo-1	WBGene00011474	0.0157912	0.999714	0.408815	0.572206	0.321846	0.999975
aldo-2	WBGene00017166	-0.587127	0.591541	-0.406935	0.36942	0.105689	0.999975
alfa-1	WBGene00017547	-0.192453	0.999714	-0.131634	0.813859	-0.00793573	0.999975
alg-1	WBGene00000105	0.167518	0.999714	0.063324	0.946406	-0.176029	0.999975
alg-2	WBGene00000106	-0.269449	0.999714	-1.15933	0.171451	-0.956215	0.999975
alg-3	WBGene00011910	0.481699	0.999714	0.783726	0.487646	0.225617	0.999975
alg-4	WBGene00006449	0.208655	0.999714	0.613868	0.643712	0.330528	0.999975
alg-5	WBGene00011945	-0.494868	0.999714	-0.0526522	0.968149	0.373246	0.999975
algn-1	WBGene00020820	-0.17977	0.999714	-0.973046	0.134993	-0.863816	0.999975
algn-10	WBGene00007043	0.331443	0.999714	-0.18183	0.794983	-0.573313	0.999975
algn-11	WBGene00015162	0.0902364	0.999714	-0.375245	0.319038	-0.536224	0.999975
algn-12	WBGene00022629	-0.640088	0.999714	-1.40911	0.198058	-0.84012	0.999975
algn-13	WBGene00011193	0.9528	0.999714	0.101653	0.905804	-0.912156	0.999975
algn-14	WBGene00019725	-0.885513	0.999714	-0.581859	0.458152	0.241689	0.999975
algn-2	WBGene00017282	-0.642532	0.999714	-0.525441	0.360939	0.0460387	0.999975
algn-3	WBGene00010720	0.00845361	0.999714	-0.213056	0.801393	-0.286528	0.999975
algn-5	WBGene00019276	-0.088868	0.999714	-0.431961	0.250942	-0.414697	0.999975
algn-6	WBGene00007435	-0.0181085	0.999714	-0.444157	0.415262	-0.501287	0.999975
algn-7	WBGene00013362	-0.494612	0.999714	-0.365147	0.290203	0.0583759	0.999975
algn-8	WBGene00007464	0.271026	0.999714	-0.37755	0.575491	-0.720177	0.999975
algn-9	WBGene00007556	-0.224398	0.999714	-0.304776	0.591721	-0.145054	0.999975
alh-1	WBGene00000107	0.0326299	0.999714	0.35263	0.191221	0.244475	0.999975
alh-10	WBGene00000116	-0.336717	0.999714	-0.623719	0.226006	-0.366496	0.999975
alh-11	WBGene00000117	0.334818	0.999714	-0.00871245	0.992241	-0.414695	0.999975
alh-12	WBGene00000118	-0.353287	0.999714	-0.0941459	0.922584	0.18323	0.999975
alh-13	WBGene00011938	-0.410239	0.999714	-0.122792	0.955524	0.213438	0.999975
alh-3	WBGene00000109	-0.0813792	0.999714	0.0800023	0.896331	0.0879896	0.999975
alh-4	WBGene00000110	0.502763	0.999714	1.09205	0.0031619	0.516233	0.999975
alh-5	WBGene00000111	-0.0714043	0.999714	1.70644	0.166304	1.70818	0.999975
alh-6	WBGene00000112	-0.0855226	0.999714	-0.0768206	0.886679	-0.0631867	0.999975
alh-7	WBGene00000113	0.240377	0.999714	0.173213	0.750319	-0.140246	0.999975
alh-8	WBGene00000114	-0.173994	0.999714	-0.152586	0.688738	-0.0531284	0.999975
alh-9	WBGene00000115	-0.275919	0.999714	-0.367381	0.556979	-0.164258	0.999975
alkb-1	WBGene00021783	-0.333825	0.999714	-0.460037	0.509422	-0.195591	0.999975
alkb-7	WBGene00012920	-0.859496	0.999714	0.0112077	0.99423	0.810131	0.999975
alkb-8	WBGene00007581	0.487699	0.999714	0.0170789	0.987324	-0.540457	0.999975
allo-1	WBGene00011292	0.315027	0.999714	0.365677	0.400947	-0.0195489	0.999975
alp-1	WBGene00001132	0.000250643	0.999854	0.130427	0.936877	0.0560789	0.999975
alx-1	WBGene00007010	0.360602	0.999714	0.369129	0.254	-0.0640504	0.999975
aly-1	WBGene00000120	0.393497	0.999714	1.06572	0.0794355	0.600196	0.999975
aly-2	WBGene00000121	-0.448088	0.999714	-0.0862409	0.920085	0.291741	0.999975
aly-3	WBGene00000122	-0.40961	0.999714	-0.145205	0.622975	0.192998	0.999975
ama-1	WBGene00000123	0.0470392	0.999714	-0.327833	0.512485	-0.448274	0.999975
aman-1	WBGene00018877	0.00305237	0.999714	-0.465691	0.436166	-0.545951	0.999975
aman-2	WBGene00010284	-0.275774	0.999714	-0.163595	0.737144	0.0410433	0.999975
aman-3	WBGene00018594	0.468233	0.999714	0.242875	0.863241	-0.302119	0.999975
ampd-1	WBGene00016415	0.0656591	0.999714	0.0565013	0.941886	-0.0839285	0.999975
amph-1	WBGene00010272	0.0816463	0.999714	0.0336945	0.958612	-0.120463	0.999975
amt-4	WBGene00000136	-0.744317	0.999714	0.0540065	0.972424	0.729187	0.999975
amx-1	WBGene00000137	-0.37987	0.999714	-0.279674	0.818879	0.036863	0.999975
amx-2	WBGene00000138	-0.168617	0.999714	0.0297391	0.987324	0.120005	0.999975
anat-1	WBGene00015938	-0.350491	0.999714	-0.652125	0.409045	-0.371176	0.999975
anc-1	WBGene00000140	0.303921	0.999714	-0.23186	0.756415	-0.611431	0.999975
angl-1	WBGene00020955	-0.171904	0.999714	-0.292276	0.765694	-0.191915	0.999975
ani-1	WBGene00013038	-0.220647	0.999714	-0.90902	0.252429	-0.759657	0.999975
ani-2	WBGene00019608	-0.279949	0.999714	-0.76763	0.370274	-0.560057	0.999975
ani-3	WBGene00012835	0.0515851	0.999714	0.235373	0.69831	0.11942	0.999975
anmt-2	WBGene00018340	-0.227084	0.999714	0.40407	0.611486	0.55429	0.999975
anmt-3	WBGene00011573	0.789274	0.999714	1.23518	0.174951	0.372521	0.999975
anoh-2	WBGene00013326	-0.946716	0.999714	0.682062	0.587403	1.53625	0.999975
anp-1	WBGene00011587	0.426275	0.999714	0.434353	0.569243	-0.065789	0.999975
ant-1.1	WBGene00006439	-0.0723237	0.999714	-0.298401	0.318361	-0.299742	0.999975
ant-1.3	WBGene00010485	0.403732	0.999714	0.747826	0.560373	0.267769	0.999975
ant-1.4	WBGene00020140	0.00473457	0.999714	0.523221	0.737144	0.442747	0.999975
aos-1	WBGene00000142	-0.0845614	0.999714	-0.351083	0.514989	-0.336827	0.999975
apa-2	WBGene00000161	-0.371272	0.999714	-0.678285	0.131883	-0.380747	0.999975
apb-1	WBGene00000160	-0.0522295	0.999714	-0.225933	0.485699	-0.247142	0.999975
apb-3	WBGene00000163	-0.0571156	0.999714	-0.520229	0.318928	-0.529342	0.999975
apc-10	WBGene00000144	-0.896536	0.999714	-0.36799	0.717413	0.462219	0.999975
apc-11	WBGene00000145	-0.948306	0.999714	-0.912405	0.417712	-0.0202557	0.999975
apc-17	WBGene00007501	0.193829	0.999714	-1.02727	0.321545	-1.28955	0.999975
apc-2	WBGene00000143	-0.134793	0.999714	-0.497737	0.627392	-0.431904	0.999975
apd-3	WBGene00000162	0.380285	0.999714	-0.99248	0.0406913	-1.43955	0.999975
ape-1	WBGene00000146	0.149622	0.999714	0.31203	0.526949	0.0967934	0.999975
apg-1	WBGene00000158	-0.107173	0.999714	-0.00824985	0.988877	0.0269783	0.999975
aph-1	WBGene00000147	-0.619095	0.999714	-0.693065	0.460581	-0.126672	0.999975
aph-2	WBGene00000148	-0.41784	0.999714	-1.00187	0.174431	-0.654007	0.999975
apl-1	WBGene00000149	0.173899	0.999714	0.339741	0.676692	0.0922099	0.999975
apm-1	WBGene00000150	0.0836555	0.999714	0.158967	0.909683	0.00190961	0.999975
apm-3	WBGene00000164	-0.400704	0.999714	-0.930764	0.182751	-0.604135	0.999975
apn-1	WBGene00000151	0.152699	0.999714	-1.13531	0.167171	-1.35565	0.999975
app-1	WBGene00000155	-0.461496	0.999714	-0.0627387	0.895816	0.32678	0.999975
2024-04-01	WBGene00000156	-0.0937935	0.999714	-0.727305	0.474362	-0.69667	0.999975
aps-1	WBGene00000159	-0.548173	0.999714	-0.210903	0.677355	0.267307	0.999975
aps-2	WBGene00000157	-0.823362	0.999714	-0.396373	0.58968	0.339906	0.999975
aps-3	WBGene00000165	-0.0224136	0.999714	-0.331817	0.488392	-0.377349	0.999975
aptf-2	WBGene00013383	-1.49139	0.999714	-2.28885	0.340789	-0.863231	0.999975
aptf-3	WBGene00009203	-0.711663	0.999714	-3.20287	0.173211	-2.54446	0.999975
apx-1	WBGene00000168	0.0578276	0.999714	-0.641016	0.631384	-0.770856	0.999975
apy-1	WBGene00017244	0.0244701	0.999714	0.125807	0.886679	0.0279682	0.999975
aqp-1	WBGene00000169	0.0649719	0.999714	1.14858	0.0288688	1.01077	0.999975
aqp-10	WBGene00000178	-0.386503	0.999714	0.762656	0.431855	1.07737	0.999975
aqp-11	WBGene00000179	-0.321703	0.999714	-0.0296348	0.966658	0.218937	0.999975
aqp-2	WBGene00000170	0.0735834	0.999714	0.324123	0.802673	0.17577	0.999975
aqp-4	WBGene00000172	-0.361685	0.999714	0.228267	0.877471	0.501229	0.999975
aqp-7	WBGene00000175	0.0180048	0.999714	0.120143	0.886679	0.031102	0.999975
aqp-8	WBGene00000176	0.556558	0.999714	-0.0874401	0.915627	-0.716499	0.999975
arc-1	WBGene00000180	0.179302	0.999714	0.477817	0.60345	0.229191	0.999975
arch-1	WBGene00016621	-0.783808	0.999714	0.175169	0.998558	0.893879	0.999975
ard-1	WBGene00000181	-0.368809	0.999714	-0.0403693	0.950823	0.254693	0.999975
arf-1.2	WBGene00000182	-0.158004	0.999714	-0.00530588	0.992202	0.0786601	0.999975
arf-3	WBGene00000183	-0.189032	0.999714	-0.0362534	0.928471	0.0790533	0.999975
arf-6	WBGene00000184	-0.295868	0.999714	-0.291187	0.561923	-0.0585526	0.999975
argk-1	WBGene00009706	-3.18903	0.939016	-2.68377	0.220903	0.428862	0.999975
ari-1.1	WBGene00016158	0.152148	0.999714	0.0744745	0.870698	-0.147037	0.999975
ari-1.2	WBGene00016157	-0.237991	0.999714	-0.871058	0.300696	-0.697454	0.999975
ari-1.3	WBGene00016156	-0.261806	0.999714	-0.0180772	0.989571	0.179046	0.999975
ari-1.4	WBGene00013538	-0.135685	0.999714	-0.479565	0.58338	-0.407298	0.999975
ari-2	WBGene00020462	-0.346381	0.999714	-0.0543766	0.949543	0.22652	0.999975
arid-1	WBGene00044689	0.0161628	0.999714	-1.51731	0.206849	-1.60167	0.999975
ark-1	WBGene00000186	0.166886	0.999714	0.239915	0.639809	0.00612246	0.999975
arl-1	WBGene00000187	0.484424	0.999714	-0.163365	0.749457	-0.724666	0.999975
arl-5	WBGene00000189	0.539534	0.999714	-0.0990419	0.987324	-0.706275	0.999975
arl-8	WBGene00000192	-0.38132	0.999714	-0.572112	0.337044	-0.259154	0.999975
arle-14	WBGene00015145	-0.841503	0.999714	-0.491945	0.633852	0.295143	0.999975
arp-1	WBGene00013168	-0.224758	0.999714	-0.0284175	0.965215	0.124678	0.999975
arp-11	WBGene00016793	0.111103	0.999714	-0.356703	0.536008	-0.536899	0.999975
arp-6	WBGene00007434	-0.0838599	0.999714	-0.490657	0.5546	-0.475742	0.999975
arr-1	WBGene00000195	0.115581	0.999714	0.408228	0.650942	0.220136	0.999975
arrd-10	WBGene00010268	0.614799	0.999714	-0.211456	0.823602	-0.894465	0.999975
arrd-13	WBGene00011054	0.351659	0.999714	0.115315	0.907836	-0.29632	0.999975
arrd-14	WBGene00011055	-0.0309476	0.999714	-0.0669457	0.980487	-0.0991371	0.999975
arrd-17	WBGene00011732	0.753233	0.999714	0.764945	0.460581	-0.0470435	0.999975
arrd-18	WBGene00018060	0.378075	0.999714	0.470349	0.789434	0.0307205	0.999975
arrd-19	WBGene00018061	0.84704	0.999714	0.608273	0.499795	-0.287173	0.999975
arrd-22	WBGene00020612	0.693254	0.999714	0.181675	0.918428	-0.57987	0.999975
arrd-25	WBGene00007296	0.502719	0.999714	0.588233	0.374105	0.0140345	0.999975
art-1	WBGene00000198	-0.800183	0.502862	-0.503026	0.0434586	0.223239	0.999975
arx-1	WBGene00000199	-0.205013	0.999714	-0.31816	0.470709	-0.185828	0.999975
arx-2	WBGene00000200	-0.0940411	0.999714	-0.40839	0.433416	-0.386727	0.999975
arx-3	WBGene00000201	-0.0592902	0.999714	-0.100973	0.803512	-0.111896	0.999975
arx-4	WBGene00021170	0.0384995	0.999714	-0.169557	0.665707	-0.280845	0.999975
arx-5	WBGene00000203	0.00272643	0.999714	-0.210031	0.704501	-0.28547	0.999975
arx-6	WBGene00000204	-0.651973	0.999714	-0.0959956	0.884773	0.485158	0.999975
arx-7	WBGene00000205	0.00630383	0.999714	-0.659156	0.221087	-0.742581	0.999975
asah-1	WBGene00010769	1.15138	0.939016	1.21859	0.0076703	-0.00206662	0.999975
asah-2	WBGene00009192	0.871807	0.999714	1.16634	0.100406	0.231025	0.999975
asb-1	WBGene00000206	-0.132848	0.999714	-0.131304	0.878531	-0.0707136	0.999975
asb-2	WBGene00000207	-0.0639105	0.999714	0.383164	0.543868	0.373503	0.999975
ascc-1	WBGene00016019	0.514104	0.999714	-0.744693	0.103129	-1.3297	0.999975
asd-1	WBGene00011279	-0.635525	0.999714	-0.595995	0.522046	-0.0215611	0.999975
asd-2	WBGene00006423	-0.0615133	0.999714	0.214223	0.848257	0.203346	0.999975
asfl-1	WBGene00007277	-0.124709	0.999714	-1.10599	0.331718	-1.04862	0.999975
asg-1	WBGene00000209	-0.321991	0.999714	-0.0308799	0.969124	0.217315	0.999975
asg-2	WBGene00000210	-0.267436	0.999714	0.33319	0.584174	0.530321	0.999975
ash-2	WBGene00012458	0.284751	0.999714	-0.602622	0.103093	-0.956759	0.999975
asm-1	WBGene00000211	-0.587418	0.999714	0.429979	0.578875	0.935865	0.999975
asm-2	WBGene00000212	0.483853	0.999714	1.9751	0.0494512	1.41892	0.999975
asna-1	WBGene00014025	-0.144864	0.999714	0.0291202	0.965215	0.102957	0.999975
asns-1	WBGene00003816	0.336818	0.999714	0.660699	0.761683	0.24665	0.999975
asns-2	WBGene00019730	1.35511	0.224968	1.84217	9.48156e-10	0.412484	0.999975
asp-1	WBGene00000214	-0.229599	0.999714	0.619286	0.512804	0.777663	0.999975
asp-12	WBGene00017678	-0.897879	0.999714	-0.18274	0.918736	0.644908	0.999975
asp-13	WBGene00017881	-1.41008	0.409321	-0.69286	0.454905	0.646423	0.999975
asp-14	WBGene00019619	-0.015739	0.999714	0.979567	0.171421	0.92016	0.999975
asp-17	WBGene00012683	-0.721381	0.999714	0.603255	0.565028	1.26296	0.999975
asp-2	WBGene00000215	-0.347736	0.999714	0.525677	0.539553	0.801575	0.999975
asp-3	WBGene00000216	-0.642323	0.999714	0.105874	0.922083	0.675345	0.999975
asp-4	WBGene00000217	-0.755898	0.999714	-0.290693	0.700035	0.393866	0.999975
asp-5	WBGene00000218	-0.122977	0.999714	0.928551	0.367999	0.980418	0.999975
asp-6	WBGene00000219	-0.323603	0.999714	0.773562	0.392894	1.02543	0.999975
asp-8	WBGene00019105	0.532294	0.999714	-0.607913	0.71246	-1.20342	0.999975
aspm-1	WBGene00008107	-0.244793	0.999714	-0.431229	0.479393	-0.257389	0.999975
asps-1	WBGene00007100	-0.336106	0.999714	-0.573093	0.464324	-0.307798	0.999975
atad-3	WBGene00010015	-0.325612	0.999714	-0.381369	0.401928	-0.128699	0.999975
ate-1	WBGene00010615	-0.557492	0.999714	-0.632743	0.267652	-0.146733	0.999975
atf-5	WBGene00000221	0.285071	0.999714	0.846452	0.60345	0.489933	0.999975
atf-6	WBGene00000222	0.0984874	0.999714	0.278994	0.750319	0.120493	0.999975
atf-7	WBGene00000223	0.0145075	0.999714	0.0615808	0.918736	-0.0238045	0.999975
atfs-1	WBGene00013878	0.219913	0.999714	0.237383	0.532834	-0.0537518	0.999975
atg-13	WBGene00017045	0.408996	0.999714	0.293399	0.454859	-0.185427	0.999975
atg-16.1	WBGene00017178	0.372164	0.999714	-0.531701	0.517325	-0.964206	0.999975
atg-16.2	WBGene00019427	0.177048	0.999714	-0.360574	0.689596	-0.602726	0.999975
atg-18	WBGene00018294	0.457845	0.999714	0.428568	0.226006	-0.0952165	0.999975
atg-2	WBGene00019748	0.605458	0.999714	0.747965	0.0744752	0.0683986	0.999975
atg-3	WBGene00021922	-0.402956	0.999714	0.237185	0.676904	0.570671	0.999975
atg-4.1	WBGene00013595	0.300181	0.999714	0.00172584	0.99826	-0.368667	0.999975
atg-4.2	WBGene00014080	0.87674	0.999714	0.128432	0.965215	-0.81294	0.999975
atg-5	WBGene00022152	-0.432498	0.999714	-0.252614	0.66704	0.115691	0.999975
atg-7	WBGene00010882	-0.532402	0.999714	-0.62149	0.211793	-0.16035	0.999975
atg-9	WBGene00020706	-0.106298	0.999714	0.289907	0.481613	0.327618	0.999975
atgl-1	WBGene00015484	-0.48661	0.999714	-0.30186	0.443951	0.115499	0.999975
atgp-1	WBGene00000224	-0.226959	0.999714	0.0958563	0.945994	0.247862	0.999975
atgp-2	WBGene00000225	0.0709491	0.999714	-0.113079	0.916799	-0.254725	0.999975
ath-1	WBGene00010564	0.261093	0.999714	-0.425572	0.385648	-0.76074	0.999975
athp-1	WBGene00008081	0.0345454	0.999714	-0.665967	0.356263	-0.763889	0.999975
athp-2	WBGene00019217	-0.0269431	0.999714	-0.87375	0.180054	-0.916652	0.999975
atic-1	WBGene00016957	0.484522	0.999714	0.798248	0.047505	0.240341	0.999975
atl-1	WBGene00000226	0.4643	0.999714	-0.367756	0.592788	-0.904786	0.999975
atln-1	WBGene00021868	-0.294933	0.999714	-0.329641	0.486647	-0.1078	0.999975
atm-1	WBGene00000227	0.027787	0.999714	-0.343482	0.584069	-0.442335	0.999975
atn-1	WBGene00000228	0.252427	0.999714	0.480383	0.537835	0.156475	0.999975
atp-1	WBGene00010419	-0.224135	0.999714	-0.111385	0.744426	0.0381148	0.999975
atp-2	WBGene00000229	-0.0535909	0.999714	-0.0986912	0.756641	-0.119158	0.999975
atp-3	WBGene00000230	-0.0263236	0.999714	0.130574	0.748525	0.0820943	0.999975
atp-4	WBGene00020275	-0.235232	0.999714	0.193305	0.591017	0.353562	0.999975
atp-5	WBGene00007385	-0.015305	0.999714	0.174402	0.489075	0.115265	0.999975
atp-6	WBGene00010960	-0.122208	0.999714	-1.15067	0.290003	-1.11183	0.999975
atrn-1	WBGene00006432	-0.131212	0.999714	0.247133	0.797557	0.306583	0.999975
attf-2	WBGene00017317	-0.34163	0.999714	-0.565197	0.339734	-0.294009	0.999975
attf-3	WBGene00018794	0.0284068	0.999714	-0.68538	0.351388	-0.781957	0.999975
attf-4	WBGene00015477	0.135215	0.999714	0.251322	0.735036	0.0473102	0.999975
attf-5	WBGene00020214	-0.579127	0.999714	-1.19871	0.232608	-0.686122	0.999975
attf-6	WBGene00012474	-0.14439	0.999714	-0.569607	0.28995	-0.497161	0.999975
atx-2	WBGene00000231	-0.0331548	0.999714	-0.365148	0.405033	-0.405655	0.999975
atx-3	WBGene00006446	-0.080016	0.999714	-0.0165578	0.991755	-0.000193087	0.999975
avr-15	WBGene00000233	0.241708	0.999714	-0.0261181	0.989571	-0.330115	0.999975
B0001.2	WBGene00007087	0.122584	0.999714	-0.253209	0.737144	-0.447518	0.999975
B0001.3	WBGene00007088	-0.110307	0.999714	-0.271085	0.724891	-0.239854	0.999975
B0001.4	WBGene00007089	0.135516	0.999714	0.218918	0.697815	0.0125373	0.999975
B0001.5	WBGene00007090	0.204195	0.999714	0.379258	0.584107	0.0994001	0.999975
B0001.7	WBGene00007092	-0.29784	0.999714	-0.264015	0.815308	-0.0390498	0.999975
B0001.8	WBGene00007093	-0.280274	0.999714	-0.840588	0.300216	-0.624363	0.999975
B0019.2	WBGene00007094	-0.0781122	0.999714	0.0811585	0.935617	0.0922667	0.999975
B0024.11	WBGene00007101	-0.0399892	0.999714	0.123712	0.815485	0.0936647	0.999975
B0024.13	WBGene00007102	-0.367498	0.999714	-0.209558	0.822318	0.0883224	0.999975
B0025.4	WBGene00015001	-0.784101	0.999714	-0.769319	0.470004	-0.0470935	0.999975
B0025.5	WBGene00194700	0.216087	0.999714	0.950849	0.349242	0.663225	0.999975
B0035.13	WBGene00007112	-0.758569	0.999714	0.543536	0.53614	1.22728	0.999975
B0035.15	WBGene00007113	-0.149207	0.999714	-0.157111	0.787812	-0.0789705	0.999975
B0035.18	WBGene00044290	0.364404	0.999714	0.566953	0.529561	0.127282	0.999975
B0035.3	WBGene00007106	-0.0151609	0.999714	-0.450879	0.572958	-0.507837	0.999975
B0041.5	WBGene00015009	-0.11245	0.999714	-0.962663	0.176972	-0.911895	0.999975
B0041.8	WBGene00015011	0.0555162	0.999714	-0.795054	0.454152	-0.905939	0.999975
B0205.1	WBGene00015017	-0.135778	0.999714	-0.415212	0.698664	-0.349921	0.999975
B0205.10	WBGene00015024	0.524344	0.999714	0.462627	0.710623	-0.13903	0.999975
B0205.6	WBGene00015021	0.0401781	0.999714	0.039445	0.989571	-0.0734948	0.999975
B0205.8	WBGene00015022	0.854717	0.999714	0.169246	0.818134	-0.746258	0.999975
B0205.9	WBGene00015023	-0.221727	0.999714	-0.513713	0.518731	-0.360852	0.999975
B0207.6	WBGene00015029	-0.0828918	0.999714	-0.436126	0.591017	-0.415886	0.999975
B0207.7	WBGene00015030	0.201155	0.999714	0.288534	0.902963	0.00464086	0.999975
B0212.3	WBGene00015037	-0.0309179	0.999714	-5.40217	0.116275	-5.44257	0.999975
B0218.5	WBGene00015049	0.432237	0.999714	0.426284	0.762771	-0.0806754	0.999975
B0218.7	WBGene00015051	0.708518	0.999714	0.730129	0.325371	-0.0526558	0.999975
B0222.5	WBGene00015056	0.868994	0.999714	0.0328093	0.971556	-0.905484	0.999975
B0228.7	WBGene00015064	0.0344966	0.999714	0.399216	0.276474	0.288869	0.999975
B0238.1	WBGene00015067	1.13269	0.999714	0.847896	0.278488	-0.353546	0.999975
B0238.11	WBGene00015075	-0.38149	0.999714	-0.104945	0.879371	0.2078	0.999975
B0238.9	WBGene00015073	0.269591	0.999714	-1.13237	0.163534	-1.45951	0.999975
B0244.9	WBGene00015084	-0.0742149	0.999714	0.572583	0.591017	0.56602	0.999975
B0250.5	WBGene00007122	-0.0596191	0.999714	-0.52398	0.380714	-0.534964	0.999975
B0252.3	WBGene00015088	0.261345	0.999714	-0.144181	0.843664	-0.474597	0.999975
B0252.5	WBGene00015089	-0.047051	0.999714	0.676586	0.551951	0.648045	0.999975
B0261.1	WBGene00015091	0.0252687	0.999714	-0.639429	0.288295	-0.732811	0.999975
B0261.6	WBGene00015094	0.841762	0.999714	0.881129	0.27351	-0.0351495	0.999975
B0261.7	WBGene00015095	-0.50223	0.999714	-0.25814	0.762771	0.17361	0.999975
B0261.8	WBGene00015096	0.082496	0.999714	-0.269501	0.839849	-0.412296	0.999975
B0272.3	WBGene00007129	-0.513338	0.999714	0.0388324	0.943233	0.475454	0.999975
B0280.11	WBGene00015106	0.0113576	0.999714	0.602749	0.575909	0.514956	0.999975
B0280.17	WBGene00044674	0.699683	0.999714	0.0275242	0.984988	-0.750507	0.999975
B0280.9	WBGene00015104	-0.709432	0.999714	-0.135248	0.803411	0.504259	0.999975
B0302.5	WBGene00015122	0.630444	0.999714	0.453663	0.700713	-0.244039	0.999975
B0303.11	WBGene00015131	1.09059	0.939016	-0.0417087	0.973626	-1.20819	0.999975
B0303.14	WBGene00015132	-1.33178	0.999714	0.0516004	0.978095	1.31562	0.999975
B0303.3	WBGene00015125	-0.164767	0.999714	-0.13381	0.678422	-0.0433522	0.999975
B0303.4	WBGene00015126	-0.186015	0.999714	-0.385689	0.273382	-0.269702	0.999975
B0303.7	WBGene00015128	-0.192127	0.999714	0.102641	0.87891	0.225817	0.999975
B0304.2	WBGene00015134	-0.222065	0.999714	-0.751498	0.501078	-0.594334	0.999975
B0310.1	WBGene00015137	0.370698	0.999714	0.277635	0.822318	-0.153213	0.999975
B0334.3	WBGene00007143	0.0232026	0.999714	0.285116	0.484845	0.187759	0.999975
B0334.4	WBGene00007144	-0.529391	0.999714	-0.0653942	0.945963	0.396991	0.999975
B0334.5	WBGene00007145	-0.569172	0.999714	-0.58751	0.528003	-0.114237	0.999975
B0336.13	WBGene00015150	-0.648382	0.999714	-0.81911	0.171451	-0.230794	0.999975
B0336.7	WBGene00015147	-0.21404	0.999714	-0.462236	0.59878	-0.315748	0.999975
B0353.1	WBGene00015155	0.422415	0.999714	0.257198	0.806299	-0.238929	0.999975
B0361.2	WBGene00015156	-0.0163857	0.999714	-0.366225	0.587287	-0.413758	0.999975
B0361.3	WBGene00015157	-0.177508	0.999714	-0.226894	0.707991	-0.120297	0.999975
B0361.6	WBGene00015160	-0.0277893	0.999714	-0.212923	0.751589	-0.250456	0.999975
B0379.1	WBGene00007155	0.476386	0.999714	0.669137	0.282344	0.117216	0.999975
B0379.2	WBGene00007156	0.363377	0.999714	0.482004	0.644349	0.0417804	0.999975
B0379.7	WBGene00007159	0.658551	0.999714	0.52013	0.572021	-0.211794	0.999975
B0393.3	WBGene00007168	-0.888341	0.999714	-0.657663	0.520955	0.165016	0.999975
B0393.4	WBGene00007169	-0.219413	0.999714	0.0454236	0.989871	0.191009	0.999975
B0393.5	WBGene00007170	0.228947	0.999714	0.526827	0.840526	0.224674	0.999975
B0393.6	WBGene00007171	-0.511032	0.999714	-0.68178	0.514756	-0.238443	0.999975
B0395.3	WBGene00007175	0.283695	0.999714	-0.0752922	0.902963	-0.4308	0.999975
B0403.5	WBGene00015169	-0.0196748	0.999714	0.318461	0.888409	0.263892	0.999975
B0410.3	WBGene00015172	-0.298265	0.999714	0.337045	0.750319	0.557302	0.999975
B0416.5	WBGene00015181	-0.78194	0.874552	-0.376186	0.36434	0.333398	0.999975
B0432.10	WBGene00015191	-0.314163	0.999714	-0.80927	0.528038	-0.559418	0.999975
B0432.7	WBGene00015188	0.0672906	0.999714	-1.22562	0.188907	-1.33497	0.999975
B0432.8	WBGene00015189	0.118487	0.999714	-0.828357	0.604154	-0.982803	0.999975
B0454.6	WBGene00015197	-0.228125	0.999714	0.198992	0.861673	0.355539	0.999975
B0457.2	WBGene00007178	0.806923	0.999714	0.301535	0.733007	-0.566492	0.999975
B0457.6	WBGene00007180	0.163119	0.999714	0.693567	0.489466	0.454244	0.999975
B0464.6	WBGene00007186	-0.320547	0.999714	-0.851477	0.27351	-0.60133	0.999975
B0464.9	WBGene00007188	-0.604818	0.999714	-0.840852	0.315562	-0.306926	0.999975
B0491.1	WBGene00007189	0.205846	0.999714	0.34736	0.584069	0.0783057	0.999975
B0491.5	WBGene00007192	-0.26054	0.999714	-0.0814325	0.846216	0.105973	0.999975
B0491.6	WBGene00007193	-0.633435	0.999714	-1.21572	0.074154	-0.641945	0.999975
B0491.7	WBGene00007194	0.100216	0.999714	-0.0704176	0.912097	-0.242694	0.999975
B0495.5	WBGene00015204	0.0131381	0.999714	0.25178	0.7053	0.167858	0.999975
B0495.7	WBGene00015206	-0.0692413	0.999714	0.0346028	0.970305	0.0309305	0.999975
B0495.8	WBGene00015207	0.0168601	0.999714	-0.18871	0.866241	-0.276791	0.999975
B0495.9	WBGene00015208	0.252682	0.999714	-0.135683	0.827442	-0.457993	0.999975
B0507.2	WBGene00015219	0.513543	0.999714	0.677228	0.223302	0.0900461	0.999975
B0511.11	WBGene00015236	1.35511	0.646404	1.44756	0.0771937	0.0192155	0.999975
B0511.12	WBGene00015237	-0.178603	0.999714	-0.555566	0.387651	-0.448839	0.999975
B0511.19	WBGene00255714	-0.0654189	0.999714	-0.401444	0.839815	-0.412326	0.999975
B0511.6	WBGene00015232	0.180661	0.999714	0.0536904	0.930314	-0.199895	0.999975
B0511.7	WBGene00015233	-0.542225	0.999714	-0.57669	0.356263	-0.0979797	0.999975
B0513.4	WBGene00007196	-1.61343	0.999714	-0.90774	0.66453	0.645569	0.999975
B0524.6	WBGene00015245	-0.381404	0.999714	-0.0735174	0.940201	0.238529	0.999975
B0546.3	WBGene00015250	-0.198344	0.999714	0.592793	0.323823	0.730327	0.999975
B0546.4	WBGene00015251	1.07748	0.999714	0.804314	0.297151	-0.336868	0.999975
B0564.2	WBGene00007202	0.367764	0.999714	-0.129164	0.918165	-0.572957	0.999975
B0564.7	WBGene00007207	-0.570809	0.999714	-0.192469	0.699751	0.307929	0.999975
baf-1	WBGene00000235	-0.165032	0.999714	0.454953	0.163534	0.547321	0.999975
bag-1	WBGene00000236	-0.167123	0.999714	-0.575577	0.264281	-0.479583	0.999975
bam-2	WBGene00000237	0.660142	0.999714	0.58239	0.550531	-0.150751	0.999975
bar-1	WBGene00000238	0.235683	0.999714	-0.214944	0.889155	-0.526331	0.999975
bas-1	WBGene00000239	-0.595809	0.999714	0.0827492	0.888575	0.608776	0.999975
basl-1	WBGene00015467	0.532744	0.999714	0.837534	0.510142	0.229784	0.999975
bath-15	WBGene00015590	0.0166219	0.999714	-0.239531	0.880952	-0.319896	0.999975
bath-2	WBGene00018668	0.238884	0.999714	-0.434792	0.65192	-0.736069	0.999975
bath-28	WBGene00017461	0.122803	0.999714	-0.151978	0.893211	-0.340621	0.999975
bath-29	WBGene00017452	0.734184	0.999714	0.473893	0.717413	-0.321881	0.999975
bath-30	WBGene00017460	0.0424887	0.999714	-0.168151	0.91457	-0.28302	0.999975
bath-38	WBGene00009945	0.282062	0.999714	0.354687	0.705973	-0.0031546	0.999975
bath-40	WBGene00013689	0.202171	0.999714	-0.301212	0.60614	-0.574204	0.999975
bath-41	WBGene00018137	-0.675413	0.999714	-0.763681	0.441825	-0.154944	0.999975
bath-42	WBGene00016803	-0.30944	0.999714	-0.373619	0.387651	-0.13554	0.999975
bath-43	WBGene00011815	-0.221636	0.999714	-0.0867236	0.923077	0.0632495	0.999975
bath-44	WBGene00015567	-0.00478911	0.999714	-0.241504	0.477114	-0.309086	0.999975
bath-5	WBGene00019141	-0.739683	0.999714	-0.421701	0.481804	0.246984	0.999975
baz-2	WBGene00001470	-0.341614	0.999714	-1.87716	0.19455	-1.59807	0.999975
bca-1	WBGene00000245	-0.208775	0.999714	0.320887	0.459895	0.455501	0.999975
bca-2	WBGene00013805	-0.0143252	0.999714	-0.442623	0.232608	-0.499461	0.999975
bcas-2	WBGene00020441	-0.0193419	0.999714	-0.350222	0.655577	-0.398076	0.999975
bcat-1	WBGene00001149	-0.129539	0.999714	0.221615	0.658447	0.277438	0.999975
bcc-1	WBGene00000246	1.80194	0.999714	1.38655	0.241878	-0.469847	0.999975
bckd-1A	WBGene00012713	-0.168928	0.999714	-0.237314	0.490866	-0.141881	0.999975
bckd-1B	WBGene00006518	-0.665671	0.999714	-0.228381	0.506801	0.360974	0.999975
bcl-11	WBGene00017430	-0.231427	0.999714	0.254016	0.842002	0.408562	0.999975
bcl-7	WBGene00016192	-0.496095	0.999714	-0.0372762	0.986784	0.403178	0.999975
bcmo-2	WBGene00018755	0.51566	0.999714	1.20697	0.125562	0.624501	0.999975
bcs-1	WBGene00010042	-0.31608	0.999714	-0.648338	0.223302	-0.400684	0.999975
BE0003N10.1	WBGene00015266	0.147453	0.999714	-0.40155	0.460672	-0.619549	0.999975
bec-1	WBGene00000247	-0.560244	0.999714	-0.797296	0.035868	-0.303145	0.999975
bed-1	WBGene00012674	0.3487	0.999714	-0.435974	0.572206	-0.846571	0.999975
bed-2	WBGene00012943	-0.782966	0.999714	-0.438516	0.67174	0.271505	0.999975
bed-3	WBGene00009133	0.483721	0.999714	-0.213128	0.94422	-0.771894	0.999975
ben-1	WBGene00000248	-0.155664	0.999714	0.288575	0.570442	0.373868	0.999975
best-13	WBGene00009323	0.600263	0.999714	0.695999	0.432369	0.0223152	0.999975
best-14	WBGene00009340	0.20621	0.999714	-0.294552	0.696245	-0.568552	0.999975
best-15	WBGene00011258	0.00205303	0.999714	-0.552864	0.356263	-0.62375	0.999975
best-17	WBGene00020559	0.470951	0.999714	-0.253775	0.869163	-0.803146	0.999975
best-18	WBGene00011868	0.349653	0.999714	0.430284	0.683437	0.00111137	0.999975
best-19	WBGene00206487	0.15497	0.999714	0.64383	0.580044	0.426329	0.999975
best-20	WBGene00021368	-0.00458796	0.999714	0.313758	0.831567	0.250909	0.999975
best-22	WBGene00013921	-0.387195	0.999714	0.589594	0.414632	0.899366	0.999975
best-24	WBGene00022797	0.207593	0.999714	-0.5679	0.222962	-0.841536	0.999975
best-25	WBGene00014102	1.53816	0.999714	0.249589	0.873971	-1.37007	0.999975
best-26	WBGene00014103	1.07678	0.999714	0.214506	0.939253	-0.930386	0.999975
best-3	WBGene00015286	0.914522	0.999714	0.841417	0.283716	-0.141834	0.999975
best-7	WBGene00007808	-0.0460929	0.999714	-0.205513	0.825065	-0.232011	0.999975
bet-1	WBGene00022473	0.0376675	0.999714	-0.0409635	0.952577	-0.151205	0.999975
bet-2	WBGene00010199	0.118977	0.999714	-0.409216	0.643628	-0.601604	0.999975
bgal-1	WBGene00011832	0.0350629	0.999714	0.109032	0.921471	0.00566576	0.999975
bgal-2	WBGene00019225	-0.252799	0.999714	0.195201	0.793622	0.380603	0.999975
bicd-1	WBGene00016611	0.111031	0.999714	0.254856	0.844372	0.0715879	0.999975
bir-1	WBGene00000249	0.0957892	0.999714	-0.0867777	0.944644	-0.252691	0.999975
bir-2	WBGene00000250	-0.263487	0.999714	-0.252065	0.823496	-0.0561615	0.999975
bli-1	WBGene00000251	0.737714	0.999714	1.11877	0.674125	0.306821	0.999975
bli-2	WBGene00000252	0.118655	0.999714	0.928346	0.729695	0.736235	0.999975
bli-3	WBGene00000253	0.171843	0.999714	0.226808	0.816139	-0.0174874	0.999975
bli-4	WBGene00000254	0.0498667	0.999714	-0.244793	0.776249	-0.365433	0.999975
bli-6	WBGene00000256	-0.0657405	0.999714	0.0803624	0.980846	0.0713688	0.999975
blmp-1	WBGene00003847	0.514486	0.999714	0.485682	0.621493	-0.105208	0.999975
blos-2	WBGene00022251	0.406487	0.999714	-0.276323	0.794455	-0.741025	0.999975
blos-7	WBGene00021376	-0.135056	0.999714	-1.46623	0.236803	-1.37794	0.999975
blos-9	WBGene00010767	-0.112992	0.999714	-0.774782	0.426342	-0.72705	0.999975
bmk-1	WBGene00000257	-0.267965	0.999714	-0.897372	0.380714	-0.70175	0.999975
bmy-1	WBGene00017293	-0.441439	0.999714	-0.672188	0.348135	-0.297706	0.999975
bpl-1	WBGene00000259	0.0306573	0.999714	-0.0847863	0.996577	-0.186627	0.999975
bpnt-1	WBGene00044063	0.103937	0.999714	-0.190393	0.757021	-0.36424	0.999975
bra-1	WBGene00000262	0.309783	0.999714	-1.4326	0.299169	-1.76929	0.999975
bra-2	WBGene00017757	-0.569019	0.999714	-0.244193	0.723724	0.257995	0.999975
brap-2	WBGene00017144	-0.204155	0.999714	-0.383325	0.574411	-0.250322	0.999975
brc-1	WBGene00000264	-0.255032	0.999714	-1.08137	0.328852	-0.900146	0.999975
brc-2	WBGene00020316	-0.152077	0.999714	-0.14037	0.888575	-0.0545226	0.999975
brd-1	WBGene00000265	-0.515866	0.999714	-1.03054	0.264991	-0.58055	0.999975
bre-1	WBGene00000266	-0.156197	0.999714	0.485312	0.667149	0.565775	0.999975
bre-3	WBGene00000268	0.420796	0.999714	0.504663	0.264281	0.0117964	0.999975
bre-4	WBGene00000269	0.180033	0.999714	0.422338	0.643888	0.164736	0.999975
bre-5	WBGene00000270	-0.350354	0.999714	-0.729928	0.412997	-0.446402	0.999975
brf-1	WBGene00000271	-0.235889	0.999714	-0.0924137	0.91668	0.0744852	0.999975
bris-1	WBGene00019726	-0.262296	0.999714	-0.27759	0.625258	-0.0832493	0.999975
brp-1	WBGene00000273	0.515553	0.999714	0.390066	0.431855	-0.199975	0.999975
btb-14	WBGene00013275	-0.0464186	0.999714	-0.462551	0.677677	-0.487481	0.999975
btb-19	WBGene00010194	-1.13164	0.999714	-0.715417	0.553653	0.346241	0.999975
btb-20	WBGene00010193	-0.262157	0.999714	0.13208	0.873971	0.32216	0.999975
btbd-10	WBGene00019888	-0.164944	0.999714	-0.717182	0.133869	-0.623601	0.999975
btf-1	WBGene00000274	0.0813912	0.999714	-0.496868	0.409045	-0.645923	0.999975
bub-1	WBGene00000275	-0.0881908	0.999714	-0.434613	0.591364	-0.419408	0.999975
bub-3	WBGene00013209	-0.410235	0.999714	-0.466757	0.551951	-0.126568	0.999975
bud-31	WBGene00007400	0.108006	0.999714	-0.515233	0.483224	-0.692643	0.999975
byn-1	WBGene00000276	-0.0588032	0.999714	0.0606964	0.915627	0.0476575	0.999975
C01A2.4	WBGene00007216	0.106362	0.999714	0.262155	0.629398	0.0864566	0.999975
C01B10.10	WBGene00015284	-0.292178	0.999714	0.493137	0.671931	0.717976	0.999975
C01B10.11	WBGene00044294	-0.0995158	0.999714	0.260829	0.701465	0.285843	0.999975
C01B10.3	WBGene00015278	-0.227497	0.999714	0.241495	0.686439	0.39255	0.999975
C01B10.6	WBGene00015280	0.0693657	0.999714	0.760596	0.205792	0.618362	0.999975
C01B10.8	WBGene00015282	0.0445711	0.999714	-0.38679	0.545441	-0.504676	0.999975
C01B10.9	WBGene00015283	-0.238336	0.999714	-0.900546	0.159936	-0.722672	0.999975
C01B12.8	WBGene00015291	-0.22863	0.999714	-0.683525	0.5732	-0.527557	0.999975
C01B9.1	WBGene00007220	0.537711	0.999714	0.219115	0.901927	-0.393862	0.999975
C01C10.2	WBGene00015294	-0.40852	0.999714	-0.0531448	0.974693	0.279197	0.999975
C01C4.3	WBGene00015293	0.594217	0.999714	1.19623	0.324225	0.532568	0.999975
C01F1.3	WBGene00015298	0.400136	0.999714	0.377126	0.738946	-0.090803	0.999975
C01F1.6	WBGene00015301	-0.10106	0.999714	-0.226337	0.749337	-0.185259	0.999975
C01F6.2	WBGene00007222	1.30773	0.999714	0.569188	0.679763	-0.809783	0.999975
C01F6.9	WBGene00007223	-0.459422	0.999714	-0.14801	0.804679	0.235081	0.999975
C01G10.1	WBGene00007230	-0.600364	0.999714	-0.801442	0.628621	-0.256897	0.999975
C01G10.10	WBGene00007237	-0.958128	0.999714	-1.01807	0.131948	-0.121115	0.999975
C01G10.7	WBGene00007234	-0.157357	0.999714	-0.152367	0.797637	-0.0693273	0.999975
C01G10.9	WBGene00007236	-0.587642	0.999714	-0.3387	0.769901	0.176053	0.999975
C01G5.3	WBGene00015305	1.09611	0.999714	-0.142784	0.950225	-1.29594	0.999975
C01G5.4	WBGene00015306	0.619592	0.999714	1.47432	0.240436	0.769669	0.999975
C01G5.5	WBGene00015307	-0.1568	0.999714	-0.645524	0.632701	-0.556874	0.999975
C01G6.3	WBGene00007225	-2.00098	0.999714	-3.6962	0.194851	-1.7552	0.999975
C01G6.4	WBGene00007226	0.173367	0.999714	0.97559	0.264281	0.730042	0.999975
C01G6.5	WBGene00007227	-0.0429341	0.999714	-0.156818	0.726072	-0.184126	0.999975
C01G8.1	WBGene00015312	-0.865294	0.999714	-3.45853	0.204037	-2.66247	0.999975
C01H6.4	WBGene00007254	-2.02762	0.999714	-0.479402	0.667299	1.47083	0.999975
C01H6.8	WBGene00007257	1.39526	0.999714	-0.203226	0.866515	-1.65156	0.999975
C02B10.3	WBGene00015328	0.213586	0.999714	0.243625	0.792927	-0.0458543	0.999975
C02B10.4	WBGene00015329	-0.344302	0.999714	-0.255432	0.605897	0.0188553	0.999975
C02B10.5	WBGene00015330	-0.116412	0.999714	-0.202668	0.775494	-0.157145	0.999975
C02B8.6	WBGene00015324	-0.256411	0.999714	0.540421	0.629704	0.73274	0.999975
C02D5.4	WBGene00043097	1.16709	0.999714	0.746623	0.0539642	-0.493503	0.999975
C02E7.6	WBGene00015339	-0.521938	0.999714	0.289168	0.932415	0.736694	0.999975
C02F12.8	WBGene00015357	-1.17093	0.999714	-1.57633	0.25537	-0.4668	0.999975
C02F5.12	WBGene00015352	0.392227	0.999714	0.262679	0.84013	-0.171338	0.999975
C02F5.13	WBGene00015353	-0.722117	0.999714	-0.421799	0.747402	0.237675	0.999975
C02F5.14	WBGene00044445	0.0187345	0.999714	0.0798183	0.969315	-0.0100005	0.999975
C02F5.3	WBGene00015346	0.513295	0.999714	-0.596685	0.209196	-1.17781	0.999975
C03A3.2	WBGene00007267	-0.396635	0.999714	-0.179244	0.832227	0.146326	0.999975
C03B1.13	WBGene00015381	-0.720453	0.999714	0.98094	0.278488	1.6304	0.999975
C03B1.7	WBGene00015378	-1.02609	0.999714	-1.05012	0.293863	-0.0933695	0.999975
C03H12.1	WBGene00007284	-0.449195	0.999714	-0.714558	0.223302	-0.335284	0.999975
C03H5.3	WBGene00015405	-0.268898	0.999714	-0.594084	0.255289	-0.395823	0.999975
C03H5.5	WBGene00015407	-0.378673	0.999714	-0.0887261	0.933297	0.21835	0.999975
C04B4.2	WBGene00007290	-2.66604	0.999714	-2.69158	0.2259	-0.0887438	0.999975
C04E12.4	WBGene00015434	-0.301719	0.999714	-0.634631	0.564909	-0.402713	0.999975
C04E6.11	WBGene00015425	0.0309173	0.999714	-0.155846	0.836272	-0.256441	0.999975
C04E6.5	WBGene00015422	-0.515879	0.999714	-0.163861	0.936877	0.247945	0.999975
C04E7.3	WBGene00015430	0.415325	0.999714	-0.159832	0.965215	-0.6388	0.999975
C04F12.1	WBGene00007297	-0.125497	0.999714	-0.095842	0.939014	-0.0360812	0.999975
C04F12.5	WBGene00007299	0.288261	0.999714	-0.167721	0.832853	-0.529364	0.999975
C04F12.7	WBGene00007301	0.789809	0.999714	-0.471263	0.817844	-1.33187	0.999975
C04F12.8	WBGene00007302	0.48673	0.999714	0.333829	0.643383	-0.222364	0.999975
C04F5.8	WBGene00015450	0.0363159	0.999714	-0.417003	0.43881	-0.523118	0.999975
C04F5.9	WBGene00015451	-0.497828	0.999714	0.0639447	0.970584	0.531133	0.999975
C04G2.10	WBGene00007309	0.414093	0.999714	0.938878	0.431855	0.462692	0.999975
C04G2.9	WBGene00007308	0.303749	0.999714	0.608014	0.458408	0.230543	0.999975
C04G6.4	WBGene00015454	0.537589	0.999714	-0.0171674	0.989571	-0.622284	0.999975
C04H5.1	WBGene00007312	-0.529164	0.999714	0.002366	0.998341	0.454855	0.999975
C05B5.2	WBGene00007320	0.301564	0.999714	-0.783428	0.629538	-1.16106	0.999975
C05C10.2	WBGene00007329	-0.0311295	0.999714	-1.35932	0.166304	-1.40089	0.999975
C05C10.3	WBGene00007330	0.203658	0.999714	0.450044	0.195036	0.173844	0.999975
C05C10.5	WBGene00007332	-0.934019	0.999714	-1.80355	0.464912	-0.910802	0.999975
C05C10.7	WBGene00007334	0.147652	0.999714	-0.345293	0.676684	-0.561204	0.999975
C05C12.1	WBGene00007335	1.2105	0.999714	0.700425	0.547728	-0.587948	0.999975
C05C12.4	WBGene00007336	0.478221	0.999714	0.85104	0.391508	0.299903	0.999975
C05C12.5	WBGene00007337	0.695102	0.999714	0.87021	0.318353	0.110716	0.999975
C05C8.1	WBGene00015460	0.481294	0.999714	-0.332633	0.581406	-0.876767	0.999975
C05C8.5	WBGene00015462	-0.238045	0.999714	0.0601706	0.957669	0.24473	0.999975
C05C8.7	WBGene00015464	0.118514	0.999714	0.251169	0.826784	0.0607105	0.999975
C05D10.4	WBGene00015480	0.352704	0.999714	0.604893	0.603388	0.179206	0.999975
C05D11.1	WBGene00015481	0.27694	0.999714	0.0388643	0.933453	-0.313614	0.999975
C05D11.8	WBGene00015485	-0.339032	0.999714	0.349841	0.699586	0.618716	0.999975
C05D11.9	WBGene00015486	0.0171197	0.999714	-0.274941	0.619546	-0.359673	0.999975
C05D12.2	WBGene00007340	0.603562	0.999714	-0.061198	0.975156	-0.734055	0.999975
C05D12.3	WBGene00014666	0.239135	0.999714	0.6358	0.255289	0.322989	0.999975
C05D2.10	WBGene00015470	0.026041	0.999714	-0.366191	0.650942	-0.463292	0.999975
C05D2.8	WBGene00015469	-0.264485	0.999714	0.0519583	0.945994	0.243302	0.999975
C05D9.3	WBGene00015472	-0.0409158	0.999714	0.492078	0.600181	0.457473	0.999975
C05D9.9	WBGene00015476	0.978081	0.999714	1.18588	0.126388	0.144527	0.999975
C05G5.1	WBGene00007347	0.0573356	0.999714	0.481484	0.484674	0.354452	0.999975
C05G5.2	WBGene00007348	0.341283	0.999714	-0.192887	0.887376	-0.603514	0.999975
C06A1.3	WBGene00007354	0.29111	0.999714	0.768337	0.520783	0.402612	0.999975
C06A12.3	WBGene00007357	-0.0804718	0.999714	0.13211	0.920963	0.13655	0.999975
C06A5.2	WBGene00015500	-0.0174616	0.999714	0.222369	0.935617	0.150886	0.999975
C06A5.3	WBGene00015501	-0.240807	0.999714	-0.212504	0.989571	-0.0264755	0.999975
C06A5.6	WBGene00015504	-0.290566	0.999714	-0.804162	0.4059	-0.582887	0.999975
C06A5.8	WBGene00015505	0.44082	0.999714	-0.917237	0.575491	-1.41053	0.999975
C06A6.2	WBGene00015507	0.159242	0.999714	0.850441	0.0403904	0.616159	0.999975
C06A6.4	WBGene00015509	-0.310263	0.999714	-0.273704	0.702985	-0.0366565	0.999975
C06A8.6	WBGene00015516	0.37054	0.999714	0.728065	0.600181	0.280127	0.999975
C06B3.6	WBGene00007365	0.0750882	0.999714	-0.163734	0.785441	-0.310783	0.999975
C06B3.7	WBGene00007366	0.450261	0.999714	0.178145	0.873802	-0.336085	0.999975
C06B8.7	WBGene00007372	0.923332	0.999714	0.605265	0.528493	-0.392848	0.999975
C06E1.9	WBGene00015524	0.23596	0.999714	-0.403905	0.566979	-0.705794	0.999975
C06E7.2	WBGene00015539	0.019385	0.999714	-0.181794	0.963788	-0.242818	0.999975
C06E7.4	WBGene00015541	-0.0956582	0.999714	-0.322749	0.891914	-0.29903	0.999975
C06G1.1	WBGene00015545	-0.195063	0.999714	-0.182591	0.95462	-0.0646214	0.999975
C06G3.5	WBGene00015551	0.170673	0.999714	0.587738	0.32248	0.345683	0.999975
C06G3.6	WBGene00015552	-0.0400725	0.999714	0.732331	0.205508	0.698894	0.999975
C06G3.8	WBGene00015554	-0.385432	0.999714	-0.149379	0.910709	0.166202	0.999975
C06G4.1	WBGene00015557	-0.117902	0.999714	-0.173465	0.854845	-0.124626	0.999975
C06H2.2	WBGene00007386	0.680914	0.999714	-0.0874473	0.899975	-0.835252	0.999975
C06H2.7	WBGene00007391	-0.131132	0.999714	-0.133123	0.965215	-0.05642	0.999975
C06H5.6	WBGene00007394	-0.749509	0.999714	-0.201282	0.709713	0.473218	0.999975
C07A12.7	WBGene00015561	0.241574	0.999714	0.426448	0.397582	0.115124	0.999975
C07A9.9	WBGene00007405	-1.1907	0.999714	0.577158	0.593293	1.69349	0.999975
C07D10.5	WBGene00015569	-1.87552	0.999714	-1.52797	0.431855	0.296707	0.999975
C07D8.6	WBGene00015565	-0.222811	0.999714	-0.521158	0.479326	-0.372667	0.999975
C07E3.3	WBGene00007414	1.51707	0.999714	1.07972	0.371221	-0.505591	0.999975
C07H6.4	WBGene00015581	0.127422	0.999714	-0.632261	0.30755	-0.830731	0.999975
C08B11.9	WBGene00007436	-0.254206	0.999714	-0.314039	0.669383	-0.123544	0.999975
C08B6.8	WBGene00007429	-0.691398	0.999714	-0.200859	0.760531	0.42113	0.999975
C08F11.10	WBGene00007457	0.547451	0.999714	0.959961	0.29858	0.338747	0.999975
C08F11.13	WBGene00007460	0.899985	0.999714	1.7519	0.0605062	0.782798	0.999975
C08F8.2	WBGene00007444	-0.265157	0.999714	-0.314013	0.535213	-0.122707	0.999975
C08F8.3	WBGene00007445	-0.0878394	0.999714	0.12732	0.932704	0.148638	0.999975
C08F8.6	WBGene00007448	0.375342	0.999714	0.755996	0.41003	0.305483	0.999975
C08H9.16	WBGene00086566	-0.381125	0.999714	-0.658514	0.459361	-0.342513	0.999975
C09B8.4	WBGene00015623	-0.00184931	0.999714	0.119437	0.909943	0.0498919	0.999975
C09B9.2	WBGene00015627	0.386653	0.999714	0.493313	0.536059	0.0332935	0.999975
C09B9.4	WBGene00015629	0.365269	0.999714	0.585438	0.481613	0.140694	0.999975
C09D4.1	WBGene00015632	-0.747561	0.999714	-0.785337	0.514632	-0.113854	0.999975
C09D4.2	WBGene00015633	0.437591	0.999714	0.553485	0.374105	0.0444293	0.999975
C09D4.3	WBGene00015634	0.383272	0.999714	0.894473	0.431557	0.434917	0.999975
C09D4.4	WBGene00015635	-0.221892	0.999714	-0.666104	0.349242	-0.511155	0.999975
C09E7.4	WBGene00015638	-0.968067	0.999714	-0.756285	0.431855	0.139392	0.999975
C09E7.7	WBGene00015641	0.0836951	0.999714	0.120232	0.829854	-0.0320906	0.999975
C09E7.8	WBGene00015642	-0.414997	0.999714	-0.0657372	0.961908	0.274919	0.999975
C09E8.1	WBGene00015644	-0.157885	0.999714	0.374477	0.662184	0.46575	0.999975
C09E9.1	WBGene00007476	0.276061	0.999714	0.142618	0.94422	-0.191995	0.999975
C09F12.2	WBGene00007482	0.915726	0.999714	0.416145	0.870676	-0.562882	0.999975
C09F5.1	WBGene00015647	0.312874	0.999714	0.326539	0.781853	-0.0552572	0.999975
C09F9.2	WBGene00007479	0.972322	0.999714	1.15991	0.656926	0.117487	0.999975
C09G9.1	WBGene00007492	0.178613	0.999714	-0.184857	0.860599	-0.434066	0.999975
C09H10.5	WBGene00007499	0.0625224	0.999714	0.326765	0.71817	0.205892	0.999975
C10B5.3	WBGene00015671	-0.0896009	0.999714	0.284307	0.767904	0.296842	0.999975
C10C5.3	WBGene00007507	-0.0263644	0.999714	0.322481	0.748078	0.269619	0.999975
C10C5.4	WBGene00007508	-0.325168	0.999714	0.132624	0.929409	0.381638	0.999975
C10G11.6	WBGene00015686	-0.416809	0.999714	-0.128692	0.987065	0.222022	0.999975
C10G11.8	WBGene00015688	0.594874	0.999714	-0.247301	0.885762	-0.919235	0.999975
C10G8.4	WBGene00015683	-1.47965	0.999714	-1.54282	0.522244	-0.119809	0.999975
C10G8.8	WBGene00015684	-0.419192	0.999714	0.167682	0.874541	0.513773	0.999975
C11D2.4	WBGene00015702	-0.408478	0.999714	-0.198965	0.700805	0.136929	0.999975
C11D2.7	WBGene00015703	-0.0838158	0.999714	-0.220884	0.589866	-0.206853	0.999975
C11E4.6	WBGene00007520	0.0199718	0.999714	0.63968	0.564506	0.54122	0.999975
C11H1.3	WBGene00007529	-0.2478	0.999714	0.521823	0.677355	0.70956	0.999975
C11H1.9	WBGene00023500	0.0575529	0.999714	0.251195	0.823496	0.121401	0.999975
C12D12.1	WBGene00015713	-0.107463	0.999714	0.309346	0.762912	0.341989	0.999975
C13B4.1	WBGene00007545	-0.122801	0.999714	-0.0894011	0.843369	-0.036788	0.999975
C13F10.5	WBGene00015744	0.336441	0.999714	0.322461	0.95867	-0.0895492	0.999975
C13F10.6	WBGene00015745	-0.425442	0.999714	-1.62029	0.181711	-1.2581	0.999975
C13F10.7	WBGene00015746	0.112053	0.999714	-0.695102	0.387651	-0.874173	0.999975
C13G5.2	WBGene00015747	-0.067669	0.999714	-0.740448	0.434546	-0.738229	0.999975
C14A11.9	WBGene00050944	-0.0146143	0.999714	-0.84597	0.565028	-0.893692	0.999975
C14A4.12	WBGene00007562	0.471084	0.999714	0.62019	0.460682	0.076223	0.999975
C14A6.13	WBGene00050956	0.409838	0.999714	0.293408	0.836539	-0.183944	0.999975
C14A6.6	WBGene00007570	0.25666	0.999714	0.244292	0.915627	-0.0612598	0.999975
C14B1.12	WBGene00184990	-0.637929	0.999714	0.0813656	0.952245	0.653166	0.999975
C14B1.2	WBGene00007573	-0.683221	0.999714	-3.12655	0.158584	-2.50372	0.999975
C14B1.3	WBGene00007574	0.236825	0.999714	0.0913639	0.908229	-0.219347	0.999975
C14B1.8	WBGene00007579	-0.126947	0.999714	-0.753275	0.356311	-0.680822	0.999975
C14B1.9	WBGene00007580	-0.525601	0.999714	-2.96755	0.227029	-2.51656	0.999975
C14B4.2	WBGene00007583	-0.325158	0.999714	-0.302786	0.796347	-0.0493885	0.999975
C14B9.10	WBGene00015755	-0.322748	0.999714	0.112058	0.838536	0.360311	0.999975
C14B9.2	WBGene00015752	0.821898	0.999714	0.962482	0.447694	0.0660451	0.999975
C14B9.8	WBGene00015754	-0.0806208	0.999714	-0.423158	0.486647	-0.41297	0.999975
C14C10.1	WBGene00007584	0.193132	0.999714	-0.97844	0.578951	-1.24784	0.999975
C14C10.2	WBGene00007585	-0.455299	0.999714	0.161858	0.88601	0.553607	0.999975
C14C10.5	WBGene00007588	0.0989465	0.999714	-0.246478	0.688737	-0.417846	0.999975
C14C6.2	WBGene00015756	0.138636	0.999714	0.289935	0.77538	0.0714872	0.999975
C14C6.5	WBGene00015759	1.09379	0.999714	0.752721	0.412125	-0.412645	0.999975
C14F11.4	WBGene00015780	0.0873326	0.999714	0.438775	0.715309	0.277822	0.999975
C14H10.2	WBGene00007592	0.0300216	0.999714	-0.0581798	0.973346	-0.163682	0.999975
C14H10.3	WBGene00007593	0.11147	0.999714	0.503379	0.593389	0.315834	0.999975
C15A11.2	WBGene00007597	0.464741	0.999714	0.140765	0.954295	-0.39618	0.999975
C15A11.7	WBGene00007599	0.79423	0.999714	0.907176	0.223946	0.0474364	0.999975
C15C6.2	WBGene00007601	0.651376	0.999714	-0.19945	0.937628	-0.927785	0.999975
C15C6.3	WBGene00007602	-0.0921849	0.999714	-0.441271	0.344852	-0.415986	0.999975
C15C6.4	WBGene00007603	0.249068	0.999714	-0.412063	0.596738	-0.735133	0.999975
C15C7.5	WBGene00015791	-0.419136	0.999714	0.280228	0.824816	0.625754	0.999975
C15C7.7	WBGene00015793	-0.380772	0.999714	0.0633475	0.974743	0.366413	0.999975
C15C8.4	WBGene00007606	-0.436981	0.999714	-0.55415	0.325895	-0.183488	0.999975
C15F1.1	WBGene00015794	-0.272194	0.999714	-0.0705878	0.939356	0.125568	0.999975
C15F1.5	WBGene00015796	0.056229	0.999714	0.291727	0.822318	0.163719	0.999975
C15H7.3	WBGene00007610	0.582662	0.999714	0.206105	0.88023	-0.436664	0.999975
C15H9.4	WBGene00015800	-0.362459	0.999714	-0.455381	0.441008	-0.162385	0.999975
C15H9.5	WBGene00015801	0.104563	0.999714	0.0727651	0.952001	-0.100724	0.999975
C15H9.9	WBGene00015803	-0.455793	0.999714	0.283325	0.536916	0.665426	0.999975
C16A11.2	WBGene00015815	-0.891815	0.999714	-0.252071	0.750677	0.56947	0.999975
C16A11.3	WBGene00015816	0.0741166	0.999714	-0.345885	0.729695	-0.468204	0.999975
C16A11.4	WBGene00015817	0.300992	0.999714	0.0175671	0.99608	-0.354885	0.999975
C16A11.7	WBGene00015820	1.32202	0.999714	0.298961	0.785089	-1.0949	0.999975
C16A3.4	WBGene00015809	0.00493808	0.999714	-0.0437891	0.949801	-0.118632	0.999975
C16A3.5	WBGene00015810	-0.298818	0.999714	-0.282132	0.435747	-0.0572465	0.999975
C16A3.6	WBGene00015811	0.483657	0.999714	0.423916	0.435747	-0.132015	0.999975
C16B8.3	WBGene00015823	0.618912	0.999714	1.11495	0.184467	0.427044	0.999975
C16C10.1	WBGene00007622	-0.215054	0.999714	-1.02932	0.243317	-0.875724	0.999975
C16C10.2	WBGene00007623	-0.361478	0.999714	-0.26448	0.591345	0.0263959	0.999975
C16C10.4	WBGene00007625	-0.0169914	0.999714	-0.275309	0.653338	-0.325526	0.999975
C16C10.8	WBGene00007628	0.461026	0.999714	0.0852821	0.921471	-0.445709	0.999975
C16C2.4	WBGene00007621	0.294091	0.999714	0.274786	0.646002	-0.0892934	0.999975
C16C8.16	WBGene00015853	-0.055801	0.999714	-0.133298	0.907836	-0.146355	0.999975
C16C8.18	WBGene00015855	0.616647	0.999714	0.923259	0.546747	0.231333	0.999975
C16C8.4	WBGene00015842	-0.016575	0.999714	-0.207258	0.880952	-0.261117	0.999975
C16D9.4	WBGene00015859	-0.226415	0.999714	1.21617	0.197334	1.35712	0.999975
C16E9.1	WBGene00015865	1.27545	0.999714	0.662409	0.375458	-0.667442	0.999975
C16H3.3	WBGene00015868	0.253462	0.999714	0.839277	0.276411	0.51318	0.999975
C17B7.5	WBGene00015879	-0.038993	0.999714	0.0343214	0.987324	0.0114756	0.999975
C17C3.1	WBGene00015887	0.228485	0.999714	0.433133	0.299169	0.13325	0.999975
C17D12.7	WBGene00007640	0.114763	0.999714	-0.532062	0.446144	-0.708169	0.999975
C17E4.10	WBGene00007647	-0.126485	0.999714	-0.593845	0.503734	-0.523945	0.999975
C17E4.11	WBGene00044236	0.523738	0.999714	0.636348	0.324083	0.0434598	0.999975
C17E4.20	WBGene00219313	-1.2717	0.999714	-1.38628	0.465743	-0.158708	0.999975
C17E4.6	WBGene00007645	-0.245472	0.999714	-0.514185	0.458158	-0.337091	0.999975
C17E7.4	WBGene00015899	-3.15776	0.999714	-3.66323	0.31559	-0.537402	0.999975
C17E7.9	WBGene00015903	-4.29961	0.999714	-3.57814	0.223348	0.643437	0.999975
C17F3.1	WBGene00015907	0.466181	0.999714	0.415482	0.659278	-0.118737	0.999975
C17F3.3	WBGene00015908	0.653847	0.999714	0.634594	0.718769	-0.0777246	0.999975
C17F4.7	WBGene00015913	-2.56892	0.058014	-1.60743	0.0551839	0.89054	0.999975
C17G1.2	WBGene00007649	-1.16469	0.999714	-1.08431	0.462607	0.0199304	0.999975
C17G10.1	WBGene00015915	-0.487705	0.999714	-0.580892	0.297124	-0.159621	0.999975
C17G10.13	WBGene00270322	-0.583017	0.999714	-0.336565	0.701013	0.180949	0.999975
C17G10.3	WBGene00015917	0.417008	0.999714	0.536375	0.730977	0.0374133	0.999975
C17H11.2	WBGene00015922	-0.0654544	0.999714	-0.200648	0.818134	-0.197861	0.999975
C17H11.6	WBGene00015926	0.174005	0.999714	0.261272	0.811091	0.0131125	0.999975
C17H12.12	WBGene00015937	0.547831	0.999714	0.776678	0.38852	0.160896	0.999975
C17H12.2	WBGene00015928	0.372831	0.999714	-0.224465	0.591721	-0.663133	0.999975
C17H12.3	WBGene00015929	0.0937283	0.999714	0.60081	0.519704	0.431912	0.999975
C17H12.4	WBGene00015930	-0.0375783	0.999714	0.619652	0.396129	0.582877	0.999975
C17H12.5	WBGene00015931	0.357751	0.999714	-0.159312	0.911067	-0.588873	0.999975
C17H12.8	WBGene00015933	0.442571	0.999714	0.987871	0.278976	0.470888	0.999975
C18A11.3	WBGene00015949	0.140648	0.999714	0.170673	0.915627	-0.038159	0.999975
C18A3.3	WBGene00015941	0.0475981	0.999714	-0.0313254	0.965215	-0.148836	0.999975
C18B12.4	WBGene00007666	0.192424	0.999714	0.728404	0.269121	0.464976	0.999975
C18B12.6	WBGene00007668	-0.361733	0.999714	-0.173576	0.834182	0.11487	0.999975
C18B2.3	WBGene00015954	-0.248539	0.999714	0.527219	0.537284	0.700558	0.999975
C18B2.4	WBGene00015955	-0.182397	0.999714	0.219551	0.622975	0.330471	0.999975
C18B2.5	WBGene00015956	0.116636	0.999714	0.414237	0.636899	0.223378	0.999975
C18C4.7	WBGene00015968	0.230213	0.999714	-0.0029533	0.998558	-0.306219	0.999975
C18D11.1	WBGene00007679	-0.178576	0.999714	-0.151518	0.932415	-0.0462927	0.999975
C18D11.3	WBGene00007681	-0.273841	0.999714	0.0692378	0.965215	0.264195	0.999975
C18E3.3	WBGene00015972	-0.292296	0.999714	-0.316921	0.751599	-0.0889134	0.999975
C18E3.9	WBGene00015976	-0.38336	0.999714	-0.690378	0.486172	-0.376208	0.999975
C18E9.2	WBGene00007683	0.181061	0.999714	0.120414	0.84827	-0.130659	0.999975
C18E9.4	WBGene00007684	0.00994942	0.999714	0.010806	0.987324	-0.0723081	0.999975
C18E9.5	WBGene00007685	-0.728601	0.999714	-0.174803	0.84752	0.477234	0.999975
C18E9.8	WBGene00007688	0.439858	0.999714	0.900789	0.564272	0.385014	0.999975
C18E9.9	WBGene00007689	0.18203	0.999714	0.650132	0.434546	0.394326	0.999975
C18F10.7	WBGene00015978	-0.0179943	0.999714	0.219851	0.708006	0.169111	0.999975
C18H2.5	WBGene00015992	0.424212	0.999714	0.318608	0.81145	-0.179212	0.999975
C18H7.11	WBGene00044457	1.75697	0.999714	1.96097	0.00708255	0.140891	0.999975
C18H7.4	WBGene00015994	-0.179336	0.999714	-0.0818782	0.970422	0.0275651	0.999975
C18H7.7	WBGene00015997	-0.047451	0.999714	0.968789	0.514619	0.934016	0.999975
C18H9.3	WBGene00016002	-0.00109832	0.999714	-0.376658	0.468815	-0.448198	0.999975
C18H9.6	WBGene00016004	0.419756	0.999714	0.949987	0.101255	0.455995	0.999975
C23G10.2	WBGene00016011	-0.191352	0.999714	-0.185376	0.565028	-0.0708623	0.999975
C23G10.7	WBGene00016014	-0.575107	0.999714	-0.446118	0.450165	0.0623227	0.999975
C23G10.8	WBGene00016015	-0.672497	0.999714	-0.568999	0.336694	0.0325947	0.999975
C23H3.2	WBGene00016018	0.587902	0.999714	0.140692	0.84827	-0.520712	0.999975
C23H3.5	WBGene00016021	-0.132528	0.999714	-0.0971151	0.933297	-0.0405913	0.999975
C23H3.9	WBGene00016022	0.902405	0.999714	0.587474	0.84013	-0.383462	0.999975
C23H4.3	WBGene00007692	-0.916998	0.999714	-0.0822151	0.965215	0.751636	0.999975
C23H4.7	WBGene00007695	0.653807	0.999714	0.601758	0.612672	-0.132562	0.999975
C23H5.8	WBGene00016027	-0.314422	0.999714	0.233706	0.756641	0.476175	0.999975
C24A1.3	WBGene00016030	0.66778	0.999714	-0.804325	0.575165	-1.54728	0.999975
C24A11.1	WBGene00016040	0.964637	0.999714	0.77322	0.428671	-0.270215	0.999975
C24A3.2	WBGene00016033	-0.190146	0.999714	0.507865	0.628078	0.624443	0.999975
C24B9.3	WBGene00016048	0.244787	0.999714	0.757598	0.147526	0.440214	0.999975
C24D10.2	WBGene00016054	-0.963316	0.999714	0.539511	0.635702	1.42566	0.999975
C24D10.4	WBGene00016055	-0.234893	0.999714	-0.58757	0.242096	-0.416468	0.999975
C24D10.6	WBGene00016057	-0.415981	0.999714	-0.175001	0.771407	0.170216	0.999975
C24F3.2	WBGene00007697	-0.133716	0.999714	0.426605	0.676419	0.493883	0.999975
C24G6.13	WBGene00302991	0.781228	0.999714	-0.28559	0.753976	-1.13473	0.999975
C24H10.2	WBGene00016068	0.255252	0.999714	0.0221655	0.989571	-0.288754	0.999975
C24H11.5	WBGene00007702	0.257409	0.999714	-0.274129	0.839781	-0.607287	0.999975
C24H12.4	WBGene00016073	-0.0918612	0.999714	-0.0811742	0.877471	-0.0608563	0.999975
C25A1.1	WBGene00007705	-0.426942	0.999714	-0.831905	0.289867	-0.468403	0.999975
C25A1.16	WBGene00077526	-0.22103	0.999714	-0.661599	0.533328	-0.483639	0.999975
C25A1.20	WBGene00303030	0.131336	0.999714	-0.342904	0.669727	-0.550073	0.999975
C25A11.2	WBGene00016087	-0.733256	0.999714	-2.14537	0.198978	-1.48083	0.999975
C25A8.5	WBGene00016085	0.722855	0.999714	1.26779	0.366186	0.45654	0.999975
C25D7.10	WBGene00007720	-0.530086	0.999714	0.188788	0.887373	0.637346	0.999975
C25E10.5	WBGene00016095	0.0389321	0.999714	0.114616	0.929905	0.00418748	0.999975
C25F6.1	WBGene00016102	-1.07195	0.999714	0.262657	0.909262	1.25153	0.999975
C25G4.2	WBGene00007730	0.252179	0.999714	-0.269185	0.695739	-0.59304	0.999975
C25G4.3	WBGene00007731	0.273516	0.999714	-0.183238	0.800321	-0.523364	0.999975
C25H3.11	WBGene00016120	0.0729009	0.999714	-0.497584	0.227391	-0.643608	0.999975
C25H3.14	WBGene00016123	-0.658162	0.999714	0.290468	0.749337	0.880469	0.999975
C25H3.3	WBGene00016112	0.394754	0.999714	0.335364	0.773404	-0.116771	0.999975
C25H3.7	WBGene00016116	-0.0606388	0.999714	-0.315422	0.528003	-0.327757	0.999975
C25H3.9	WBGene00016118	-0.219813	0.999714	-0.0462103	0.92804	0.0999486	0.999975
C26B2.2	WBGene00016125	-1.27091	0.999714	-0.0677171	0.974743	1.12395	0.999975
C26B2.7	WBGene00016129	-0.109855	0.999714	-0.0857687	0.920963	-0.0428056	0.999975
C26B9.1	WBGene00016131	0.681544	0.999714	0.33879	0.551951	-0.404993	0.999975
C26B9.5	WBGene00016134	-0.464141	0.999714	0.453095	0.678092	0.840708	0.999975
C26C6.9	WBGene00007743	0.0759424	0.999714	0.524292	0.572206	0.376034	0.999975
C26D10.3	WBGene00007744	-1.72922	0.855903	-1.87222	0.227029	-0.212361	0.999975
C26D10.4	WBGene00007745	0.935922	0.999714	0.264451	0.951642	-0.74737	0.999975
C26D10.6	WBGene00007746	-0.0625023	0.999714	-0.536285	0.78069	-0.509987	0.999975
C26E1.2	WBGene00007748	0.111297	0.999714	-0.0288945	0.988887	-0.205158	0.999975
C26E6.12	WBGene00016145	0.0970151	0.999714	-0.175735	0.817844	-0.336252	0.999975
C26F1.3	WBGene00016148	-0.208725	0.999714	-0.637991	0.475328	-0.50098	0.999975
C26G2.2	WBGene00007751	-0.0830054	0.999714	-0.687765	0.667735	-0.677773	0.999975
C27A12.2	WBGene00016154	0.114948	0.999714	-0.852092	0.378558	-1.03394	0.999975
C27A12.9	WBGene00016159	-0.0171134	0.999714	-0.466059	0.54476	-0.515657	0.999975
C27A7.1	WBGene00007753	0.193603	0.999714	0.484761	0.352197	0.212271	0.999975
C27A7.5	WBGene00007756	0.531646	0.999714	0.0479483	0.958608	-0.557903	0.999975
C27A7.6	WBGene00007757	-0.266957	0.999714	-0.709715	0.676692	-0.507414	0.999975
C27B7.2	WBGene00007760	0.786084	0.999714	0.609902	0.270503	-0.250012	0.999975
C27B7.5	WBGene00007762	-0.111419	0.999714	-0.0982222	0.871574	-0.0574621	0.999975
C27B7.7	WBGene00007764	0.414567	0.999714	-0.769471	0.41654	-1.25024	0.999975
C27C12.1	WBGene00007771	-1.62915	0.999714	-0.652337	0.753504	0.921199	0.999975
C27C12.3	WBGene00007773	-3.11166	0.999714	-3.10067	0.255289	-0.0695017	0.999975
C27C12.4	WBGene00007774	-0.972404	0.999714	0.119081	0.906588	1.02032	0.999975
C27C7.1	WBGene00007766	-0.0286586	0.999714	0.511841	0.570284	0.469663	0.999975
C27D6.11	WBGene00044388	0.555752	0.999714	1.01231	0.309735	0.381611	0.999975
C27D6.3	WBGene00016161	-0.133077	0.999714	0.534098	0.674679	0.599041	0.999975
C27D8.1	WBGene00007777	0.57003	0.999714	0.225781	0.870676	-0.417212	0.999975
C27D8.2	WBGene00007778	0.701391	0.999714	0.57869	0.500415	-0.19599	0.999975
C27D8.3	WBGene00007779	0.420188	0.999714	0.126624	0.879166	-0.364776	0.999975
C27D8.4	WBGene00007780	-0.531388	0.999714	-1.00176	0.171451	-0.529927	0.999975
C27D9.1	WBGene00016163	-0.368506	0.999714	-2.77723	0.214236	-2.47254	0.999975
C27F2.10	WBGene00016171	-0.301227	0.999714	-0.968733	0.29928	-0.737265	0.999975
C27F2.4	WBGene00016166	-0.189218	0.999714	-0.00392243	0.99733	0.110716	0.999975
C27F2.7	WBGene00016169	-0.0139178	0.999714	-0.00945859	0.997757	-0.0768451	0.999975
C27F2.9	WBGene00043156	-0.350382	0.999714	0.207907	0.896331	0.497052	0.999975
C27H5.2	WBGene00016172	0.861366	0.999714	0.435669	0.717547	-0.488411	0.999975
C27H5.4	WBGene00016174	-0.0200043	0.999714	0.195808	0.866975	0.143926	0.999975
C27H6.8	WBGene00007787	-0.331627	0.999714	-0.0414131	0.954449	0.216679	0.999975
C27H6.9	WBGene00077500	0.190701	0.999714	-0.665108	0.458158	-0.91564	0.999975
C28A5.2	WBGene00007789	-0.342706	0.999714	-0.844331	0.421352	-0.577557	0.999975
C28A5.6	WBGene00007791	0.47441	0.999714	0.386463	0.699215	-0.16428	0.999975
C28C12.11	WBGene00016181	0.22243	0.999714	1.28693	0.106579	0.985913	0.999975
C28C12.12	WBGene00016182	-0.332926	0.999714	-0.721688	0.426044	-0.453783	0.999975
C28C12.4	WBGene00016180	1.53827	0.999714	0.845189	0.568175	-0.756174	0.999975
C28D4.5	WBGene00007793	0.601383	0.999714	1.29956	0.32712	0.615695	0.999975
C28D4.7	WBGene00007794	0.452047	0.999714	0.585063	0.541084	0.0659596	0.999975
C28G1.5	WBGene00016190	0.612153	0.999714	0.215233	0.915966	-0.470232	0.999975
C28H8.3	WBGene00016194	0.208384	0.999714	-0.22187	0.677942	-0.504762	0.999975
C29A12.1	WBGene00007797	0.00647253	0.999714	-1.18274	0.481636	-1.26363	0.999975
C29E4.12	WBGene00016209	0.130787	0.999714	-0.479884	0.547612	-0.683891	0.999975
C29E4.13	WBGene00043051	-0.27571	0.999714	-1.07646	0.412125	-0.872388	0.999975
C29E4.14	WBGene00044634	0.047426	0.999714	0.686669	0.611881	0.559841	0.999975
C29F3.7	WBGene00007807	0.52761	0.999714	0.738069	0.458158	0.136097	0.999975
C29F5.1	WBGene00016210	0.014973	0.999714	0.316331	0.65909	0.226456	0.999975
C29F7.10	WBGene00206389	-2.45596	0.999714	-3.55414	0.252429	-1.14049	0.999975
C29F7.2	WBGene00007811	0.269758	0.999714	0.762984	0.202169	0.419219	0.999975
C29F7.3	WBGene00007812	-0.0872019	0.999714	0.444699	0.434507	0.458683	0.999975
C29G2.6	WBGene00016234	-0.626863	0.999714	-1.20195	0.347483	-0.650451	0.999975
C29H12.2	WBGene00016235	-0.669096	0.772162	-0.653533	0.0398272	-0.0559119	0.999975
C30B5.2	WBGene00016244	-0.566266	0.999714	-0.385232	0.41003	0.112066	0.999975
C30F12.2	WBGene00016261	-0.325124	0.999714	-0.0761297	0.958922	0.177194	0.999975
C30F12.4	WBGene00016263	-0.375832	0.999714	-0.569122	0.756641	-0.263421	0.999975
C30F12.5	WBGene00016264	0.659405	0.999714	0.875219	0.341837	0.141419	0.999975
C30G12.2	WBGene00016274	-0.833639	0.999714	-0.458074	0.53826	0.298739	0.999975
C30G12.6	WBGene00016277	0.191777	0.999714	-0.0901573	0.891579	-0.355535	0.999975
C30G4.4	WBGene00016269	0.619824	0.999714	0.504925	0.585205	-0.187528	0.999975
C30G7.3	WBGene00044177	0.530726	0.999714	0.49097	0.619643	-0.119024	0.999975
C30H6.8	WBGene00007825	-0.0252845	0.999714	0.372019	0.528038	0.324758	0.999975
C30H6.9	WBGene00007826	-0.325439	0.999714	-0.213931	0.816139	0.0422423	0.999975
C31C9.2	WBGene00007836	0.150488	0.999714	0.573899	0.434546	0.351152	0.999975
C31C9.7	WBGene00007841	1.93892	0.999714	0.30038	0.797854	-1.71992	0.999975
C31E10.5	WBGene00007846	-1.05304	0.999714	0.00629936	0.997757	0.998122	0.999975
C31E10.6	WBGene00007847	-0.454569	0.999714	-0.714329	0.555269	-0.31235	0.999975
C31H1.1	WBGene00016286	0.853751	0.999714	0.390084	0.826488	-0.54161	0.999975
C31H1.5	WBGene00016288	1.16514	0.999714	0.422919	0.749365	-0.804878	0.999975
C31H1.8	WBGene00016291	-0.169325	0.999714	-1.03805	0.412204	-0.939498	0.999975
C31H5.6	WBGene00007857	0.0889902	0.999714	0.779281	0.213201	0.616922	0.999975
C32D5.10	WBGene00016317	-0.694291	0.999714	-0.365195	0.589314	0.262918	0.999975
C32D5.11	WBGene00016318	-0.0890903	0.999714	-0.0180908	0.988236	0.0110533	0.999975
C32D5.4	WBGene00016312	0.096723	0.999714	-0.0119621	0.99608	-0.185968	0.999975
C32D5.6	WBGene00016314	-0.110017	0.999714	0.0755864	0.941363	0.114347	0.999975
C32D5.7	WBGene00016315	-0.668104	0.999714	0.673401	0.395407	1.26575	0.999975
C32D5.8	WBGene00016316	0.642898	0.999714	0.595023	0.071352	-0.11958	0.999975
C32E12.1	WBGene00016327	-0.315094	0.999714	0.60284	0.60345	0.849774	0.999975
C32E12.4	WBGene00016330	0.346752	0.999714	-0.589112	0.49441	-1.0052	0.999975
C32E8.5	WBGene00016323	-0.142753	0.999714	-0.954795	0.306949	-0.868689	0.999975
C32E8.9	WBGene00016325	-0.899636	0.999714	-0.222747	0.756641	0.606236	0.999975
C32F10.4	WBGene00016332	0.547228	0.999714	1.64459	0.0127979	1.02448	0.999975
C32F10.8	WBGene00016333	-0.136031	0.999714	-0.203626	0.714998	-0.140739	0.999975
C32H11.4	WBGene00007867	-0.488954	0.999714	0.932563	0.367625	1.35039	0.999975
C33A12.1	WBGene00007880	-0.449081	0.999714	0.123277	0.78069	0.496856	0.999975
C33A12.3	WBGene00007882	0.318686	0.999714	0.842492	0.0288688	0.453482	0.999975
C33C12.10	WBGene00016342	0.847071	0.999714	0.504451	0.64208	-0.401637	0.999975
C33D9.3	WBGene00007898	0.158471	0.999714	0.659798	0.621569	0.414926	0.999975
C33D9.6	WBGene00007900	1.51613	0.999714	0.972854	0.457539	-0.598604	0.999975
C33F10.1	WBGene00016351	0.535042	0.999714	-0.642224	0.694749	-1.25604	0.999975
C33F10.12	WBGene00016358	-0.280029	0.999714	0.404629	0.756641	0.610037	0.999975
C33F10.14	WBGene00050941	-0.0923662	0.999714	0.0725783	0.921171	0.0958345	0.999975
C33F10.4	WBGene00016353	-0.360651	0.999714	-1.08773	0.406043	-0.788257	0.999975
C33F10.8	WBGene00016356	0.411774	0.999714	0.130393	0.948229	-0.357099	0.999975
C33G3.4	WBGene00007904	0.228505	0.999714	0.185618	0.823496	-0.115052	0.999975
C33G3.6	WBGene00007906	0.263299	0.999714	-0.258085	0.987992	-0.576901	0.999975
C33G8.2	WBGene00016360	0.984753	0.999714	0.919264	0.534373	-0.130013	0.999975
C33G8.4	WBGene00016362	0.667872	0.999714	0.438792	0.656341	-0.299416	0.999975
C34B2.3	WBGene00016388	-0.238818	0.999714	0.809727	0.461569	0.979762	0.999975
C34B2.8	WBGene00016393	-0.184894	0.999714	-0.208357	0.55582	-0.0953144	0.999975
C34B4.2	WBGene00007907	-0.0849977	0.999714	0.291488	0.729355	0.310504	0.999975
C34B7.2	WBGene00007912	-0.0977009	0.999714	-0.80735	0.2505	-0.780611	0.999975
C34C12.2	WBGene00007921	-0.451937	0.999714	-0.729008	0.326547	-0.336778	0.999975
C34C12.4	WBGene00007923	0.106973	0.999714	0.187559	0.813746	0.00522241	0.999975
C34C12.6	WBGene00007925	0.510613	0.999714	0.494894	0.699215	-0.0820729	0.999975
C34C12.7	WBGene00007926	-0.417129	0.999714	-0.062978	0.941925	0.277152	0.999975
C34C12.8	WBGene00007927	-0.0290297	0.999714	-0.254829	0.504912	-0.298495	0.999975
C34C6.4	WBGene00007917	0.194569	0.999714	-0.199008	0.681341	-0.467011	0.999975
C34D10.1	WBGene00016406	-0.0211649	0.999854	0.803691	0.227179	0.758629	0.999975
C34D10.2	WBGene00016407	1.40445	0.999714	1.10324	0.104885	-0.373521	0.999975
C34D4.2	WBGene00016398	-0.623181	0.999714	0.170794	0.927234	0.721413	0.999975
C34D4.3	WBGene00016399	-0.816761	0.999714	0.395902	0.628078	1.13797	0.999975
C34D4.4	WBGene00016400	-0.144148	0.999714	0.141395	0.860599	0.218059	0.999975
C34E10.10	WBGene00016411	0.209234	0.999714	-0.0714547	0.948229	-0.347363	0.999975
C34E7.4	WBGene00007934	-0.116733	0.999714	0.376195	0.844372	0.418283	0.999975
C34F11.2	WBGene00016414	0.752362	0.999714	0.141877	0.908229	-0.699028	0.999975
C34F11.5	WBGene00016416	0.281601	0.999714	0.0896228	0.949954	-0.269949	0.999975
C34F11.8	WBGene00016417	1.17649	0.999714	0.15382	0.919265	-1.08682	0.999975
C34F6.1	WBGene00007938	0.283394	0.999714	1.1676	0.633666	0.817167	0.999975
C34F6.10	WBGene00007944	0.340063	0.999714	0.377081	0.422778	-0.0355093	0.999975
C34F6.5	WBGene00007939	-0.700589	0.999714	-0.228166	0.85462	0.393201	0.999975
C34F6.7	WBGene00007941	-0.360976	0.999714	-0.254612	0.808548	0.0348434	0.999975
C34F6.9	WBGene00007943	-0.612966	0.999714	-0.807038	0.433416	-0.255655	0.999975
C34G6.3	WBGene00016420	-0.035279	0.999714	0.371099	0.828317	0.346109	0.999975
C34H4.1	WBGene00016424	0.938398	0.999714	1.67069	0.134881	0.664702	0.999975
C34H4.2	WBGene00016425	1.74109	0.999714	1.47111	0.287607	-0.343242	0.999975
C35A11.4	WBGene00016431	-1.47719	0.999714	-1.02772	0.244955	0.374036	0.999975
C35A5.3	WBGene00007947	0.0533293	0.999714	-0.619154	0.500415	-0.741193	0.999975
C35A5.4	WBGene00007948	-0.159969	0.999714	0.629538	0.674679	0.705084	0.999975
C35A5.8	WBGene00007952	-0.0228432	0.999714	-0.5743	0.383733	-0.62293	0.999975
C35B1.2	WBGene00016432	0.0333528	0.999714	-0.616197	0.339313	-0.709729	0.999975
C35B1.4	WBGene00016434	-0.606503	0.999714	0.089974	0.965215	0.626822	0.999975
C35B1.5	WBGene00016435	0.187378	0.999714	0.525045	0.424183	0.263802	0.999975
C35B8.3	WBGene00016438	0.216468	0.999714	0.58159	0.584069	0.300494	0.999975
C35C5.10	WBGene00007959	-0.655861	0.999714	-0.774806	0.42771	-0.179591	0.999975
C35D10.1	WBGene00016439	-0.498217	0.999714	0.123104	0.791271	0.55059	0.999975
C35D10.10	WBGene00016446	-0.185067	0.999714	-0.324637	0.537734	-0.208071	0.999975
C35D10.17	WBGene00016452	-0.354231	0.999714	-0.0192837	0.990938	0.266154	0.999975
C35D10.5	WBGene00016442	-0.513403	0.999714	-0.538347	0.330007	-0.0907903	0.999975
C35D10.6	WBGene00016443	-0.157017	0.999714	0.102793	0.880952	0.189723	0.999975
C35D10.7	WBGene00016444	-0.585427	0.999714	-0.570715	0.464125	-0.0546756	0.999975
C35E7.10	WBGene00016462	0.137488	0.999714	0.371919	0.783068	0.156519	0.999975
C35E7.5	WBGene00016457	-4.40083	0.999714	-5.90916	0.149009	-1.57351	0.999975
C35E7.6	WBGene00016458	0.6756	0.999714	0.697036	0.291848	-0.0410522	0.999975
C35E7.8	WBGene00016460	-0.198943	0.999714	0.198219	0.801523	0.327257	0.999975
C35E7.9	WBGene00016461	0.226312	0.999714	0.480707	0.732098	0.17768	0.999975
C36A4.4	WBGene00007965	-0.148275	0.999714	-0.609966	0.549121	-0.532468	0.999975
C36B1.11	WBGene00007978	-0.328694	0.999714	0.0324202	0.980993	0.297343	0.999975
C36B1.9	WBGene00007976	-0.359654	0.999714	0.398325	0.538898	0.684285	0.999975
C36B7.5	WBGene00016468	-0.519265	0.999714	-0.384119	0.856937	0.0582029	0.999975
C36B7.6	WBGene00016469	-0.872315	0.999714	-0.952516	0.195036	-0.149728	0.999975
C36C5.5	WBGene00016474	-0.0660548	0.999714	-0.0394373	0.981674	-0.0493475	0.999975
C36E6.2	WBGene00016490	0.0694035	0.999714	0.0829994	0.94675	-0.0507167	0.999975
C36E8.1	WBGene00007980	0.25586	0.999714	0.501812	0.431054	0.171412	0.999975
C36E8.4	WBGene00007983	0.340803	0.999714	0.855953	0.40544	0.44514	0.999975
C36H8.1	WBGene00007987	0.52552	0.999714	0.82543	0.41055	0.219734	0.999975
C37A2.7	WBGene00016493	0.198035	0.999714	0.128466	0.84013	-0.142704	0.999975
C37A2.8	WBGene00016494	-0.19703	0.999714	-0.698694	0.457539	-0.56496	0.999975
C37A5.3	WBGene00014698	0.793779	0.999714	1.80295	0.0267616	0.944635	0.999975
C37A5.7	WBGene00007991	0.296313	0.999714	-0.328182	0.853764	-0.677772	0.999975
C37C3.1	WBGene00016495	-0.214421	0.999714	-0.246229	0.888575	-0.10166	0.999975
C37C3.18	WBGene00303000	-0.339015	0.999714	-0.71654	0.186175	-0.447356	0.999975
C37C3.2	WBGene00016496	-0.166547	0.999714	-0.355287	0.347483	-0.26353	0.999975
C37C3.7	WBGene00016499	1.20515	0.999714	0.0812158	0.948229	-1.18607	0.999975
C37C3.9	WBGene00016501	-0.287042	0.999714	-1.97561	0.209811	-1.73843	0.999975
C37H5.13	WBGene00016511	0.117512	0.999714	0.503782	0.405033	0.314345	0.999975
C37H5.5	WBGene00016508	-0.322682	0.999714	-0.287697	0.451331	-0.0344756	0.999975
C38C10.3	WBGene00008001	-0.0370044	0.999714	-0.203907	0.937491	-0.249657	0.999975
C38C3.3	WBGene00016512	1.06587	0.999714	-0.0167101	0.99423	-1.15385	0.999975
C38D4.4	WBGene00008005	-0.242837	0.999714	-0.385243	0.629558	-0.209134	0.999975
C38D4.9	WBGene00008008	0.0707547	0.999714	-0.201043	0.846393	-0.339773	0.999975
C38D9.2	WBGene00008010	7.16947	3.80246e-05	7.06593	6.25868e-12	-0.158287	0.999975
C38H2.2	WBGene00008019	0.302895	0.999714	0.890768	0.406633	0.509222	0.999975
C39B5.5	WBGene00016523	0.482976	0.999714	0.893459	0.383733	0.336443	0.999975
C39B5.6	WBGene00016524	0.181048	0.999714	0.252081	0.817657	0.00113445	0.999975
C39D10.7	WBGene00016534	-0.508849	0.999714	-0.998016	0.564573	-0.555208	0.999975
C39D10.8	WBGene00016535	0.275381	0.999714	-0.330765	0.644166	-0.675076	0.999975
C39E9.11	WBGene00008034	0.00976724	0.999714	-0.515974	0.482473	-0.594806	0.999975
C39E9.12	WBGene00008035	-0.485996	0.999714	-0.943179	0.163534	-0.523392	0.999975
C39E9.8	WBGene00008032	0.647588	0.999714	0.792457	0.114749	0.0721151	0.999975
C39F7.5	WBGene00016540	-0.19365	0.999714	-0.522138	0.751183	-0.375805	0.999975
C39H7.1	WBGene00016541	0.273275	0.999714	0.753044	0.274613	0.405948	0.999975
C39H7.4	WBGene00016542	-0.0387551	0.999714	0.0110378	0.997152	-0.021444	0.999975
C41A3.2	WBGene00016559	0.957226	0.999714	-0.422444	0.702765	-1.44322	0.999975
C41D11.3	WBGene00016562	-0.112327	0.999714	0.33764	0.513764	0.379431	0.999975
C41G7.3	WBGene00008061	-0.47053	0.999714	-0.250999	0.821227	0.151732	0.999975
C41G7.6	WBGene00008063	0.495989	0.999714	0.770595	0.661501	0.205377	0.999975
C41G7.9	WBGene00077771	-0.596874	0.999714	-0.280615	0.469456	0.24702	0.999975
C42C1.12	WBGene00016590	-0.423465	0.999714	-0.561832	0.588019	-0.202139	0.999975
C42C1.13	WBGene00016591	-0.668537	0.999714	-0.209106	0.854969	0.396862	0.999975
C42C1.19	WBGene00302978	0.279593	0.999714	-0.430262	0.537734	-0.778297	0.999975
C42C1.8	WBGene00016586	-0.779181	0.999714	-1.26137	0.299385	-0.551336	0.999975
C42D4.1	WBGene00016594	1.26242	0.874552	1.71223	0.000110137	0.377026	0.999975
C42D4.2	WBGene00016595	-0.184053	0.999714	0.458784	0.535576	0.575637	0.999975
C42D4.3	WBGene00016596	0.780499	0.999714	1.97217	0.292946	1.11502	0.999975
C42D8.1	WBGene00016599	1.01142	0.999714	1.05836	0.311573	-0.0335735	0.999975
C43E11.12	WBGene00016609	0.27945	0.999714	-0.447994	0.768774	-0.783186	0.999975
C43E11.5	WBGene00016605	1.41215	0.999714	0.825331	0.559759	-0.662674	0.999975
C43E11.9	WBGene00016607	-0.583999	0.999714	0.190984	0.633298	0.702279	0.999975
C43H6.4	WBGene00016617	0.265949	0.999714	0.200223	0.823496	-0.135586	0.999975
C44B7.11	WBGene00016631	-0.122773	0.999714	0.254339	0.79305	0.303193	0.999975
C44B7.12	WBGene00016632	-0.246567	0.999714	-0.765304	0.539553	-0.57941	0.999975
C44B7.5	WBGene00016627	-0.726515	0.999714	-0.799159	0.685339	-0.137994	0.999975
C44B7.7	WBGene00016629	-0.588409	0.999714	0.33529	0.763664	0.846513	0.999975
C44B9.2	WBGene00008079	0.265336	0.999714	0.912401	0.556222	0.570186	0.999975
C44B9.3	WBGene00008080	-0.294728	0.999714	-2.76862	0.247505	-2.53429	0.999975
C44C1.1	WBGene00016641	-0.392717	0.999714	-0.249641	0.797757	0.0709533	0.999975
C44C10.11	WBGene00043985	0.778657	0.999714	-0.373652	0.777274	-1.21981	0.999975
C44C10.9	WBGene00008089	-0.00214461	0.999714	-0.179251	0.827299	-0.248871	0.999975
C44E4.5	WBGene00016654	-0.132228	0.999714	-0.256918	0.728064	-0.19522	0.999975
C44F1.1	WBGene00008091	-0.215389	0.999714	-0.68112	0.700416	-0.538579	0.999975
C44H4.4	WBGene00008094	0.14987	0.999714	-0.19199	0.792927	-0.415167	0.999975
C44H9.4	WBGene00008099	0.891082	0.999714	0.55723	0.557019	-0.419625	0.999975
C44H9.5	WBGene00008100	0.475926	0.999714	0.931077	0.272246	0.384583	0.999975
C44H9.6	WBGene00008101	-0.531902	0.999714	1.03344	0.36942	1.49515	0.999975
C45B2.1	WBGene00016658	0.383449	0.999714	0.362133	0.846928	-0.0916251	0.999975
C45B2.2	WBGene00016659	0.396563	0.999714	1.22219	0.41195	0.748439	0.999975
C45B2.6	WBGene00016661	-0.428908	0.999714	-0.633211	0.348925	-0.273847	0.999975
C45E5.1	WBGene00016664	-0.496212	0.999714	-0.936949	0.227029	-0.520456	0.999975
C45G3.3	WBGene00001590	-0.968686	0.999714	-0.784298	0.479874	0.118187	0.999975
C45G7.13	WBGene00235340	0.891127	0.999714	1.24662	0.507213	0.271709	0.999975
C45G9.2	WBGene00016674	-0.995565	0.999714	-0.445092	0.682251	0.475375	0.999975
C45G9.5	WBGene00016676	0.0342685	0.999714	-0.464459	0.325371	-0.569224	0.999975
C45G9.6	WBGene00016677	-0.0517852	0.999714	-0.333111	0.819328	-0.371838	0.999975
C46A5.1	WBGene00016698	-0.0598775	0.999714	0.505993	0.64675	0.486053	0.999975
C46A5.6	WBGene00016702	-0.194829	0.999714	-0.07068	0.947041	0.0549346	0.999975
C46C11.2	WBGene00016705	0.0761239	0.999714	0.394082	0.689056	0.247388	0.999975
C46C11.3	WBGene00016706	0.0350133	0.999714	-0.412556	0.802078	-0.51305	0.999975
C46C2.2	WBGene00008110	0.386873	0.999714	-0.0773354	0.941758	-0.533621	0.999975
C46E10.1	WBGene00016707	0.431962	0.999714	1.12883	0.206849	0.619663	0.999975
C46F11.4	WBGene00008119	-0.400541	0.999714	-0.540083	0.406435	-0.208857	0.999975
C46F11.5	WBGene00008120	-0.331191	0.999714	-0.262058	0.752476	-0.00292498	0.999975
C46F2.1	WBGene00016714	-0.195151	0.999714	-0.613253	0.400338	-0.493309	0.999975
C46G7.1	WBGene00016721	0.0879092	0.999714	1.21789	0.116275	1.05884	0.999975
C46G7.2	WBGene00016722	-0.204388	0.999714	0.531555	0.551651	0.661072	0.999975
C46H3.2	WBGene00016725	-0.729691	0.999714	-0.187721	0.936877	0.488936	0.999975
C47B2.2	WBGene00008131	0.110573	0.999714	-0.41917	0.500415	-0.598295	0.999975
C47B2.9	WBGene00008134	-0.733081	0.999714	-0.0866405	0.942501	0.573518	0.999975
C47D12.2	WBGene00008136	0.249574	0.999714	-0.0452963	0.940205	-0.362706	0.999975
C47E12.11	WBGene00008154	0.333948	0.999714	0.803374	0.420661	0.392054	0.999975
C47E12.2	WBGene00008147	0.141122	0.999714	-0.256924	0.673138	-0.45682	0.999975
C47E12.3	WBGene00008148	-0.460394	0.999714	-0.105935	0.889565	0.283918	0.999975
C47E8.4	WBGene00008143	-0.363104	0.999714	-0.866014	0.23434	-0.568002	0.999975
C47G2.3	WBGene00008164	0.263168	0.999714	0.230312	0.628078	-0.0990539	0.999975
C47G2.4	WBGene00008165	-0.102469	0.999714	-0.192133	0.877471	-0.149069	0.999975
C48B4.10	WBGene00008173	-0.0146505	0.999714	-0.190613	0.753279	-0.24479	0.999975
C48B4.11	WBGene00008174	-0.588417	0.999714	-0.650457	0.339734	-0.123151	0.999975
C48B4.6	WBGene00008169	-0.487196	0.999714	0.208124	0.720023	0.622981	0.999975
C48B4.7	WBGene00008170	-0.225527	0.999714	0.336	0.606981	0.492757	0.999975
[truncated: 7,825 more rows]

## Sheet: rps-23vsControl
gene_symb	WormBaseID	RNA_logFC	RNA_Padj	Ribo_logFC	Ribo_Padj	TE_logFC	TE_Padj
[truncated: 8,941 more rows]

[truncated: 4 more sheets: allRP_RNA_TE_down, allRP_RNA_TE_up, allRP_RNAup_TEdown, allRP_RNAdown_TEup]
