# Supplementary material for: Differential impacts of ribosomal protein haploinsufficiency on mitochondrial function
Source: J Cell Biol. 2025 Jan 9;224(3):e202404084. doi: 10.1083/jcb.202404084 (PMC11716151; doi:10.1083/jcb.202404084)
Supplement: Table S5 — shows significantly enriched gene ontology (GO) categories for genes that were significantly over- or under-expressed at the RNA and TE level, either unidirectionally or bidirectionally, in all RP haploinsufficient mutants (Padj < 0.05). [file jcb_202404084_tables5.xlsx]

## Sheet: RPall_RNAup_TEup
N	X	LOD	P	P_adj	attrib ID	attrib name
3	8	1.84732	4.03433e-05	0.025	GO:0007160	cell-matrix adhesion
3	8	1.84732	4.03433e-05	0.025	GO:0019511	peptidyl-proline hydroxylation
3	8	1.84732	4.03433e-05	0.025	GO:0031589	cell-substrate adhesion
3	9	1.77474	6.01083e-05	0.04	GO:0018126	protein hydroxylation
6	60	1.12903	1.72944e-05	0.011	GO:0050830	defense response to Gram-positive bacterium
6	63	1.10567	2.29524e-05	0.012	GO:0043233	organelle lumen
6	71	1.04885	4.55804e-05	0.029	GO:0031974	membrane-enclosed lumen
11	141	1.01318	6.47613e-08	<0.001	GO:0009617	response to bacterium
11	141	1.01318	6.47613e-08	<0.001	GO:0042742	defense response to bacterium
11	158	0.959465	2.07674e-07	<0.001	GO:0098542	defense response to other organism
11	159	0.956499	2.21397e-07	<0.001	GO:0009607	response to biotic stimulus
11	159	0.956499	2.21397e-07	<0.001	GO:0043207	response to external biotic stimulus
11	159	0.956499	2.21397e-07	<0.001	GO:0051707	response to other organism
19	297	0.938995	2.46621e-11	<0.001	GO:0006952	defense response
13	198	0.935748	3.09767e-08	<0.001	GO:0045087	innate immune response
13	199	0.933381	3.28876e-08	<0.001	GO:0006955	immune response
13	203	0.924039	4.16443e-08	<0.001	GO:0002376	immune system process
11	233	0.778568	9.39167e-06	0.005	GO:0009605	response to external stimulus
11	280	0.693854	5.14116e-05	0.032	GO:0051704	multi-organism process
22	690	0.620291	2.65884e-07	<0.001	GO:0006950	response to stress

## Sheet: RPall_RNAdown_TEdown
N	X	LOD	P	P_adj	attrib ID	attrib name
3	3	2.41728	1.79553e-05	0.024	GO:0010452	histone H3-K36 methylation
5	15	1.2934	2.93488e-05	0.031	GO:0033047	regulation of mitotic sister chromatid segregation
6	24	1.1209	2.83513e-05	0.028	GO:0042054	histone methyltransferase activity
7	28	1.11887	5.97476e-06	0.006	GO:0007088	regulation of mitotic nuclear division
8	32	1.1176	1.26818e-06	0.001	GO:0000775	chromosome, centromeric region
6	25	1.09801	3.64832e-05	0.035	GO:0033044	regulation of chromosome organization
6	26	1.07626	4.63845e-05	0.04	GO:0045930	negative regulation of mitotic cell cycle
10	43	1.0756	1.22138e-07	<0.001	GO:0051783	regulation of nuclear division
8	36	1.05179	3.32887e-06	0.004	GO:0010948	negative regulation of cell cycle process
12	59	1.00163	3.30923e-08	<0.001	GO:0006260	DNA replication
8	46	0.920863	2.28229e-05	0.025	GO:0045786	negative regulation of cell cycle
8	48	0.898806	3.15282e-05	0.032	GO:0098687	chromosomal region
11	72	0.851591	2.53506e-06	0.004	GO:0007346	regulation of mitotic cell cycle
16	107	0.84093	1.82021e-08	<0.001	GO:0016569	covalent chromatin modification
16	112	0.817665	3.54508e-08	<0.001	GO:0016568	chromatin modification
23	168	0.79997	8.37677e-11	<0.001	GO:0005694	chromosome
12	87	0.799491	2.70636e-06	0.004	GO:0016570	histone modification
12	89	0.788073	3.4552e-06	0.004	GO:0051302	regulation of cell division
13	97	0.784926	1.45068e-06	0.001	GO:0004386	helicase activity
17	129	0.777307	4.51308e-08	<0.001	GO:0010564	regulation of cell cycle process
12	91	0.776944	4.38086e-06	0.005	GO:0051321	meiotic cell cycle
10	78	0.763845	3.54196e-05	0.033	GO:0007059	chromosome segregation
12	95	0.755498	6.90679e-06	0.007	GO:0004518	nuclease activity
25	201	0.753066	1.0347e-10	<0.001	GO:0006259	DNA metabolic process
10	80	0.751284	4.42396e-05	0.038	GO:0005938	cell cortex
16	130	0.742816	2.945e-07	<0.001	GO:0006325	chromatin organization
14	117	0.728485	2.29637e-06	0.003	GO:0051656	establishment of organelle localization
12	103	0.71551	1.60047e-05	0.014	GO:0090305	nucleic acid phosphodiester bond hydrolysis
25	217	0.714869	5.39112e-10	<0.001	GO:0007049	cell cycle
19	167	0.705035	8.12763e-08	<0.001	GO:0051301	cell division
13	116	0.696241	1.09248e-05	0.008	GO:0051276	chromosome organization
19	171	0.693365	1.18831e-07	<0.001	GO:0051726	regulation of cell cycle
15	137	0.684863	3.09941e-06	0.004	GO:0051640	organelle localization
16	148	0.678834	1.72353e-06	0.001	GO:1903047	mitotic cell cycle process
13	122	0.671577	1.89241e-05	0.024	GO:0031399	regulation of protein modification process
12	115	0.661611	4.86702e-05	0.04	GO:0000226	microtubule cytoskeleton organization
12	115	0.661611	4.86702e-05	0.04	GO:0006281	DNA repair
16	167	0.620033	8.35448e-06	0.007	GO:0033043	regulation of organelle organization
25	269	0.609358	4.43271e-08	<0.001	GO:0022402	cell cycle process
18	194	0.605036	3.6158e-06	0.004	GO:0007017	microtubule-based process
43	532	0.55501	4.73885e-11	<0.001	GO:0006996	organelle organization
32	390	0.55366	1.15531e-08	<0.001	GO:1902589	single-organism organelle organization
36	443	0.551977	1.72992e-09	<0.001	GO:0044428	nuclear part
20	245	0.544108	7.44315e-06	0.007	GO:0051641	cellular localization
36	452	0.542198	2.96646e-09	<0.001	GO:0044702	single organism reproductive process
45	656	0.476533	3.28924e-09	<0.001	GO:0022414	reproductive process
24	352	0.459779	1.9983e-05	0.025	GO:0051649	establishment of localization in cell
24	363	0.44512	3.29264e-05	0.033	GO:0003006	developmental process involved in reproduction
57	943	0.423966	2.47064e-09	<0.001	GO:0016043	cellular component organization
58	970	0.419404	2.61807e-09	<0.001	GO:0071840	cellular component organization or biogenesis
62	1185	0.356176	1.05137e-07	<0.001	GO:0090304	nucleic acid metabolic process
40	744	0.354838	1.30986e-05	0.01	GO:0043228	non-membrane-bounded organelle
40	744	0.354838	1.30986e-05	0.01	GO:0043232	intracellular non-membrane-bounded organelle
170	3959	0.347086	1.08973e-13	<0.001	GO:0044424	intracellular part
65	1293	0.338339	2.1343e-07	<0.001	GO:0044767	single-organism developmental process
79	1605	0.33796	1.88206e-08	<0.001	GO:0005634	nucleus
71	1439	0.333228	1.08009e-07	<0.001	GO:0006725	cellular aromatic compound metabolic process
72	1488	0.32405	1.85685e-07	<0.001	GO:1901360	organic cyclic compound metabolic process
68	1398	0.323868	3.63088e-07	<0.001	GO:0006139	nucleobase-containing compound metabolic process
45	903	0.320977	2.48137e-05	0.026	GO:0005524	ATP binding
45	904	0.320438	2.54962e-05	0.026	GO:0032559	adenyl ribonucleotide binding
45	905	0.3199	2.61958e-05	0.027	GO:0030554	adenyl nucleotide binding
66	1364	0.319842	6.75011e-07	0.001	GO:0032502	developmental process
70	1463	0.316936	4.37509e-07	<0.001	GO:0044446	intracellular organelle part
69	1446	0.314874	5.9566e-07	0.001	GO:0046483	heterocycle metabolic process
71	1499	0.312491	5.2076e-07	0.001	GO:0032991	macromolecular complex
185	4717	0.305874	2.40548e-11	<0.001	GO:0044464	cell part
54	1145	0.299289	1.70793e-05	0.014	GO:0043234	protein complex
83	1828	0.299195	2.69629e-07	<0.001	GO:0006807	nitrogen compound metabolic process
105	2397	0.296525	2.4617e-08	<0.001	GO:0043231	intracellular membrane-bounded organelle
105	2400	0.295844	2.63211e-08	<0.001	GO:0043227	membrane-bounded organelle
75	1655	0.292648	1.28586e-06	0.001	GO:0034641	cellular nitrogen compound metabolic process
58	1268	0.28651	1.9702e-05	0.025	GO:0036094	small molecule binding
127	3064	0.283331	1.20803e-08	<0.001	GO:0044763	single-organism cellular process
103	2431	0.27685	1.96683e-07	<0.001	GO:0044260	cellular macromolecule metabolic process
120	2905	0.275708	4.7869e-08	<0.001	GO:0043229	intracellular organelle
55	1226	0.27509	5.66729e-05	0.048	GO:0000166	nucleotide binding
55	1226	0.27509	5.66729e-05	0.048	GO:1901265	nucleoside phosphate binding
70	1590	0.274587	8.65637e-06	0.007	GO:0044422	organelle part
66	1505	0.270145	1.87351e-05	0.024	GO:0003676	nucleic acid binding
120	2957	0.26562	1.32674e-07	<0.001	GO:0043226	organelle
127	3219	0.254756	2.39263e-07	<0.001	GO:0044237	cellular metabolic process
114	2856	0.251777	7.82215e-07	0.001	GO:0043170	macromolecule metabolic process
186	5193	0.244393	6.87336e-08	<0.001	GO:0009987	cellular process
138	3646	0.23858	6.4325e-07	0.001	GO:0071704	organic substance metabolic process
107	2762	0.23018	8.31455e-06	0.007	GO:1901363	heterocyclic compound binding
107	2768	0.228966	9.18289e-06	0.007	GO:0097159	organic cyclic compound binding
130	3504	0.220703	5.1855e-06	0.006	GO:0044238	primary metabolic process
176	5056	0.215161	2.01468e-06	0.001	GO:0005488	binding
159	4514	0.209412	5.19025e-06	0.006	GO:0044699	single-organism process
149	4339	0.185708	5.71523e-05	0.048	GO:0008152	metabolic process

## Sheet: RPall_RNAdown_TEup
N	X	LOD	P	P_adj	attrib ID	attrib name
7	50	0.987515	2.74127e-05	0.017	GO:0009451	RNA modification
9	96	0.788828	5.31424e-05	0.031	GO:0034470	ncRNA processing
17	234	0.669086	1.01706e-06	<0.001	GO:0006396	RNA processing
20	416	0.476858	5.78539e-05	0.04	GO:0003723	RNA binding

## Sheet: RPall_RNAup_TEdown
N	X	LOD	P	P_adj	attrib ID	attrib name
40	122	1.66112	1.19413279245194e-45	<0.001	GO:0003735	structural constituent of ribosome
47	164	1.59664	1.34575904142302e-50	<0.001	GO:0005840	ribosome
4	16	1.43434	4.87137012461703e-05	0.041	GO:0019843	rRNA binding
6	25	1.40543	7.34363635235485e-07	<0.001	GO:0015935	small ribosomal subunit
42	200	1.40198	7.21585031788344e-39	<0.001	GO:0006412	translation
42	204	1.39103	1.75488908552848e-38	<0.001	GO:0043043	peptide biosynthetic process
43	226	1.35066	7.5130157682653e-38	<0.001	GO:0006518	peptide metabolic process
42	221	1.34728	6.17900958879285e-37	<0.001	GO:0043604	amide biosynthetic process
8	40	1.30446	4.51577479823418e-08	<0.001	GO:0044391	ribosomal subunit
43	257	1.28189	2.37801672144627e-35	<0.001	GO:0043603	cellular amide metabolic process
49	334	1.22986	1.51317321156152e-37	<0.001	GO:0030529	intracellular ribonucleoprotein complex
49	334	1.22986	1.51317321156152e-37	<0.001	GO:1990904	ribonucleoprotein complex
40	376	1.04255	4.80343852380665e-25	<0.001	GO:0005198	structural molecule activity
45	459	1.01495	1.07744826019192e-26	<0.001	GO:1901566	organonitrogen compound biosynthetic process
29	282	0.999534	7.38850665361095e-18	<0.001	GO:0005622	intracellular
56	744	0.914358	1.66330564924859e-27	<0.001	GO:0043228	non-membrane-bounded organelle
56	744	0.914358	1.66330564924859e-27	<0.001	GO:0043232	intracellular non-membrane-bounded organelle
48	651	0.882593	4.99653304483123e-23	<0.001	GO:1901564	organonitrogen compound metabolic process
46	912	0.692427	1.59683442550899e-15	<0.001	GO:0034645	cellular macromolecule biosynthetic process
46	962	0.6664	1.16874666509442e-14	<0.001	GO:0009059	macromolecule biosynthetic process
48	1043	0.652277	1.15404097262654e-14	<0.001	GO:0044271	cellular nitrogen compound biosynthetic process
67	1635	0.641841	3.51219467654992e-18	<0.001	GO:0044444	cytoplasmic part
51	1296	0.581947	6.62302180117997e-13	<0.001	GO:0044249	cellular biosynthetic process
51	1328	0.569835	1.6855617256584e-12	<0.001	GO:1901576	organic substance biosynthetic process
49	1266	0.569305	3.97020986087519e-12	<0.001	GO:0044267	cellular protein metabolic process
52	1372	0.565502	1.57944342373354e-12	<0.001	GO:0009058	biosynthetic process
53	1499	0.532954	1.33501764242059e-11	<0.001	GO:0032991	macromolecular complex
56	1655	0.517357	1.64424958166756e-11	<0.001	GO:0034641	cellular nitrogen compound metabolic process
57	1828	0.477816	2.59210513219033e-10	<0.001	GO:0006807	nitrogen compound metabolic process
79	2905	0.45575	1.51289757750043e-11	<0.001	GO:0043229	intracellular organelle
79	2957	0.445797	3.81151640439228e-11	<0.001	GO:0043226	organelle
51	1711	0.442623	1.49078166910243e-08	<0.001	GO:0019538	protein metabolic process
86	3959	0.341283	1.41188512055713e-07	<0.001	GO:0044424	intracellular part
57	2431	0.328522	6.08923227015949e-06	0.002	GO:0044260	cellular macromolecule metabolic process
94	4717	0.304515	1.59767868177978e-06	<0.001	GO:0044464	cell part
66	3219	0.268975	7.50397259785296e-05	0.05	GO:0044237	cellular metabolic process
