# Supplementary material for: Differential impacts of ribosomal protein haploinsufficiency on mitochondrial function
Source: J Cell Biol. 2025 Jan 9;224(3):e202404084. doi: 10.1083/jcb.202404084 (PMC11716151; doi:10.1083/jcb.202404084)
Supplement: Table S6 — shows RNA, Ribo-Seq, and Translation Efficiency (TE) fold changes and P values in response to shRPL5 and shRPS19 knockdown in hematopoietic cells, analyzed using EdgeR. [file jcb_202404084_tables6.xlsx]

## Sheet: shRPL5_RNA
geneSym	logFC	logCPM	F	PValue	PAdj
ARF5	0.407353	6.79683	7.74784	0.0268954	0.0660858
M6PR	-0.225259	7.36078	3.1865	0.117007	0.189834
FKBP4	-0.145799	8.04541	1.90534	0.209554	0.294737
NDUFAF7	-0.355221	5.11988	2.99569	0.126686	0.201353
FUCA2	0.434572	7.3569	6.25073	0.0406659	0.0879456
CYP51A1	-1.21197	6.04287	12.6133	0.00917587	0.032437
USP28	-0.821893	4.71153	7.95691	0.0254844	0.0636333
RALA	0.634124	5.78709	11.7545	0.0108435	0.0360782
BCAP29	-0.689824	2.08215	3.79652	0.0919744	0.158518
BAIAP2L1	-0.508244	2.00027	1.56988	0.250081	0.338306
DVL2	-0.226715	7.17843	2.33464	0.169955	0.250656
RPAP3	0.131166	6.98046	0.784447	0.404906	0.492179
PRSS21	0.73929	5.49573	10.5252	0.0139794	0.0424642
RHBDD2	1.08658	7.45755	53.6494	0.000151963	0.00285053
TSR3	0.428307	7.07753	7.15127	0.0315204	0.0735661
OSBPL7	1.01878	5.04447	19.5759	0.00299291	0.0165981
YBX2	-0.661269	3.64095	5.95157	0.0444579	0.0938335
CRY1	-0.107306	5.72025	0.162375	0.698889	0.758242
STARD3NL	-0.510553	5.77554	6.29366	0.0401568	0.0872699
CD74	1.73078	7.34102	108.243	1.53873e-05	0.000794022
SYPL1	0.282279	6.51932	3.15718	0.118428	0.191694
RANBP9	-0.250821	7.46165	2.90907	0.131435	0.206223
CD4	-0.456901	3.54987	2.03085	0.196757	0.280158
TSPAN9	0.362818	2.49007	0.702483	0.429378	0.514642
QPCTL	0.925271	5.0931	13.3485	0.0080025	0.0299413
PPP5C	0.0445813	7.42024	0.120607	0.738488	0.792296
UBR7	-0.653335	6.58801	6.79152	0.0348161	0.0787794
MAP4K5	-0.469924	6.71347	2.85699	0.134407	0.209556
HEBP1	0.0491363	6.82474	0.137081	0.722045	0.777819
COX15	-0.719674	3.67466	3.89908	0.0884865	0.153914
XYLT2	1.14041	6.54613	50.667	0.000182044	0.00315401
VDAC3	0.0164294	7.45139	0.0198935	0.89177	0.917594
SLC45A4	-0.810928	5.63145	12.8447	0.00878408	0.0316675
RB1CC1	0.202798	7.97839	0.583887	0.469527	0.553966
AKAP11	-2.36776	5.90286	32.3439	0.000719845	0.00720331
B4GALT7	0.617266	5.39368	6.80819	0.0346539	0.078607
FAM13B	-0.305629	6.45296	0.701886	0.429565	0.514801
CHPF2	0.653198	7.717	7.78378	0.0266457	0.0656354
GABARAPL2	0.276028	5.72363	2.12687	0.187691	0.2701
FAM136A	0.206835	5.83383	1.54132	0.254034	0.342755
NSMAF	-0.584285	6.87769	6.38691	0.0390792	0.0856337
TTC17	-0.214861	6.81228	1.81281	0.219746	0.306349
MRI1	-0.165021	5.44882	0.826334	0.393273	0.48137
BOD1L1	0.547647	8.60921	3.3453	0.109693	0.18071
TARBP1	-0.86937	7.17914	27.9367	0.00110614	0.00929068
RIPOR1	-0.797415	8.35858	35.9919	0.000522823	0.00587833
RTN4R	1.92816	2.67363	21.7238	0.0022533	0.0141343
PSMA4	0.187291	7.52054	2.45056	0.16105	0.240814
RIPOR3	-0.62146	7.05703	10.9226	0.0128508	0.0403047
CTNS	0.972778	5.45232	21.2169	0.00240448	0.0145223
LCP2	0.375072	8.20174	8.97468	0.0198325	0.0536277
MRPS10	-0.180144	6.22752	1.19308	0.310532	0.400021
GRN	0.904749	8.48129	42.7192	0.000309906	0.00429167
THAP3	0.722355	5.32577	8.37292	0.0229502	0.0592502
VAMP3	-0.961973	4.52092	10.5333	0.0139552	0.0424017
RCN1	-0.120733	3.98397	0.286359	0.608978	0.680093
RFC2	0.055351	7.13056	0.180104	0.683902	0.745732
PPP1R3F	0.59382	3.77544	1.91092	0.208961	0.29411
ARHGEF5	2.77256	2.79453	49.643	0.000194117	0.00329895
NFE2L3	0.554998	5.8222	10.7552	0.0133113	0.0410334
SIKE1	-0.431397	4.96006	3.22305	0.115267	0.187678
RELT	0.31182	5.82696	2.79589	0.138011	0.214022
CDC27	-0.697946	7.97101	16.9128	0.00440829	0.0208336
YIPF1	-0.071443	5.05574	0.0856475	0.77819	0.823941
ADCK2	0.873105	6.23535	16.4175	0.00476118	0.0218161
SLC2A3	1.30555	6.20602	13.8428	0.00732079	0.0284258
STYK1	1.0297	1.52157	6.55486	0.0372315	0.0826996
GNA11	-0.448211	4.74304	4.65683	0.0674357	0.126175
HDAC7	-0.447288	8.44071	5.64014	0.0489103	0.100288
MRPS35	0.151302	6.99569	1.41558	0.272556	0.361096
APPBP2	-0.0341277	5.2616	0.0125787	0.913819	0.934529
CA11	1.94555	2.83989	22.1584	0.00213325	0.013737
CD22	3.69899	1.30137	19.785	0.00290833	0.016314
KCNQ1	3.09052	3.17973	37.6933	0.000454625	0.00543012
TRIB2	0.342646	5.44528	1.99628	0.200171	0.28403
GPKOW	0.374727	7.01859	5.89128	0.0452772	0.0951735
AQR	-0.748709	7.63767	14.62	0.00639269	0.0261886
ST6GALNAC1	-1.74085	4.54547	30.2819	0.000874393	0.00805873
PSMC4	0.27144	7.83717	4.69836	0.0664827	0.124963
ACAP1	1.38665	7.67956	48.306	0.000211473	0.00348748
DERL2	0.485169	5.67765	7.48573	0.0288108	0.0692374
ANO8	1.40301	4.59326	38.3587	0.000431073	0.00526457
KDM4B	-0.92602	6.76953	9.74346	0.0166008	0.0478431
ICAM3	2.00849	7.92629	179.536	2.78089e-06	0.000429685
CAMSAP3	4.05511	1.5411	22.7771	0.00197617	0.0132056
CTTNBP2	1.24074	6.32556	46.7468	0.000234312	0.00365896
KIF22	0.280492	8.50157	4.84038	0.0633539	0.120746
CEACAM1	3.52568	3.5961	90.438	2.79642e-05	0.00104037
YTHDC2	-1.04557	6.37746	9.20077	0.0188035	0.0519339
TMEM161A	-0.0148166	6.19152	0.00997629	0.923212	0.941458
BCAR1	0.174117	6.47545	1.18525	0.31201	0.401663
FOXJ2	-1.07107	5.52361	4.26012	0.0775148	0.13964
TNFRSF1A	0.95307	6.83528	23.844	0.00173856	0.0121724
GOLGA5	0.172879	6.88866	1.39402	0.275928	0.364464
CELSR3	-0.481583	3.50292	2.21457	0.179908	0.261949
PPP2R5B	0.486451	5.29316	5.07625	0.0585717	0.114394
BCL3	2.9357	6.07708	169.829	3.36161e-06	0.000446788
PIGB	-0.114681	5.19043	0.240022	0.639029	0.706079
FSTL3	0.923722	1.97191	5.79537	0.0466217	0.0969863
TRIP13	-1.2657	6.3986	57.9408	0.000118981	0.00249813
VASH1	1.81748	3.47582	26.9606	0.00122576	0.00986926
HSD17B10	0.245771	7.26165	2.54933	0.153957	0.232879
ST6GAL1	-0.880145	5.2454	2.67146	0.145763	0.22327
TIMM21	-0.111944	6.7096	0.39377	0.55005	0.627873
REXO1	-0.320363	7.68341	6.04517	0.0432237	0.0919825
MKRN2	-0.892149	5.85472	7.75668	0.0268337	0.0659479
GPATCH1	0.191442	6.27859	1.39668	0.275509	0.364032
NTN1	-0.997415	2.95271	7.53631	0.0284277	0.0685454
ISOC1	-0.651899	6.03349	9.98464	0.0157289	0.0460802
TRO	3.08039	3.50469	58.6889	0.000114205	0.0024314
MNT	-0.623011	4.71352	3.47247	0.10427	0.173974
LAPTM4A	0.32137	7.12685	6.16449	0.0417143	0.089475
PTPN18	-0.0113452	5.70913	0.00429526	0.949561	0.96171
STK10	0.727078	7.57764	24.0706	0.0016929	0.011972
MAP2K5	1.24615	5.73914	47.1636	0.000227908	0.00362888
CDK13	-0.120661	7.38366	0.552272	0.481355	0.564566
TSPAN32	1.05716	6.02294	37.4258	0.000464555	0.00551575
TRAM2	-2.32727	3.81654	8.78946	0.0207303	0.0552374
NDUFB4	0.271454	6.70624	2.88935	0.13255	0.207397
HEATR6	-0.652774	6.10192	13.4933	0.00779462	0.0295561
ERLEC1	-0.23078	6.56407	1.77892	0.223654	0.310229
TMEM131	-0.560254	7.91065	11.8167	0.0107103	0.0358458
ACTR6	-0.180471	5.9393	1.00524	0.349126	0.43818
UHRF1BP1	-2.58509	6.25463	29.5999	0.000934767	0.00839169
OSTM1	-1.07942	5.45829	13.3093	0.00806011	0.0300431
HSPB11	0.393536	6.13242	3.72447	0.0945344	0.161773
STRADB	-0.698703	6.93473	8.79574	0.0206991	0.0551913
DLG3	1.49621	1.6818	8.07624	0.0247219	0.0622213
PLOD1	-0.440846	6.62333	6.43688	0.0385173	0.084731
OXCT1	-0.789125	6.59241	8.59487	0.0217311	0.0569709
ZNF416	-0.37951	4.45103	2.56343	0.15298	0.231696
FAM234B	-2.03897	3.95342	16.1136	0.00499574	0.0224326
PILRA	3.64476	4.42195	87.8941	3.07276e-05	0.00109536
RRN3	-0.142743	7.50123	0.577367	0.471924	0.555524
AQP2	4.26037	4.34147	133.187	7.66729e-06	0.00058946
DIMT1	-0.328307	6.64443	4.44911	0.0724825	0.132533
EIF2AK1	0.0946685	8.62131	0.831718	0.391817	0.480331
EPDR1	-0.931668	5.84386	7.66127	0.0275092	0.0670959
HBQ1	0.567806	5.98065	7.2536	0.0306576	0.0722917
RBM22	0.442014	6.85673	11.6054	0.0111718	0.0367728
ZW10	-0.438657	6.66548	3.34656	0.109638	0.180694
PPP1R15A	0.275513	8.70085	3.99699	0.0853183	0.150075
TRIP6	-0.639246	7.00356	25.7825	0.00139323	0.0106677
LAMP2	-0.725669	6.71082	14.4999	0.00652577	0.0265489
SLC22A4	-1.10104	5.35755	27.8301	0.00111845	0.00931959
EPS8L1	1.63865	4.32072	24.579	0.00159591	0.011563
PDRG1	0.124606	5.58934	0.400402	0.546799	0.625423
PPP1R13B	1.03549	2.95792	8.03384	0.0249894	0.0626796
RALGAPA2	-0.826476	5.29179	4.18781	0.0795619	0.14257
ESF1	0.223482	7.61636	1.04991	0.339309	0.428806
OAS1	1.20754	2.08774	3.46434	0.104606	0.174338
SIRT4	0.284825	2.13779	0.297109	0.602467	0.674662
TRMT6	-0.132371	6.63825	0.591783	0.466653	0.551179
HAUS5	-0.198218	6.23851	1.07161	0.334694	0.424148
UQCRC1	0.316514	8.30219	6.37959	0.0391625	0.0857528
GMIP	1.89114	6.73051	161.395	3.99836e-06	0.000460705
MLF2	0.447046	7.18048	8.09841	0.0245835	0.0620364
TFAP4	0.399638	5.921	6.38347	0.0391184	0.0856721
PDCD7	0.249016	6.88424	1.73484	0.228884	0.315677
SPG21	-0.0847101	6.79471	0.39471	0.549587	0.627585
GNPTG	0.346159	6.42535	3.21198	0.11579	0.188298
GOLGA3	-1.24239	7.88125	38.3395	0.000431731	0.00526596
EFNB1	0.639273	4.18804	4.68701	0.0667414	0.12528
GLG1	-1.08311	6.98272	14.273	0.00678712	0.0272289
NAT14	1.0398	5.03451	19.5137	0.00301866	0.0166676
AASDH	-0.117458	6.01064	0.534004	0.488437	0.571346
DLD	-0.431271	7.63313	5.00386	0.0599874	0.116193
CMTM6	-0.0824465	4.86941	0.0272044	0.873611	0.903846
SPAG7	0.884214	6.67337	16.9862	0.00435889	0.0206712
PSME1	0.272826	7.51258	4.65974	0.0673684	0.126126
HAUS4	0.105941	7.21407	0.633627	0.451928	0.537154
CEBPE	4.59476	3.80657	60.1788	0.000105403	0.00233818
OSGEP	0.579757	6.72412	11.0985	0.0123888	0.0393551
G2E3	-1.61665	5.87391	31.2429	0.00079755	0.00766423
TGM1	-0.0530091	1.91005	0.0196608	0.892401	0.918117
UNC13D	0.396354	8.76507	9.75787	0.0165469	0.0477212
XYLB	-1.81901	3.43205	16.3546	0.00480856	0.0219071
CDC6	-0.682667	7.27409	14.6618	0.00634724	0.0261177
AAAS	0.240813	7.57728	3.02247	0.125264	0.199708
CBX5	-0.761794	5.71628	9.68782	0.0168107	0.0481791
KLHL20	-0.846741	5.68533	13.0308	0.00848441	0.0310493
DHPS	0.562504	3.16662	4.04668	0.0837678	0.148006
PSMD5	-1.13518	5.81631	11.9016	0.0105317	0.0354483
NANS	0.493966	7.21014	10.6282	0.0136748	0.0418263
SEMA4G	0.366245	2.86978	1.33548	0.285396	0.374194
TPSD1	1.57553	4.133	31.2008	0.000800731	0.00768857
TMEM14A	-0.0746643	4.11023	0.0973792	0.764001	0.812659
BAG6	0.139952	8.9469	1.74332	0.227864	0.314635
PRRT1	-1.05374	1.95542	6.37665	0.0391959	0.0857944
ZNF184	-0.205916	5.68868	1.01826	0.346219	0.435545
VCL	0.491692	7.5099	0.980091	0.354847	0.443952
SIRT1	-0.595249	5.54264	3.03948	0.124372	0.198767
TGFBR3	1.82062	2.79934	6.52209	0.037583	0.0832932
TMED1	0.328378	5.91545	3.19922	0.116397	0.189104
MZF1	0.746599	5.60478	10.8867	0.0129478	0.0404699
OCEL1	1.13418	4.32138	13.0038	0.00852707	0.0311225
PSMD8	0.206388	7.80331	3.00096	0.126404	0.201041
BCL7C	0.26036	6.90549	2.51107	0.156654	0.235785
ATP5F1D	0.298649	7.00695	4.44668	0.0725443	0.132597
SMIM24	2.76572	4.36381	31.0369	0.000813266	0.00777747
NDUFB7	0.314146	6.66316	3.71083	0.0950298	0.162229
TECR	0.187538	7.30916	1.41339	0.272895	0.361465
TIMM13	0.322272	6.01158	4.01543	0.0847386	0.149343
CDC34	0.378544	6.79529	3.61703	0.098531	0.166933
GADD45B	4.15554	4.19225	124.416	9.64632e-06	0.000659733
MAPK12	1.15343	5.16156	22.2305	0.00211414	0.0136517
SNAP29	0.163939	6.41878	0.858359	0.38474	0.47317
THAP7	0.224829	6.65326	2.09248	0.19087	0.273581
MIF	0.280254	6.70224	3.39916	0.107351	0.177939
OSM	0.707635	6.76207	23.6681	0.00177511	0.0123286
TBC1D10A	0.800165	5.78733	18.7098	0.00337887	0.0177592
SF3A1	-0.40491	8.36134	4.57523	0.0693614	0.128532
USP18	-0.581582	3.30101	5.26771	0.055032	0.109144
SNRPD3	0.217586	6.50591	2.01545	0.198268	0.281802
MAPK1	-0.694619	6.76276	8.16873	0.0241511	0.0612841
TCN2	-0.614692	3.15901	3.60201	0.0991074	0.16767
SLC25A1	-0.019581	6.9925	0.0185051	0.895588	0.920485
PDXP	-0.636673	5.00784	3.48953	0.10357	0.17322
ASPHD2	3.2824	1.5804	24.66	0.00158113	0.0114776
LGALS1	1.10342	7.01718	42.5447	0.000313844	0.00432601
PIK3IP1	1.97472	3.01365	13.5546	0.00770876	0.0293511
SRRD	-0.986492	5.687	20.2556	0.00272893	0.015719
ANKRD54	-0.317691	5.52966	2.49484	0.157816	0.237144
MICALL1	-0.627037	6.41628	19.4292	0.00305412	0.0167342
CENPM	0.309918	6.28454	3.39284	0.107623	0.17814
KDELR3	-0.346917	2.53068	0.841522	0.389189	0.477553
DMC1	-0.683201	3.11503	5.65679	0.048658	0.0999992
HSCB	0.918827	4.70917	13.9608	0.00716915	0.0280989
TOMM22	0.0748071	6.52652	0.263787	0.62319	0.692252
RTCB	-0.113192	7.75408	0.869217	0.381914	0.470475
JOSD1	-0.642785	5.57118	6.11471	0.0423356	0.0904805
GTPBP1	-0.381466	7.24559	2.44735	0.161288	0.241109
DNAL4	-0.0278678	3.42425	0.0110312	0.919271	0.938648
RHBDD3	0.205249	6.24943	1.20929	0.307508	0.396815
HMGXB4	-0.345009	6.68354	2.40703	0.164318	0.244359
BIK	0.400216	2.23654	1.11236	0.326279	0.415882
HMOX1	1.6574	5.79745	15.1065	0.00588794	0.0248677
NIPSNAP1	-0.616323	6.16402	14.5778	0.006439	0.0263022
MCM5	0.0311488	8.91041	0.0910207	0.771566	0.818462
ARSA	1.41482	6.21113	40.6252	0.00036173	0.00473843
TTLL12	-0.775161	7.88923	9.87621	0.0161134	0.0468825
CBX7	-0.682114	2.99108	1.93327	0.206608	0.291318
CABP7	3.05131	1.23534	16.2899	0.0048579	0.0220136
RPL3	0.112742	8.75077	0.850499	0.386806	0.475219
TAB1	-0.639464	5.97895	6.4166	0.0387441	0.085097
MYH9	0.320356	10.23	6.04025	0.0432874	0.0920672
TXN2	0.0707352	6.61425	0.222795	0.651143	0.716662
EIF3D	0.195478	8.71075	2.65812	0.146628	0.224164
PVALB	-1.00484	2.25215	2.56698	0.152735	0.231531
FAM118A	-0.969514	6.02788	16.3223	0.0048331	0.0219599
ST13	0.0963653	8.10404	0.780886	0.405921	0.493189
IL2RB	-0.844586	4.03813	3.29709	0.111847	0.183418
RBX1	0.258878	6.30973	2.59364	0.150914	0.229503
L3MBTL2	-0.365147	7.14028	8.07575	0.024725	0.0622213
CHADL	1.8829	2.21147	9.45795	0.0177154	0.0498568
PHF5A	-0.151507	5.53666	0.715229	0.425413	0.510857
ACO2	-0.622049	7.78801	13.1089	0.00836254	0.0307646
PMM1	-0.328353	5.43539	2.64151	0.147716	0.225479
CERK	0.939787	5.35989	9.4239	0.0178547	0.0500896
BRD1	-0.211875	7.47243	2.37293	0.166941	0.247224
ZBED4	-1.73835	6.51852	21.7017	0.00225961	0.014144
HDAC10	0.428239	6.35557	5.31694	0.0541675	0.107844
RIPK3	2.00281	4.43649	59.415	0.000109802	0.00237365
PAPOLA	-0.48961	8.23006	7.11381	0.0318441	0.0741152
HSP90AA1	0.196071	9.32342	2.37948	0.166433	0.24678
NID2	-0.864446	2.9477	3.28337	0.11247	0.184161
SNAPC1	-0.580167	5.11585	9.57408	0.0172507	0.0490139
SUPT16H	-0.352337	8.81886	2.77417	0.139323	0.215623
FKBP3	0.190135	6.92711	1.55565	0.25204	0.340568
CTSG	3.90669	5.70618	88.0413	3.05583e-05	0.00109536
POLE2	-0.453593	6.94916	7.60584	0.0279119	0.0676728
SOS2	-0.155888	7.10207	0.429288	0.533074	0.612839
PYGL	1.49775	8.40766	112.472	1.35359e-05	0.000789777
GNPNAT1	-1.36886	4.54338	11.9329	0.0104669	0.0352812
CNIH1	-0.710555	5.51843	7.20406	0.0310713	0.0729918
CGRRF1	1.14193	4.97024	30.719	0.00083831	0.00789608
ATP6V1D	0.0900231	6.23478	0.323622	0.587051	0.66092
PLEK2	-0.664528	5.68149	12.7887	0.00887689	0.0318281
PIGH	-0.721443	4.81837	7.21916	0.0309444	0.0727752
PSMA3	0.151365	7.42301	1.36417	0.280696	0.36946
GSTZ1	0.0836805	5.3911	0.148869	0.710969	0.768678
TMED8	-2.58783	3.85379	38.6541	0.000421122	0.00520613
AHSA1	-0.256612	7.55312	5.24377	0.0554591	0.109836
SPTLC2	-1.53483	6.89733	63.2207	8.99712e-05	0.00211834
RIN3	0.244295	8.22824	4.15314	0.0805689	0.14381
ALKBH1	-0.386455	5.29935	4.50426	0.0710955	0.130694
DHRS7	0.726929	6.77844	27.57	0.00114924	0.00945853
EIF5	0.142206	7.88083	1.51563	0.257668	0.346569
VRK1	-0.140264	7.31867	1.26198	0.297977	0.386618
APEX1	0.0423764	7.83299	0.136247	0.722849	0.778262
PABPN1	0.347186	6.24154	3.72611	0.0944754	0.161724
CINP	-0.172165	6.11835	1.20394	0.308502	0.397873
PCK2	-0.465672	7.06014	10.9813	0.012694	0.0399079
NFKBIA	1.66672	6.63232	81.3566	3.96283e-05	0.00125751
PSME2	0.46572	7.26774	7.83826	0.026273	0.0649871
BRMS1L	-0.766485	3.51019	6.57496	0.0370181	0.0824107
PNN	0.088584	8.39218	0.187839	0.67764	0.740128
PTPRA	-0.209897	8.17382	2.75885	0.140258	0.216715
NSFL1C	0.336389	7.43026	5.06352	0.0588175	0.114735
PYGB	0.126288	6.48477	0.350471	0.572288	0.648207
PROCR	7.18552	2.55328	40.279	0.000685701	0.00696142
MYBL2	-0.298694	8.72607	6.15195	0.0418697	0.089711
PABPC1L	0.171909	4.7929	0.392131	0.550859	0.628676
SALL4	-0.153038	2.89994	0.104084	0.756316	0.806315
CSTF1	-0.0263237	6.75133	0.0297317	0.867934	0.899148
CTSZ	0.392178	7.1036	9.02194	0.0196115	0.0533371
TUBB1	0.667816	6.00481	2.08206	0.191849	0.274618
SLCO4A1	-0.20553	5.73413	1.3237	0.287359	0.376007
UBOX5	-0.0615727	5.12378	0.0853024	0.778623	0.824326
EEF1A2	2.99445	3.50246	77.1622	4.71326e-05	0.00140545
TRIB3	0.386836	4.23955	2.19677	0.181451	0.263485
CSNK2A1	-0.20149	5.34326	1.14571	0.31963	0.409253
FERMT1	-1.68108	3.33656	17.797	0.00385781	0.0193428
TLDC2	2.72655	2.32064	29.244	0.000968398	0.00857043
SNTA1	1.43883	3.6275	23.6384	0.00178137	0.0123345
CHMP4B	0.345155	7.23606	4.54503	0.0700924	0.129482
AHCY	-0.36397	7.82524	8.37565	0.0229347	0.059236
PIGU	-0.259163	5.9657	2.54005	0.154605	0.233502
ACOT8	0.283266	6.20492	3.05384	0.123626	0.197868
APMAP	0.184837	7.0247	2.11733	0.188565	0.27103
TXNL1	0.166531	7.41244	1.89128	0.211059	0.296432
MYL12A	0.34984	6.6041	5.28408	0.0547425	0.108704
RNF125	0.587557	3.72018	3.00176	0.126361	0.200999
IDH3G	0.668578	7.48545	14.8525	0.00614486	0.0255795
SLC25A43	1.62561	3.21019	11.7203	0.0109178	0.0362339
PSMD10	0.228639	5.86392	1.40931	0.27353	0.362022
PGRMC1	-0.0909493	5.67058	0.277325	0.614576	0.684842
ABCD1	0.877714	4.55582	13.3738	0.00796574	0.0298569
KCND1	0.580361	2.19703	1.64275	0.240386	0.328449
SLC25A14	0.628102	4.22045	5.20337	0.0561895	0.110976
PCSK1N	3.44582	2.60201	34.6956	0.000583816	0.00634133
RP2	-1.44904	4.51829	8.0964	0.024596	0.0620548
USP11	0.346429	7.80689	6.40325	0.0388943	0.0853547
TIMP1	0.299182	7.52342	3.98142	0.0858121	0.150587
GLA	0.828464	7.04714	21.9137	0.00219979	0.0139583
ACP5	1.70421	4.98697	31.4821	0.000779789	0.00758353
NTHL1	0.880888	5.52183	13.04	0.00846983	0.0310055
ZNF263	-0.138447	6.70379	1.11996	0.324746	0.414384
MMP2	2.74962	7.42859	132.864	7.73033e-06	0.00058946
ORC6	-0.470872	6.18288	6.38569	0.0390931	0.0856484
C16orf70	-1.01206	5.1099	8.16292	0.0241865	0.0613345
CORO1A	2.53041	8.09739	327.528	3.50745e-07	0.000342489
NUTF2	0.143239	6.40765	0.900101	0.374055	0.463536
ARL2BP	0.0316089	5.2836	0.017555	0.898286	0.922698
DHODH	-0.415699	5.68099	4.64536	0.0677022	0.126534
POLR2C	-0.469212	6.6733	7.76612	0.026768	0.065841
MMP15	-0.612033	3.66627	5.57344	0.0499387	0.101834
USB1	0.152706	6.31227	1.04441	0.340494	0.429709
CCDC113	-1.5598	3.06494	22.6084	0.00201749	0.0133316
NME3	0.937694	4.90011	10.1023	0.015325	0.0452881
PSMD7	0.221207	7.76744	3.18336	0.117158	0.189976
PLA2G15	0.643972	4.9703	6.9325	0.0334736	0.076816
FA2H	-1.3879	1.26665	9.32561	0.0182648	0.0509081
CMC2	0.266089	4.80683	1.0848	0.331934	0.421744
ARHGDIG	1.09858	2.34311	6.08434	0.0427205	0.0910788
HSDL1	-1.70394	3.69742	12.3595	0.00963206	0.0334249
USP10	-0.5057	7.86809	7.70585	0.0271909	0.0665913
ZNF500	-0.475785	4.36173	4.44557	0.0725727	0.132611
NME4	0.142362	6.9786	1.0856	0.331768	0.421611
DECR2	-0.819749	4.94355	12.538	0.00930835	0.0327082
STUB1	0.302718	6.92085	3.51935	0.102361	0.171658
CRYM	3.33913	3.02667	22.9907	0.00192542	0.0129573
CAPN15	-0.925396	7.38596	12.6312	0.00914483	0.0324056
USP31	-1.13587	5.16928	30.7999	0.000831845	0.00788077
MAZ	0.158064	8.58353	2.07276	0.192727	0.275676
CDIPT	0.843808	5.89924	21.3122	0.00237507	0.014462
KNOP1	0.215473	6.62332	0.456504	0.520747	0.601308
MGA	-2.10027	7.04857	84.2967	3.52642e-05	0.00117141
CSK	0.496117	7.9472	15.1769	0.00581923	0.0246829
MTFMT	-0.806274	5.00832	12.6695	0.00907878	0.0322886
CTSH	-1.46426	5.16607	25.5694	0.0014266	0.0107772
EHD4	-0.332313	5.09475	0.458259	0.519971	0.600821
GABPB1	-0.381059	6.08959	3.02745	0.125002	0.1994
DNAJC17	0.57434	5.90335	5.57282	0.0499484	0.101836
RHOV	0.287254	1.5564	0.435616	0.530157	0.609917
VPS18	0.398428	6.84238	7.89258	0.0259081	0.0643798
OIP5	0.0864096	4.9006	0.198937	0.668922	0.732562
BLOC1S6	-1.35905	4.5165	11.6156	0.0111489	0.0367716
EXTL3	-1.23697	5.3764	12.3178	0.0097097	0.0335406
AGO2	-1.32784	6.63319	59.9513	0.00010669	0.0023448
PAG1	0.629069	2.82097	1.43294	0.269884	0.358717
BRF2	-0.652117	5.18599	4.63081	0.0680421	0.126849
ZFAND1	-0.702618	5.51846	12.4872	0.00939907	0.0329245
RIPK2	0.396593	6.50931	6.42303	0.038672	0.08498
CPQ	-0.183887	5.33352	1.02188	0.345419	0.434906
DECR1	-0.00965119	7.57682	0.00645816	0.938177	0.953114
GDAP1	-0.28346	3.27701	0.479534	0.510735	0.592165
EIF3E	0.0701526	8.40471	0.398049	0.547948	0.626196
EMC2	0.122087	5.86009	0.445709	0.525569	0.60599
CHRAC1	-0.514862	4.93566	4.74289	0.0654802	0.123607
UBR5	-0.714796	8.2933	8.66349	0.0213712	0.0564382
PYCR3	-0.747143	5.09678	11.7669	0.0108168	0.0360197
MTMR9	-1.18277	4.09824	13.9981	0.00712204	0.0280402
DCTN6	-0.13411	5.86147	0.622574	0.455738	0.540556
GSR	-0.227744	8.0278	4.00045	0.0852092	0.149928
TNFRSF10A	-1.06131	4.23664	14.4968	0.00652926	0.0265489
PPP2CB	-0.19087	6.69076	1.51687	0.25749	0.346551
KCTD9	-1.18079	5.09416	7.67492	0.0274113	0.0669376
EXOSC5	0.0135946	6.04297	0.0070099	0.935597	0.951471
PAF1	0.614331	7.42917	19.0877	0.00320304	0.017256
STXBP2	0.723198	7.96769	32.1086	0.000735604	0.00729946
ZNF432	-0.624039	3.8694	5.6367	0.0489626	0.100378
ECH1	0.334752	7.85999	6.52556	0.0375456	0.0832258
HNRNPL	0.14832	8.88001	1.73651	0.228683	0.315436
SARS2	-0.101704	3.77465	0.12127	0.737802	0.791775
CLASRP	0.206738	7.28511	2.71297	0.143112	0.220207
LIN7B	0.386484	3.62309	1.13685	0.321377	0.410736
PPP1R37	0.0330393	6.51612	0.0285034	0.87066	0.901422
PEX11G	-0.19615	2.9495	0.300016	0.600733	0.673166
RNASEH2A	0.233695	7.18505	2.58535	0.151477	0.230183
SF3A2	0.288969	8.19472	3.94408	0.0870114	0.151993
AMH	1.26653	2.03906	3.91268	0.0880373	0.15343
RETN	6.64331	1.0463	41.7234	0.000623693	0.0065737
TBC1D17	0.62403	6.36803	8.95594	0.019921	0.0537814
SGTA	-0.161777	7.08415	1.67799	0.235889	0.323347
SNAPC2	-0.11706	6.52892	0.713742	0.425872	0.511356
FIZ1	0.378407	5.48896	4.32773	0.075663	0.137094
C19orf44	-0.67088	4.14748	7.80717	0.0264849	0.0653206
FBL	0.221232	8.01848	2.87663	0.133276	0.208203
CLC	0.735076	7.17175	19.7291	0.00293066	0.0163925
TBCB	1.0053	6.65308	24.4906	0.00161226	0.0116256
POLR2I	0.371747	6.2374	4.97741	0.0605159	0.116874
TGFB1	0.670521	8.30182	22.6243	0.00201355	0.013313
DMAC2	0.0354468	6.06951	0.0480843	0.832628	0.869862
CEACAM4	3.22166	2.26909	13.3989	0.00792941	0.0298235
PLIN3	0.242453	7.61033	3.33263	0.110253	0.181457
CD79A	2.53788	2.0584	15.9109	0.00516055	0.0228876
NKG7	4.48996	5.37698	94.3519	2.43047e-05	0.000976613
ICAM5	0.180125	5.51585	0.921302	0.368807	0.458181
CDC37	0.194822	8.07856	2.14994	0.185599	0.268065
RABAC1	1.91794	4.66896	53.2197	0.000155882	0.00288423
CNFN	2.538	1.47662	25.0269	0.00151631	0.0111566
RAB3D	1.82309	4.30178	19.2908	0.00311339	0.0169338
DBP	1.63125	3.98786	19.1972	0.0031543	0.0170781
EPOR	-0.22161	7.71762	3.51439	0.102561	0.17192
RASIP1	-0.0659773	2.96384	0.0361756	0.8545	0.887866
DNASE2	-0.0171246	6.39157	0.00691054	0.936054	0.951772
LENG1	1.25546	5.71322	22.5388	0.00203485	0.0134015
RPL18A	0.311452	7.78716	4.22365	0.0785385	0.141034
ARRDC2	-0.0249142	6.21441	0.0205613	0.889983	0.91639
RAB3A	0.967123	1.55512	2.87263	0.133505	0.208483
TMEM147	0.500985	6.69342	7.17379	0.0313278	0.0732607
GAPDHS	-0.814544	2.61109	5.07318	0.0586308	0.114446
USF2	0.0636489	7.35915	0.300164	0.600645	0.67313
ERF	0.165552	6.82848	1.06893	0.335259	0.424728
GSK3A	-0.0705581	7.61833	0.405672	0.544243	0.623162
ZNF574	0.352517	7.18152	6.45742	0.0382893	0.0844015
SIPA1L3	0.177681	4.90565	0.189006	0.676709	0.739383
CADM4	1.76301	1.60105	8.73107	0.0210243	0.0557952
HGF	2.22366	2.29424	6.48226	0.038016	0.0839863
UBE2D4	-0.615908	3.31446	5.13383	0.0574765	0.112842
GTPBP10	-0.0274478	5.53108	0.0221869	0.885752	0.913381
BET1	-0.223223	4.34233	1.14641	0.319493	0.409122
NAMPT	-0.419469	6.94203	5.35535	0.0535051	0.106902
TWISTNB	0.252438	6.59343	0.645222	0.44799	0.533061
ITGB8	0.881388	2.03783	2.14621	0.185936	0.268388
HBP1	0.196437	6.24476	0.856528	0.38522	0.473711
SP4	-2.04332	4.6199	12.6749	0.00906947	0.0322787
MPP6	-1.00684	4.75606	17.3798	0.0041058	0.019954
OGDH	-0.683109	7.34261	3.58008	0.0999571	0.168725
CAV2	1.24539	1.98325	15.483	0.00553212	0.0239143
LFNG	3.02766	5.95223	176.687	2.93701e-06	0.000438684
HOXA5	3.4846	3.82174	58.9976	0.000112306	0.00241896
HOXA6	4.08691	2.4686	34.4137	0.00059827	0.00641977
ABHD11	0.192386	5.24879	0.723808	0.422778	0.508671
FKBP14	-0.657426	2.7053	2.4694	0.159663	0.239374
STX1A	2.52352	3.58383	45.9927	0.000246496	0.00375608
NOD1	0.0807255	5.86535	0.237178	0.64099	0.707522
SNX8	-0.378728	7.20322	9.37696	0.0180491	0.0504846
WASL	-1.01036	3.8693	9.83516	0.0162621	0.0472193
AIMP2	0.427458	6.53525	6.2304	0.04091	0.0882649
PCOLCE	0.543836	2.60937	1.48809	0.261646	0.350634
RBM28	-0.286672	6.94254	2.8518	0.134708	0.209916
SERPINE1	0.724636	4.00041	4.23772	0.0781413	0.140406
PLOD3	-0.504857	7.09238	11.4012	0.0116426	0.0377424
RPA3	0.0242229	6.1508	0.0257722	0.87695	0.906747
FIS1	0.0874308	6.68176	0.320751	0.588679	0.662159
GLCCI1	-1.0884	4.78683	11.8367	0.0106679	0.0357341
CEP41	-0.306468	4.89421	1.68715	0.234741	0.322092
ZNF862	-0.108806	4.76394	0.109545	0.750258	0.801373
YAE1	0.624697	4.5791	5.24585	0.0554218	0.109789
GIMAP2	0.571204	4.82472	6.94919	0.0333191	0.0765895
MRPL32	0.412826	6.2595	6.50861	0.0377288	0.0835072
AEBP1	3.57898	6.11135	98.4383	2.11142e-05	0.000911214
BCL7B	-0.0767832	6.07621	0.191362	0.67484	0.737716
YKT6	-0.196218	5.97033	1.46426	0.26516	0.354064
CLIP2	0.358195	7.28008	2.05334	0.19458	0.277804
ZNF688	1.75257	5.1803	29.1889	0.000973749	0.00857064
CHMP5	0.0589858	6.45014	0.163508	0.697902	0.757449
FKTN	-1.34224	3.16945	19.5235	0.0030146	0.0166676
SEC61B	0.307453	5.8614	2.95149	0.12908	0.203834
C5	0.271148	3.21089	0.715323	0.425384	0.510857
PLGRKT	0.199715	5.17331	1.062	0.336726	0.426131
EDF1	0.271457	6.869	3.2569	0.113686	0.185665
SETX	-1.32416	7.80027	21.2751	0.00238649	0.0144726
ATE1	-1.2219	5.15094	35.2036	0.000558876	0.00613492
CDH23	0.656951	1.87503	1.7833	0.223143	0.309634
ACTA2	0.0928015	5.62154	0.167375	0.694568	0.754796
FBXL15	0.976825	6.08424	29.5689	0.000937635	0.00839635
PITRM1	-0.564252	8.08708	11.0327	0.0125591	0.0396519
STN1	0.920093	6.07805	20.0541	0.00280395	0.0159833
DNAJC12	1.1671	3.72933	12.3213	0.00970326	0.0335406
PPIF	-0.00172569	6.959	0.000148145	0.990625	0.993555
TBC1D12	-1.00516	3.08066	10.7964	0.013196	0.0408477
MPO	2.92462	8.48549	573.51	4.98381e-08	0.000342489
DHX33	-1.97728	5.82431	33.731	0.000635234	0.00664912
UTP18	0.101128	7.56029	0.794608	0.402033	0.489769
SLC25A39	0.130505	8.12007	1.29892	0.291554	0.380219
EPX	2.78293	7.94427	344.947	2.93031e-07	0.000342489
NUFIP2	-1.78503	6.7781	27.575	0.00114863	0.00945853
RPL19	0.25553	7.89278	2.98107	0.127471	0.202006
SUPT4H1	0.123079	4.2938	0.298031	0.601916	0.674173
TAX1BP3	0.15829	1.99235	0.179375	0.719893	0.776276
P2RX1	0.932513	6.10482	15.6259	0.00540436	0.0235459
RPS6KB1	-1.08406	6.07576	17.7021	0.00391251	0.0194816
PIGL	0.0292405	4.0432	0.0133729	0.911154	0.932236
GALK1	1.34705	6.12753	56.1782	0.000131291	0.00266352
PFN1	0.45899	7.23246	6.71086	0.0356159	0.0801623
SLC25A11	0.297924	7.18131	4.63604	0.0679195	0.126728
RASD1	1.37803	3.80973	18.0123	0.00373736	0.018947
C1QBP	0.108306	7.71099	0.881075	0.378865	0.467934
CPD	-1.60426	5.81202	9.64009	0.0169936	0.0485157
CCDC47	-0.624132	7.30106	11.6747	0.0110176	0.0364732
MED31	-0.656413	3.91365	5.9951	0.0438783	0.0929907
DRG2	-0.204943	6.64514	2.11841	0.188467	0.270986
AKAP10	-1.11283	5.95965	19.5872	0.00298824	0.0165799
SYNGR2	0.293259	7.14426	5.1761	0.0566897	0.111666
DDX5	0.092624	8.89387	0.721819	0.423387	0.509197
CCL2	2.48173	5.64406	94.9756	2.37796e-05	0.000966493
CCL1	6.1514	2.63374	28.5392	0.00169573	0.011972
KAT2A	-0.0303043	6.77955	0.0395095	0.848039	0.882466
NAGLU	0.126565	6.86203	0.465376	0.516846	0.597732
MRPL27	0.317704	6.40694	3.31235	0.111159	0.182694
LRRC59	-0.10118	7.60335	0.742727	0.417064	0.503071
DUSP3	-0.440091	3.64682	2.00013	0.199787	0.283554
HLF	1.15406	1.26848	1.70918	0.23201	0.318949
RANGRF	1.13545	5.96427	25.9293	0.00137082	0.0105642
TNFAIP1	-0.734058	4.46572	5.57429	0.0499254	0.101824
TMEM97	-0.928337	5.0511	12.6243	0.00915677	0.0324105
CD38	1.30721	5.27771	40.1483	0.000375057	0.00484877
LAP3	-0.167405	7.59485	1.85883	0.214592	0.300434
JADE1	-0.971905	7.19426	34.0378	0.000618271	0.00655847
PF4V1	2.8959	3.09064	38.1162	0.000439473	0.00531668
NFKB1	-0.514748	7.37259	7.91181	0.0257805	0.0641432
KLHL2	0.167766	5.36726	0.379669	0.557095	0.634328
GAR1	0.0964574	6.91241	0.419803	0.537505	0.617054
FRG1	0.526236	7.30667	8.90276	0.020175	0.0541772
CD82	0.304189	7.6928	5.65216	0.0487279	0.100087
CTSC	0.429085	7.70286	12.7659	0.00891501	0.0318973
ZPR1	-0.286115	7.40618	6.26095	0.040544	0.0877258
JHY	0.843097	3.24971	8.73208	0.0210191	0.055794
UNC93B1	0.346558	6.48758	5.34974	0.0536011	0.107058
PUS3	0.111885	5.75028	0.238021	0.640407	0.707207
CCND1	-0.800255	3.12304	4.29573	0.076532	0.138331
CCDC86	-0.0531629	6.93501	0.178421	0.685286	0.747035
PRPF19	0.0776378	8.25499	0.50654	0.499449	0.581396
TMEM109	-0.31665	6.4689	2.89721	0.132104	0.207027
ANAPC15	0.185788	4.80674	0.878533	0.379516	0.468542
PANX1	-0.884971	4.64099	10.4313	0.0142645	0.0429674
IL10RA	3.2041	6.02549	66.0046	7.83028e-05	0.00196885
PDHX	-0.293982	6.27912	2.99266	0.126847	0.201459
SLC15A3	3.90517	2.24655	22.1853	0.00212609	0.0137058
DGAT2	0.507349	2.95366	3.54994	0.101141	0.170189
C11orf58	0.128887	6.93848	1.05825	0.337524	0.426869
YBX3	-0.00710739	8.03378	0.0035823	0.95393	0.964805
PXN	0.524605	6.04375	7.22005	0.030937	0.0727752
POLR3B	-0.379198	5.80193	2.82686	0.136168	0.211745
PPFIBP1	1.42403	4.82252	34.805	0.000578324	0.00629106
CD69	0.992812	5.23761	20.7228	0.00256466	0.0150908
PRDM4	-1.03039	6.34855	23.533	0.00180384	0.0124176
CLEC2B	3.52052	4.48401	54.1983	0.000147139	0.002812
KCTD10	-0.389911	4.86446	0.820545	0.394848	0.482601
MLEC	-0.414917	6.38904	7.62015	0.0278072	0.0675855
MVK	-0.753431	4.67543	8.39445	0.0228281	0.0590421
CSRNP2	-0.0545118	4.826	0.0418149	0.843736	0.878867
CYP27B1	-0.508199	1.72859	1.28948	0.293176	0.381689
PPM1H	0.251007	2.82664	0.510289	0.497919	0.579798
LTA4H	-0.159617	7.32289	1.58233	0.248385	0.336587
ELK3	-0.928382	4.83948	5.19123	0.0564115	0.111305
ITFG2	-0.338984	5.62674	4.08788	0.0825102	0.146351
PARP11	-0.827735	3.79185	10.4481	0.014213	0.0428557
ARPC3	0.282132	7.16072	4.17961	0.0797986	0.142929
GPN3	-0.0310198	6.27568	0.0454731	0.837157	0.873439
RAD51AP1	0.17624	6.48252	0.931948	0.366216	0.455486
CREBL2	-0.78361	3.75391	6.04512	0.0432243	0.0919825
CDKN1B	0.11043	5.97272	0.355277	0.569728	0.645739
LTBR	0.691673	6.08676	13.0549	0.00844657	0.0309395
OGFOD2	0.303202	5.86299	2.58298	0.151639	0.230281
OAS3	-0.509017	3.44979	0.972201	0.356672	0.445812
ART4	-0.198468	2.60776	0.0912901	0.77124	0.818189
ARHGDIB	0.620936	7.28516	20.8853	0.00251049	0.0148898
VDR	0.0945226	4.52362	0.0763499	0.790211	0.833842
NUP107	-0.179454	7.88374	1.50325	0.259444	0.348078
CNOT2	0.307258	7.2404	5.7205	0.0477077	0.0986747
KRR1	-0.465106	6.26706	10.4283	0.0142737	0.0429732
MRPL51	0.354304	6.52719	5.28803	0.0546729	0.108684
ACRBP	0.645372	3.30002	5.38187	0.0530541	0.106413
GNB3	0.107879	2.88102	0.102133	0.758523	0.808093
CHPT1	0.297772	7.72083	6.92918	0.0335044	0.0768517
C12orf57	1.03796	6.05625	29.2059	0.000972093	0.00857064
GOLT1B	-0.467498	4.20434	3.00756	0.126053	0.200643
CMAS	0.249526	7.75444	5.31842	0.0541418	0.107829
HCFC2	-0.272473	4.80405	0.982679	0.354252	0.4433
RAB35	-0.590227	5.87955	7.19609	0.0311386	0.073085
COX6A1	0.290797	6.41544	3.22944	0.114966	0.187266
SRSF9	0.28641	7.12424	3.7897	0.092213	0.15879
ASF1A	-0.169607	6.23343	1.28468	0.294005	0.382426
HINT3	-1.0401	4.07539	7.52196	0.0285358	0.068709
SLC44A4	-1.34015	1.91076	7.0602	0.032315	0.0748759
FBXO5	-0.347319	7.10353	4.65967	0.0673699	0.126126
FANCE	-0.362023	5.44946	3.53748	0.101636	0.170682
MAPK14	-0.304717	6.64893	1.4722	0.263981	0.353042
STK38	0.120558	5.95996	0.2877	0.608157	0.679434
HLA-DOA	3.79147	2.27119	9.23815	0.0186401	0.0515906
SAYSD1	0.45664	4.90117	4.09068	0.0824257	0.146266
GPR63	-0.929486	2.49391	8.98974	0.0197617	0.0535595
GPLD1	-2.65952	3.06496	63.969	8.66273e-05	0.00207695
ACOT13	0.154495	5.81113	0.646589	0.44753	0.532613
RPS12	0.232067	7.04408	2.79281	0.138196	0.214253
GMNN	-0.11106	6.69674	0.576039	0.472414	0.555936
SNX3	0.114183	6.85882	0.720428	0.423813	0.509515
ZBTB24	-1.7187	5.15561	65.1787	8.15508e-05	0.00201634
FIG4	0.698152	6.45621	13.9164	0.00722575	0.0282275
TFEB	1.76228	3.19662	16.7734	0.00450409	0.0211283
BYSL	-0.229147	7.16745	3.14437	0.119056	0.192527
TBP	-0.47409	5.66252	5.60972	0.0493759	0.100964
GUCA1B	-0.555074	1.65037	1.08999	0.330858	0.420685
PTK7	2.73828	4.85114	101.646	1.89779e-05	0.000863771
DNPH1	0.378947	6.25328	3.09631	0.121453	0.195207
EXOC2	0.20651	6.46096	0.702447	0.429389	0.514642
TMEM30A	-1.56235	5.5421	6.45297	0.0383386	0.0844725
MTREX	-0.0879495	8.17306	0.284516	0.610111	0.681038
HARS2	0.257507	6.4615	2.56869	0.152618	0.231415
NUDT12	-1.24501	4.60816	31.4522	0.000781977	0.00758353
DAP	-0.636388	5.34828	9.55879	0.0173109	0.0491249
CDH9	2.43818	1.90593	17.9057	0.00379638	0.0191481
SPARC	2.41796	5.69795	141.183	6.29592e-06	0.000535791
THG1L	-0.173899	6.01635	0.756572	0.412963	0.499471
TTC1	0.245574	6.98506	2.98327	0.127352	0.201872
LNPEP	-1.93626	5.13037	44.6775	0.000269763	0.00399307
ST8SIA4	0.793409	4.14825	6.86711	0.0340878	0.0777689
NUP155	-1.23978	7.28078	25.5941	0.00142268	0.0107613
C5orf15	-1.13122	5.66825	30.5501	0.00085202	0.0079496
TRIM23	-0.933444	4.30563	3.0694	0.122823	0.197009
RARS1	-0.034534	7.7597	0.0586493	0.81552	0.854622
ZMYND10	-0.12323	1.71985	0.0692594	0.799925	0.841847
LTF	-0.337996	2.22622	0.773555	0.408023	0.495034
MLH1	-0.114727	7.99902	0.939191	0.364469	0.453885
EHHADH	-1.03384	4.33394	6.5772	0.0369944	0.082399
CRBN	0.60917	6.78568	21.858	0.00221531	0.0140146
PFKFB4	-0.242848	3.85696	0.861095	0.384025	0.472633
HES1	1.49239	4.03577	10.6242	0.0136866	0.0418426
TUSC2	0.071707	5.30905	0.119388	0.739754	0.79308
NPRL2	0.294628	6.01227	2.17911	0.183	0.265069
GNB4	-1.41061	4.78488	16.2047	0.00492388	0.0221855
UMPS	-0.0999252	7.34259	0.666919	0.440778	0.525745
ABTB1	2.10024	5.59645	43.7164	0.000288572	0.00412623
KLHL18	-1.53934	6.29136	14.9056	0.00608994	0.0254343
RRP9	-0.162585	7.03844	1.44881	0.267475	0.356303
EIF1B	0.373133	5.9793	4.45311	0.0723807	0.13238
ZBTB47	3.56035	2.8916	60.5085	0.000103574	0.00231056
NKTR	-0.122732	7.70149	0.0750402	0.791967	0.835176
NEK4	-1.18221	6.30358	16.2261	0.00490724	0.0221273
TMEM159	0.432688	4.31491	2.66102	0.14644	0.224018
WDFY1	-1.6303	1.66627	9.1013	0.0192475	0.0527186
EIF2AK2	-0.60659	5.71258	8.5956	0.0217272	0.0569709
DAZAP1	0.0996012	8.10464	0.720196	0.423884	0.509515
HEATR5B	-0.0874483	7.11058	0.249574	0.632548	0.700483
MAPRE3	0.818578	4.72163	7.19288	0.0311657	0.0731267
TMSB10	0.247799	4.79864	1.16681	0.315529	0.405227
MSH2	-0.339527	8.12131	2.72852	0.142137	0.219075
NCK2	1.4227	5.9044	51.8012	0.000169775	0.00305286
TFPI	-0.687099	5.07046	10.7794	0.0132433	0.040886
NDUFS1	-0.278324	7.85585	2.65575	0.146783	0.224314
SLC11A1	-1.24957	3.89951	16.7039	0.00455288	0.0212731
TTL	-2.08481	4.80294	55.4021	0.000137229	0.00271668
FAHD2A	0.120163	4.68456	0.152664	0.707511	0.765568
SF3B6	0.182782	6.34426	1.38893	0.276733	0.365405
NRBP1	0.0709007	8.06445	0.374631	0.559656	0.636268
SNX17	0.156095	7.77969	1.59336	0.246897	0.335184
REEP6	0.0371831	3.8958	0.0167704	0.90057	0.923782
WBP1	1.07671	2.497	11.5225	0.0113599	0.0372224
TTC31	-0.689894	5.47517	4.57183	0.069443	0.128593
NDUFS7	0.163913	6.90411	1.06986	0.335061	0.424568
PCGF1	-0.0899024	5.38395	0.256283	0.62809	0.696651
DOK1	1.3352	6.76558	49.4226	0.000196848	0.00332791
FANCL	0.480863	5.66947	6.98234	0.0330151	0.0760673
IGFBP2	3.30833	5.32133	138.795	6.66991e-06	0.000549712
GGCX	0.179527	4.77378	0.681026	0.436195	0.521168
HSPE1	0.197582	5.36027	1.10138	0.328514	0.418237
IL1RL1	1.38351	5.68628	19.0875	0.00320314	0.017256
AZU1	3.93984	5.94652	64.8355	8.29516e-05	0.00203403
PPP1R7	0.470374	7.31506	14.2028	0.00687068	0.0274457
ID2	0.133784	6.40573	0.726457	0.42197	0.507853
ODC1	0.0533596	8.3852	0.244514	0.635961	0.703344
PLEKHB2	-1.09653	5.72729	6.15959	0.0417749	0.0895889
GORASP2	-0.337681	7.30695	6.41523	0.0387595	0.085097
CEBPZ	0.249437	8.13429	1.8439	0.216245	0.302356
SLC1A4	0.621495	5.52606	5.5336	0.0505665	0.102796
ORC2	-1.04358	6.46726	11.1478	0.0122632	0.0391341
PPP3R1	-0.755921	2.73631	2.70882	0.143374	0.220542
PLEK	1.54478	7.70632	104.308	1.74118e-05	0.000811037
PRTN3	4.61842	5.97706	122.764	1.009e-05	0.000665268
MSH6	-0.388337	8.46884	4.88647	0.0623802	0.119446
PLEKHA3	-0.460368	4.94021	5.08775	0.0583507	0.114068
SPR	0.229853	3.65297	0.73537	0.419271	0.505322
ENO1	0.234744	8.45917	3.39319	0.107607	0.17814
SARS1	-0.0960065	7.86094	0.787702	0.403982	0.491372
BCL9	-0.247679	4.55944	0.483231	0.509162	0.590515
TPSG1	1.06052	4.7051	28.4851	0.00104548	0.00897162
TCEANC2	-0.227215	3.63532	0.582548	0.470017	0.554379
TMEM59	0.293507	7.61935	5.32878	0.0539621	0.107544
RPL22	0.217718	5.53079	1.29821	0.291675	0.380228
WDR77	-0.345973	6.90097	5.04876	0.0591041	0.115123
C1orf21	0.874892	3.75329	7.44366	0.0291346	0.0697621
MAD2L2	0.316996	6.56584	3.16318	0.118135	0.191273
MIIP	0.839089	6.81113	16.5745	0.00464551	0.0215195
SLC35D1	-0.73216	3.60661	1.50417	0.259312	0.348056
PRDM2	-0.59022	7.33216	22.5048	0.0020434	0.0134355
RGS2	2.2788	5.04595	63.5928	8.82882e-05	0.00209907
WARS2	-0.173503	5.00122	0.672951	0.438809	0.523553
OSCP1	-0.186842	2.76056	0.440338	0.528001	0.608026
AKR7A2	-0.175131	6.03689	1.17185	0.314561	0.404297
SLC19A2	-1.72774	3.86633	17.5702	0.00399017	0.0196251
SELL	3.69553	6.40586	333.617	3.29035e-07	0.000342489
VAMP4	-1.15968	3.28061	17.4004	0.0040931	0.0199249
SYF2	0.401273	7.15012	4.60733	0.0685954	0.12758
DHDDS	-0.597809	5.55784	10.8249	0.013117	0.0407733
CTSD	0.572507	5.51302	8.21834	0.023852	0.0607864
FCGR2B	2.1729	4.85874	63.7431	8.76196e-05	0.00209229
ATIC	-0.0363723	7.9951	0.101207	0.759579	0.808782
TBPL1	-0.544105	5.78262	9.8747	0.0161188	0.0468868
FBXO30	-1.20224	5.60407	10.785	0.0132277	0.0408606
ADAT2	-0.37911	5.09619	1.83318	0.217443	0.303744
PMFBP1	1.31704	2.05648	5.39101	0.0528997	0.106211
MED28	-0.304496	6.10255	3.58625	0.0997168	0.168437
RNF103	0.715271	5.83984	15.699	0.00534043	0.0233789
RPN2	0.166818	8.74253	2.42555	0.162916	0.2429
SOGA1	-1.73283	4.2625	31.6295	0.000769091	0.00753722
PKD2	-0.502111	5.56026	5.23245	0.0556625	0.110137
STBD1	0.627434	1.72493	2.02305	0.197521	0.281009
CCNI	0.11166	8.0187	0.892897	0.375865	0.465147
RARRES1	-0.682107	2.31333	1.99328	0.200471	0.28432
LDAH	-1.03159	4.61658	7.26672	0.0305491	0.072165
ELL2	-0.945806	7.06803	13.0032	0.00852802	0.0311225
CPSF3	0.135783	8.03613	1.58503	0.248021	0.336401
DDX55	-0.110613	7.05568	0.443565	0.526538	0.606753
HDHD3	0.871183	5.27586	8.89134	0.0202301	0.0542578
VPS4B	-0.824812	5.60554	5.12156	0.0577077	0.11309
SERPINB10	3.68689	2.17554	50.7318	0.000181314	0.0031521
ADCK1	-0.822393	5.42796	13.3959	0.00793379	0.0298235
IFI27L2	1.34346	5.73634	36.4764	0.000502138	0.00575421
NEK9	-1.48065	6.56262	24.5978	0.00159247	0.0115452
ACYP1	1.0219	4.63453	10.5042	0.0140426	0.0425799
IRF2BPL	0.369574	6.74615	4.72068	0.0659777	0.12427
ACOT2	0.768198	4.21053	6.47055	0.0381445	0.0841844
FLVCR2	4.683	1.08976	12.8162	0.0114214	0.0373315
TGFB3	-0.90371	2.27793	5.38087	0.053071	0.106429
PAPOLG	-1.10309	4.97194	5.41719	0.0524609	0.105616
TP53I3	1.02926	5.93687	30.4265	0.000862241	0.00800387
RHOQ	0.693652	4.07691	7.96366	0.0254405	0.0635765
TMEM214	-0.0780656	7.50543	0.491243	0.505784	0.587328
ATAD2B	-1.30502	5.76097	30.7703	0.000834204	0.00788092
FAM98A	-0.641368	6.54755	16.7073	0.00455048	0.0212731
YIPF4	-0.587908	5.68576	10.9662	0.0127341	0.0399811
AFTPH	0.652309	7.35979	21.4895	0.00232161	0.0142909
LGALSL	2.33355	5.12933	123.236	9.96043e-06	0.000663575
CRIPT	0.154821	4.4481	0.467487	0.515926	0.596959
MFSD13A	0.637903	3.66772	6.46898	0.0381619	0.0841988
MXI1	-0.884536	5.30285	6.15736	0.0418026	0.0895997
DUSP1	-0.404543	5.84261	4.9826	0.0604118	0.11677
PANK3	-1.75314	4.86812	24.086	0.00168984	0.0119589
LRP11	-2.30388	3.49811	28.8122	0.00101132	0.00874809
ARAP3	2.68679	4.4342	43.4894	0.000293258	0.00417598
PDZD11	0.230929	5.2304	1.10033	0.32873	0.418422
NUDCD1	-0.860351	6.12632	9.55148	0.0173399	0.0491469
CCDC77	-0.437934	5.0187	2.91032	0.131365	0.206168
UFM1	-0.36506	4.511	2.70101	0.14387	0.221086
ELF1	-0.154766	7.7075	0.287698	0.608158	0.679434
ALG5	0.367161	6.69997	5.14325	0.0573	0.11257
FAM53C	-0.978927	5.73215	8.01865	0.0250862	0.0628903
EGR1	-0.339166	7.97293	5.35559	0.053501	0.106902
NFYB	0.0529324	6.10045	0.100489	0.760401	0.809512
WASHC3	1.02293	5.48231	22.8055	0.00196933	0.0131674
FZD3	-0.618562	4.60977	4.08965	0.0824565	0.146299
DUSP4	8.29981	2.45787	84.5014	8.74806e-05	0.00209229
SORBS3	3.20156	4.07057	63.979	8.65836e-05	0.00207695
PPP3CC	0.294118	5.99469	2.60711	0.150004	0.228379
TARDBP	0.152996	6.18204	0.787117	0.404148	0.491488
RDH10	-1.55289	4.73673	14.7005	0.00630543	0.0260288
COIL	-0.524704	6.67045	10.3936	0.0143812	0.0431447
FAM117A	0.299988	8.19322	6.91263	0.0336587	0.0770821
NCAPH	-0.329098	7.68484	3.46592	0.104541	0.174254
MND1	0.0103654	5.91729	0.00274536	0.959663	0.969136
ZNF141	-1.62878	3.28505	19.9019	0.00286238	0.0161689
TSHZ3	1.36453	1.38451	3.98372	0.126868	0.201459
PYROXD1	-1.00152	5.15737	22.7444	0.0019841	0.0132437
ZSCAN18	1.03821	5.52834	21.2779	0.00238562	0.0144726
TFG	-0.0908566	7.23338	0.594199	0.46578	0.550421
NAA50	-1.12316	5.95954	11.8939	0.0105477	0.0354819
DEPDC7	0.210295	4.32522	0.664081	0.441711	0.526645
CAT	-0.209411	8.46317	1.46602	0.264899	0.353817
FBXO24	-1.04226	1.85157	4.17181	0.0800245	0.143226
TNFSF10	1.95657	5.37786	40.0945	0.0003766	0.00485814
GSTM2	0.345419	4.00792	2.15255	0.185365	0.267857
ADORA3	2.07422	3.64461	36.2714	0.000510758	0.00579088
CXCR4	2.3998	7.0591	194.926	2.09916e-06	0.00038497
ACVR2A	0.327559	2.13552	0.521258	0.493492	0.575773
POLK	-1.31913	5.52492	16.3066	0.00484513	0.0219809
FLT3	3.80112	4.47346	70.6627	6.27856e-05	0.0017019
RASL11A	2.41347	4.01375	53.1404	0.000156619	0.00289076
FYTTD1	-0.587664	6.0158	2.09544	0.190594	0.273324
COPA	-0.255688	8.50067	1.08319	0.332269	0.422021
AHR	-0.379212	4.6545	0.458254	0.519973	0.600821
EEPD1	0.74692	4.34669	10.0025	0.0156669	0.0459666
WIPF3	0.0502116	1.91963	0.0217132	0.888363	0.915199
HOXA7	4.94831	3.12296	106.371	1.63102e-05	0.000794022
INHBA	2.66282	2.4012	6.70261	0.035699	0.0802264
FKBP9	-0.736877	4.44162	7.28588	0.0303917	0.0719364
POLM	0.778599	4.57889	7.67377	0.0274195	0.066944
MRM2	-0.561559	1.60153	1.54777	0.253134	0.341813
SRGN	0.45746	7.17274	10.4174	0.0143074	0.043031
EGR2	-0.0963108	1.37604	0.0338651	0.887299	0.91459
FAM149B1	-0.338737	5.00735	3.19304	0.116693	0.189454
UNG	-0.340645	6.54635	4.75902	0.0651221	0.123147
IFT81	0.609967	4.45348	8.23915	0.023728	0.0606057
ACADS	-0.633196	6.37999	13.8388	0.00732596	0.0284258
RNF11	-0.345928	4.97078	1.4659	0.264916	0.353817
DDX39A	0.0828546	8.18491	0.397779	0.54808	0.626287
PKN1	0.67246	8.91297	21.0284	0.00246404	0.0147544
TRIR	0.321422	7.10888	4.63722	0.0678919	0.126728
ADGRE5	1.58967	7.74246	137.44	6.8949e-06	0.00056047
ZNF442	0.371235	1.96083	0.547966	0.483007	0.566156
EBPL	0.41302	6.40409	7.13837	0.0316314	0.0737382
ATP7B	-1.96251	7.60942	19.4461	0.00304699	0.0167174
ZC3H13	0.915636	8.58521	6.49654	0.03786	0.0836984
ORMDL2	0.442836	5.53974	3.87268	0.0893674	0.155015
NR4A1	3.0955	4.17346	28.1996	0.00107651	0.00913881
PDE1B	0.969336	2.5942	4.51519	0.0708246	0.130398
LRP1	-1.94655	8.47785	31.462	0.000781255	0.00758353
FAAH	0.603543	3.87664	4.78475	0.064556	0.12231
RSRP1	-0.349183	6.52516	5.19417	0.0563575	0.111253
SEC61A1	-0.488739	7.75207	8.68348	0.0212678	0.0562528
RIF1	-0.881127	8.50347	23.301	0.00185462	0.0126433
TTC21B	-0.981424	6.13414	14.2655	0.00679601	0.0272299
NMI	0.521219	7.14967	14.9386	0.00605615	0.0253615
TNFAIP6	-0.886616	3.51476	7.86679	0.0260805	0.0646528
SLC36A1	-1.99747	4.92587	20.9333	0.00249481	0.0148653
BATF3	3.35582	3.33807	41.5191	0.000338342	0.0045475
EXOSC9	0.540721	7.25505	7.82168	0.0263857	0.0651573
PLA2G12A	-1.05985	3.30332	16.3305	0.00482681	0.0219481
SNRPA	0.226202	7.57982	2.70776	0.143442	0.220542
B9D2	0.916989	3.60232	13.3031	0.00806917	0.0300675
ZNF350	0.693824	5.07026	5.96992	0.0442123	0.0934638
RAB38	1.01736	4.26612	16.9432	0.00438772	0.0207795
HAUS3	-0.476712	6.14128	9.79296	0.0164168	0.0474513
CHPF	3.12715	5.86028	120.863	1.06333e-05	0.000678472
INHA	4.46964	2.71054	55.2856	0.00013815	0.00272136
ENKD1	0.60241	5.4041	7.93163	0.0256499	0.0639287
ACTR5	-0.933202	5.41422	23.5977	0.00179001	0.0123595
SYS1	0.321672	3.6414	1.89624	0.210526	0.295858
ATP5F1E	0.279936	5.08585	1.91401	0.208633	0.29372
PLCG1	-1.017	6.13349	12.3536	0.00964305	0.0334338
SRSF6	0.104448	6.56555	0.467063	0.516111	0.597114
RAB22A	-0.845169	4.38028	14.7378	0.00626556	0.0259183
SNAI1	1.77883	1.81916	8.30399	0.0233468	0.0599481
MOCS3	-0.448489	5.62179	5.22341	0.0558255	0.110386
RNF114	0.252878	6.61444	3.50683	0.102866	0.172261
PEPD	-0.162079	7.06223	1.38319	0.277645	0.366278
IL9R	0.991612	8.06507	69.7255	6.55668e-05	0.00173835
NAGK	0.800251	6.63076	16.2582	0.00488229	0.022082
MCEE	-0.518355	3.89926	4.67168	0.0670928	0.125791
PAIP2B	-0.0252827	2.70952	0.00823812	0.930199	0.948012
SNRNP27	0.105762	5.75376	0.276097	0.615346	0.685206
MPHOSPH10	0.346855	7.7519	3.01933	0.125429	0.199919
LIPE	0.702407	5.1855	9.31035	0.0183296	0.0510402
RRP36	-0.0778979	6.6293	0.315933	0.591432	0.664446
BTN3A3	1.39393	2.82157	14.0783	0.00702223	0.0278359
SNRPC	0.223914	6.91644	2.445	0.161462	0.241339
H1-3	1.8278	1.59505	6.23517	0.0408526	0.0881684
AARS2	-1.01948	6.40466	18.8632	0.00330603	0.0175631
ZNF391	0.624927	1.59389	1.1681	0.315282	0.404997
SOX4	2.46635	5.76895	73.1006	5.62282e-05	0.00159264
SSR1	-0.45902	6.79093	4.48879	0.071481	0.131147
ATXN1	0.745531	2.54286	3.19969	0.116375	0.189093
EREG	0.126683	1.82732	0.0396533	0.847767	0.882406
EMC3	0.347144	7.08715	6.24094	0.0407832	0.0881011
SH3TC1	2.54125	5.94118	132.323	7.83757e-06	0.00058946
BBS2	-0.0388931	5.8626	0.038418	0.850122	0.884014
MT2A	0.107423	5.00652	0.306373	0.59698	0.669529
GOT2	-0.117503	7.51513	0.591546	0.466739	0.551225
RAP2A	-0.740083	3.49671	3.33971	0.10994	0.181016
SLC22A5	-0.281337	3.69767	0.859692	0.384391	0.472986
IRF1	1.35617	5.85796	49.313	0.000198225	0.00334167
NIN	-0.29296	7.60286	2.6916	0.144469	0.22172
PTGER2	1.92323	3.04962	11.7233	0.0109111	0.0362218
MRPS7	0.136806	7.09812	0.757005	0.412836	0.499471
ARMC7	0.977023	4.67244	20.398	0.00267746	0.0155308
NUP85	0.107252	7.69599	0.536307	0.487534	0.570504
NT5C	0.433525	6.58987	4.69041	0.0666637	0.125184
MSTO1	-0.249967	6.58983	2.60262	0.150307	0.228697
MBOAT7	1.15119	7.6473	72.0559	5.89251e-05	0.00164547
SLC35F5	-0.765112	5.25148	7.95344	0.025507	0.0636764
INSIG2	-0.416034	3.74125	1.29022	0.293048	0.381599
PSD4	-0.557308	7.57369	6.68751	0.0358519	0.0804816
PSPN	0.769254	1.11473	1.07244	0.378528	0.467693
ALKBH7	-0.141772	6.21711	0.622008	0.455935	0.540725
CLPP	0.316999	6.87411	3.89009	0.088785	0.154275
TNFSF9	-0.48851	5.57078	4.62074	0.0682786	0.12721
THOC2	0.244107	8.10775	1.10644	0.327482	0.417236
CD70	0.81276	5.4778	15.167	0.00582881	0.0247115
C3	1.52921	2.23481	10.9352	0.0128168	0.0402193
SH2D3A	1.05612	3.3486	15.8255	0.00523214	0.0231266
VASP	0.979035	7.48519	53.7064	0.000151453	0.00284857
SYMPK	-0.183586	8.42591	2.77038	0.139553	0.21585
CDC25B	-0.265259	7.09507	3.35283	0.109362	0.180315
TMX4	-0.300994	6.60992	4.65794	0.0674099	0.126147
DSTN	0.177312	6.68101	1.41692	0.272348	0.360978
SNRPB2	0.318039	7.00248	3.94371	0.0870234	0.151993
TCF15	1.94337	2.95708	34.1678	0.000611256	0.00652373
S1PR4	0.430526	7.3568	13.01	0.00851717	0.0311117
NCLN	-0.433023	7.47231	11.5254	0.0113533	0.037211
PITHD1	-0.136543	6.6636	1.05151	0.338965	0.428509
FNTB	-0.923339	1.64292	2.03771	0.19609	0.279342
NECAB3	-0.0272516	4.24205	0.0121945	0.91514	0.935557
RALY	0.289062	7.61478	4.64773	0.0676469	0.12647
PLAGL2	-1.56657	5.45646	21.2663	0.00238919	0.0144816
UROD	0.223901	8.1372	3.47756	0.104061	0.173722
LRFN3	3.8723	2.2447	21.2198	0.00240358	0.0145223
PDCD2L	-0.179915	5.61147	1.0236	0.345038	0.434474
UBA2	-0.104087	8.31858	0.611616	0.459571	0.544388
HCST	2.62938	5.56525	107.148	1.5919e-05	0.000794022
KRT13	0.310555	3.80216	1.41674	0.272376	0.360978
CCR7	-1.24728	3.99488	16.7297	0.00453469	0.0212333
NR1D1	0.324002	4.96747	2.68389	0.144962	0.222247
ARL2	-0.0168659	5.4302	0.006426	0.938331	0.953159
RRAS	1.72278	4.24874	32.0178	0.000741807	0.00734872
NOP53	0.315357	8.7603	5.2226	0.0558403	0.110397
SBDS	0.0203122	6.6134	0.0203458	0.890556	0.916742
TRAP1	-0.261303	8.02782	5.77776	0.0468742	0.0973587
SUGP1	0.439556	7.04441	8.39381	0.0228318	0.0590421
DDX49	-0.323085	7.24939	4.78037	0.064652	0.122414
SDF2	0.585719	5.79165	12.1118	0.0101058	0.034484
NSRP1	0.77011	6.92966	4.68183	0.0668599	0.125465
SLC35A2	0.0596248	5.81894	0.103977	0.756436	0.806315
CFP	5.19428	5.00981	94.4349	2.4234e-05	0.000976613
ATG14	-0.521787	5.1526	6.99489	0.0329009	0.0758779
DLGAP5	-0.558632	7.65158	5.46962	0.0515964	0.104204
L3HYPDH	0.0193478	4.26207	0.00746366	0.933551	0.950367
SGPP1	-1.29833	6.05106	8.94029	0.0199953	0.0538961
PLEKHG3	3.31199	4.65774	75.5873	5.04176e-05	0.00148233
EVI2A	4.87071	2.64165	36.7379	0.000491407	0.00567869
AIF1L	1.33385	1.29521	2.4265	0.162845	0.242825
CANX	-0.285367	8.46171	3.95486	0.0866627	0.151609
PYCARD	2.86226	6.17645	140.68	6.37251e-06	0.000535791
PHPT1	0.336351	6.36317	3.66189	0.0968356	0.164625
TRAF2	-0.179508	6.72089	1.7834	0.223131	0.309634
ABHD8	1.10561	5.65425	38.7775	0.000417053	0.00518037
HELB	-0.682646	3.77799	4.44893	0.0724869	0.132533
RAB3IP	0.708711	5.18715	11.3535	0.0117564	0.0379762
YEATS4	-0.155919	6.10129	0.975413	0.355927	0.445043
ZNF777	0.3441	7.59129	5.67855	0.0483306	0.0995293
IDUA	1.93027	4.91575	45.0915	0.000262147	0.00394316
ZNF317	-0.832122	6.28096	7.59444	0.0279956	0.0678194
PIN1	0.305545	6.53668	3.39772	0.107413	0.177967
FBXL12	0.413902	5.52053	5.86246	0.0456758	0.0957909
SIN3B	-0.602839	6.4962	8.40784	0.0227527	0.0588683
KLF2	3.84384	5.99223	232.47	1.14663e-06	0.000342489
F2RL3	0.793048	5.54169	9.32039	0.0182869	0.0509578
JPT2	-0.564345	6.21077	8.08655	0.0246574	0.0621304
GFER	0.192434	5.35779	0.821188	0.394673	0.482486
RAB40C	0.23358	4.90106	1.04568	0.34022	0.429546
ZNF10	-0.260473	2.97747	0.713539	0.425935	0.51138
TICAM1	0.115318	5.90659	0.456386	0.520799	0.601308
MON1B	-0.960011	6.35831	20.3557	0.00269262	0.0155883
METTL25	0.290702	4.34503	1.3995	0.275064	0.363607
EIF3K	0.234591	7.44902	2.85233	0.134678	0.209901
TUBA4A	0.833731	7.67776	43.7733	0.000287413	0.00411959
VIL1	0.221263	2.75599	0.25672	0.627802	0.696462
AAMP	0.183419	7.72804	1.63657	0.241188	0.329354
HSPB1	0.721318	7.21334	25.1937	0.00148799	0.0110096
GNG11	2.74693	4.72263	106.213	1.63916e-05	0.000794022
SEM1	0.233184	5.57642	1.52971	0.255667	0.344684
PTPN12	0.480272	7.29893	11.9729	0.0103846	0.0351023
FGL2	2.28352	2.30092	21.4962	0.00231963	0.0142909
STYXL1	0.681488	6.42165	7.54942	0.0283295	0.0683774
PEX1	-0.502647	6.23983	6.57663	0.0370004	0.082399
LRFN1	1.23967	5.04371	30.3553	0.000868194	0.00803097
TUBGCP6	-0.109732	6.98903	0.369872	0.562098	0.638433
DGCR6L	0.529158	5.68254	5.76141	0.0471102	0.0977349
NCF4	1.52992	7.67872	93.6058	2.49527e-05	0.000987141
CYTH4	2.50328	4.93441	34.5593	0.00059075	0.00638526
GCAT	-0.443285	6.67247	6.91213	0.0336634	0.0770821
SGSM3	0.640874	2.4435	2.6221	0.149002	0.227061
SDF2L1	0.270277	6.5088	2.99287	0.126836	0.201459
YWHAH	0.000894357	7.27437	5.18983e-05	0.994451	0.995794
CDC42EP1	0.173426	2.0175	0.146049	0.713571	0.770719
CCDC117	-2.07542	4.92395	21.0901	0.00244433	0.0146864
APOL2	-0.204584	5.86763	1.16607	0.315671	0.405365
RAC2	0.397286	7.1509	9.08282	0.0193315	0.0528631
LIF	0.775577	5.78512	9.95232	0.0158423	0.0463207
PMPCB	0.198241	7.80314	2.73978	0.141435	0.218249
ATP6V1F	0.433119	6.23992	5.87022	0.045568	0.0956324
LSM8	0.228848	5.75994	1.22455	0.304703	0.393751
VGF	4.78368	5.26327	111.081	1.41116e-05	0.000793729
STRIP2	-1.86824	6.87154	48.9202	0.000203262	0.00340242
DNAJB9	-0.473717	4.0442	2.88539	0.132776	0.207605
SMO	3.19008	4.02159	74.2096	5.35361e-05	0.0015347
SIRT2	0.0749097	6.67787	0.235182	0.642376	0.708811
MTX2	0.0968846	6.1687	0.237502	0.640766	0.707471
PIAS1	-0.21375	6.2977	1.04606	0.340139	0.429489
SNAP23	0.047167	6.23897	0.0600914	0.813316	0.852798
KNSTRN	-0.234017	6.44404	1.50509	0.259179	0.347956
CLN6	-0.592949	6.58469	13.4607	0.00784084	0.0296637
VPS13C	-0.832014	6.70643	12.4831	0.00940645	0.0329406
THAP10	0.371818	2.02145	0.717212	0.424801	0.510381
MBD4	0.223452	7.48817	2.9362	0.129922	0.204648
COPB1	-0.0113358	8.21911	0.00727395	0.934398	0.951148
E2F8	-0.968589	6.58997	11.1626	0.0122256	0.0390351
CD68	1.16916	7.27856	50.0953	0.000188662	0.00324498
TXNDC17	0.284108	6.0984	2.42665	0.162834	0.242825
ATP1B2	-0.596508	5.26303	3.44844	0.105267	0.175219
FXR2	-0.13999	6.74836	0.409568	0.542368	0.621495
MPDU1	0.328363	6.87328	6.45138	0.0383562	0.0844725
QTRT1	0.329946	6.82123	3.76273	0.0931634	0.159917
ERI1	-0.744432	6.19032	7.98597	0.025296	0.0632825
CLEC11A	3.0152	6.65351	84.6377	3.47988e-05	0.00116995
NFATC4	1.73971	2.48529	24.7953	0.00155682	0.011374
BCL2L2	-0.577749	2.38414	2.14998	0.185595	0.268065
EAPP	0.267913	6.56443	2.82978	0.135996	0.211561
EGLN3	2.36082	3.98551	30.4612	0.000859354	0.00799532
PIP4P1	-0.123205	5.71243	0.538288	0.486759	0.569822
NEDD8	0.254847	5.86679	2.02128	0.197694	0.281155
DAD1	0.376422	6.36959	5.34451	0.053691	0.107201
RAP1B	0.221199	7.01182	2.69431	0.144296	0.221568
ARHGEF6	0.357045	7.41163	1.06653	0.335764	0.425141
CHRNA10	0.0327185	1.44821	0.00318066	0.956586	0.966769
MAPK8IP3	-0.0918231	7.00897	0.288603	0.607606	0.679072
MKNK2	-0.11045	7.95178	0.618251	0.457243	0.541952
KLF16	0.0171413	6.27213	0.0139063	0.909408	0.9309
ZC3H14	-0.146126	7.13898	0.722226	0.423262	0.50915
LMAN1	-1.1033	6.51233	20.9465	0.00249049	0.0148653
ANGEL1	-1.55163	5.36474	29.6262	0.00093234	0.00838629
CDADC1	0.0621062	5.04327	0.101476	0.759272	0.8086
VPS35L	-0.189539	7.42213	2.05561	0.194363	0.277581
SEC14L5	0.991692	2.22793	1.76507	0.225278	0.311899
PBX4	3.44083	1.63379	18.6041	0.00343027	0.0179026
DHX40	-0.534329	6.67396	4.74793	0.0653679	0.123474
DTWD1	-0.131105	5.31685	0.497726	0.503081	0.584833
MEGF8	-1.06555	6.05293	12.8638	0.0087526	0.0316204
ZNF221	-1.17631	1.98572	8.05902	0.0248301	0.062433
CERS4	3.36284	4.43205	55.0518	0.000140022	0.0027332
TUBG2	0.758768	4.04194	8.10166	0.0245633	0.0620118
TUBG1	-0.0777195	6.97828	0.283648	0.610645	0.681506
RPS16	0.215079	7.2045	1.89101	0.211089	0.296438
MAST1	0.449656	3.8367	3.48188	0.103883	0.173524
PLPPR2	1.90759	3.85069	52.7905	0.000159926	0.00293154
NCAPG	-0.240447	8.27506	3.41858	0.106524	0.176888
RABGAP1L	-0.657413	6.78653	18.4752	0.00349429	0.0180384
ALOX12	2.4189	6.56733	216.509	1.4643e-06	0.000362045
CIAO3	0.0793957	6.22035	0.222214	0.651562	0.71704
TRNT1	-0.617641	5.82459	8.6191	0.0216031	0.0568291
DHX29	-0.185359	7.57826	1.58432	0.248116	0.336427
DHX58	-0.100124	5.2211	0.157928	0.702799	0.761631
SNX4	0.13795	6.72294	0.982911	0.354198	0.443282
SPAG1	0.359775	3.39429	1.40943	0.273511	0.362022
RRM2B	-1.98794	4.28712	19.2173	0.00314545	0.0170458
RHOBTB2	-0.314739	4.71495	1.27639	0.295447	0.38409
RAF1	-0.331436	7.80269	5.53208	0.0505906	0.102827
TDRD1	-1.69513	4.01769	20.8178	0.00253281	0.0149785
MED17	-1.52542	2.02459	6.10355	0.0424764	0.0906951
SCML2	-1.38888	5.42256	9.73897	0.0166176	0.04788
TSG101	0.195785	7.29804	2.52425	0.155717	0.234674
DHX35	-0.937816	5.62496	16.9959	0.00435242	0.020668
TRPC4AP	-0.0438025	7.7697	0.0753301	0.791577	0.834838
C20orf194	-1.60408	4.20805	28.956	0.00099676	0.00867269
ELN	2.23523	2.22251	5.62423	0.0491531	0.100664
FKBP6	1.46089	2.7503	9.92316	0.0159455	0.0465396
CUL9	-0.720291	6.70212	18.924	0.00327775	0.0174678
NDUFA2	0.323485	6.02997	3.61993	0.09842	0.166794
UBE4A	-1.81089	6.66804	32.4342	0.000713909	0.00716203
POLDIP3	-0.371954	7.06913	3.99068	0.0855178	0.150298
ESS2	0.441172	6.30916	6.333	0.0396976	0.0865573
ZSCAN9	0.38953	5.36903	2.25384	0.176566	0.258065
MICB	-0.22088	4.91589	0.621723	0.456034	0.540788
KRT1	3.69111	2.3552	25.3944	0.00145477	0.0109057
GAMT	1.27694	5.90929	29.8568	0.000911409	0.00828224
ELOF1	0.23153	5.40323	1.39601	0.275614	0.364091
CNN1	3.97952	1.57402	29.2122	0.000971479	0.00857064
NECTIN2	1.3387	6.20864	59.9577	0.000106653	0.0023448
APOE	1.17828	7.81917	39.7578	0.000386446	0.0049322
GADD45G	2.49666	2.81135	46.3473	0.000240669	0.00369982
XPO7	-1.19032	7.7231	10.8603	0.0130197	0.0405771
FAM98C	1.03317	5.90187	26.9507	0.00122706	0.00987304
SAFB2	0.492745	8.27196	7.88234	0.0259764	0.06448
PLVAP	1.32666	3.37833	22.4174	0.00206562	0.013528
BST2	0.517819	6.62995	9.71609	0.0167036	0.0480113
SLC27A1	1.22522	3.91229	16.9711	0.00436897	0.0207072
COLGALT1	-0.753197	7.62983	19.4868	0.00302992	0.0166809
MRPL34	0.323924	5.45441	3.05704	0.12346	0.197717
PGLS	0.522585	6.94052	7.64765	0.0276075	0.0672507
LSM7	0.345094	6.17923	3.77341	0.0927856	0.159446
RSPH3	0.391301	3.80996	2.98113	0.127467	0.202006
MLLT1	-0.591401	6.44782	5.87221	0.0455405	0.0955915
ACTN4	0.225287	8.66196	3.46112	0.104739	0.174487
NDUFA10	-0.095041	7.61087	0.692848	0.432417	0.517279
ZSWIM6	-1.22766	4.71508	20.8909	0.00250867	0.0148898
ZNF764	-0.641996	4.44061	7.18394	0.0312415	0.0732056
PXDN	0.592342	1.26853	0.327956	0.584613	0.658959
GDF15	0.368831	7.98423	8.08905	0.0246418	0.0621304
JUND	0.781345	8.05215	20.9247	0.00249758	0.0148653
TRPM4	-0.33638	3.6864	1.87455	0.21287	0.298481
ZNF557	-0.777587	4.24704	8.81859	0.0205857	0.0549508
NUMBL	-1.25624	5.82417	15.03	0.00596384	0.0250722
ATXN10	0.21481	7.8474	3.84042	0.0904596	0.156452
HBZ	1.07923	5.54828	15.1825	0.00581378	0.02467
ZNF337	-0.357717	6.0326	2.63287	0.148287	0.226146
ALKBH6	0.383062	5.42107	1.77152	0.224519	0.311067
CEP85	-0.74838	7.06614	26.6096	0.00127282	0.0100805
TAF4	-0.898817	6.66653	12.5494	0.00928803	0.0326705
GATA5	0.751637	3.39418	4.74732	0.0653817	0.12348
LAMA5	-0.560225	5.08451	6.93866	0.0334165	0.0767687
UBE2M	0.278746	7.06682	3.54991	0.101142	0.170189
TRIM28	0.203688	9.39126	3.25467	0.113789	0.185774
YIPF2	-0.0710394	6.15418	0.20876	0.661451	0.726122
EIF2S3	-0.112635	7.00575	0.702678	0.429317	0.514642
TMEM160	0.817912	6.15953	10.8214	0.0131266	0.0407817
ZC3H4	-1.19494	7.16449	19.4648	0.00303914	0.0166839
MAP3K10	1.21297	4.87806	24.6629	0.0015806	0.0114776
SESN2	-0.547632	5.56058	3.55814	0.100817	0.169812
CCDC62	1.1215	1.68856	4.44279	0.0726436	0.132697
HIP1R	-0.0118724	5.71267	0.00393702	0.951707	0.963149
PPAN	0.250507	4.57374	0.930241	0.36663	0.455953
EIF3G	0.36809	7.9475	6.60659	0.0366855	0.0818543
ANGPTL6	2.84231	3.58799	58.532	0.000115187	0.00243678
SHFL	0.69999	5.52025	15.2208	0.00577687	0.0245817
ZNF426	-0.489502	4.60395	5.07098	0.0586732	0.114491
SLC6A8	-0.859789	7.76621	24.6595	0.00158122	0.0114776
ZNF331	0.615467	5.27751	4.51122	0.0709227	0.130478
LRP3	0.088979	5.98276	0.247381	0.634022	0.701788
GRWD1	-0.237486	7.10711	3.36992	0.108614	0.179481
NOL11	-0.289678	7.78735	4.95538	0.0609608	0.117353
UBE4B	-0.697332	7.41156	13.838	0.00732705	0.0284258
PKDREJ	-1.26706	2.04853	8.19744	0.0239775	0.0609607
SLC35D2	0.683214	5.06533	9.98855	0.0157153	0.0460516
PPIL4	-0.0210913	6.68783	0.0206724	0.889688	0.916326
ARHGEF9	0.625795	4.23873	6.76815	0.0350455	0.0792228
ATP6V1E1	-0.181153	6.99771	1.86708	0.213686	0.299377
EMC8	0.00925159	6.17308	0.00247753	0.961679	0.970821
GSE1	-0.770102	8.26287	11.8065	0.010732	0.0358679
GINS2	-0.228213	6.29969	2.21208	0.180123	0.262133
F12	2.49173	2.5329	38.3987	0.000429708	0.00526292
ABCB7	-0.0720213	6.87827	0.330491	0.583197	0.657738
HAUS8	0.138847	6.81781	0.552398	0.481307	0.564566
ADGRE3	3.24321	5.03234	69.0072	6.78057e-05	0.00177251
MRPS25	-0.157274	6.16939	0.960745	0.359348	0.448455
CAPN7	-1.68642	6.03066	15.6799	0.00535701	0.0234169
RBSN	-1.98541	4.91468	29.6779	0.000927589	0.00836522
PDLIM4	0.555439	2.99704	1.0691	0.335221	0.424726
VPS25	0.0758172	6.4433	0.250681	0.631807	0.699826
AOC2	-0.942226	2.42176	4.53778	0.0702694	0.129678
NDFIP1	-0.191264	6.93659	2.19069	0.181983	0.263901
EXOC4	-0.793836	6.59486	4.85305	0.0630844	0.120348
PPFIA1	-0.928211	6.76061	16.4419	0.00474296	0.0217952
FLYWCH1	-0.0247158	6.10871	0.0186756	0.895111	0.920154
WDR44	0.0179441	5.70996	0.00361811	0.953701	0.964674
ZCCHC9	0.188611	6.11815	0.786442	0.404339	0.491569
RARA	0.891059	6.87445	36.7521	0.000490835	0.00567761
FMO5	1.51421	3.19516	23.7498	0.00175801	0.012273
PRKAB2	-1.88922	2.37518	13.5696	0.00768787	0.0293511
FUS	0.198253	8.74971	2.916	0.131046	0.205913
ZNF132	-0.173749	4.79973	0.737158	0.418733	0.504827
CHSY1	-0.410294	6.79753	2.00533	0.199269	0.28289
SNRPA1	0.176734	7.02932	1.52322	0.256586	0.345622
THAP1	-0.182316	4.67466	0.552861	0.48113	0.564513
ACTR10	0.0132249	6.93377	0.0110354	0.919255	0.938648
LGALS3	-0.128439	7.26331	1.00017	0.350267	0.439333
ZNF700	0.387288	5.78296	1.64304	0.240349	0.328435
DNAJB1	-0.226759	7.22473	3.54493	0.101339	0.170433
ZSWIM4	1.2264	3.98555	16.3151	0.00483863	0.0219682
RFX1	-0.0658938	6.52343	0.15087	0.709139	0.766979
DCAF15	0.528748	7.45278	14.3458	0.00670188	0.0270142
TRIM21	0.278361	6.64818	3.80167	0.0917949	0.1583
WDR7	-1.81938	5.85793	13.4174	0.00790275	0.0297942
SMARCC1	-0.922055	7.91131	23.5799	0.00179381	0.0123701
NUP210	-1.22424	8.97601	16.5994	0.00462747	0.0214705
HSD17B7	0.297458	4.52681	1.72808	0.229702	0.316547
EMILIN2	1.65818	6.87345	97.7221	2.16327e-05	0.000927012
DNHD1	-0.429	4.45613	1.93206	0.206734	0.291461
ARFIP2	0.180756	6.43059	1.22159	0.305244	0.394365
RRP8	0.376308	6.57632	5.33251	0.0538976	0.107505
EFR3A	-2.00251	5.71423	10.8878	0.0129447	0.0404699
PTCD3	-0.570931	7.40708	11.865	0.0106081	0.0356448
ILKAP	0.0514005	7.28246	0.152856	0.707338	0.76552
PER2	-1.87739	5.43957	22.5798	0.00202459	0.0133636
RAMP1	2.61101	4.48879	31.4555	0.000781733	0.00758353
CARD6	0.863791	5.47715	19.619	0.00297522	0.0165386
MYBBP1A	-0.31764	8.23639	8.98226	0.0197969	0.0535697
RPA1	-0.324825	8.10555	4.08787	0.0825104	0.146351
SERPINF1	-0.0186525	3.09172	0.00241171	0.962191	0.971069
EEFSEC	0.0231057	6.17522	0.0250058	0.878775	0.908002
COQ3	0.067756	5.86616	0.0981493	0.763104	0.812025
LANCL2	0.0444908	6.03673	0.0447084	0.838508	0.874465
GRSF1	-0.0297194	7.80755	0.0465695	0.835239	0.871856
UTP3	0.118882	7.31752	0.665591	0.441214	0.526128
H3-3B	0.307312	6.16171	3.47078	0.10434	0.173987
TRIM47	3.61644	5.12299	164.005	3.78593e-06	0.000446788
ZRANB2	0.14796	6.84567	0.673137	0.438748	0.523534
KDM6B	0.337533	6.99568	7.09011	0.0320512	0.074439
RIDA	-0.761847	4.52251	10.4869	0.0140947	0.0426513
MATN2	-0.533882	1.49186	0.416332	0.539144	0.618518
BRD8	0.136372	7.42018	0.967422	0.357785	0.447109
ERAL1	0.351495	7.45745	7.96602	0.0254251	0.0635521
NIP7	-0.41944	5.66592	2.37312	0.166926	0.247224
TERF2	-0.281991	6.68268	2.0432	0.195558	0.278819
VPS4A	-0.365574	7.46615	6.63733	0.0363658	0.0813246
JAG1	0.195488	3.98027	0.530316	0.48989	0.572753
NXT1	0.529278	5.73072	7.63005	0.0277351	0.0674785
IGHMBP2	-0.304324	6.5428	4.47227	0.0718956	0.131721
TESMIN	-0.417983	5.60966	4.785	0.0645506	0.12231
DPH2	-0.580012	6.87982	5.4712	0.0515707	0.104204
ZSWIM3	0.14044	4.46378	0.346071	0.574653	0.650324
OSER1	0.647754	5.89716	11.0611	0.012485	0.0395127
AP3B1	0.285687	7.2377	3.81358	0.0913818	0.157679
ZBED3	-0.0399636	2.83094	0.0066848	0.937104	0.952432
USPL1	-0.487895	6.68124	7.11321	0.0318493	0.0741152
XPO4	-1.68295	6.48466	33.8229	0.000630089	0.00662347
CHRM3	2.89396	2.23184	20.4161	0.002671	0.0155161
SCO1	-1.23295	5.79214	30.3234	0.000870882	0.00803703
RFXAP	-0.871229	5.01848	14.5342	0.00648743	0.0264398
SLC39A11	0.635098	5.44598	10.8611	0.0130176	0.0405771
BTBD2	-0.109398	6.99064	0.412941	0.540756	0.620007
KMT5C	-0.0216421	5.96824	0.0181685	0.896536	0.921219
HSPBP1	0.180781	7.16204	1.28858	0.293331	0.381842
CSNK1G2	-0.0481168	7.28438	0.142234	0.717138	0.773808
MACROD1	0.70165	6.02101	8.94921	0.0199529	0.0538308
PLAAT4	2.74649	4.49909	43.4027	0.000295075	0.00417893
FOPNL	-0.97259	5.63849	12.2702	0.00979957	0.0337474
MED10	0.367829	5.76025	4.37908	0.0742954	0.135215
CCDC134	-0.788094	3.53875	7.78023	0.0266702	0.0656582
SEC14L4	-1.92403	5.18447	23.945	0.00171801	0.0120719
PI4KA	-0.324227	8.52672	6.80699	0.0346654	0.0786182
MKRN1	0.232297	7.44609	3.3616	0.108977	0.179981
ACTR3B	-1.42162	4.08164	23.7537	0.0017572	0.012273
NTS	4.89959	3.30669	43.7242	0.000288413	0.00412623
BTG1	1.90024	5.67965	83.9633	3.5727e-05	0.00117454
IPO8	-1.24466	6.39318	7.12313	0.0317631	0.0739582
IMPA1	-0.254516	5.09961	1.58926	0.247449	0.335741
CCDC59	0.425576	6.92169	4.95138	0.061042	0.117452
SBF2	-0.611062	3.35313	1.3394	0.284747	0.373703
RRAS2	0.390394	2.56459	1.76088	0.225774	0.31244
SARAF	0.127369	7.68753	1.30131	0.291145	0.379859
RNF122	2.38608	3.32453	50.7134	0.000181521	0.0031521
DUSP26	4.43721	1.55248	62.056	9.55137e-05	0.00220536
ERG28	-0.112954	4.93595	0.288201	0.607851	0.679282
TTC9	2.99717	2.73436	33.3905	0.000654765	0.00677409
MED6	0.126015	6.14356	0.626294	0.454449	0.539395
EIF2S1	-0.0698127	7.16144	0.197523	0.670016	0.733589
ELP3	-0.0632519	6.43685	0.124713	0.734276	0.78856
MBD2	0.354027	7.3253	7.58694	0.0280509	0.0678743
MRPS36	-0.0486103	5.6165	0.0802071	0.785132	0.830107
CCNB1	-0.0682692	8.04776	0.410399	0.54197	0.621099
CDK7	0.0307605	6.38966	0.0402316	0.846678	0.881513
CD180	2.39337	1.72703	6.6737	0.0359924	0.0806567
IRAK2	1.7419	2.81465	2.99815	0.126554	0.201225
CAMK1	2.6068	6.95408	244.91	9.58214e-07	0.000342489
VHL	-0.395836	5.65246	2.95701	0.128777	0.203479
BHLHE40	1.85022	7.68891	107.909	1.55472e-05	0.000794022
EDEM1	-1.39951	5.31456	23.4059	0.00183143	0.0125566
DPH6	-0.228698	4.86576	1.07439	0.334108	0.423587
KATNBL1	-1.05287	5.31387	12.0985	0.0101321	0.0345359
EMC7	0.100925	6.60011	0.549939	0.482249	0.565429
SORT1	1.37123	4.60694	19.1666	0.00316783	0.0171201
NOTCH2	-1.9075	6.73618	11.2086	0.0121103	0.0387922
TRIM45	0.0771797	4.2582	0.0668691	0.803319	0.844521
ARF3	0.20371	4.51527	0.804083	0.399384	0.487092
SLC38A2	-1.22333	6.05276	7.22281	0.0309139	0.0727508
LPIN1	0.0433722	5.75147	0.0158893	0.903201	0.925878
CMPK2	-0.529547	5.62961	2.25097	0.176808	0.258228
FST	2.57181	4.048	34.0601	0.000617062	0.00655847
NARS1	-0.313942	7.82252	4.77821	0.0646992	0.122484
CCNH	-0.130342	6.95477	0.964755	0.358408	0.447697
HRH4	1.50299	1.31477	1.88213	0.212047	0.297455
CABLES1	0.300153	6.01997	1.36926	0.279875	0.36857
SPX	2.64337	1.21072	7.61321	0.0278579	0.0676316
DDB2	0.357565	7.71728	7.2536	0.0306575	0.0722917
ACP2	0.351497	5.76869	4.22934	0.0783775	0.140766
RTL8C	0.169082	4.64929	0.528009	0.490803	0.573537
RAB33A	2.88982	4.70306	121.033	1.05831e-05	0.000678472
PUM1	-1.01103	7.36338	15.866	0.00519803	0.022993
PHC2	-0.304469	6.93827	4.40029	0.07374	0.134431
TUT4	0.130712	6.72315	0.460833	0.518836	0.5998
PRPF38A	-0.150838	6.91735	0.921132	0.368849	0.458185
TIMM10	0.154493	5.74938	0.800757	0.400311	0.487971
AHNAK	4.27744	3.31233	67.3528	7.3349e-05	0.00187272
TCN1	2.92493	6.63408	74.2574	5.34237e-05	0.0015347
CEP135	-0.608513	6.01581	8.97214	0.0198445	0.0536478
BIVM	0.22122	1.90095	0.34506	0.605074	0.676944
CARS2	0.0168578	7.37247	0.0136023	0.910399	0.931673
APC	-1.0595	6.85872	14.3881	0.00665293	0.0268744
CCNJL	4.03426	2.7267	92.6444	2.58206e-05	0.00100395
USP30	0.00615517	4.52412	0.00076123	0.978752	0.984309
OASL	2.50227	4.7958	109.038	1.50154e-05	0.000794022
TRAFD1	0.256299	7.05424	3.47472	0.104177	0.173868
GSAP	1.10642	4.13679	13.3151	0.00805157	0.0300207
TMEM60	0.904577	5.04355	9.34274	0.0181925	0.050768
PNPLA8	0.211982	6.40991	2.09539	0.190599	0.273324
HILPDA	-0.183863	2.30802	0.231132	0.64521	0.711502
RINT1	-0.504297	6.45412	9.38979	0.0179956	0.0503589
BACH2	1.20312	1.74369	2.93776	0.129836	0.204627
NT5E	1.15356	2.96841	4.01056	0.084891	0.149501
AKIRIN2	0.887969	6.08638	22.4855	0.00204829	0.0134528
ORC3	-0.965113	6.63334	28.5997	0.00103335	0.00889971
NAT10	-0.625222	8.14278	10.0621	0.0154614	0.0455326
PRRG4	-0.172847	3.49473	0.492183	0.50539	0.587
AVIL	-1.5303	1.77254	11.9056	0.0105233	0.0354299
AMHR2	1.61648	5.76322	43.3303	0.000296601	0.00419055
GDF11	0.631649	4.72833	3.96555	0.0863192	0.151186
CDK4	0.169852	7.51614	1.68267	0.235301	0.32269
TROAP	-0.0239465	6.95072	0.0219647	0.886321	0.913888
TSPAN31	0.402341	4.64442	3.58549	0.0997464	0.168463
TFCP2	-0.0404412	6.65173	0.0561504	0.819408	0.858038
ESPL1	-0.80409	7.96859	21.4585	0.00233085	0.0143329
ZC3H10	0.195283	4.56553	0.825201	0.393581	0.481548
ACVR1B	0.833671	4.8535	3.26285	0.113411	0.185293
SMPD2	0.440457	5.36338	5.97936	0.0440867	0.0932657
HTRA2	0.451945	7.09944	10.5039	0.0140433	0.0425799
PRADC1	-0.241702	5.16374	1.51982	0.257069	0.346064
CCT7	0.147013	8.66929	1.8534	0.215191	0.301166
MRPL53	0.797651	5.06108	9.32949	0.0182484	0.0508863
KCNMB4	3.04342	1.99586	25.2666	0.00147581	0.0109674
GNS	-1.11053	6.32892	4.20079	0.0791892	0.141988
MPHOSPH6	0.245396	5.84962	1.45881	0.265973	0.354867
TMEM231	-0.883373	3.3136	4.04231	0.0839025	0.148222
DYNC1LI2	-1.22174	6.10275	45.807	0.000249621	0.00379808
FBXL8	1.29058	3.13623	11.2662	0.0119681	0.0384438
FHOD1	0.425089	8.0218	12.4436	0.00947777	0.0330927
CCDC102A	3.91847	4.46189	83.2654	3.67213e-05	0.00119728
PCNX2	1.85039	3.26943	25.3097	0.00146867	0.0109486
URB2	-1.5929	7.01523	35.7563	0.000533279	0.0059401
TAF5L	-1.13671	6.10428	10.4326	0.0142605	0.0429662
STX6	-0.128318	4.94441	0.299249	0.601189	0.67355
NPL	-0.477319	6.56242	9.69518	0.0167828	0.0481222
LAMC1	-0.0581919	6.33505	0.106244	0.753899	0.804283
SP110	0.640573	6.49946	12.9445	0.00862172	0.0313296
MRPL44	-0.233109	6.49278	2.45367	0.16082	0.240561
USP37	-1.81254	5.32042	40.1561	0.000374835	0.00484877
CYP27A1	4.68415	1.59827	9.93828	0.0194527	0.053109
EIF4E2	-0.000729098	7.08937	3.10966e-05	0.995705	0.996881
CAB39	-1.19179	6.51028	8.537	0.0220407	0.0575279
COX5B	0.23929	6.67368	2.33729	0.169744	0.250407
REV1	-0.164691	7.36058	1.41032	0.273373	0.361935
MFSD9	-1.08778	4.43705	13.1623	0.00828049	0.0305906
TMEM127	-0.529885	5.09998	1.7446	0.227711	0.314496
MRPS9	0.266192	7.17204	3.4243	0.106281	0.17656
C2orf49	-0.0640427	5.41962	0.109939	0.749828	0.801058
ANKRD36B	0.571634	3.91404	1.37359	0.279179	0.367926
EPC2	-0.414838	6.15845	2.26688	0.175476	0.256756
USP44	-1.60154	1.84952	16.4135	0.00476417	0.0218161
PLXNC1	-1.37585	5.56202	7.06217	0.0322975	0.0748646
APPL2	-0.533564	5.51922	7.08747	0.0320744	0.0744696
DRAM1	-0.445296	5.48107	4.93497	0.0613768	0.117952
SLC41A2	2.16385	1.40287	19.1256	0.00318604	0.0171832
THSD1	0.790681	3.75338	6.01762	0.0435822	0.0925449
MED4	0.113951	6.95155	0.594972	0.465502	0.550169
NUDT15	-0.814642	4.33758	12.7078	0.00901313	0.0321805
IGF2BP3	-0.211655	2.52608	0.147394	0.712326	0.769584
KDELR2	-0.478791	6.32818	9.40234	0.0179436	0.0502489
NUP42	-0.435727	6.51475	7.29074	0.0303519	0.0718709
TBRG4	0.12884	8.05179	1.14193	0.320374	0.409999
DDX56	0.125045	7.83477	0.933509	0.365838	0.45516
HUS1	-0.835087	5.32416	13.1857	0.00824492	0.0304833
MYO1G	2.01243	8.67129	296.701	4.9399e-07	0.000342489
TTYH3	0.0824784	6.43127	0.0443032	0.83923	0.875141
TTC5	-1.02501	5.22231	17.1364	0.00425999	0.0204108
ACSBG1	-3.32607	5.77543	237.652	1.06283e-06	0.000342489
MTHFS	0.0364044	3.56086	0.0187718	0.894844	0.919959
ABHD17C	-0.0186671	3.79764	0.0053344	0.943801	0.957434
IREB2	-1.97	6.70508	25.9184	0.00137247	0.01057
CIB2	0.718328	1.45239	1.16099	0.316653	0.40623
CALCOCO2	0.299753	6.86086	4.61632	0.0683828	0.127325
RSAD1	-0.551299	5.41501	3.68107	0.0961223	0.163751
SRSF1	-0.274185	2.93419	1.03554	0.342419	0.431817
TACO1	0.128581	6.20995	0.631907	0.452517	0.537564
LIMD2	1.56679	6.17886	76.7189	4.80288e-05	0.00142502
BRIP1	-1.11807	5.55835	20.4079	0.00267393	0.0155256
KAT7	-0.704585	6.77894	7.59745	0.0279735	0.0677806
RTP4	2.0096	2.9972	20.7026	0.00257148	0.015123
NDUFB5	0.294793	6.63677	4.34287	0.0752564	0.136545
GALNT5	-1.78129	5.4381	71.1632	6.13624e-05	0.00169311
TANK	0.206904	6.31634	1.38857	0.276789	0.36544
KCTD3	-0.441374	6.32708	4.88394	0.0624333	0.119508
CCDC115	0.515274	5.63711	8.93156	0.020037	0.0539715
IMP4	-0.114958	7.12044	0.870339	0.381624	0.47041
HS6ST1	-0.090375	6.33839	0.0939077	0.768097	0.816021
UGGT1	-1.63826	7.75475	16.8535	0.00444873	0.0209597
GYPC	0.20011	6.64772	1.93664	0.206257	0.291062
LRRC8A	-0.664719	6.36777	5.335	0.0538547	0.107438
TOR1B	0.195278	5.07577	0.76632	0.410116	0.497001
TMOD1	-0.0111021	6.37094	0.00383692	0.952323	0.963569
STX17	-1.10465	4.60423	11.9985	0.0103326	0.0350164
HEMGN	-0.184594	7.78858	0.500809	0.501805	0.583636
PSMB7	0.259535	7.58511	4.82425	0.0636995	0.12119
PDCL	-0.462676	5.95344	8.15574	0.0242303	0.061393
DERL1	-0.203033	5.9379	1.61025	0.244643	0.332694
RANBP6	-0.52788	6.73603	3.34686	0.109624	0.180694
RNF38	-1.70301	5.28913	8.23876	0.0237303	0.0606057
DCTN3	0.418821	6.77617	6.8188	0.034551	0.0784486
CD72	2.52286	1.77054	7.86637	0.0260834	0.0646528
HINT2	0.642007	3.4992	4.85487	0.0630458	0.120302
KIF13A	-0.996235	6.91494	12.8068	0.00884671	0.0317871
GMPR	0.0796989	7.68235	0.439237	0.528502	0.608367
TMEM63B	-0.642886	7.16969	16.6509	0.00459048	0.0213898
RIPK1	-0.498474	6.45331	5.51104	0.0509266	0.103316
TUBB2B	1.51293	3.38863	32.2523	0.000725926	0.00724583
MRPS18B	0.160102	7.1065	1.5912	0.247188	0.33554
IER3	1.07747	6.24389	30.3558	0.000868155	0.00803097
PGBD1	1.09453	5.46867	25.154	0.00149465	0.0110452
GTF2H4	0.176482	6.45519	0.874512	0.380548	0.469572
RNF144B	-3.26357	2.41938	38.533	0.000425164	0.00523972
HLA-F	2.4895	4.5792	96.0521	2.29069e-05	0.000947244
NRM	1.24296	5.68893	41.927	0.000328313	0.00444858
FAM8A1	-1.13269	4.52555	4.53023	0.0704543	0.129898
TLR2	4.81947	3.00795	102.359	1.85411e-05	0.00085289
THAP12	-0.882363	7.26731	6.3695	0.0392775	0.0858938
MRPL15	0.23237	6.87864	2.41054	0.16405	0.244101
GGH	-0.149576	6.75943	1.2038	0.308529	0.397873
TGS1	-0.286199	7.50837	4.93675	0.0613403	0.117931
SORL1	1.55983	4.84758	12.1935	0.00994635	0.0341166
BUD13	-0.29449	6.66768	4.63807	0.0678722	0.126728
DCUN1D5	-0.179655	6.60756	1.73704	0.228618	0.315398
FDXACB1	-0.570178	4.26905	7.04981	0.0324073	0.0750166
FDX1	0.336252	5.36529	2.98861	0.127065	0.201578
C11orf1	0.395999	5.31576	2.50856	0.156833	0.235995
CTDSPL2	-1.12797	5.58672	6.57027	0.0370677	0.0824592
THBS1	1.31413	8.79222	14.4211	0.00661506	0.026745
NDUFAF1	-0.160831	5.92753	0.968356	0.357567	0.446883
KIF23	-0.596539	7.35397	7.64015	0.0276617	0.0673491
HAUS2	-0.621181	5.83581	9.64139	0.0169885	0.048513
RPLP1	0.424935	7.03265	5.25235	0.0553055	0.109595
LRRC49	0.292457	1.74057	0.636034	0.512202	0.59346
RMDN3	-0.461925	6.99694	13.4579	0.00784486	0.0296652
ITPKA	2.58901	1.96756	8.76901	0.0208327	0.0554379
TMEM62	-0.439091	5.34312	2.57578	0.152131	0.230851
ADAM10	-0.992464	6.47446	5.85684	0.0457542	0.0958797
RSL24D1	-0.0828795	6.5477	0.306838	0.596707	0.669286
GCHFR	-0.808299	2.89711	7.69525	0.0272661	0.0667205
MNS1	0.448826	5.15122	2.69101	0.144506	0.221749
BCAR3	2.79786	3.95502	66.3175	7.7116e-05	0.00194726
TTLL7	1.5826	4.77419	20.3814	0.00268339	0.0155425
KYAT3	0.494958	6.35748	9.26593	0.0185198	0.0513656
IFT172	-0.167935	5.72238	0.86984	0.381753	0.470475
SELENOI	-3.36608	4.46738	34.8282	0.000577171	0.00628428
KHK	-0.266023	4.24602	1.43845	0.269044	0.357801
ADCY3	-0.521865	6.96966	7.84213	0.0262468	0.0649359
ACTR2	-0.104741	7.87383	0.366264	0.563965	0.640185
PREB	0.001423	7.02213	0.000108592	0.991974	0.994487
LRPPRC	-0.572293	9.08601	5.47031	0.0515853	0.104204
LOXL4	-2.83482	3.11812	37.6886	0.000454797	0.00543012
KIF11	-0.519027	7.89506	4.06699	0.0831446	0.147146
CALHM2	2.72065	5.02934	107.45	1.577e-05	0.000794022
ARL3	0.29911	5.34657	2.22851	0.178712	0.260463
KIF20B	0.346626	8.40452	1.44103	0.268652	0.3574
EXOC6	-0.21281	6.58796	0.640284	0.44966	0.534727
DBR1	-0.463358	5.86639	5.17902	0.0566358	0.111598
TOPBP1	-0.888073	8.02948	16.5168	0.00468757	0.0216551
DNAJC13	-1.06739	6.97439	12.3198	0.00970604	0.0335406
BARD1	-1.32325	5.49618	26.1242	0.00134178	0.0104627
ASNSD1	0.096878	7.30926	0.610959	0.459802	0.544604
METTL5	0.364809	6.53715	6.10945	0.0424019	0.0905897
PPIG	0.631039	8.50717	6.96706	0.0331548	0.0763449
WDR12	-0.615829	6.84521	7.85537	0.0261574	0.0647867
ITGAV	-1.90165	3.25534	22.269	0.00210402	0.0136302
SLC40A1	-0.437062	8.34191	12.8399	0.00879185	0.0316859
SLC49A4	-0.882587	2.77812	9.70572	0.0167428	0.0480657
COX17	0.457115	5.25531	4.89765	0.062147	0.119077
WBP11	-0.341664	8.1697	8.20546	0.0239293	0.0608807
ATF7IP	-1.0988	6.46577	18.5718	0.00344616	0.0179201
OSBPL8	-0.98218	7.06394	45.2422	0.000259442	0.0039124
INTS13	0.143164	6.96208	0.712981	0.426108	0.511536
BCAT1	-1.62768	4.95333	47.5044	0.000222838	0.00357384
CDK17	-0.757096	5.645	3.97868	0.0858991	0.15065
TMCC3	0.213865	1.90649	0.0393238	0.848391	0.882707
IRAK3	0.94933	3.85807	9.92037	0.0159554	0.0465482
RXYLT1	-0.344336	5.69124	2.60859	0.149905	0.228262
MNAT1	0.300543	5.93515	3.26467	0.113328	0.185207
TRMT5	-0.431917	6.27715	7.18382	0.0312425	0.0732056
C12orf4	-0.678686	5.70223	9.54489	0.017366	0.0492002
CCND2	-0.737445	3.21939	4.32653	0.0756955	0.137132
RAB21	-0.594434	5.71494	6.57052	0.0370651	0.0824592
LYZ	2.43578	5.71542	68.3086	7.00787e-05	0.00181264
TGDS	-0.635149	5.21209	9.73246	0.016642	0.0479023
PSMC1	0.246296	7.49412	3.05289	0.123675	0.197881
GALC	-1.14103	6.6218	29.446	0.000949121	0.00844537
PPWD1	0.0216714	6.67579	0.0193811	0.893163	0.918629
PEBP1	0.175793	7.03994	1.50906	0.258608	0.347393
C12orf49	-0.897226	4.08945	9.713	0.0167153	0.0480215
LRP6	-2.20456	4.07074	39.7066	0.000387971	0.00494569
LMNB1	0.23923	8.54933	5.34368	0.0537052	0.107209
SNX24	-0.175857	3.66576	0.511423	0.497458	0.579318
REXO5	-0.71029	7.34435	29.0053	0.000991835	0.00865522
XYLT1	1.46841	4.14952	11.6092	0.0111634	0.0367728
NUP133	-0.49922	7.65975	6.8171	0.0345674	0.0784709
CORO1C	-0.405	7.8152	3.61496	0.0986101	0.166972
VWF	2.88428	8.02914	166.872	3.56893e-06	0.000446788
LPCAT3	-1.11377	6.80452	18.5993	0.00343261	0.0179069
MRPS27	-0.717865	6.66404	11.0763	0.0124458	0.0394409
HEXB	-0.247319	7.66213	4.26469	0.0773878	0.13958
KLHL5	0.0479393	5.72862	0.0238273	0.88164	0.910158
UBE2K	-0.244	6.52783	2.89139	0.132434	0.207328
N4BP2	-1.21141	5.99592	15.3182	0.00568438	0.0243634
KLF3	-0.553287	6.2073	5.61518	0.0492919	0.100861
TBC1D1	0.0976676	7.44997	0.525893	0.491643	0.573897
RSBN1	-0.306908	5.71324	1.20794	0.307759	0.397052
PACC1	0.212212	5.11035	0.863403	0.383423	0.47204
HHAT	1.44248	1.48686	4.04783	0.0837321	0.147986
PPP2R5A	0.310336	6.97218	3.59344	0.0994381	0.168063
TRAF5	-1.28258	4.32694	14.0955	0.00700106	0.0277981
PPP2R3C	0.17587	6.99321	1.98396	0.201407	0.285136
PSMA6	0.184048	4.20916	0.715439	0.425348	0.510857
MAN2A1	-2.0261	5.96921	28.6045	0.00103285	0.00889971
TSC22D1	0.264023	6.44927	2.81241	0.137023	0.212862
USP22	-1.26545	7.4382	7.04125	0.0324836	0.0751491
B9D1	0.0324786	4.42999	0.0235988	0.882204	0.910435
SPECC1	-1.03695	7.00109	28.3938	0.00105528	0.00902964
MSMO1	-0.01147	5.2269	0.00161356	0.969069	0.976889
ICE2	-0.749498	6.86419	9.3277	0.018256	0.0508954
GPATCH2L	-0.978823	5.31979	17.6322	0.00395344	0.019566
SNW1	0.321942	7.99361	7.41614	0.029349	0.0701114
POMT2	-0.926862	4.73804	19.9789	0.00283264	0.0160927
MIB1	-2.78642	5.0289	19.0065	0.0032398	0.0173589
TMEM260	-1.17735	4.67663	9.1372	0.0190857	0.0524205
AP5M1	-0.669111	6.24752	6.19669	0.0413188	0.0887871
ZNF430	-0.533217	4.54053	5.82313	0.0462273	0.096582
PALB2	-0.921792	6.3032	12.7055	0.00901704	0.0321847
KIAA0556	-1.03282	5.16618	16.4184	0.0047605	0.0218161
DSG2	-1.33184	4.63434	6.15796	0.0417952	0.0895997
RNF138	-0.958729	5.98851	11.647	0.011079	0.0366153
LPIN2	-1.75303	6.27076	11.5631	0.0112674	0.0369907
NDC80	0.610788	7.49315	21.2844	0.00238362	0.01447
THOC1	0.0795304	7.07561	0.231066	0.645256	0.711502
USP14	-0.890059	7.28086	10.9335	0.0128214	0.0402233
HERC2	-0.387845	9.12459	5.72236	0.0476803	0.098635
SLC7A5	-0.798078	7.6293	7.33117	0.0300238	0.07135
CYBA	1.91724	7.19334	91.5726	2.68345e-05	0.00102742
ARL1	-0.640212	5.25201	10.7733	0.0132605	0.0409067
UTP20	-1.18871	7.37775	35.4378	0.000547843	0.00605946
COX10	-0.927759	5.0759	14.6405	0.00637037	0.0261413
SREBF1	-0.941767	8.36325	55.9215	0.000133218	0.00267866
TTC19	-0.755936	6.12664	11.5658	0.0112611	0.0369804
STX2	-0.853855	4.88949	15.6919	0.00534662	0.0233974
BFAR	-0.101939	6.79596	0.562671	0.477406	0.560754
KPNA3	-0.915008	6.63361	9.71464	0.0167091	0.0480154
SFSWAP	0.150435	8.05437	0.596589	0.464919	0.549568
MPP5	-1.75065	4.54806	44.5494	0.000272177	0.00399777
CDK2AP1	0.385922	6.21151	6.22864	0.0409312	0.0882649
SCARB1	-1.2785	6.03782	21.4049	0.00234694	0.0143871
RTRAF	0.172713	7.41158	1.69153	0.234194	0.321468
UTP6	0.0814844	7.47253	0.443211	0.526698	0.606878
PSMD11	-0.195461	7.56726	2.94204	0.129599	0.204424
BLMH	-0.104054	7.07514	0.357475	0.568565	0.644667
TAOK1	-2.34961	5.19604	96.0619	2.28992e-05	0.000947244
BTBD1	-1.08243	7.1805	15.7179	0.00532408	0.0233498
ALDH2	4.21365	4.7724	76.881	4.76986e-05	0.00141876
ERP29	0.292281	7.42216	4.03907	0.0840028	0.148355
ANKRD13A	-0.966223	6.03639	5.64389	0.0488533	0.100206
NAA25	-1.73692	6.13112	27.5106	0.00115643	0.00949543
MESD	0.288396	6.25872	2.56562	0.152829	0.231594
CDH1	-1.49782	7.86001	8.12822	0.024399	0.0617151
AARS1	-0.499927	8.52548	13.0549	0.00844657	0.0309395
VAC14	-0.258125	7.36219	4.6764	0.0669844	0.125628
TANGO6	-0.922421	6.16171	21.7076	0.00225793	0.014144
ARG2	-0.438575	3.64278	2.96191	0.12851	0.203246
NDST1	-0.399344	5.32749	2.37877	0.166488	0.24683
CSNK1A1	-0.0394618	7.35369	0.0915517	0.770924	0.817926
CYSTM1	0.104405	3.99039	0.120765	0.738325	0.792192
PFDN1	0.280142	5.82908	2.03356	0.196494	0.279816
ANAPC5	-0.194661	8.48154	3.10949	0.120789	0.194614
BCL7A	-0.552485	4.91068	4.88163	0.0624815	0.119549
MYO5C	3.30997	3.46699	41.9377	0.000328057	0.00444858
AP4E1	-2.3858	5.51075	18.4051	0.00352977	0.0181583
FAM214A	0.239866	5.33198	1.26288	0.297819	0.386497
MAPK6	-0.412768	7.22091	2.27431	0.174859	0.256113
SPPL2A	-0.0707549	6.6479	0.252255	0.630757	0.699032
GLCE	-1.6453	4.63249	18.342	0.00356211	0.0182693
SPG11	-0.513541	7.7049	9.04117	0.0195225	0.053226
EIF3J	0.316482	7.25668	3.58004	0.0999585	0.168725
HACD3	-1.45036	6.62304	17.7235	0.00390009	0.019442
APH1B	0.0601357	4.39406	0.0777372	0.788369	0.832494
AAGAB	-0.195107	6.21836	1.19683	0.309829	0.399288
TIPIN	-0.194245	5.94591	1.16385	0.316101	0.40573
TRIP4	0.0742601	6.60646	0.276173	0.615298	0.685206
PARP16	-0.785577	3.93195	4.83989	0.0633645	0.120747
RAB11A	0.235675	6.93211	2.95134	0.129088	0.203834
DAPK2	2.32501	4.26069	56.6591	0.000127777	0.00260559
SLC24A1	0.246911	4.32759	0.776727	0.407112	0.494332
LACTB	0.313892	6.13292	3.88559	0.0889351	0.154468
CCNT1	-2.90736	5.49393	27.3138	0.00118065	0.00961875
SEMA7A	0.250342	8.27326	1.4162	0.27246	0.361016
LOXL1	4.73568	1.99842	37.4081	0.000465223	0.00551575
FLT4	-1.18222	2.7973	16.0217	0.00506962	0.0226274
FAF2	-1.48784	5.79155	21.2451	0.00239574	0.0144917
TUBGCP3	-0.835934	7.18264	8.36704	0.0229837	0.0592851
RBM25	0.223854	8.60802	0.844936	0.38828	0.476586
LTBP2	-0.0169535	1.62539	0.00199593	0.969544	0.977119
MARS1	-0.207311	8.63491	3.77299	0.0928004	0.159446
ATP5F1B	0.160076	8.76993	2.13171	0.187249	0.269693
RBMS2	1.82892	2.88305	22.7265	0.00198844	0.0132568
PTGES3	-0.0841635	6.76189	0.33267	0.581985	0.656759
PIK3C3	0.0510723	6.6449	0.0819681	0.782857	0.828144
PHF3	-0.411651	8.05544	3.96902	0.0862077	0.151058
ATF1	-0.948486	5.70771	17.0074	0.00434479	0.0206528
LETMD1	-0.295995	5.94603	3.67449	0.0963664	0.164062
EIF4B	-0.14088	8.78315	1.55949	0.251509	0.340026
COPZ1	0.126986	6.57427	0.874224	0.380622	0.469612
MMD	-0.91677	4.37249	6.70823	0.0356424	0.0801751
TSPAN13	-0.223758	5.9114	1.52539	0.256278	0.345312
NUP153	-0.946613	8.33506	13.272	0.00811531	0.0301448
FECH	-0.813511	7.52465	8.21051	0.0238989	0.0608392
RAB27B	0.443066	4.59327	1.26243	0.297898	0.386557
ZDHHC2	-1.05617	6.35714	44.0233	0.000282388	0.00408208
MCM4	-0.452525	8.84397	5.53432	0.0505551	0.10279
ERICH1	0.657633	6.24907	4.78545	0.0645408	0.12231
MYOM2	1.239	2.57934	7.28172	0.0304258	0.0719511
TWSG1	-0.941295	4.65292	4.07931	0.0827696	0.146661
ANKRD12	0.488825	8.46395	1.29433	0.292341	0.380804
CEP76	-0.713979	5.85283	12.9271	0.00864974	0.0313738
RBL2	-1.308	7.24103	26.6722	0.00126426	0.0100502
LPCAT2	1.97003	6.85965	126.46	9.13127e-06	0.000648357
WIPI1	0.362874	6.05413	3.12429	0.12005	0.193659
WDR59	-0.618228	7.37049	29.5561	0.000938824	0.00839635
MTFR1	-0.899055	5.59952	11.7294	0.0108979	0.0361999
SMAD7	3.22025	3.13598	36.2387	0.000512153	0.00579448
KCNH2	-0.159676	9.03498	1.75619	0.226329	0.312953
RHEB	-0.110146	6.4994	0.60876	0.460579	0.545415
SMARCD3	2.06576	3.93638	28.9341	0.000998967	0.00867576
KMT2C	-0.777382	8.06315	25.2397	0.00148028	0.0109868
PSMB1	0.200061	7.4421	2.46218	0.160192	0.239774
ADNP2	-1.45386	6.80448	30.0428	0.000894971	0.00818298
CRISPLD1	1.84993	3.67483	39.3992	0.000397297	0.00501076
CSPP1	0.0965113	6.91025	0.102783	0.757785	0.807524
TRAM1	-0.100266	7.18323	0.393891	0.54999	0.627865
ARFGEF1	-0.506681	7.22576	2.67013	0.145849	0.223335
TMED2	-0.763011	6.40107	8.69763	0.021195	0.0561353
YY1	-0.425369	7.36487	4.48815	0.0714968	0.131147
RCOR1	-1.34493	5.61761	15.6756	0.00536081	0.0234249
MOB3B	-1.55679	4.37077	18.4217	0.00352132	0.0181345
ZNF175	-0.726522	5.85717	8.11151	0.0245022	0.0618708
CD33	2.70707	5.69133	164.049	3.78242e-06	0.000446788
PIH1D1	0.631192	7.06671	11.8494	0.0106409	0.0356854
SCPEP1	-0.787979	6.03258	23.664	0.00177596	0.0123286
LPO	2.70289	1.6776	16.3836	0.0047866	0.0218658
VMP1	-0.307224	6.68835	3.55557	0.100918	0.169934
PRR11	-1.31634	6.28167	16.8053	0.00448195	0.021041
TRIM37	-0.906688	6.75365	25.2761	0.00147423	0.0109652
LMF1	0.617137	4.83532	7.06063	0.0323112	0.0748759
NUBP2	0.257693	6.8155	2.86783	0.133781	0.208855
PKD1	-0.482689	9.51967	8.11815	0.0244612	0.0618197
RAB11FIP3	-0.118455	6.00729	0.387967	0.552927	0.630551
CHTF18	0.160247	6.80525	1.08458	0.331979	0.421744
RHBDF1	0.579577	3.33023	3.90289	0.0883605	0.153763
TELO2	-0.320985	7.38963	6.67743	0.0359543	0.080617
AXIN1	0.4251	7.71235	12.2865	0.00976869	0.0336922
IL12RB2	-0.751006	3.87891	6.56018	0.037175	0.0826048
GLIS2	1.09587	2.04472	9.44418	0.0177715	0.049945
CREBBP	-0.171656	8.06219	0.825528	0.393492	0.481535
MGRN1	-0.278166	6.79192	1.57914	0.248818	0.337076
DNAJA3	-0.699181	6.96815	11.2311	0.0120545	0.0386553
UBN1	-0.573206	7.6136	18.9195	0.0032798	0.0174678
N4BP1	-0.392134	6.56244	4.63859	0.0678601	0.126728
WSB1	-0.116292	7.31989	0.754689	0.413517	0.49991
TRAF4	0.0618285	6.66357	0.131968	0.727021	0.782044
RGS9	3.39275	3.04307	36.6017	0.000496957	0.00572611
ITGA2B	1.28051	9.23282	110.283	1.44562e-05	0.000794022
DHX8	-0.300139	7.4951	2.20278	0.180927	0.262982
SLC4A1	-0.252117	9.10376	0.856312	0.385276	0.473732
CRISPLD2	3.3694	1.89788	13.9036	0.00724215	0.0282637
COTL1	1.59823	6.2376	86.9395	3.18546e-05	0.00111409
MLYCD	-0.0622495	5.31966	0.114257	0.745166	0.797401
METTL2B	-0.623655	4.54197	7.09342	0.0320221	0.0744153
SMURF2	0.522829	5.0251	6.90817	0.0337004	0.0771224
ERP44	0.19962	7.18028	2.02729	0.197105	0.280586
INVS	0.239447	5.36842	1.45804	0.266088	0.354944
GINS1	-1.19823	5.01444	17.6254	0.00395744	0.019566
SLC12A2	-0.474516	5.02843	2.7246	0.142382	0.219368
RNF167	0.708084	7.64161	23.2189	0.00187302	0.0127314
PITPNM3	-0.277848	1.56233	0.0843914	0.779771	0.825394
CFAP20	-0.0432177	5.85639	0.0726425	0.795226	0.838091
CSNK2A2	-0.681936	6.27477	13.3564	0.00799107	0.0299154
COQ9	-0.0872979	6.37704	0.273142	0.617208	0.686828
NLRC5	0.0930962	5.92251	0.153141	0.70708	0.765372
SRCAP	-1.48693	3.93414	25.6332	0.0014165	0.0107342
SETD1A	-0.948053	7.86547	27.1188	0.00120528	0.00972419
ZNF629	-1.34418	5.51231	9.50962	0.0175067	0.0494453
DZANK1	0.554505	2.40944	2.39222	0.16545	0.245598
SPTLC1	-1.115	6.67254	22.3399	0.00208555	0.0135698
ZC3H3	-0.158791	6.8356	1.05471	0.338279	0.427732
RPL8	0.316031	8.1904	5.35587	0.0534962	0.106902
SLC9A3R1	0.816061	7.44801	36.1041	0.000517938	0.00584305
TYROBP	2.73577	5.89104	91.1201	2.72779e-05	0.001031
SCN1B	3.30449	1.71426	36.4478	0.000503329	0.00575421
RBM42	0.513542	8.07639	11.0112	0.0126152	0.0397866
CCNE1	-1.18696	6.77734	37.8509	0.000448901	0.00538681
IMPAD1	-1.1531	5.20359	10.3043	0.0146625	0.0437881
RAB2A	-0.063019	6.29768	0.16719	0.694726	0.754891
CDKN2C	0.0503817	5.84914	0.0728588	0.79493	0.837853
ACIN1	-0.117696	8.8027	1.2606	0.298221	0.386765
TEP1	-0.142716	5.92755	0.259288	0.626117	0.694917
PHLPP1	-0.845566	5.60294	5.22828	0.0557375	0.11023
CELSR1	0.530662	2.02579	0.797269	0.401286	0.48901
PRDX1	0.153475	7.0425	1.15078	0.318638	0.408336
PGS1	0.123901	6.38772	0.517495	0.495002	0.577138
TIMP2	2.97823	4.28219	80.7022	4.06926e-05	0.00126094
LGALS3BP	-0.634104	6.24009	10.0894	0.0153687	0.0453832
UPF1	-0.521294	8.21171	5.81152	0.0463917	0.0966964
ELL	-0.0273582	6.18538	0.0119324	0.916052	0.936248
MAST3	-0.388813	5.68384	2.30602	0.172257	0.253171
COPE	0.306899	7.85256	4.96034	0.0608604	0.117237
MAU2	-0.741304	6.0127	6.58656	0.0368957	0.0822615
KLHL13	0.763442	2.44959	2.6876	0.144724	0.22196
AMMECR1	-2.21438	6.15335	17.4811	0.00404374	0.0197988
PRKX	-0.313467	5.35782	2.13992	0.186504	0.269044
SLA2	2.66854	3.67869	34.3041	0.000604018	0.00646391
RALGAPB	-1.10353	6.84134	13.9048	0.00724058	0.0282637
XRCC1	0.530292	7.62384	15.0367	0.00595712	0.0250617
MARK4	0.459023	5.8433	5.24243	0.055483	0.109837
ZNF225	-0.512542	4.18264	2.66075	0.146457	0.224018
GRIK5	3.1729	5.7582	70.9919	6.18448e-05	0.00169311
HACE1	-0.207837	4.56549	0.786468	0.404332	0.491569
ATRN	-1.70502	6.54637	29.0231	0.000990064	0.00864612
CNPY4	0.343603	4.32309	1.4676	0.264664	0.353619
ARPC1A	0.317548	4.78496	1.36065	0.281268	0.369953
MYDGF	0.243812	6.63386	2.20492	0.180742	0.262874
MAP2K2	0.206733	7.80142	2.33383	0.17002	0.25072
GNA15	0.028804	7.73169	0.0535151	0.82361	0.861502
DPP9	-0.290902	7.71107	3.55443	0.100963	0.169986
YJU2	0.33913	6.29491	2.93171	0.130171	0.204863
TCF3	-0.168918	8.46504	2.4522	0.160929	0.240693
ANKRD24	0.349157	3.28662	0.997488	0.350874	0.439955
PIAS4	-0.169354	6.11283	1.04289	0.340823	0.430078
CSE1L	-0.756878	8.5605	12.7372	0.00896333	0.0320381
ZNF330	0.0512277	6.30649	0.104173	0.756216	0.806286
GAB1	-1.95176	5.93944	26.0181	0.00135748	0.0105024
MAPK3	0.697225	6.30278	16.3442	0.00481646	0.0219178
EEF2K	-1.36861	6.61369	19.3054	0.00310705	0.0169149
DHTKD1	-1.10012	6.35045	41.4856	0.000339183	0.00455365
PHYH	-0.501942	5.91039	5.98938	0.0439539	0.0930677
MAP3K8	1.16851	4.88802	16.6046	0.00462373	0.0214705
MTPAP	-0.30268	6.79334	3.05925	0.123346	0.197633
SCARF1	0.787848	5.72656	11.7948	0.0107569	0.0358806
SMG6	-0.660542	6.58024	6.71418	0.0355825	0.0801609
DPH1	-1.21189	6.36046	55.0694	0.00013988	0.0027332
ITGAE	0.614848	5.29974	5.6345	0.0489961	0.100395
PLD2	2.44464	2.57531	19.3528	0.00308665	0.016858
METTL16	-0.538154	5.46396	1.38274	0.277716	0.366296
SLC27A5	0.630721	4.14317	3.39992	0.107319	0.17791
ABCA7	-0.441151	8.05899	10.3797	0.0144246	0.0432518
ZNF264	-0.995512	3.84736	10.3438	0.0145371	0.0435233
CNN2	0.429756	7.27242	8.04202	0.0249375	0.0625837
A1BG	3.47059	3.6499	70.1793	6.42007e-05	0.00171221
CCDC6	-1.51337	4.99166	21.3911	0.00235111	0.0143978
PRKCQ	0.52717	6.63464	11.0003	0.0126441	0.0398247
WDR37	-0.230114	5.172	0.724272	0.422636	0.508552
CAPZA1	-0.134499	7.50269	0.651861	0.445762	0.530729
KIF18A	-0.573946	6.4357	4.76908	0.0649	0.122766
DGCR2	-0.594185	6.1987	6.70573	0.0356675	0.0802164
CDC45	-0.274595	7.34124	4.74339	0.0654691	0.123606
UFD1	0.408733	7.26732	6.84485	0.0343002	0.0780584
MED15	-0.0757832	7.35103	0.381951	0.555942	0.63332
ARVCF	-0.788028	5.66406	15.4135	0.00559569	0.024067
HIRA	-0.659012	8.34549	14.4943	0.00653209	0.0265489
PPM1F	-0.750125	5.39065	4.75646	0.0651787	0.123195
UBE2R2	0.415115	6.5123	8.68679	0.0212507	0.0562327
ACTR3	0.205643	8.13385	3.42547	0.106232	0.176503
DDX18	-0.191024	8.08107	2.68904	0.144632	0.221856
ARFGAP3	-0.415721	6.21706	4.2602	0.0775126	0.13964
PACSIN2	0.331099	7.42968	6.91983	0.0335915	0.0769907
EP300	-0.988761	8.20547	29.162	0.000976365	0.00857064
DESI1	0.192864	5.17045	0.761911	0.4114	0.498112
PLEKHA4	-0.428199	5.10026	4.30496	0.0762802	0.13796
MREG	-0.509697	4.34902	3.85222	0.0900581	0.15594
GRIN2D	0.717978	1.88236	2.30892	0.172022	0.252856
AP2S1	0.170523	6.78635	1.11043	0.326672	0.416248
LIG1	-0.310151	8.31334	7.56727	0.0281965	0.0681402
OPA3	-0.615588	3.6559	2.2022	0.180978	0.263023
EHD2	2.0278	4.28608	70.9878	6.18564e-05	0.00169311
HSD17B14	2.96396	1.35899	9.58041	0.0172258	0.0489784
STRN4	-0.121324	7.67965	0.745823	0.416141	0.502387
POLR1B	-0.842216	7.11977	17.4556	0.00405924	0.019817
IL1B	1.99732	6.10136	116.88	1.18996e-05	0.000720533
TCF25	0.523476	8.36667	10.9823	0.0126913	0.0399079
NAPA	0.0924853	7.36186	0.46923	0.515169	0.596316
EED	-0.0320292	6.85368	0.0562459	0.819258	0.858009
BLVRB	0.201866	7.53778	2.57409	0.152246	0.23099
ITPKC	-0.224685	5.23426	1.48269	0.262436	0.351339
KCNK6	1.15259	5.10508	33.8901	0.000626365	0.00659601
BRD4	0.083315	8.7032	0.227507	0.647773	0.713945
IL27RA	1.48847	6.96426	65.5026	8.02568e-05	0.00200524
ASF1B	-0.265288	5.87098	1.45075	0.267183	0.356044
ILVBL	0.0107467	6.80788	0.00551756	0.942846	0.956793
FAM32A	0.0905358	5.91002	0.283126	0.610968	0.681802
NOTCH3	-1.17589	1.92297	4.84984	0.0631524	0.120439
MED26	0.00952099	4.89933	0.00178739	0.967447	0.975668
COMMD9	0.293814	6.01248	3.1905	0.116815	0.189604
PPP1R12C	0.435515	7.54265	7.33369	0.0300035	0.0713161
ALG6	-0.241389	5.22965	1.47202	0.264008	0.353042
WDR11	-1.00754	7.30646	12.057	0.0102148	0.0347161
BIRC3	2.94657	3.49429	90.8324	2.75647e-05	0.00103524
CEP126	0.192017	2.82187	0.359667	0.56741	0.643604
PARP12	0.203106	5.5528	1.08065	0.332799	0.422604
P4HA1	-1.04274	5.1805	9.2574	0.0185566	0.0514196
VPS26A	-0.226586	6.61968	2.40563	0.164424	0.244473
PALD1	2.14401	1.89867	7.46322	0.0289835	0.0695041
FOXRED1	-0.229618	6.65382	2.80464	0.137487	0.213432
DCPS	0.392841	6.87219	5.67485	0.0483861	0.0996091
SIAE	-0.402883	4.66924	2.50591	0.157022	0.23619
ARID3A	1.94052	5.58682	55.9114	0.000133295	0.00267866
MTIF2	0.448798	7.60525	8.81388	0.020609	0.054997
CCDC88A	1.17123	8.76116	12.5894	0.00921772	0.0324976
ASB3	0.608086	5.6045	10.7345	0.0133696	0.0411811
TANC1	-1.80136	6.54481	26.0454	0.00135342	0.01048
CD81	0.593526	6.96526	14.4948	0.00653153	0.0265489
OSBPL5	-0.225624	6.58468	2.54547	0.154227	0.233138
CNRIP1	-0.202815	5.82037	1.32715	0.286782	0.375499
PNO1	-0.984879	5.29871	16.8084	0.00447979	0.0210392
TAF1B	-1.07677	6.28142	35.8188	0.000530478	0.00593375
SPCS2	0.248423	7.02588	3.6763	0.096299	0.163991
ARHGEF17	3.36344	4.44453	100.325	1.98227e-05	0.000872135
POLD3	-0.709663	6.02992	18.5929	0.00343576	0.0179076
SELP	1.595	5.79695	27.8887	0.00111166	0.00929754
SUCO	-1.21894	6.70586	16.4628	0.00472738	0.0217713
SNRNP40	0.140212	7.49334	1.37097	0.2796	0.368331
DNAJC8	0.211701	7.47099	2.29545	0.173119	0.254153
MECR	-0.497444	6.24164	10.2122	0.01496	0.044464
PTPN4	-0.747182	5.52626	11.17	0.0122072	0.0389867
FAM20B	-2.30553	5.30204	22.1158	0.00214466	0.0137881
EPAS1	2.07219	6.39971	34.4209	0.000597894	0.00641977
EPCAM	-0.502729	6.5275	7.55296	0.0283031	0.0683281
SRBD1	-0.196261	6.27676	0.728224	0.421433	0.507412
SGO1	0.454889	6.3984	4.25826	0.0775666	0.13969
KAT2B	-1.35034	6.64839	9.08711	0.0193119	0.0528462
FNBP4	-0.518493	7.72188	13.8795	0.00727318	0.0283437
NDUFS3	0.305601	7.32645	3.8315	0.0907646	0.156774
ACCS	0.556635	5.14609	4.13864	0.080995	0.14431
CHMP2B	-0.225103	5.49415	1.51594	0.257623	0.346569
EIF2AK4	-0.744264	7.69364	26.9133	0.00123197	0.00988573
WDR76	-0.952609	6.72431	9.8337	0.0162674	0.0472193
TYRO3	-0.865498	3.62822	7.88898	0.0259321	0.0644258
TP53BP1	0.062706	6.76839	0.0858321	0.777958	0.823776
OSBP	-1.11793	6.39954	8.19927	0.0239665	0.0609458
ZC2HC1A	1.38194	2.83095	19.4644	0.00303931	0.0166839
IL7	-0.0212491	2.88335	0.00436847	0.949133	0.96156
CHMP3	0.0128402	2.406	0.00164024	0.968815	0.976824
POLR1A	-1.58494	7.59425	21.8369	0.00222124	0.014025
VAMP8	0.62742	6.08928	12.4655	0.00943804	0.0329928
CAPG	2.23416	7.80404	165.902	3.6405e-06	0.000446788
MAP4K3	-1.01744	4.26375	9.5156	0.0174827	0.0494011
USE1	0.646253	6.3409	11.3469	0.0117722	0.0380067
STAM2	-0.533158	5.18493	2.32225	0.170947	0.251618
STRN	-2.0773	5.63166	24.457	0.00161853	0.0116487
CHIC2	0.506677	5.09446	4.87129	0.0626988	0.119807
LNX1	-0.297786	3.01641	0.769079	0.409316	0.496145
TNFRSF8	-1.27381	1.82492	4.92775	0.0615247	0.118142
STK17B	0.00561792	5.14227	0.000482894	0.983075	0.987333
GTF3C3	-0.932422	7.11713	9.19664	0.0188217	0.0519599
COQ10B	-0.553499	4.75417	5.09561	0.0582004	0.11383
USP13	-0.713909	4.60924	12.8311	0.00880651	0.0317195
PIK3CA	-0.261884	6.27279	1.49463	0.260693	0.349475
TAF12	0.183031	5.75261	1.15607	0.317608	0.407235
SLC9A1	0.0562732	5.70179	0.0707476	0.797843	0.840028
GATB	0.0523338	6.52781	0.104396	0.755965	0.806164
EHBP1	-0.155132	6.03689	0.318272	0.590091	0.663308
SLC7A6OS	-0.13508	5.06974	0.444522	0.526105	0.60649
CKLF	0.551657	5.32528	9.18827	0.0188586	0.0520134
LCAT	-0.432893	4.40348	3.91082	0.0880984	0.153509
IFT46	0.538838	5.29941	4.80536	0.0641072	0.121635
NECTIN1	-1.6688	6.57516	13.1414	0.00831251	0.0306757
SC5D	-1.01704	4.62388	14.1877	0.0068889	0.027481
ARCN1	-1.13778	6.57985	7.27664	0.0304675	0.0720295
CBL	-0.847385	2.42976	2.90015	0.131938	0.206903
GPC1	1.19658	2.11488	5.6597	0.0486139	0.099974
FARP2	-1.95478	4.75545	41.3385	0.000342907	0.00458291
DGKD	-0.396494	6.81194	2.65458	0.14686	0.224402
DNAJC10	-0.461473	6.68454	7.08321	0.0321118	0.0745214
TUBB4A	1.25151	2.28229	13.3789	0.00795838	0.029842
MCOLN1	0.431647	6.59557	4.51313	0.0708756	0.130472
GPR108	0.591007	7.13684	13.3977	0.00793111	0.0298235
DGUOK	0.287058	6.75257	2.31824	0.17127	0.252
LOXL3	0.859342	3.45204	8.72369	0.0210618	0.0558484
ITGA6	0.939879	5.4107	2.1959	0.181527	0.26353
HAT1	-0.0424162	7.73622	0.148545	0.711266	0.768902
ATF2	-0.546649	5.75262	4.326	0.0757096	0.137137
OSGEPL1	-0.278616	4.23402	1.48341	0.26233	0.351313
MCM6	-0.407162	8.58614	8.25045	0.023661	0.0604929
CCNT2	-0.934459	6.34509	11.7569	0.0108384	0.0360714
ZRANB3	-0.509503	5.02716	4.29589	0.0765276	0.138331
DARS1	-0.205578	7.66084	3.56972	0.100362	0.169299
AGPS	-0.648054	6.9068	4.85468	0.0630498	0.120302
KYNU	0.486004	1.99115	1.44718	0.267722	0.35642
ARID4B	1.2248	7.72496	13.5236	0.00775203	0.0294408
NID1	-0.89417	3.64148	2.33122	0.170228	0.250896
CYTIP	2.94852	5.90698	154.622	4.62568e-06	0.000483147
MUL1	0.0312818	5.86387	0.0250313	0.878714	0.908002
CAPZB	0.41878	7.70991	9.53484	0.0174059	0.0492428
NMU	0.246392	6.48774	2.34402	0.16921	0.249806
PPAT	-1.28501	5.79589	11.07	0.0124621	0.0394823
SRD5A3	-0.927542	6.117	32.9247	0.000682754	0.00696127
CRACD	-1.86991	6.53491	21.1511	0.00242505	0.0146008
NOA1	-0.843407	6.98109	38.0596	0.000441461	0.00532445
POPDC2	2.98303	2.13833	15.5628	0.00546027	0.0236851
POLQ	-1.35484	7.02778	26.2844	0.0013185	0.0103287
GSK3B	-0.0600702	5.66629	0.107377	0.752642	0.803342
ARHGAP31	1.13879	3.85425	5.50317	0.0510529	0.103501
CD80	-0.867933	2.24621	3.63021	0.0980287	0.166268
CHST10	-0.800945	5.09858	13.6458	0.00758309	0.0290371
PDCL3	0.306516	6.25038	2.98927	0.12703	0.201549
TXNDC9	-0.262784	6.08615	2.17722	0.183167	0.265262
RPL31	0.243845	6.8392	2.08283	0.191776	0.274613
LXN	-0.131786	6.75689	0.988305	0.352963	0.441967
ALS2	-0.915832	7.2183	19.6762	0.00295196	0.0164788
NOP58	0.193829	8.26311	2.34852	0.168854	0.249497
SLAIN2	-0.999071	6.43593	8.95422	0.0199292	0.053791
TXK	3.14272	1.74858	9.94317	0.0158746	0.0463923
YWHAE	0.207056	7.68078	2.86641	0.133863	0.208927
FAM13A	-2.0282	5.03455	44.72	0.000268969	0.00399307
HERC6	-0.372464	5.08305	2.78936	0.138403	0.214386
HERC5	1.01521	6.11124	27.9776	0.00110146	0.00927104
CRYGD	1.91763	3.23045	25.4785	0.00144114	0.0108284
PIKFYVE	-1.92699	6.41891	28.768	0.00101586	0.00878091
COPS4	0.130737	7.16155	1.07167	0.33468	0.424148
PRKG2	1.3162	2.19666	2.81488	0.136877	0.21268
GPAT3	2.19738	6.07828	58.3461	0.000116363	0.00245728
CUL3	-0.318559	7.80945	6.64317	0.0363055	0.0812051
GUCY1B1	1.47948	5.75852	9.65017	0.0169547	0.0484737
GLRB	0.630963	2.5029	2.32706	0.170561	0.251282
FNIP2	-2.56113	6.12692	22.3113	0.00209298	0.0135958
C2orf42	-0.131539	5.14554	0.477188	0.511738	0.593097
ADD2	-0.539797	8.23699	5.16888	0.056823	0.1118
MXD1	-0.886599	4.79495	5.5776	0.0498738	0.101736
ATP8A1	0.684529	4.01248	4.95451	0.0609785	0.117364
SLC30A9	-0.692557	6.78221	4.01716	0.0846843	0.149298
SEC22C	-0.721181	6.31973	15.7152	0.00532635	0.0233498
CSTA	2.72796	2.59335	19.4797	0.00303288	0.0166809
BBS7	-0.423475	4.34196	2.93757	0.129846	0.204627
KIAA1109	-0.83297	6.70707	6.44235	0.0384564	0.084644
RBBP5	-1.33375	5.82297	8.59849	0.0217119	0.0569704
IFT57	0.419558	6.11304	5.75346	0.0472256	0.0979164
UBE2S	0.205946	7.4504	2.2334	0.178295	0.25992
PHRF1	-0.417814	8.14978	12.4387	0.00948665	0.0331042
AGA	-0.277166	5.0083	1.61968	0.243397	0.331609
NEIL3	-0.4547	5.42784	3.86389	0.0896634	0.155415
ASB1	-0.516959	5.88859	9.7314	0.016646	0.0479023
PSMD3	-0.140486	8.25461	1.5448	0.253547	0.342254
CASC3	-1.24575	6.87297	9.1616	0.0189767	0.05223
STAT3	-0.905513	7.35168	11.6437	0.0110863	0.0366292
FBXL20	-1.12581	4.6054	12.6605	0.00909426	0.0323243
NNT	-1.10799	7.75935	17.6606	0.00393675	0.0195487
FASTKD3	-0.71943	5.65149	10.6644	0.01357	0.0415557
NSUN2	-0.455512	7.96517	9.73511	0.0166321	0.0478985
UFSP2	0.256251	5.78624	1.65094	0.239331	0.327384
FNDC4	-0.911605	1.47255	1.61688	0.243766	0.331902
CAD	-0.218365	8.48713	2.61493	0.14948	0.227703
DNMT3A	0.312123	5.91284	2.93322	0.130087	0.204763
RAB10	0.149567	6.58596	1.01713	0.34647	0.435629
DNAJC27	-1.61145	2.08627	10.8648	0.0130073	0.0405597
KIF3C	0.911778	4.84479	15.7733	0.00527641	0.0232247
FOSL2	2.5806	5.26156	109.078	1.49972e-05	0.000794022
ITGA9	2.70094	4.38155	25.2739	0.00147459	0.0109652
TMEM175	0.192327	5.73676	0.722629	0.423139	0.509053
SLC2A9	2.11459	1.94011	15.0456	0.00594823	0.0250514
PDE5A	0.51781	3.85462	0.490536	0.50608	0.587515
MIER2	0.213742	5.91002	1.47022	0.264274	0.353318
LYL1	0.453137	7.83194	9.67351	0.0168653	0.0483004
HOOK2	0.776018	5.01655	11.4501	0.0115275	0.0375434
ICAM1	2.44988	3.8684	61.4435	9.86043e-05	0.00225479
OLFM2	2.08426	2.76636	10.5437	0.0139242	0.0423289
KLF1	0.0831247	7.96829	0.62771	0.453961	0.538868
SIDT1	1.6184	1.9283	2.63857	0.14791	0.225716
PI4K2B	-1.61964	5.72058	27.2758	0.00118539	0.0096208
TBC1D19	-0.329545	2.88201	0.526848	0.491263	0.573788
F13A1	1.15425	7.00508	5.1258	0.0576277	0.113008
NUP54	-0.567567	7.10198	12.9925	0.00854498	0.0311383
SEPTIN11	0.0128821	6.56971	0.008786	0.927922	0.945936
SCARB2	-1.07818	6.43308	15.2245	0.00577337	0.0245797
ANXA3	3.27875	3.35963	43.4798	0.000293458	0.00417598
ARSB	-0.410237	6.093	4.25436	0.0776754	0.139844
RAD18	-0.594233	5.89045	8.01722	0.0250953	0.0628999
SLC12A7	-0.906952	6.83325	7.6201	0.0278076	0.0675855
SDHA	-0.0672355	5.56465	0.161988	0.699227	0.758471
PDCD6	0.148647	3.05724	0.294653	0.60394	0.675969
CEP72	-0.489009	5.33923	7.21868	0.0309485	0.0727752
SLC9A3	1.41767	1.77029	4.39857	0.073785	0.134472
GRPEL1	-0.165856	6.40858	1.21511	0.306434	0.3956
LMAN2L	-0.194708	4.59046	0.298967	0.601357	0.673674
MGAT4A	1.86741	3.11353	17.3399	0.0041306	0.0200417
ASTE1	-0.0844112	5.17306	0.13468	0.724368	0.779755
CDV3	-0.28816	6.91972	3.17488	0.117567	0.190523
MRPL3	-0.0345742	7.62922	0.0919684	0.770421	0.817612
GALNT7	-1.4324	5.14779	14.5041	0.00652102	0.0265403
[truncated: 9,869 more rows]

## Sheet: shRPL5_Ribo-seq
geneSym	logFC	logCPM	F	PValue	PAdj
ARF5	-0.111446	7.41268	0.347402	0.558817	0.708637
M6PR	0.103468	8.07834	0.331558	0.567886	0.715663
FKBP4	-0.816265	8.14847	21.3529	3.75307e-05	0.000363875
NDUFAF7	0.2837	4.5698	0.704454	0.406152	0.577644
FUCA2	0.0929443	6.85877	0.212127	0.647535	0.777171
CYP51A1	-0.268864	7.13741	1.80332	0.186689	0.337898
USP28	0.0534752	4.70719	0.025053	0.875011	0.930908
RALA	1.10814	5.74434	15.0099	0.000377198	0.00262573
DVL2	-0.296929	6.27632	1.74514	0.193804	0.347125
RPAP3	0.0792158	6.89107	0.138707	0.711486	0.821716
PRSS21	0.321779	4.89078	1.02585	0.317067	0.488921
RHBDD2	0.67425	6.63811	9.34275	0.00392633	0.0181429
TSR3	-0.647163	6.07928	6.65114	0.0135899	0.0484131
OSBPL7	0.554251	3.49967	1.10492	0.299336	0.468745
CRY1	0.392176	5.54386	2.26417	0.140052	0.273281
STARD3NL	0.50193	4.78165	2.0695	0.157851	0.299131
CD74	1.97021	8.52337	95.714	2.73872e-12	2.13519e-10
SYPL1	0.49627	7.56268	6.92533	0.011917	0.0434964
RANBP9	-0.040025	7.11202	0.0409782	0.84058	0.907096
CD4	0.140986	4.21172	0.102882	0.750025	0.84761
TSPAN9	1.68342	3.72181	10.7811	0.00210067	0.0109221
QPCTL	0.0965984	4.21142	0.0661545	0.798305	0.879452
PPP5C	-0.538201	6.91915	7.37799	0.00961893	0.0365708
UBR7	-0.0149287	6.97492	0.00565245	0.940434	0.965684
MAP4K5	0.176132	5.87062	0.501052	0.483038	0.646187
HEBP1	-0.3081	7.2507	2.70281	0.107808	0.226692
COX15	-0.188152	4.26145	0.237761	0.628421	0.763799
XYLT2	1.32822	5.09332	18.5067	0.000102096	0.000856051
VDAC3	-0.440322	7.95526	6.03456	0.0183451	0.0610325
SLC45A4	0.35013	4.51331	0.98156	0.327617	0.499936
RB1CC1	-0.242104	5.99387	1.01627	0.319309	0.491589
AKAP11	-0.0759232	6.91061	0.135145	0.715045	0.823762
B4GALT7	0.340038	4.58732	0.817355	0.371229	0.544037
FAM13B	2.74044	4.24848	35.5757	4.83591e-07	8.35576e-06
CHPF2	-0.101895	6.06472	0.15853	0.692576	0.808615
GABARAPL2	0.439539	6.76769	4.54295	0.0390877	0.107082
FAM136A	0.17758	5.81246	0.57577	0.452309	0.619907
NSMAF	0.220523	6.03767	0.818902	0.370781	0.543752
TTC17	0.642829	6.12663	7.11662	0.0108813	0.0405107
MRI1	0.354338	5.32814	1.49759	0.228019	0.387753
BOD1L1	0.625564	7.67117	10.1565	0.00274826	0.013623
TARBP1	-0.271815	6.33882	1.5622	0.218421	0.375522
RIPOR1	-1.19343	7.19992	32.4395	1.16678e-06	1.77512e-05
PSMA4	0.202721	8.09466	1.22235	0.275337	0.442091
RIPOR3	-0.139119	5.97896	0.330903	0.568267	0.715968
CTNS	1.34068	5.31103	16.2067	0.000238667	0.00176555
LCP2	0.877607	8.31683	21.796	3.22641e-05	0.000319537
MRPS10	-0.456133	6.14365	3.68025	0.0620323	0.150597
GRN	0.722494	9.00531	16.5065	0.000213193	0.00160159
THAP3	0.274952	4.10953	0.420754	0.520173	0.675505
VAMP3	0.071033	5.55447	0.0729086	0.788501	0.873844
RCN1	-0.161049	4.58345	0.22941	0.634503	0.768454
RFC2	-0.0902138	6.81525	0.203658	0.654159	0.781534
NFE2L3	0.366161	4.96729	1.21349	0.277058	0.443624
SIKE1	0.196366	6.05934	0.706189	0.405579	0.577115
RELT	-0.0372084	4.72046	0.0108924	0.917387	0.953554
CDC27	-0.322785	7.98099	3.38923	0.0728577	0.170036
YIPF1	-0.381477	4.39806	0.948097	0.335906	0.508086
ADCK2	0.0762561	4.20156	0.035867	0.850724	0.91381
SLC2A3	1.98453	7.28802	83.0889	2.04207e-11	1.11006e-09
GNA11	-0.914779	5.07539	7.58606	0.00872598	0.0338001
HDAC7	-0.778809	7.1796	14.5425	0.000452427	0.00304852
MRPS35	-0.115711	7.15359	0.356941	0.553491	0.704404
APPBP2	0.493631	6.01834	4.28586	0.0447596	0.118429
TRIB2	1.64684	5.50206	35.255	5.2823e-07	8.99851e-06
GPKOW	-0.243437	6.4574	1.36987	0.248583	0.412076
AQR	-0.232037	7.90575	1.48585	0.229819	0.389635
ST6GALNAC1	-0.866746	3.41829	2.96278	0.0927294	0.20286
PSMC4	-0.133293	7.97989	0.521664	0.474227	0.638194
ACAP1	1.08363	6.22005	23.1286	2.06188e-05	0.000218161
DERL2	-0.189646	5.30017	0.444646	0.508619	0.666878
ANO8	2.59394	2.94694	10.3008	0.00258179	0.0129639
KDM4B	-0.00411127	6.70447	0.000380237	0.984537	0.991715
ICAM3	2.30498	6.99438	100.529	1.33703e-12	1.19788e-10
CTTNBP2	1.92863	5.51077	36.3141	3.95197e-07	6.88997e-06
KIF22	-0.417842	8.32498	5.71361	0.0215046	0.0684325
CEACAM1	3.77991	4.04946	41.4528	1.02334e-07	2.09342e-06
YTHDC2	-0.33698	6.49428	2.63069	0.112472	0.234239
TMEM161A	-1.41527	6.23669	31.2019	1.66993e-06	2.45566e-05
BCAR1	0.105931	5.36686	0.162153	0.689271	0.806907
FOXJ2	0.121148	5.29867	0.174029	0.678729	0.799632
TNFRSF1A	1.03809	5.77271	15.5425	0.000307248	0.00219404
GOLGA5	0.134673	5.81046	0.268111	0.607381	0.748159
BCL3	3.68273	3.68054	34.3531	6.78563e-07	1.12428e-05
PIGB	-0.114722	4.6728	0.10597	0.746433	0.845131
TRIP13	-1.64846	6.59616	57.7364	2.36576e-09	7.4564e-08
HSD17B10	-0.405406	7.64565	4.85016	0.0333164	0.0948983
ST6GAL1	0.367408	5.71194	1.7557	0.192489	0.345808
TIMM21	-0.396614	5.68438	2.56022	0.117251	0.24108
REXO1	-0.48827	5.46446	3.43376	0.071073	0.166918
MKRN2	-0.0335821	6.30015	0.0245571	0.876244	0.931298
GPATCH1	0.731874	4.8073	5.12441	0.0289414	0.0854293
NTN1	-0.240951	3.83526	0.305262	0.583598	0.728483
ISOC1	-0.58182	6.08071	6.42752	0.0151405	0.0525743
MNT	1.01067	4.17702	6.61441	0.0138324	0.0490264
LAPTM4A	0.584369	7.86889	9.91367	0.00305446	0.0147997
PTPN18	0.496344	5.99434	4.17201	0.0475538	0.123891
STK10	1.30536	7.02498	41.6656	9.69489e-08	2.00017e-06
MAP2K5	1.04773	4.0935	6.40561	0.0153024	0.0529754
CDK13	0.308068	6.32193	1.86263	0.179755	0.328854
TSPAN32	1.08414	4.91151	11.6858	0.00143399	0.00796972
TRAM2	-0.89511	5.39921	10.5046	0.00236481	0.0120876
NDUFB4	-0.124862	6.79626	0.359363	0.552154	0.703072
HEATR6	-0.268219	5.93466	1.1136	0.29747	0.466881
ERLEC1	-0.165244	5.91439	0.449335	0.506404	0.665214
TMEM131	0.119207	7.52884	0.382114	0.539888	0.691824
ACTR6	-0.727681	5.90059	8.70397	0.00522459	0.0227614
UHRF1BP1	-0.931787	6.06702	14.693	0.000426612	0.00290492
OSTM1	-0.157212	6.12991	0.465026	0.499114	0.659594
HSPB11	0.227716	6.1959	0.937746	0.338528	0.511333
STRADB	0.14539	5.53826	0.296561	0.588992	0.732719
PLOD1	-0.934162	6.38676	18.5992	9.87441e-05	0.000832834
OXCT1	-0.365301	6.97687	3.01033	0.0902374	0.198621
ZNF416	0.476152	3.67386	1.09156	0.302238	0.471839
FAM234B	-0.771222	4.8403	4.51164	0.0397346	0.108272
PILRA	4.17293	4.02264	44.8308	4.41235e-08	1.00931e-06
RRN3	0.200957	8.02098	1.2846	0.263621	0.429499
AQP2	3.39259	4.50261	56.1285	3.33161e-09	1.01693e-07
DIMT1	-0.391815	6.68024	3.71545	0.0608488	0.148493
EIF2AK1	-0.0758978	8.20135	0.185025	0.669339	0.792042
EPDR1	-0.85347	6.54903	16.7109	0.000197471	0.00149626
HBQ1	-1.01571	5.57115	13.0176	0.00082973	0.00504501
RBM22	0.563388	6.84733	7.21166	0.0104029	0.0390802
ZW10	-0.0535164	6.7317	0.0652247	0.799696	0.880002
PPP1R15A	0.858267	5.61492	10.8846	0.00201001	0.01053
TRIP6	-1.48412	6.30654	39.3855	1.74326e-07	3.34679e-06
LAMP2	0.0177686	8.36043	0.00976186	0.921776	0.955455
SLC22A4	-1.33455	5.07761	16.511	0.000212833	0.00160014
EPS8L1	1.1853	3.09535	3.45126	0.0703852	0.165866
PDRG1	-0.154637	5.7207	0.386808	0.537421	0.689666
RALGAPA2	1.10459	5.65927	16.7088	0.000197631	0.0014963
ESF1	-0.405598	6.37989	2.98678	0.0914623	0.200723
TRMT6	-0.62053	5.9941	6.64198	0.0136499	0.0485574
HAUS5	-0.612275	5.89948	6.5212	0.014469	0.0507873
UQCRC1	-0.393838	8.81267	5.02014	0.0305267	0.0886934
GMIP	1.59134	5.23845	23.4593	1.84799e-05	0.000198239
MLF2	0.00713627	7.09362	0.00124385	0.972037	0.985247
TFAP4	0.0500355	5.48682	0.0350712	0.852369	0.914461
PDCD7	-0.0215974	6.02526	0.00823864	0.928119	0.958959
SPG21	0.0478993	6.09676	0.0441906	0.834539	0.902336
GNPTG	-0.0973462	5.78175	0.152427	0.698245	0.811914
GOLGA3	-0.542726	7.03089	8.02006	0.00713575	0.0289257
GLG1	-0.50869	8.05392	7.94893	0.00737361	0.0296292
NAT14	0.0434507	3.99551	0.0106468	0.91832	0.95384
AASDH	0.17645	5.02959	0.327466	0.570275	0.717273
DLD	-0.192569	8.32226	1.22488	0.274847	0.441837
CMTM6	1.28034	6.53524	24.4179	1.34991e-05	0.000151019
SPAG7	0.592731	6.10693	6.44882	0.014985	0.0521375
PSME1	0.194853	8.18566	1.23763	0.2724	0.439291
HAUS4	-0.44672	6.86094	4.90741	0.0323471	0.0925733
OSGEP	-0.0342348	6.02899	0.0222899	0.882049	0.934696
G2E3	-0.367815	6.2531	2.7119	0.107237	0.225829
UNC13D	0.564503	7.81864	8.84896	0.00489435	0.0215655
XYLB	-1.40506	3.53269	7.04438	0.0112606	0.0416505
CDC6	-0.60594	6.66959	7.93996	0.0074042	0.0297397
AAAS	-0.476781	7.16354	5.78292	0.0207758	0.0669418
CBX5	-0.0611732	7.12496	0.0949622	0.759519	0.854249
KLHL20	-0.242761	5.26057	0.732828	0.396937	0.569677
PSMD5	-0.209876	6.73792	1.08076	0.304612	0.474549
NANS	0.0254494	6.97691	0.0167134	0.897767	0.943377
TPSD1	2.02244	4.63309	25.3582	9.96792e-06	0.000117152
TMEM14A	0.212603	4.39398	0.290786	0.59263	0.73573
BAG6	-0.295243	8.38906	2.85488	0.0986778	0.212367
ZNF184	-0.00587024	4.91616	0.000322132	0.985767	0.992331
VCL	1.79854	8.51317	91.9211	4.90661e-12	3.41556e-10
SIRT1	0.275007	5.7689	1.24911	0.270219	0.437012
TGFBR3	4.29958	4.03058	35.3774	5.10698e-07	8.74604e-06
TMED1	0.192891	5.42202	0.477201	0.49358	0.655244
MZF1	1.63547	3.26713	7.97308	0.0072919	0.0294108
OCEL1	0.755072	3.29116	1.59729	0.213417	0.369496
PSMD8	-0.380754	8.0716	4.78417	0.034473	0.0973901
BCL7C	-0.525231	5.60565	3.75651	0.0594994	0.146106
ATP5F1D	-0.408454	7.21606	4.04785	0.0508208	0.130228
SMIM24	1.73635	3.24801	6.05687	0.0181449	0.0605205
NDUFB7	-0.142974	6.93506	0.516925	0.476229	0.640087
TECR	-0.528482	7.73548	7.14164	0.0107531	0.0401262
TIMM13	-0.322485	6.8459	2.45363	0.124929	0.252076
CDC34	-0.368902	5.98959	2.29647	0.13733	0.26959
GADD45B	3.81025	3.5248	24.656	1.24957e-05	0.000142078
MAPK12	0.744923	4.21954	3.58983	0.0651917	0.156603
SNAP29	-0.117479	6.11673	0.269116	0.606711	0.747553
THAP7	-0.135948	4.81628	0.170987	0.681388	0.801107
MIF	-0.345648	8.37875	3.35169	0.0744008	0.172638
OSM	0.780877	6.2342	11.5365	0.00152639	0.00839643
TBC1D10A	0.545713	4.58638	2.34026	0.133738	0.264338
SF3A1	-0.0162036	8.30411	0.00861353	0.926507	0.958283
SNRPD3	-0.0402957	7.82062	0.0488307	0.826206	0.896797
MAPK1	-0.0231563	7.69484	0.0156036	0.901201	0.944543
TCN2	-1.40224	3.3519	6.62883	0.0137366	0.0487943
SLC25A1	-0.585773	6.62001	8.24014	0.0064502	0.026729
PDXP	-0.167953	5.32029	0.365646	0.548715	0.700166
LGALS1	1.94199	8.56048	92.8804	4.22712e-12	2.9886e-10
PIK3IP1	2.72078	3.26303	12.3372	0.00109499	0.00637108
SRRD	-0.860507	5.83715	11.7399	0.00140202	0.00781449
ANKRD54	-0.659696	5.29421	5.20851	0.027728	0.0824511
MICALL1	-0.523844	4.94875	2.85509	0.0986661	0.212367
CENPM	-0.211565	6.61502	0.950528	0.335295	0.507637
KDELR3	-0.0477269	3.68841	0.0095225	0.922738	0.955933
HSCB	1.1182	3.91696	6.59118	0.0139882	0.0495243
TOMM22	-0.489614	6.89293	5.89246	0.0196776	0.0643245
RTCB	-0.164182	8.17865	0.902875	0.347572	0.520524
JOSD1	0.479168	4.01092	1.23874	0.272187	0.439042
GTPBP1	-0.0861151	7.16652	0.211587	0.647953	0.777383
RHBDD3	-1.26617	3.94455	6.87399	0.0122126	0.044308
HMGXB4	-0.332525	5.26261	1.35648	0.250872	0.415223
HMOX1	0.338859	4.95953	0.830902	0.367333	0.54058
NIPSNAP1	-0.799103	6.01806	12.2147	0.00115159	0.00664448
MCM5	-0.401171	9.4104	5.29345	0.026558	0.0800046
ARSA	0.149666	5.17872	0.220371	0.641241	0.772588
TTLL12	-0.847489	8.03401	19.5	7.15698e-05	0.000628122
RPL3	-0.415022	9.99651	5.27332	0.0268304	0.0806039
TAB1	-0.261619	6.17746	1.25897	0.268366	0.434887
MYH9	0.718361	10.913	15.9046	0.000267614	0.00195282
TXN2	-0.525872	6.69149	6.6277	0.0137441	0.0488019
EIF3D	-0.345966	9.01906	4.16642	0.0476957	0.12416
FAM118A	-0.386331	5.78151	2.69363	0.10839	0.227599
ST13	0.0275705	8.59643	0.0246766	0.875945	0.931083
RBX1	-0.0718725	7.12702	0.141082	0.709141	0.819842
L3MBTL2	-0.931103	6.68751	20.5169	5.00854e-05	0.000467593
PHF5A	-0.503165	5.91389	4.3689	0.0428349	0.114653
ACO2	-0.608126	7.93745	11.6085	0.00148109	0.00819384
PMM1	-1.14632	5.56728	17.7346	0.000135194	0.00109012
CERK	2.3658	4.57097	33.4786	8.677e-07	1.39235e-05
BRD1	0.0704249	6.58138	0.115237	0.73599	0.838408
ZBED4	-0.49795	5.71353	3.79059	0.0584044	0.144287
HDAC10	-0.300876	5.20768	1.02821	0.316518	0.488457
RIPK3	1.86892	3.4952	9.11159	0.00435138	0.0196931
PAPOLA	-0.412891	7.55106	5.10344	0.029253	0.0861043
HSP90AA1	-0.419423	11.225	4.92735	0.0320166	0.0918994
SNAPC1	0.55775	5.55882	4.38924	0.0423775	0.113743
SUPT16H	-0.112922	9.27552	0.404814	0.528145	0.681832
FKBP3	-0.358946	6.89383	2.81557	0.100952	0.215869
CTSG	4.50977	5.45497	131.743	2.16485e-14	3.8791e-12
POLE2	-0.887019	6.89302	18.7435	9.37497e-05	0.000799227
SOS2	0.680085	5.83184	6.72815	0.013096	0.0470192
PYGL	1.47556	8.2804	58.4698	2.0276e-09	6.53968e-08
GNPNAT1	-0.234006	5.04772	0.616263	0.436946	0.607045
CNIH1	0.187762	6.30679	0.713716	0.403109	0.575208
CGRRF1	1.11186	4.54865	8.28451	0.00632069	0.0263163
ATP6V1D	0.0634603	5.83967	0.0637673	0.801898	0.881675
PLEK2	-0.56116	5.23623	4.00808	0.0519188	0.132306
PIGH	-0.56227	5.11649	3.45468	0.0702516	0.165789
PSMA3	-0.188839	8.26102	1.02059	0.318297	0.490342
GSTZ1	-0.123768	4.98691	0.160401	0.690864	0.807538
TMED8	0.706551	5.40548	6.53525	0.014371	0.0505835
AHSA1	-0.51638	7.40983	7.65201	0.00846175	0.0329622
SPTLC2	-0.708622	7.46378	13.9272	0.000576454	0.0037325
RIN3	1.26623	6.71316	33.2582	9.23617e-07	1.46989e-05
ALKBH1	-0.309362	4.69007	0.887942	0.351548	0.524653
DHRS7	1.25669	7.07205	37.1201	3.17778e-07	5.65225e-06
EIF5	0.356991	7.71428	3.76668	0.0591703	0.145534
VRK1	-0.187691	7.42857	0.961581	0.332532	0.504756
APEX1	-0.377699	7.9424	4.5121	0.0397249	0.108272
PABPN1	-0.217101	5.70646	0.737465	0.39546	0.568248
CINP	-0.121854	5.56489	0.190891	0.664466	0.788646
PCK2	-0.889873	6.73531	16.6447	0.000202424	0.00152781
NFKBIA	1.61869	6.09537	39.8168	1.55809e-07	3.0436e-06
PSME2	0.177296	7.45887	0.923671	0.342139	0.514698
BRMS1L	0.153816	3.90592	0.117356	0.733668	0.837062
PNN	0.142747	6.9587	0.405229	0.527935	0.681654
PTPRA	-0.377373	6.34233	3.00149	0.0906949	0.199401
NSFL1C	0.0928167	7.08873	0.217908	0.643107	0.773878
PYGB	0.53226	6.70501	6.65285	0.0135787	0.0483932
MYBL2	-0.834951	6.67827	15.3602	0.000329514	0.00233752
CSTF1	-0.280863	7.07744	2.12589	0.152437	0.29121
CTSZ	0.233035	6.60904	1.31895	0.257428	0.422253
TUBB1	2.21966	6.63738	79.0225	4.0776e-11	1.99267e-09
SLCO4A1	-0.223031	4.88926	0.458356	0.50219	0.662557
UBOX5	0.380121	4.72947	1.25976	0.268218	0.434866
TRIB3	0.157006	3.7909	0.114881	0.736381	0.838681
CSNK2A1	0.0764879	4.71502	0.0482176	0.827282	0.897096
CHMP4B	0.0144182	6.78425	0.00495069	0.944248	0.967721
AHCY	-0.502776	8.13688	8.01364	0.00715689	0.028987
PIGU	-0.461978	6.10967	3.6828	0.0619459	0.150524
ACOT8	-0.29769	5.41345	1.2123	0.277291	0.44385
APMAP	0.461977	7.28668	5.93854	0.0192344	0.0633035
TXNL1	0.090283	7.54423	0.218436	0.642706	0.773774
MYL12A	0.507785	7.05059	5.33042	0.0260656	0.0788405
RNF125	2.24446	4.97346	33.8305	7.85686e-07	1.28392e-05
IDH3G	0.398669	6.89899	3.93742	0.0539344	0.136152
PSMD10	0.546872	6.13643	5.34447	0.025881	0.0784313
PGRMC1	-0.0154612	6.1328	0.00471352	0.945597	0.968417
ABCD1	0.810083	3.10596	1.32634	0.25612	0.420821
RP2	0.794143	6.45989	11.3908	0.00162261	0.00880561
USP11	-0.176939	7.62395	0.950222	0.335371	0.507674
TIMP1	-0.140342	8.94653	0.583134	0.449453	0.617299
GLA	0.504533	6.60093	5.40084	0.0251547	0.0768298
ACP5	1.25128	4.28392	8.491	0.00575335	0.0245119
NTHL1	-0.00201522	5.3413	5.28908e-05	0.994233	0.997382
ZNF263	0.237014	4.80816	0.560568	0.4583	0.625636
MMP2	3.50739	7.76636	224.581	3.02417e-18	5.42291e-15
ORC6	-0.260264	6.04174	1.20795	0.278141	0.444841
C16orf70	-0.426067	5.57218	2.41929	0.127525	0.25579
CORO1A	2.9472	8.92463	218.041	5.05591e-18	6.98871e-15
NUTF2	-0.141232	6.99953	0.542988	0.465387	0.630861
ARL2BP	0.760821	5.28714	7.2821	0.0100628	0.0380575
DHODH	-0.976539	4.9053	9.73957	0.00329619	0.0156573
POLR2C	-0.162825	6.89611	0.660595	0.421038	0.59206
USB1	0.56945	4.79787	3.17796	0.0820334	0.185413
NME3	0.0877706	4.69635	0.0741113	0.786807	0.872366
PSMD7	-0.0710391	8.10996	0.158482	0.692621	0.808615
PLA2G15	1.10415	5.02337	11.1512	0.00179506	0.00958025
HSDL1	-0.182062	4.11778	0.189433	0.665669	0.789533
USP10	-0.321801	7.37668	2.92822	0.0945895	0.205998
ZNF500	0.179671	3.98087	0.177295	0.675904	0.797276
NME4	-1.04463	7.01127	25.7431	8.81615e-06	0.000105056
DECR2	-0.464843	3.97913	1.17955	0.283784	0.450624
STUB1	-0.186307	6.36111	0.745265	0.392995	0.566118
CAPN15	-1.28089	5.71087	25.2742	1.02396e-05	0.000119804
MAZ	-0.145505	7.43352	0.564029	0.456924	0.62442
CDIPT	0.816568	5.43351	7.64827	0.00847651	0.0330055
KNOP1	-0.0892425	5.6056	0.125506	0.724951	0.831116
MGA	-0.230112	7.022	1.29051	0.262541	0.428461
CSK	0.353481	7.04906	3.12166	0.0846914	0.18993
MTFMT	-0.475824	4.66822	2.13602	0.151486	0.290266
CTSH	-2.32549	4.69839	37.7682	2.6713e-07	4.84943e-06
EHD4	0.669409	5.82138	7.53173	0.00895023	0.034503
GABPB1	0.522178	6.08049	4.94419	0.0317404	0.0913819
DNAJC17	0.097686	4.81333	0.103608	0.749176	0.846849
VPS18	-0.16504	6.12028	0.504898	0.481373	0.644406
OIP5	-0.322943	4.56773	0.835444	0.36604	0.539097
BLOC1S6	1.25372	4.19609	8.28187	0.00632831	0.0263253
EXTL3	-0.00303052	4.39232	6.64436e-05	0.993536	0.997039
AGO2	-0.566326	7.15393	8.5041	0.00571922	0.0244
PAG1	4.54992	4.905	85.3605	1.40156e-11	7.86927e-10
BRF2	-0.310392	4.97168	1.07705	0.305432	0.475271
ZFAND1	-0.0808578	5.29679	0.0758122	0.784436	0.871035
RIPK2	0.592494	5.15221	3.81222	0.0577209	0.142951
CPQ	-0.219663	5.55403	0.742051	0.394008	0.567071
DECR1	-0.443693	7.91532	6.26571	0.0163806	0.0557513
GDAP1	0.74949	3.77303	2.33971	0.133782	0.264338
EIF3E	-0.146848	8.79876	0.702828	0.406689	0.577761
EMC2	-0.164746	5.64981	0.397835	0.531705	0.684784
CHRAC1	0.208263	4.81586	0.402777	0.529179	0.682712
UBR5	0.102678	7.90148	0.330104	0.568733	0.716265
PYCR3	-1.19414	4.98754	14.2008	0.000517368	0.00340851
MTMR9	0.20008	4.46856	0.282767	0.597759	0.73982
DCTN6	-0.0861742	5.6814	0.108897	0.743081	0.843297
GSR	0.118311	8.4738	0.453668	0.504372	0.663716
TNFRSF10A	0.0792729	4.46361	0.047046	0.82936	0.898442
PPP2CB	-0.119732	6.17959	0.272853	0.604232	0.746143
KCTD9	0.221059	6.03684	0.851078	0.361637	0.534801
EXOSC5	-0.455015	5.94876	3.93677	0.0539533	0.136164
PAF1	-0.199108	6.57484	0.942115	0.337418	0.509816
STXBP2	0.486081	7.29498	6.64438	0.0136341	0.0485193
ECH1	-0.338582	8.29999	3.80201	0.0580425	0.143563
HNRNPL	-0.23347	9.82851	1.83772	0.182629	0.332853
SARS2	-0.57267	4.06482	2.03707	0.161067	0.303561
CLASRP	0.666617	5.44402	6.34474	0.0157619	0.0542168
PPP1R37	-0.52361	4.01349	1.52041	0.224572	0.383634
RNASEH2A	-0.275221	7.03187	2.05452	0.159326	0.301161
SF3A2	-0.390246	7.50742	3.92275	0.0543638	0.13695
TBC1D17	0.0837174	5.09075	0.0737967	0.787248	0.872656
SGTA	-0.4594	6.96773	4.69732	0.0360624	0.100627
SNAPC2	-0.264708	5.88288	1.16635	0.286457	0.45342
FIZ1	0.206351	4.05391	0.242619	0.624945	0.761295
C19orf44	-0.607709	3.64781	1.59631	0.213554	0.369651
FBL	-0.395477	8.29461	4.80394	0.034122	0.0966524
CLC	2.28582	9.9479	132.735	1.92321e-14	3.54809e-12
TBCB	0.911841	6.32579	16.9009	0.000183953	0.00140928
POLR2I	-0.479799	5.96112	4.44378	0.0411768	0.111261
TGFB1	0.546251	7.78249	7.44118	0.00933783	0.0356421
DMAC2	-0.386656	5.71723	2.40237	0.128826	0.25744
PLIN3	0.126167	7.49808	0.433372	0.514014	0.671323
NKG7	4.07229	5.0308	107.662	4.83023e-13	5.19303e-11
ICAM5	-0.366208	4.23954	0.822097	0.369859	0.542811
CDC37	-0.0392909	8.17366	0.0508542	0.822702	0.895139
RABAC1	0.84181	3.92908	3.45809	0.0701187	0.165562
RAB3D	3.42906	5.51282	94.9652	3.06879e-12	2.28412e-10
EPOR	-1.22517	7.10099	33.8192	7.88183e-07	1.28392e-05
DNASE2	-0.598299	5.99868	5.55777	0.0232461	0.0725623
LENG1	0.339384	4.47093	0.931963	0.340006	0.512703
RPL18A	-0.219615	9.01481	1.43014	0.238602	0.400135
ARRDC2	0.374292	5.09785	1.47885	0.230901	0.390703
TMEM147	-0.198235	6.01978	0.750286	0.39142	0.56469
USF2	0.014188	5.39267	0.00273687	0.958531	0.976046
ERF	0.234792	5.68097	0.86228	0.358529	0.532074
GSK3A	-0.304599	6.59309	2.01391	0.16341	0.306755
ZNF574	0.0667218	6.59381	0.0846785	0.77252	0.862863
SIPA1L3	1.90693	3.99962	17.2199	0.000163409	0.00127306
HGF	3.20105	3.93736	27.4132	5.21997e-06	6.63711e-05
GTPBP10	0.266288	5.46203	0.79086	0.379021	0.55186
BET1	0.352864	4.20985	0.711742	0.403755	0.575794
NAMPT	0.275118	7.62462	1.73244	0.1954	0.348965
TWISTNB	-0.427869	6.16438	3.62798	0.0638377	0.153885
ITGB8	3.23615	2.93868	14.7954	0.000409943	0.0028132
HBP1	0.739079	6.59964	11.1446	0.00180007	0.00959113
SP4	0.105373	5.57005	0.150037	0.700501	0.813203
MPP6	-0.121203	5.08101	0.163363	0.688177	0.806247
OGDH	0.0281358	7.77544	0.0237633	0.878244	0.932297
CAV2	2.04777	3.05177	10.993	0.00191952	0.0101158
LFNG	2.63402	5.80949	64.8877	5.51399e-10	1.99267e-08
ABHD11	-0.314083	5.3458	1.29221	0.262233	0.428102
NOD1	-0.179096	3.43641	0.0874419	0.768945	0.859762
SNX8	-1.17322	6.69758	29.1437	3.07652e-06	4.16925e-05
WASL	0.200619	3.69334	0.17808	0.67523	0.796946
AIMP2	0.00429907	6.69167	0.000448481	0.983207	0.991067
RBM28	-0.200783	6.70209	0.927146	0.341243	0.513989
SERPINE1	1.52257	4.60431	16.9145	0.000183028	0.00140443
PLOD3	-1.06548	6.79167	26.4976	6.94555e-06	8.50698e-05
RPA3	-0.627396	6.51903	8.37049	0.00607752	0.0255456
FIS1	-0.522702	6.06573	5.07833	0.0296308	0.0866971
GLCCI1	-0.218751	4.98414	0.519153	0.475286	0.639175
CEP41	-0.355714	5.31277	1.59063	0.214356	0.370508
YAE1	-0.120558	4.40147	0.108679	0.743329	0.843297
GIMAP2	0.728179	4.08666	2.89628	0.096346	0.208883
MRPL32	-0.267661	6.21657	1.46355	0.233286	0.393872
AEBP1	2.48298	5.07017	33.1962	9.40031e-07	1.49355e-05
BCL7B	0.215781	5.33205	0.590129	0.446766	0.615912
YKT6	-0.0899304	6.59671	0.180542	0.673126	0.794968
CLIP2	0.668566	5.83633	7.52612	0.00897378	0.03458
CHMP5	0.240894	5.88954	0.959317	0.333095	0.505196
SEC61B	0.295523	6.27862	1.81508	0.185289	0.336249
PLGRKT	0.152174	5.18955	0.271403	0.60519	0.746791
EDF1	0.221919	6.95509	1.21456	0.276849	0.443362
SETX	0.0795841	7.96264	0.156919	0.69406	0.809318
ATE1	0.23135	5.93298	0.975719	0.329044	0.501311
ACTA2	-1.28862	5.13973	15.9908	0.000258992	0.00190137
FBXL15	0.625862	4.91706	3.27855	0.0775127	0.177751
PITRM1	-0.455692	7.76435	6.58082	0.0140583	0.0497541
STN1	0.32794	4.75214	0.989768	0.325627	0.497908
PPIF	-0.0517081	7.97214	0.0836653	0.773846	0.863836
MPO	3.54737	9.055	310.855	9.20778e-21	8.90945e-17
DHX33	-0.386627	6.52894	3.36707	0.0737642	0.171614
UTP18	0.216794	7.27569	1.31175	0.25871	0.423843
SLC25A39	-1.09467	7.49493	29.1747	3.04784e-06	4.13618e-05
EPX	3.07085	8.23114	223.217	3.3627e-18	5.42291e-15
NUFIP2	0.0844621	7.2921	0.196078	0.66023	0.786263
RPL19	-0.0184921	9.588	0.0109447	0.917189	0.953451
SUPT4H1	-0.768796	5.29665	6.10176	0.0177492	0.0594877
P2RX1	1.48062	5.93461	25.9669	8.21146e-06	9.87007e-05
RPS6KB1	-0.0530341	5.5607	0.0403097	0.841868	0.907825
PIGL	-0.552352	4.17619	1.87972	0.177815	0.326415
GALK1	1.40587	5.0568	22.1413	2.87011e-05	0.00029202
PFN1	0.226211	9.37053	1.62971	0.208916	0.363967
SLC25A11	-0.592898	6.67433	7.93126	0.00743401	0.029773
C1QBP	-0.407909	8.61273	5.25244	0.027116	0.0811051
CPD	0.699266	7.91615	13.4909	0.000685841	0.00431482
CCDC47	-0.250554	7.91569	1.74718	0.19355	0.347089
MED31	-0.308778	4.22697	0.586305	0.448231	0.616545
DRG2	-0.510549	6.71254	6.4441	0.0150193	0.0522383
AKAP10	-0.0276199	4.9524	0.0069249	0.934084	0.961306
SYNGR2	0.0652575	7.87164	0.114577	0.736718	0.838842
DDX5	-0.0908719	9.87462	0.262554	0.611117	0.750548
CCL2	4.01634	6.3446	128.548	3.18424e-14	5.22216e-12
KAT2A	-0.545776	5.49686	4.36784	0.0428589	0.114686
NAGLU	-0.393128	5.60477	2.12923	0.152123	0.290875
MRPL27	-0.838444	6.84926	15.9545	0.000262589	0.0019234
LRRC59	-0.322131	8.21358	3.35416	0.074298	0.172495
DUSP3	-0.0252166	4.96716	0.00699287	0.933762	0.961179
RANGRF	0.433266	4.78111	1.89089	0.176559	0.324947
TNFAIP1	-0.062131	4.60905	0.0318192	0.859302	0.91986
TMEM97	-0.847259	5.53565	10.358	0.00251886	0.0127072
CD38	2.32435	7.23917	102.298	1.03371e-12	9.52588e-11
LAP3	-0.0737503	7.92117	0.178004	0.675296	0.796946
JADE1	-0.333062	6.64703	2.70257	0.107823	0.226692
NFKB1	-0.264046	7.14462	1.74748	0.193512	0.347089
KLHL2	1.71886	3.55135	7.21845	0.0103696	0.0390109
GAR1	-0.621909	6.79154	9.52562	0.00362137	0.0169962
FRG1	0.373187	6.8257	3.07676	0.0868807	0.193246
CD82	0.0242156	8.97668	0.0188942	0.891342	0.940116
CTSC	0.461916	8.43197	6.76331	0.0128769	0.0463187
ZPR1	-0.470997	6.66577	5.37369	0.0255017	0.0775956
UNC93B1	0.350338	5.60165	1.89042	0.176612	0.324947
PUS3	-0.142389	5.07516	0.209996	0.649187	0.778113
CCDC86	-0.653195	6.31794	8.72107	0.00518444	0.0226171
PRPF19	-0.308558	8.5736	3.06756	0.0873373	0.193856
TMEM109	-0.405099	7.24546	4.05444	0.0506412	0.129906
ANAPC15	0.979181	4.20357	5.8831	0.0197689	0.0645793
PANX1	0.636556	5.29338	4.40949	0.0419273	0.112754
IL10RA	6.11084	4.69506	84.9036	1.51095e-11	8.35427e-10
PDHX	-0.201981	5.96327	0.684538	0.412812	0.584057
C11orf58	0.21515	7.37918	1.26763	0.266749	0.432992
YBX3	-0.289007	7.58059	2.30832	0.136347	0.268095
PXN	0.653964	5.09244	4.17533	0.0474696	0.123738
POLR3B	0.320205	6.27355	2.09145	0.155717	0.296073
PPFIBP1	2.88068	5.48497	68.2963	2.85236e-10	1.11288e-08
CD69	1.5712	4.82079	19.3288	7.60539e-05	0.000662374
PRDM4	-1.2497	4.58016	10.5843	0.00228523	0.0117429
CLEC2B	1.74211	4.12669	12.6025	0.000982226	0.00584863
KCTD10	0.617007	5.57849	5.03053	0.0303645	0.0883099
MLEC	-0.000993649	6.55026	2.31e-05	0.996188	0.998252
MVK	-0.446113	4.71752	1.60664	0.212106	0.368151
CSRNP2	0.93626	4.28297	5.24686	0.027193	0.0812282
PPM1H	1.70583	3.33231	7.19466	0.0104868	0.0393295
LTA4H	-0.456343	7.27826	5.18013	0.0281311	0.0833937
ELK3	0.367233	4.30937	0.828415	0.368044	0.541133
ITFG2	-0.271526	5.42703	1.05437	0.310515	0.481197
PARP11	1.28254	3.96023	7.83388	0.00777641	0.0309013
ARPC3	0.36784	8.50436	4.318	0.0440037	0.11694
GPN3	-0.714607	6.43836	11.4441	0.00158671	0.00863985
RAD51AP1	-0.0754114	6.14198	0.106003	0.746395	0.845131
CDKN1B	0.190353	6.13151	0.670038	0.417764	0.589341
LTBR	0.627766	5.01629	4.13856	0.0484106	0.125683
OGFOD2	-0.564962	5.03144	2.8744	0.097571	0.210806
OAS3	1.16053	4.50838	10.0841	0.00283596	0.0139719
ARHGDIB	2.07447	7.94945	109.769	3.6098e-13	4.01476e-11
VDR	1.2387	4.92998	13.8188	0.0006018	0.0038512
NUP107	0.0959022	7.79041	0.262668	0.611039	0.750548
CNOT2	0.534819	6.95345	7.28657	0.0100417	0.0379988
KRR1	-0.190735	6.04638	0.578644	0.451191	0.61887
MRPL51	-0.0592005	6.20281	0.0687089	0.794537	0.877518
CHPT1	-0.317854	7.29677	2.83745	0.0996786	0.213951
C12orf57	1.62183	5.30566	29.5819	2.69691e-06	3.712e-05
GOLT1B	0.904506	4.63709	6.84174	0.0124023	0.0449119
CMAS	0.419167	7.29576	4.83931	0.0335036	0.0952996
HCFC2	0.209134	4.77345	0.417536	0.521765	0.676937
RAB35	0.117329	6.50532	0.312554	0.579154	0.725236
COX6A1	-0.53136	7.31518	6.8009	0.0126471	0.0456445
SRSF9	0.304265	7.8941	2.88944	0.0967271	0.209536
ASF1A	-0.00411698	6.74627	0.000409381	0.983955	0.991439
HINT3	0.0213729	4.36464	0.00340519	0.95375	0.973571
FBXO5	-0.515198	7.32489	6.35469	0.0156858	0.0540511
FANCE	-0.56237	4.52709	2.49504	0.12188	0.247702
MAPK14	0.290913	7.40855	2.32267	0.135167	0.266153
STK38	0.899737	6.51939	15.7955	0.000278959	0.00202491
SAYSD1	0.223856	3.77161	0.243885	0.624046	0.760712
ACOT13	-0.142894	5.43455	0.286904	0.595101	0.737501
RPS12	-0.591415	8.47434	10.3885	0.00248597	0.0125741
GMNN	-0.246287	7.01728	1.4852	0.22992	0.389635
SNX3	-0.301045	7.28182	2.53395	0.119092	0.243777
ZBTB24	0.0143954	5.17214	0.00247967	0.960526	0.977395
FIG4	0.132397	5.81639	0.292261	0.591696	0.734949
BYSL	-0.7818	6.9744	16.4129	0.00022082	0.00164865
TBP	-0.234683	5.30803	0.734231	0.396489	0.569288
PTK7	2.82357	4.71863	49.4827	1.46295e-08	3.80891e-07
DNPH1	-0.305201	6.02762	1.67793	0.202437	0.357125
EXOC2	0.978402	6.66265	21.3002	3.82148e-05	0.000369766
TMEM30A	0.596555	7.65433	9.86276	0.00312314	0.0150533
MTREX	-0.0182165	8.27421	0.0105008	0.91888	0.954081
HARS2	0.573508	5.41184	4.10523	0.0492814	0.127363
NUDT12	0.337693	4.23802	0.757091	0.389299	0.56289
DAP	0.201318	5.29022	0.502239	0.482523	0.645677
SPARC	2.37589	6.07998	65.0308	5.36118e-10	1.95018e-08
THG1L	-0.55634	6.00307	5.80659	0.020533	0.0663271
TTC1	-0.276849	6.77908	1.86668	0.179293	0.328245
LNPEP	0.724153	7.72058	13.4146	0.000707141	0.00443441
ST8SIA4	2.30739	5.9536	57.3603	2.56169e-09	8.02166e-08
NUP155	-0.490585	8.26637	7.79282	0.00792577	0.0314174
C5orf15	-0.558086	5.91642	5.12011	0.0290051	0.0855586
TRIM23	0.086762	5.11489	0.0851314	0.771929	0.862468
RARS1	-0.0972983	7.89175	0.279619	0.599799	0.74206
MLH1	-0.556543	7.53366	8.41977	0.00594266	0.0251392
EHHADH	-0.452976	4.5042	1.71568	0.197533	0.351476
CRBN	0.72028	6.56544	10.6426	0.00222885	0.0114837
HES1	0.953071	3.16394	3.05627	0.0880874	0.195176
TUSC2	-0.114428	4.66002	0.122364	0.728273	0.833681
NPRL2	-0.101032	5.39539	0.141108	0.709116	0.819842
GNB4	0.446188	7.20085	5.38006	0.0254198	0.0774195
UMPS	-0.426418	7.51018	5.19015	0.0279881	0.0830315
ABTB1	1.42592	4.30348	11.8521	0.00133806	0.00753177
KLHL18	-0.896819	7.03208	19.0106	8.51896e-05	0.000732707
RRP9	-0.933316	6.21318	16.7654	0.000193491	0.00147187
EIF1B	0.327909	6.35623	2.196	0.146005	0.282097
NKTR	0.307753	5.63301	1.4617	0.233577	0.394293
NEK4	-0.516605	4.75029	2.39678	0.12926	0.258093
EIF2AK2	0.182302	6.65853	0.70756	0.405128	0.576812
DAZAP1	-0.472452	7.86517	6.55805	0.0142137	0.0501939
HEATR5B	0.466641	6.66647	4.68105	0.0363689	0.101297
MAPRE3	-0.068874	4.62734	0.035378	0.851732	0.914082
TMSB10	0.0173995	6.10296	0.0053653	0.941964	0.966742
MSH2	-0.351244	8.39529	4.02614	0.051417	0.131304
NCK2	1.9829	5.1799	39.5377	1.67541e-07	3.24874e-06
TFPI	-0.399985	5.9824	2.48968	0.12227	0.248286
NDUFS1	-0.256598	8.34524	2.04203	0.16057	0.302742
SLC11A1	-2.09027	4.3922	22.4814	2.55942e-05	0.000263456
TTL	-0.463272	4.73782	1.88429	0.1773	0.325784
FAHD2A	-0.244098	3.8164	0.299356	0.587248	0.73102
SF3B6	-0.251839	6.29564	1.32122	0.257025	0.421864
NRBP1	-0.199003	7.87596	1.23116	0.273639	0.440701
SNX17	-0.328771	7.51915	3.09453	0.086007	0.192067
REEP6	-1.10422	4.37094	8.24053	0.00644903	0.026729
TTC31	-0.20882	5.02789	0.482671	0.491128	0.652948
NDUFS7	-0.679677	7.18857	10.2278	0.00266464	0.0132629
PCGF1	-0.401896	4.95897	1.55716	0.219151	0.376377
DOK1	0.815848	5.69609	9.24348	0.00410319	0.0187896
FANCL	0.296886	5.5345	1.12601	0.294831	0.463862
IGFBP2	2.86986	4.48958	40.4635	1.31815e-07	2.61898e-06
GGCX	-0.155652	4.82648	0.237216	0.628814	0.764181
HSPE1	-0.447462	6.62586	4.25279	0.0455521	0.119837
IL1RL1	3.38171	7.40186	185.744	7.87626e-17	5.44362e-14
AZU1	3.76006	5.44407	107.109	5.21788e-13	5.48785e-11
PPP1R7	-0.182342	6.91983	0.850418	0.361822	0.534819
ID2	0.126365	7.06112	0.407271	0.526902	0.680778
ODC1	-0.853918	8.39632	23.3206	1.93473e-05	0.000206399
PLEKHB2	-0.12386	7.04047	0.389806	0.535856	0.689115
GORASP2	-0.325414	7.20841	2.86296	0.0982177	0.211802
CEBPZ	-0.0714376	7.22037	0.134787	0.715405	0.823865
SLC1A4	1.81204	6.6141	58.7179	1.92502e-09	6.25051e-08
ORC2	-0.498366	6.46477	5.34633	0.0258567	0.0784292
PPP3R1	-0.452311	3.55302	0.660145	0.421195	0.59218
PLEK	2.54476	8.93133	159.837	9.63056e-16	3.58405e-13
PRTN3	4.31816	5.4852	123.329	6.07735e-14	8.40063e-12
MSH6	-0.0729086	8.63022	0.171253	0.681154	0.801104
PLEKHA3	-0.146921	4.33161	0.14741	0.703004	0.814799
SPR	-1.26772	3.92225	8.21109	0.00653654	0.0270058
ENO1	-0.114085	10.0874	0.414418	0.523316	0.67804
SARS1	-0.357936	7.82985	4.11032	0.0491473	0.12705
BCL9	1.35257	3.3718	6.18113	0.0170719	0.0576371
TPSG1	-0.391485	3.35669	0.573993	0.453003	0.620519
TCEANC2	-0.0299454	4.16585	0.00490272	0.944518	0.967721
TMEM59	0.144367	7.84554	0.640111	0.428276	0.598721
RPL22	-0.265528	7.74374	2.09006	0.155851	0.296211
WDR77	-0.826076	7.35842	18.7097	9.48949e-05	0.000805441
MAD2L2	-0.488322	6.17926	4.35088	0.0432448	0.115431
MIIP	0.173182	6.00586	0.548719	0.463057	0.629113
SLC35D1	0.697536	5.28656	5.05677	0.0299593	0.0874468
PRDM2	0.450811	5.90243	3.30501	0.0763704	0.175901
RGS2	3.01833	4.48674	32.9314	1.01359e-06	1.59992e-05
WARS2	-0.44485	4.54677	1.67561	0.202742	0.357371
AKR7A2	-0.27681	5.95245	1.35344	0.251395	0.415741
SLC19A2	-0.661096	4.02343	2.4186	0.127578	0.255843
SELL	4.32698	7.08423	183.504	9.66667e-17	6.23564e-14
SYF2	0.172105	7.03856	0.732456	0.397056	0.569763
DHDDS	-0.401495	5.7366	2.52879	0.119458	0.244371
CTSD	0.348853	6.25088	2.2936	0.137569	0.269949
FCGR2B	1.93055	5.2546	34.809	5.97644e-07	1.00606e-05
ATIC	-0.250289	8.36869	2.13639	0.151452	0.290266
TBPL1	-0.443543	4.77991	1.74709	0.193561	0.347089
FBXO30	0.147489	6.36978	0.437327	0.51211	0.669709
ADAT2	-0.614334	4.57174	2.71686	0.106926	0.225357
MED28	-0.399442	6.21262	3.19662	0.081173	0.184071
RNF103	0.596779	4.36823	2.38758	0.129976	0.258989
RPN2	-0.0813411	9.46925	0.224628	0.638047	0.770628
SOGA1	-0.0518369	5.08532	0.0276617	0.868723	0.926534
PKD2	0.898426	4.58465	5.87395	0.0198586	0.0648068
CCNI	-0.607653	7.01855	8.70744	0.00521642	0.0227361
LDAH	-0.66322	4.98759	4.73356	0.0353897	0.0993705
ELL2	-0.403576	5.78294	2.57516	0.116219	0.239619
CPSF3	-0.167394	7.80106	0.887836	0.351576	0.524653
DDX55	-0.64044	5.77733	6.71787	0.0131608	0.0471818
HDHD3	0.102418	4.22179	0.0699595	0.792719	0.876354
VPS4B	1.2017	6.58325	28.9645	3.24751e-06	4.35824e-05
ADCK1	-1.37521	5.08857	20.5057	5.02813e-05	0.000468711
IFI27L2	0.731557	5.44822	7.36664	0.00967035	0.036723
NEK9	0.0944131	7.02774	0.232697	0.632093	0.767202
ACYP1	0.324174	3.61488	0.451573	0.505353	0.664465
IRF2BPL	0.772198	5.60914	8.75502	0.00510568	0.0223642
ACOT2	-0.0825573	4.02369	0.0371938	0.848022	0.911983
PAPOLG	0.0855845	5.5528	0.0975309	0.756394	0.852121
TP53I3	0.591541	4.95161	3.83979	0.0568627	0.141259
TMEM214	-0.411165	7.02767	4.23941	0.0458772	0.120529
ATAD2B	-0.186906	5.72071	0.548463	0.463161	0.629166
FAM98A	-0.340865	6.53354	2.68298	0.109068	0.228578
YIPF4	-0.278927	5.95787	1.33695	0.254257	0.418628
AFTPH	0.831225	6.31289	11.6464	0.00145779	0.00808808
LGALSL	2.81293	5.79649	79.5213	3.74121e-11	1.86598e-09
CRIPT	-0.121674	5.33092	0.177145	0.676033	0.79733
MXI1	-0.800098	5.1308	7.31472	0.00990942	0.0375425
DUSP1	-0.840421	5.10083	7.40107	0.00951524	0.0362193
PANK3	-0.109157	5.66031	0.174786	0.678072	0.799005
LRP11	-2.33138	4.09716	28.0039	4.35111e-06	5.63605e-05
ARAP3	3.81339	3.09097	14.7437	0.000418263	0.0028541
PDZD11	0.0817006	5.00443	0.0708819	0.79139	0.875842
NUDCD1	-0.208443	6.72878	1.03209	0.315619	0.487458
CCDC77	-0.243097	4.86779	0.55643	0.459952	0.626602
UFM1	0.568465	5.40476	4.11073	0.0491364	0.12705
ELF1	0.788838	8.38039	19.4296	7.33778e-05	0.000641376
ALG5	-0.135907	6.28224	0.373374	0.544539	0.696425
FAM53C	0.483176	5.28833	2.89782	0.0962604	0.208883
EGR1	-0.1288	5.1772	0.200135	0.656963	0.783723
NFYB	0.0158193	5.65225	0.00363634	0.952208	0.972408
WASHC3	0.489502	5.02368	2.53093	0.119306	0.244164
FZD3	-1.34652	3.93639	9.1849	0.00421153	0.0191768
PPP3CC	0.1734	5.02445	0.30003	0.586829	0.73078
TARDBP	-0.0908196	5.66409	0.127301	0.723074	0.829654
RDH10	-0.208295	5.79733	0.724562	0.399589	0.571364
COIL	-0.81093	6.30185	11.5705	0.00150478	0.00829642
FAM117A	0.341552	7.66584	3.30643	0.0763096	0.175803
NCAPH	-0.0770678	7.79124	0.188041	0.666822	0.790029
MND1	0.34174	5.43907	1.54491	0.22094	0.378709
ZNF141	0.239138	3.46572	0.189207	0.665855	0.789561
PYROXD1	-0.219635	5.73959	0.763766	0.387236	0.560661
ZSCAN18	0.929596	4.38312	5.79466	0.020655	0.0666636
TFG	-0.255519	6.77459	1.50746	0.22652	0.386086
NAA50	-0.456621	7.2375	5.64663	0.0222352	0.0702638
DEPDC7	0.501271	4.26897	1.70602	0.198773	0.352905
CAT	-0.160045	9.8391	0.857633	0.359814	0.533245
TNFSF10	2.62008	6.46678	82.8661	2.11963e-11	1.14346e-09
GSTM2	-0.514108	3.73083	1.16298	0.287143	0.454283
ADORA3	3.52515	3.16492	11.8052	0.00136443	0.00764458
CXCR4	2.77049	7.35257	120.313	8.91446e-14	1.16563e-11
POLK	0.310759	5.77694	1.50117	0.227474	0.387234
FLT3	4.06214	4.17316	31.6269	1.47542e-06	2.19295e-05
RASL11A	1.48817	4.15398	13.9607	0.000568859	0.00369167
FYTTD1	0.652527	7.06751	9.98553	0.00296024	0.0144809
COPA	0.185566	9.03954	1.13432	0.29308	0.461864
AHR	1.62641	6.84056	48.6608	1.77031e-08	4.47246e-07
EEPD1	1.11882	3.557	4.83542	0.033571	0.0954268
FKBP9	0.250621	4.82252	0.572212	0.4537	0.621218
POLM	1.26832	3.54579	5.04494	0.0301413	0.0878984
SRGN	1.26805	10.5146	45.0064	4.22755e-08	9.71633e-07
UNG	-0.430335	6.78841	4.44861	0.0410723	0.111085
IFT81	1.0976	4.14409	5.86382	0.0199585	0.0650041
ACADS	-1.19758	6.09248	24.4814	1.32235e-05	0.000149047
RNF11	1.32617	3.65696	6.63386	0.0137034	0.0487121
DDX39A	-0.673972	8.56583	14.6428	0.000435044	0.00294782
PKN1	0.286588	7.30574	2.06291	0.158498	0.300123
TRIR	0.0550791	6.70438	0.0743573	0.786462	0.872084
ADGRE5	1.86487	8.18269	86.8182	1.10482e-11	6.59889e-10
EBPL	-0.296803	6.40282	1.90036	0.175503	0.323451
ATP7B	-0.789132	7.56671	18.345	0.000108243	0.000898248
ZC3H13	0.630461	7.53067	10.7771	0.00210427	0.010935
ORMDL2	-0.380709	5.89246	2.46258	0.124263	0.251226
LRP1	-0.897397	8.29094	26.2607	7.48323e-06	9.09644e-05
RSRP1	-0.241529	5.33433	0.623564	0.434263	0.604768
SEC61A1	-0.267231	8.7856	2.41032	0.128213	0.256744
RIF1	-0.450231	9.1346	6.56727	0.0141505	0.050044
TTC21B	0.227705	5.72502	0.857013	0.359986	0.533418
NMI	0.36664	7.26743	3.18775	0.0815804	0.184704
TNFAIP6	-0.300071	4.21353	0.506781	0.480561	0.643497
SLC36A1	-0.291667	4.62047	0.704884	0.40601	0.577558
EXOSC9	0.460936	6.86119	5.27843	0.0267609	0.0804906
SNRPA	-0.453349	7.17299	5.39246	0.0252613	0.0770823
ZNF350	0.846205	4.1333	3.9405	0.053845	0.135982
RAB38	1.29553	4.16044	10.1722	0.00272957	0.0135636
HAUS3	-0.0694606	5.58485	0.0713545	0.790712	0.875292
CHPF	3.21892	4.40664	52.2176	7.85405e-09	2.18379e-07
ENKD1	0.0589777	4.02642	0.017919	0.894166	0.941627
ACTR5	-0.683294	5.06846	5.08173	0.0295792	0.0866773
SYS1	-0.437367	3.27151	0.557781	0.459411	0.626442
ATP5F1E	-0.165439	8.06684	0.797711	0.376984	0.549601
PLCG1	-0.815216	5.66396	8.51916	0.00568028	0.0242851
SRSF6	-0.240411	6.58407	1.33151	0.25521	0.419753
RAB22A	-1.11141	4.50791	7.93504	0.00742102	0.0297452
MOCS3	-0.142538	5.72758	0.346916	0.559091	0.708827
RNF114	-0.07206	6.82166	0.130454	0.719814	0.827196
PEPD	-0.396092	7.35385	4.27489	0.0450209	0.118886
IL9R	1.61537	8.13357	61.073	1.18364e-09	3.99056e-08
NAGK	0.443116	5.99489	3.26938	0.077913	0.178392
MCEE	0.513623	3.47781	1.10123	0.300134	0.469539
SNRNP27	0.00718387	5.99297	0.000881461	0.976459	0.987584
MPHOSPH10	-0.011111	6.63619	0.00256183	0.959878	0.976941
LIPE	0.142187	3.94639	0.114862	0.736403	0.838681
RRP36	-0.206976	6.34253	0.913152	0.344872	0.517502
SNRPC	-0.23767	7.44341	1.66401	0.204282	0.358931
H1-3	0.0171988	8.99933	0.00982077	0.921541	0.955409
H4C6	-0.102292	8.54519	0.261505	0.611828	0.750703
AARS2	-0.589391	5.85271	5.20101	0.0278339	0.0826879
H1-1	-0.344734	4.53832	1.01206	0.320302	0.492647
SOX4	1.53792	5.06723	15.5814	0.000302717	0.0021697
SSR1	0.294047	8.06147	2.78713	0.102633	0.218499
EREG	2.73449	4.17512	27.8511	4.56017e-06	5.86758e-05
EMC3	0.00983639	7.10312	0.00254324	0.960024	0.976987
SH3TC1	1.91389	3.94731	12.5959	0.000984875	0.0058608
BBS2	0.383839	5.30182	1.80905	0.186005	0.337021
MT2A	-1.13073	5.32676	16.4516	0.000217633	0.00163119
GOT2	-0.471821	7.91578	6.91032	0.0120027	0.0437101
RAP2A	0.896726	3.52002	2.77311	0.103473	0.219804
SLC22A5	-0.0548488	4.03103	0.0158588	0.900401	0.944318
IRF1	1.42979	6.0121	31.8019	1.40235e-06	2.09369e-05
NIN	0.578506	6.82325	7.1131	0.0108994	0.040547
MRPS7	-0.437882	6.95653	5.09895	0.0293202	0.0861485
ARMC7	0.419475	4.15425	1.10451	0.299425	0.468809
NUP85	-0.386318	7.34367	4.26955	0.0451485	0.119051
NT5C	0.084964	6.45728	0.145527	0.704814	0.816132
MSTO1	-0.907336	5.22795	9.83984	0.00315458	0.0151558
MBOAT7	1.21582	7.58725	32.4757	1.1547e-06	1.76507e-05
SLC35F5	0.322579	5.69018	1.31996	0.257248	0.42203
INSIG2	-0.11368	4.00568	0.0668533	0.797267	0.878628
PSD4	-0.104662	6.99828	0.258535	0.61385	0.752516
ALKBH7	-0.950125	6.54209	19.9575	6.09004e-05	0.00054816
CLPP	-0.26654	6.67607	1.75704	0.192323	0.345573
TNFSF9	-0.898316	4.96896	8.31909	0.00622166	0.0259822
THOC2	0.307302	7.62113	2.35989	0.132162	0.262103
CD70	-0.41956	5.06932	1.66194	0.204557	0.359349
VASP	1.65023	7.31327	65.8227	4.5921e-10	1.68947e-08
SYMPK	-0.870297	7.19378	20.9013	4.38376e-05	0.000414636
CDC25B	-0.429867	6.83321	4.3817	0.0425464	0.114039
TMX4	0.147844	6.81591	0.492853	0.486619	0.649541
DSTN	-0.0596963	6.86011	0.0790921	0.779944	0.868276
SNRPB2	-0.0831631	7.1136	0.174976	0.677907	0.798956
S1PR4	-0.0299037	6.63112	0.0173148	0.895955	0.942447
NCLN	-0.751776	6.97983	12.0533	0.00123094	0.00702274
PITHD1	-0.395783	6.66434	3.74698	0.0598096	0.146511
RALY	0.16896	7.67138	0.865527	0.357635	0.531155
PLAGL2	-0.219411	4.02918	0.2948	0.590097	0.733527
UROD	-0.395872	9.04196	5.01497	0.0306077	0.0888036
PDCD2L	-0.910953	5.65474	13.0534	0.000817815	0.00498311
UBA2	-0.184277	8.5637	1.1262	0.294791	0.463862
HCST	2.95752	6.56543	119.153	1.03495e-13	1.33522e-11
CCR7	-1.39707	5.2544	20.8658	4.43788e-05	0.000418936
NR1D1	0.159884	3.5274	0.0982987	0.755468	0.851445
ARL2	-0.888501	5.09347	8.18549	0.00661361	0.027272
RRAS	0.846291	3.51167	2.33606	0.134077	0.264707
NOP53	-0.0880598	7.35898	0.231779	0.632764	0.767535
SBDS	0.471295	6.47889	4.44435	0.0411645	0.111259
TRAP1	-1.19328	8.01905	41.5145	1.0074e-07	2.06956e-06
SUGP1	0.143622	5.87175	0.373338	0.544559	0.696425
DDX49	-0.931908	6.91575	20.2242	5.54667e-05	0.000507274
SDF2	0.816131	5.82688	10.5104	0.00235887	0.0120637
NSRP1	0.00934657	5.47407	0.00108695	0.973859	0.986057
SLC35A2	-0.207871	5.33643	0.523607	0.47341	0.637394
CFP	2.65376	3.43127	17.4801	0.000148444	0.00118315
ATG14	0.310747	5.26195	1.17092	0.285527	0.452467
DLGAP5	-0.2506	7.6762	1.90326	0.175182	0.322929
L3HYPDH	0.396232	3.55572	0.576237	0.452127	0.619829
SGPP1	0.0857735	6.97809	0.179313	0.674175	0.796011
PLEKHG3	2.60423	3.36953	18.4531	0.00010409	0.000868257
EVI2A	2.19646	2.68974	4.52745	0.0394065	0.107741
CANX	-0.0649914	9.89853	0.133075	0.717137	0.825484
PYCARD	2.37818	5.58331	61.3328	1.12261e-09	3.81136e-08
PHPT1	0.0510959	7.3502	0.0681491	0.795356	0.877792
TRAF2	-0.266368	6.34729	1.49932	0.227756	0.38761
ABHD8	1.35553	4.17912	11.1829	0.00177117	0.00947892
HELB	0.599096	5.16615	3.97446	0.0528674	0.134018
RAB3IP	1.31226	3.35117	4.57608	0.0384158	0.105549
YEATS4	0.132651	5.97113	0.266501	0.608458	0.748752
ZNF777	-0.297725	6.02408	1.4442	0.236348	0.397445
IDUA	1.23577	3.77684	5.92469	0.0193664	0.0635866
ZNF317	0.168494	5.66389	0.42987	0.51571	0.672289
PIN1	-0.364285	6.10097	2.52415	0.119788	0.244735
FBXL12	0.110446	4.93416	0.118862	0.732032	0.836263
SIN3B	-0.349207	5.7902	1.93677	0.171514	0.317986
KLF2	3.79597	4.63508	62.0324	9.74098e-10	3.34233e-08
F2RL3	0.945144	5.43794	9.49433	0.00367171	0.017163
JPT2	-0.401215	6.26089	3.03122	0.0891665	0.196936
GFER	0.0250273	4.85528	0.00607569	0.938249	0.964361
RAB40C	-0.121334	4.46044	0.108251	0.743816	0.843747
TICAM1	0.00605174	4.22726	0.000238735	0.987747	0.993084
MON1B	-0.129642	5.4905	0.241825	0.62551	0.7616
METTL25	-0.206194	4.4844	0.331571	0.567879	0.715663
EIF3K	-0.408872	8.27073	5.55765	0.0232475	0.0725623
TUBA4A	0.674049	7.44759	11.9698	0.00127425	0.00723145
AAMP	-0.289268	7.67979	2.44448	0.125615	0.25316
HSPB1	0.456437	7.06608	4.46685	0.0406802	0.110333
GNG11	3.23413	4.83499	43.9891	5.42358e-08	1.21478e-06
SEM1	0.000343969	5.69535	2.0486e-06	0.998865	0.999285
PTPN12	1.18038	6.34898	24.4794	1.32318e-05	0.000149047
FGL2	2.31269	3.06019	6.94809	0.0117885	0.0431738
STYXL1	0.130876	5.43198	0.23	0.634069	0.768154
PEX1	-0.65714	5.72515	7.05389	0.0112099	0.0415105
TUBGCP6	-1.2588	4.88056	14.6092	0.000440789	0.00297841
DGCR6L	-0.963897	3.79578	4.74176	0.0352394	0.0991209
NCF4	1.70391	7.36403	66.9238	3.70987e-10	1.40771e-08
CYTH4	2.52133	4.67559	31.9811	1.33147e-06	1.99431e-05
GCAT	-1.58285	6.01966	34.448	6.60814e-07	1.09863e-05
SDF2L1	-0.440806	6.05238	3.25432	0.0785758	0.179528
YWHAH	-0.146311	7.70746	0.640935	0.427981	0.598518
CCDC117	-0.494699	5.57503	3.16251	0.0827533	0.186473
APOL2	-0.808955	5.08866	7.13648	0.0107794	0.0401933
RAC2	0.645591	8.58268	13.0597	0.000815716	0.00497659
LIF	1.44986	5.25207	16.2792	0.000232225	0.00172316
PMPCB	-0.507643	7.7408	7.51159	0.00903496	0.0347055
ATP6V1F	0.347002	6.72807	2.81352	0.101072	0.216078
LSM8	0.434164	6.18871	3.26059	0.0782989	0.179149
VGF	2.81094	4.42296	42.6047	7.6509e-08	1.63422e-06
STRIP2	-1.2013	6.24433	28.1884	4.11205e-06	5.36953e-05
DNAJB9	1.42841	5.26975	18.093	0.00011861	0.000967685
SIRT2	-0.483358	5.52217	3.29909	0.0766243	0.176276
MTX2	-0.839555	5.45064	9.56793	0.00355446	0.0167362
PIAS1	0.348756	6.70107	2.77199	0.103541	0.2199
SNAP23	0.306738	6.94198	2.22765	0.143205	0.278131
KNSTRN	-0.193706	6.85955	0.879556	0.353808	0.527089
CLN6	-1.10744	6.72716	23.525	1.80835e-05	0.00019485
VPS13C	0.833411	7.76028	19.5288	7.08434e-05	0.000624229
MBD4	0.401917	6.59945	3.36448	0.0738709	0.17178
COPB1	0.136505	8.5167	0.606148	0.440706	0.609966
E2F8	0.0749633	6.19511	0.109961	0.741876	0.84293
CD68	1.51959	7.02567	45.9171	3.39113e-08	7.96421e-07
TXNDC17	-0.0318881	6.41933	0.0218561	0.883194	0.935395
ATP1B2	-0.897835	5.87466	12.1272	0.00119394	0.00684798
FXR2	0.159954	6.26265	0.486299	0.489513	0.651922
MPDU1	-0.333771	7.32862	3.1982	0.0811006	0.184002
QTRT1	-0.84949	6.36337	14.5015	0.000459747	0.00309139
ERI1	0.00557365	6.42834	0.000562672	0.98119	0.990299
CLEC11A	2.18367	6.14156	72.3575	1.33597e-10	5.77089e-09
EAPP	0.397175	6.30494	3.25219	0.07867	0.1797
EGLN3	3.37904	4.15672	47.011	2.61041e-08	6.3304e-07
PIP4P1	-0.164848	5.01984	0.283567	0.597243	0.739371
NEDD8	0.518671	5.70544	3.94327	0.0537643	0.135864
DAD1	0.260106	7.21224	1.79069	0.188206	0.339754
RAP1B	1.13107	8.6291	32.7277	1.0743e-06	1.68202e-05
ARHGEF6	1.774	8.16988	81.6687	2.59303e-11	1.34172e-09
MAPK8IP3	0.900823	4.0598	3.56303	0.0661622	0.158383
MKNK2	-1.09992	7.14891	29.0307	3.18317e-06	4.28974e-05
KLF16	-0.0154517	6.17107	0.0041083	0.949205	0.970878
ZC3H14	0.168358	7.12413	0.745669	0.392867	0.566066
LMAN1	-0.0882347	7.73676	0.23203	0.632581	0.767505
ANGEL1	-0.398451	5.40975	2.2294	0.143052	0.277947
VPS35L	-0.0508875	7.18031	0.0733574	0.787867	0.873241
SEC14L5	1.32677	3.27986	4.83296	0.0336136	0.09552
DHX40	0.100737	6.65142	0.220959	0.640797	0.772269
DTWD1	0.326314	4.4952	0.778594	0.382709	0.555769
MEGF8	-0.474274	4.90582	2.15743	0.149502	0.287649
CERS4	2.14567	3.38014	12.7047	0.000942093	0.00563739
TUBG1	-0.870856	6.90015	18.6756	9.60646e-05	0.000813229
RPS16	-0.205383	8.95853	1.39295	0.2447	0.407305
NCAPG	-0.283374	8.39243	2.57812	0.116016	0.239277
RABGAP1L	-0.404864	6.85387	4.19836	0.0468906	0.122658
ALOX12	1.83913	5.44579	31.0214	1.76057e-06	2.57719e-05
CIAO3	-0.0598449	5.66987	0.0569376	0.81259	0.88888
TRNT1	-0.0141281	5.78785	0.003237	0.954905	0.974031
DHX29	-0.00504165	6.88726	0.000582012	0.98087	0.990198
DHX58	-0.938181	3.81219	3.47455	0.0694811	0.164336
SNX4	0.208773	6.66652	0.999267	0.323343	0.495579
SPAG1	1.83077	3.65796	11.506	0.00154604	0.00847564
RRM2B	0.228674	5.80168	0.825087	0.368998	0.542041
RHOBTB2	0.447169	3.61741	0.906265	0.346678	0.519588
RAF1	-0.228553	6.63024	1.20741	0.278248	0.444866
TDRD1	-0.178462	5.35496	0.371619	0.545482	0.697053
MED17	0.383364	3.84623	0.693928	0.409651	0.581286
SCML2	-0.698559	5.79643	8.13822	0.00675853	0.0277053
TSG101	0.0965716	7.03791	0.216121	0.644468	0.774642
DHX35	-0.255073	5.11145	0.776312	0.3834	0.55644
TRPC4AP	0.0544877	7.77439	0.0888778	0.767112	0.858465
C20orf194	-0.220066	3.76212	0.216432	0.64423	0.774642
CUL9	-0.39755	5.23074	2.01596	0.163202	0.306451
NDUFA2	-0.238863	6.65495	1.41648	0.24082	0.402587
UBE4A	-0.992183	7.09084	24.501	1.31394e-05	0.000148524
POLDIP3	0.0420614	7.33766	0.0513964	0.821776	0.894332
ESS2	-0.101821	5.16468	0.127725	0.722633	0.829245
ZSCAN9	0.911548	4.60623	5.9823	0.0188235	0.0622968
MICB	0.453573	4.64174	1.69426	0.200297	0.354959
GAMT	0.297797	5.47786	1.18476	0.282737	0.44974
ELOF1	-0.271201	4.80313	0.652154	0.423998	0.594619
NECTIN2	1.53409	5.38718	28.2717	4.00863e-06	5.24155e-05
APOE	0.664376	7.42786	11.9819	0.0012679	0.00720388
XPO7	-0.640946	7.61127	12.1852	0.0011657	0.00670589
FAM98C	0.447441	4.12107	1.28538	0.263478	0.429483
SAFB2	0.10187	6.98046	0.269732	0.6063	0.747385
BST2	0.464229	6.00882	3.70055	0.0613469	0.149444
SLC27A1	0.840694	2.977	1.35616	0.250926	0.415223
COLGALT1	-0.669237	7.42657	11.9037	0.00130966	0.00739771
MRPL34	-0.585243	4.88348	2.95819	0.092974	0.203257
PGLS	-0.220959	6.21784	0.957752	0.333486	0.50569
LSM7	-0.0557798	6.61882	0.0751566	0.785346	0.871585
RSPH3	-0.341363	3.62174	0.485342	0.489938	0.652172
MLLT1	0.238107	5.92538	0.87047	0.35628	0.52963
ACTN4	0.657263	8.63576	12.7749	0.000915548	0.00549216
NDUFA10	-0.683577	8.03277	15.1386	0.000358879	0.00251814
ZSWIM6	0.0453468	4.72312	0.0179413	0.8941	0.941627
GDF15	0.118701	8.41684	0.426382	0.51741	0.673726
JUND	0.359811	7.54671	3.03964	0.0887386	0.196328
ZNF557	0.167622	4.68226	0.240284	0.62661	0.76246
NUMBL	-0.950364	5.51474	11.5014	0.00154902	0.00848714
ATXN10	0.0579158	7.96312	0.107366	0.744828	0.844301
HBZ	0.447561	5.03756	2.21167	0.144611	0.279851
ZNF337	-0.174333	4.03178	0.15603	0.694883	0.809801
ALKBH6	-0.50344	4.08585	1.56712	0.217712	0.374769
CEP85	-0.556147	6.60743	7.11071	0.0109118	0.0405774
TAF4	-0.472762	5.62565	3.3225	0.0756259	0.174727
GATA5	0.230464	3.73641	0.254548	0.616588	0.754757
LAMA5	-0.779198	3.32597	2.16779	0.148554	0.286279
UBE2M	0.0123121	7.36589	0.00417571	0.94879	0.970557
TRIM28	-0.482632	9.97998	7.56745	0.0088021	0.0340268
YIPF2	-0.937435	6.20282	14.7159	0.000422816	0.00288314
EIF2S3	0.134857	7.1452	0.457183	0.502735	0.662637
TMEM160	-0.135125	6.35123	0.388125	0.536732	0.689444
ZC3H4	-0.170929	6.80293	0.743206	0.393643	0.566715
SESN2	0.0235435	5.26487	0.00702628	0.933605	0.961179
HIP1R	0.120638	5.02916	0.166036	0.685776	0.804312
PPAN	0.565438	3.48159	1.32219	0.256854	0.42167
EIF3G	0.125808	7.85139	0.489894	0.487922	0.650742
SHFL	0.749259	4.41786	4.34576	0.0433619	0.115648
ZNF426	0.0104334	4.31972	0.000788046	0.977741	0.988261
SLC6A8	-1.53557	6.95144	48.3075	1.92267e-08	4.83213e-07
GRWD1	-0.842457	7.05456	18.3287	0.000108884	0.000902023
NOL11	-0.385609	7.92281	4.45294	0.0409789	0.110881
UBE4B	-0.812968	6.8863	16.3753	0.000223971	0.00166704
PPIL4	0.394324	6.90822	3.47342	0.0695245	0.164374
ATP6V1E1	-0.149761	7.21185	0.587661	0.447711	0.616524
EMC8	-0.527867	6.66923	6.76023	0.012896	0.0463584
GSE1	0.0139642	7.83826	0.006229	0.937476	0.963772
GINS2	-0.664456	6.08304	8.59534	0.00548752	0.0236619
ABCB7	-0.412892	6.67865	4.02246	0.0515189	0.131502
HAUS8	-0.563112	5.88567	5.49252	0.02402	0.0742765
ADGRE3	4.38164	5.69053	82.845	2.12716e-11	1.14346e-09
MRPS25	-0.13598	5.83325	0.32042	0.574437	0.720759
CAPN7	-0.16088	6.17348	0.484517	0.490305	0.652303
RBSN	-0.589293	3.7938	1.66965	0.203531	0.358132
VPS25	-0.0756139	6.26236	0.118196	0.732754	0.83669
NDFIP1	-0.741601	7.20393	14.8608	0.000399648	0.00275623
EXOC4	0.262818	7.12741	1.83622	0.182804	0.332985
PPFIA1	0.248329	6.43721	1.35162	0.251708	0.416045
FLYWCH1	-0.0639748	5.00072	0.0434048	0.835995	0.903405
WDR44	1.06885	6.10143	19.5207	7.10461e-05	0.000624947
ZCCHC9	0.00220681	5.25019	5.95334e-05	0.993881	0.997223
RARA	0.982217	5.63341	12.7181	0.000936965	0.00561019
FMO5	1.39259	3.54756	4.7489	0.035109	0.098783
FUS	-0.214773	9.44202	1.47832	0.230982	0.390731
ZNF132	0.810825	3.6003	2.88789	0.0968136	0.209615
CHSY1	-0.351879	5.44274	1.62778	0.209182	0.364299
SNRPA1	-0.293617	6.95169	2.0814	0.15669	0.297339
THAP1	0.505327	4.69094	2.23912	0.142206	0.276515
ACTR10	-0.0937025	7.01983	0.200517	0.656658	0.783648
LGALS3	-1.09396	7.00828	26.3572	7.25897e-06	8.86841e-05
ZNF700	1.03881	3.98633	4.65078	0.0369466	0.102499
DNAJB1	-0.468082	7.11757	5.39525	0.0252256	0.0769978
RFX1	-0.0946491	5.83186	0.152724	0.697966	0.811914
DCAF15	-0.155136	6.48529	0.462895	0.500093	0.66042
TRIM21	0.16902	5.84176	0.487765	0.488863	0.651458
WDR7	-0.449654	6.4675	4.17994	0.0473529	0.123548
SMARCC1	-0.0355048	8.04002	0.0376359	0.847133	0.911471
NUP210	-0.494616	9.37698	6.8931	0.0121017	0.0440099
HSD17B7	0.188064	3.95544	0.173808	0.678921	0.799761
EMILIN2	2.2857	6.63585	93.4755	3.85592e-12	2.78432e-10
ARFIP2	-0.158246	5.88479	0.443317	0.50925	0.667412
RRP8	-0.202062	5.52639	0.539	0.46702	0.63272
EFR3A	-0.599406	6.19369	6.19795	0.016932	0.0573447
PTCD3	-0.322087	7.44941	2.83939	0.0995666	0.213758
ILKAP	-0.369081	6.66055	3.16863	0.0824671	0.186046
PER2	-0.298814	5.34716	1.2223	0.275345	0.442091
RAMP1	1.99083	3.26554	7.14238	0.0107493	0.0401262
CARD6	1.5413	4.66291	16.9892	0.000178009	0.00137135
MYBBP1A	-0.695729	7.83716	15.2937	0.000338052	0.00238933
RPA1	-0.381381	8.83389	4.93603	0.031874	0.0916259
EEFSEC	-0.201161	5.89572	0.651954	0.424068	0.594619
COQ3	-0.401231	5.69252	2.57794	0.116028	0.239277
LANCL2	-0.449382	5.91595	3.51624	0.0678948	0.161478
GRSF1	-0.0886831	7.99238	0.251201	0.618907	0.756703
UTP3	-0.170697	6.61706	0.625485	0.433561	0.604138
H3-3B	0.295394	7.54472	2.51945	0.120122	0.245225
TRIM47	4.20084	4.44549	53.8554	5.46013e-09	1.57708e-07
ZRANB2	0.162836	7.13716	0.724152	0.399721	0.571424
KDM6B	0.97117	4.5702	7.68099	0.00834838	0.0326752
RIDA	-1.02576	4.74163	9.82364	0.00317702	0.0152333
BRD8	0.554034	6.21684	6.35536	0.0156807	0.0540511
ERAL1	-0.247781	6.75167	1.39925	0.243655	0.406063
NIP7	-0.348703	6.27235	2.61456	0.113546	0.235715
TERF2	-0.0690824	6.36734	0.0998968	0.753555	0.849851
VPS4A	-0.169903	6.86101	0.703313	0.406529	0.577746
JAG1	1.33011	4.32382	11.7015	0.00142465	0.00792238
NXT1	-0.173558	4.96446	0.33629	0.565148	0.71342
IGHMBP2	-0.180818	5.56505	0.459825	0.50151	0.66193
TESMIN	-0.737323	4.93327	5.87876	0.0198114	0.0646744
DPH2	-0.905988	5.35318	10.4331	0.00243866	0.0123996
ZSWIM3	0.0072911	4.29999	0.000364818	0.984854	0.991824
OSER1	0.0173726	5.70913	0.00464286	0.946006	0.968528
AP3B1	0.565052	7.31698	8.085	0.00692571	0.028228
USPL1	-0.523694	5.06922	2.77482	0.103371	0.219731
XPO4	-0.725377	7.15482	14.4994	0.00046013	0.00309181
SCO1	-0.490069	6.25059	5.00495	0.0307654	0.0891808
RFXAP	-0.401602	4.43075	1.29828	0.261133	0.42691
SLC39A11	0.968228	5.48789	12.5317	0.00101103	0.00598342
BTBD2	-0.592444	5.83079	5.22327	0.0275206	0.0820262
KMT5C	-0.138859	4.25848	0.134907	0.715284	0.823865
HSPBP1	-1.05458	6.95031	25.6007	9.22498e-06	0.000109513
CSNK1G2	0.190007	4.93205	0.368055	0.547407	0.698866
MACROD1	0.333989	5.43657	1.61203	0.211357	0.367029
PLAAT4	1.84967	3.37285	9.05187	0.00446896	0.0201031
FOPNL	-0.742821	6.05499	9.51475	0.00363878	0.0170382
MED10	0.164956	5.28033	0.320377	0.574462	0.720759
CCDC134	-0.217441	4.93192	0.503749	0.481869	0.644981
SEC14L4	-1.34729	4.69229	13.9177	0.000578628	0.00374001
PI4KA	0.220533	7.7606	1.46042	0.233778	0.394427
MKRN1	0.686671	6.97558	11.1125	0.00182471	0.0096851
ACTR3B	-0.647318	3.65575	1.72846	0.195904	0.349555
BTG1	2.16041	5.33671	49.2182	1.55524e-08	3.98835e-07
IPO8	0.0478005	6.66134	0.0535123	0.81821	0.891855
IMPA1	0.381492	5.37965	1.83649	0.182772	0.332985
CCDC59	-0.131272	5.98056	0.245311	0.623037	0.759779
SARAF	0.0635195	7.71143	0.116277	0.734846	0.837658
RNF122	1.96297	3.00378	7.50501	0.00906281	0.0347983
ERG28	-0.316375	5.84796	1.66083	0.204706	0.359388
MED6	0.0622204	6.62936	0.0883936	0.767729	0.85899
EIF2S1	0.0674193	7.77833	0.128725	0.721596	0.828517
ELP3	0.291701	6.49972	1.82099	0.18459	0.335543
MBD2	0.517391	6.0927	5.03962	0.0302236	0.0880588
MRPS36	-0.257583	6.08442	1.24825	0.270383	0.43713
CCNB1	-0.775645	8.47427	18.1142	0.000117701	0.000963518
CDK7	-0.00560861	6.07099	0.000581067	0.980885	0.990198
IRAK2	3.74372	3.8921	32.661	1.09499e-06	1.69793e-05
CAMK1	2.58707	6.10831	75.2004	7.98507e-11	3.6274e-09
VHL	0.107263	5.99688	0.216143	0.644451	0.774642
BHLHE40	2.71823	8.10051	173.15	2.56056e-16	1.29192e-13
EDEM1	1.28517	5.56517	19.3426	7.5681e-05	0.00065972
DPH6	-0.373028	5.32685	1.71887	0.197124	0.350834
KATNBL1	0.470811	4.46786	1.73724	0.194796	0.348143
EMC7	-0.142896	7.08441	0.511004	0.47875	0.641673
SORT1	2.8962	6.14146	96.9785	2.26309e-12	1.84741e-10
NOTCH2	0.220857	8.03329	1.34079	0.253587	0.417865
ARF3	0.178567	5.28894	0.369344	0.546709	0.698344
SLC38A2	0.105264	7.59824	0.298135	0.588009	0.731589
LPIN1	1.38214	5.7915	27.0215	5.89534e-06	7.39861e-05
CMPK2	0.297744	6.00333	1.4649	0.233074	0.39365
FST	1.67439	3.58939	8.81653	0.00496625	0.0218425
NARS1	-0.31841	8.33819	3.3741	0.0734752	0.171024
CCNH	-0.271219	6.25392	1.42742	0.239042	0.400522
HRH4	4.56494	3.1361	26.1364	7.78273e-06	9.42499e-05
CABLES1	0.372948	4.63827	1.13552	0.292827	0.461738
DDB2	0.00600705	7.1965	0.000989871	0.975053	0.986781
ACP2	-0.378287	5.15028	1.605	0.212336	0.368333
RTL8C	-0.201431	5.66565	0.592317	0.44593	0.615526
RAB33A	2.80511	4.27544	30.2842	2.18778e-06	3.12226e-05
PUM1	0.228797	7.69021	1.4899	0.229195	0.389054
PHC2	-0.39572	6.28596	3.21824	0.0801884	0.182394
TUT4	0.849383	5.81649	11.3741	0.00163402	0.00884764
PRPF38A	0.0119065	6.35078	0.00278253	0.958187	0.976046
TIMM10	-0.266314	6.08415	1.42504	0.239428	0.400982
AHNAK	3.21513	3.6202	26.2294	7.55743e-06	9.17511e-05
TCN1	3.19792	6.83486	105.67	6.38681e-13	6.371e-11
CEP135	0.148275	5.50037	0.299369	0.58724	0.73102
CARS2	-0.80928	6.54757	14.781	0.000412234	0.00282691
APC	0.0658075	6.06124	0.0746318	0.786078	0.871914
USP30	0.153928	4.63718	0.206151	0.652192	0.779853
OASL	1.83271	4.37968	22.1645	2.84773e-05	0.000290354
TRAFD1	0.491615	6.92161	5.96422	0.0189921	0.0627621
GSAP	2.15945	3.38209	13.0964	0.000803728	0.00491896
TMEM60	0.72384	4.24443	2.97635	0.0920104	0.201652
PNPLA8	1.0935	5.06576	11.9751	0.00127147	0.00721992
RINT1	-0.170179	5.9987	0.487358	0.489043	0.651597
NT5E	6.2556	3.71434	28.6627	3.79833e-06	5.01401e-05
AKIRIN2	0.331988	6.31045	2.22302	0.143611	0.278592
ORC3	-0.446326	6.62162	4.5992	0.0379546	0.104659
NAT10	-0.532674	8.18956	9.43155	0.00377497	0.0175778
AMHR2	1.41143	4.71871	17.5731	0.000143448	0.00114806
GDF11	0.65795	3.49189	1.63556	0.208117	0.363083
CDK4	-0.538407	7.36122	8.24608	0.00643269	0.0267021
TROAP	-0.4402	5.62694	2.8779	0.0973737	0.210451
TSPAN31	0.534954	4.89176	2.6442	0.111581	0.232785
TFCP2	0.226888	5.79207	0.77053	0.385161	0.558241
ESPL1	-0.658943	6.90526	10.1711	0.00273086	0.0135636
ZC3H10	0.35439	3.79773	0.648439	0.42531	0.59573
ACVR1B	2.69468	6.0152	73.6528	1.055e-10	4.66129e-09
SMPD2	-0.481583	4.6024	1.74927	0.193289	0.346923
HTRA2	-0.205433	6.87119	1.00409	0.322191	0.494339
PRADC1	-0.154047	4.91255	0.233156	0.631758	0.766892
CCT7	-0.195634	9.48831	1.31102	0.258841	0.423843
MRPL53	0.00995954	6.50549	0.00226537	0.962269	0.97814
GNS	0.516167	7.88523	7.70608	0.0082515	0.0324032
MPHOSPH6	0.28268	5.70127	1.1895	0.281791	0.448824
TMEM231	0.0688413	4.13299	0.0263291	0.871895	0.928435
DYNC1LI2	-0.375145	6.14569	2.75618	0.104499	0.2214
FHOD1	0.193901	7.18476	0.947814	0.335978	0.508115
URB2	-0.963012	7.23018	25.9521	8.24999e-06	9.90409e-05
TAF5L	-0.709104	5.41026	5.81831	0.0204139	0.0661061
STX6	0.0553642	4.78978	0.0281222	0.867645	0.926029
NPL	-0.911331	6.06208	13.621	0.000651112	0.00412314
LAMC1	1.04333	7.01388	23.2326	1.99194e-05	0.000211569
SP110	0.434944	5.51267	2.69234	0.108471	0.227659
MRPL44	-0.317471	6.7255	2.4161	0.127769	0.256096
USP37	0.143969	6.1192	0.387292	0.537167	0.689524
EIF4E2	-0.126185	6.25981	0.326882	0.570618	0.717548
CAB39	0.23342	7.41473	1.29375	0.261953	0.427863
COX5B	-0.194724	7.55333	0.991714	0.325157	0.497505
REV1	-0.139391	5.66279	0.288712	0.593947	0.736894
MFSD9	0.177527	4.07034	0.19467	0.661373	0.786946
TMEM127	0.4411	5.92744	3.16745	0.0825223	0.186084
MRPS9	-0.475361	7.17141	6.23062	0.0166637	0.0565947
C2orf49	-0.133335	5.28196	0.188969	0.666053	0.789665
EPC2	0.31583	5.46821	1.30227	0.260412	0.426064
PLXNC1	0.309113	5.35584	1.33902	0.253895	0.41816
APPL2	0.049628	4.753	0.0228902	0.880484	0.93354
DRAM1	-0.596958	5.71485	5.26299	0.0269713	0.080865
MED4	0.0219857	6.61392	0.0108584	0.917515	0.953585
NUDT15	0.108629	5.30513	0.158601	0.692511	0.808615
IGF2BP3	3.64474	3.28738	20.9309	4.33931e-05	0.000412043
KDELR2	-0.632131	7.12023	10.283	0.00260179	0.0130305
NUP42	-0.591218	6.22218	6.68428	0.013375	0.0478256
TBRG4	-0.965737	6.90703	20.0459	5.90399e-05	0.000534414
DDX56	-0.56123	7.57689	9.4245	0.00378675	0.0176072
HUS1	-0.633251	5.48134	5.35552	0.0257369	0.0781668
MYO1G	2.25226	8.04679	128.194	3.32499e-14	5.36211e-12
TTYH3	0.605942	5.96875	6.03751	0.0183185	0.0609736
TTC5	-0.253698	5.56827	1.00445	0.322106	0.494339
MTHFS	0.363535	3.39635	0.54576	0.464362	0.63009
IREB2	-0.331908	7.49609	3.13387	0.084107	0.188909
CALCOCO2	0.190795	6.61858	0.835005	0.366165	0.539189
RSAD1	-0.549208	4.97573	3.17916	0.0819776	0.185331
SRSF1	-0.138637	4.27735	0.129811	0.720475	0.827554
TACO1	-0.287781	5.86087	1.34411	0.253009	0.417429
LIMD2	2.37043	6.09623	82.1099	2.40685e-11	1.25208e-09
BRIP1	0.878244	5.76534	10.5954	0.00227438	0.0116934
KAT7	0.128064	7.19396	0.437382	0.512083	0.669709
NDUFB5	-0.175176	7.0795	0.780071	0.382262	0.555537
GALNT5	-1.22878	5.1504	17.7468	0.000134591	0.00108627
TANK	0.936783	5.91981	13.7871	0.00060943	0.00388974
KCTD3	-0.0560311	5.60528	0.0487968	0.826265	0.896797
CCDC115	0.594292	5.20054	3.62994	0.0637689	0.153795
IMP4	-0.729715	6.6058	12.5634	0.000998048	0.00592097
HS6ST1	0.360128	5.0957	1.38919	0.245328	0.408008
UGGT1	-0.326596	8.9353	3.41894	0.0716614	0.168038
GYPC	-0.366538	7.73849	3.7998	0.0581123	0.143699
LRRC8A	-0.334159	5.67344	1.67267	0.203132	0.357689
TOR1B	0.730541	5.42704	6.65959	0.0135347	0.0482898
TMOD1	-0.278386	6.04865	1.49658	0.228174	0.387879
STX17	0.258638	5.22605	0.790583	0.379104	0.55186
HEMGN	-0.271125	7.78441	1.72599	0.196217	0.349908
PSMB7	-0.46176	7.84718	6.52092	0.0144709	0.0507873
PDCL	-0.530989	5.79512	4.58702	0.0381968	0.105087
DERL1	-0.170678	6.68015	0.662022	0.420541	0.591705
RANBP6	0.382057	6.10164	2.78597	0.102702	0.218597
RNF38	-0.115922	5.51945	0.164799	0.686884	0.805026
DCTN3	-0.0535761	6.90565	0.075067	0.785471	0.871585
HINT2	0.473725	3.95111	1.2835	0.263823	0.429562
KIF13A	-0.172994	5.81144	0.531116	0.470275	0.63473
GMPR	-0.248551	8.00981	2.0002	0.164818	0.308713
TMEM63B	-0.827945	6.32668	13.1877	0.000774661	0.00477124
RIPK1	-0.0961352	6.52535	0.190846	0.664502	0.788646
TUBB2B	1.24482	3.767	7.14825	0.0107195	0.0400626
MRPS18B	-0.476097	7.35298	5.42293	0.0248761	0.076147
IER3	1.69596	4.90901	27.6018	4.92432e-06	6.30261e-05
PGBD1	0.960465	4.27691	6.56583	0.0141603	0.0500604
GTF2H4	-0.524379	5.64428	4.46226	0.0407785	0.110461
HLA-F	2.12519	3.47396	11.0245	0.00189399	0.0100124
NRM	0.838749	5.32951	8.73076	0.00516184	0.0225388
FAM8A1	0.112214	4.49607	0.103379	0.749443	0.847052
TLR2	2.92976	2.84141	9.51164	0.00364378	0.0170489
THAP12	-0.244328	5.64509	0.930205	0.340456	0.513124
MRPL15	-0.141621	6.98481	0.512537	0.478095	0.641349
GGH	0.0995289	7.15249	0.261806	0.611623	0.750548
TGS1	0.00679487	7.10824	0.00125565	0.971904	0.985247
SORL1	3.92712	6.24822	129.094	2.97956e-14	5.05793e-12
BUD13	-0.0845667	5.84913	0.128132	0.72221	0.828946
DCUN1D5	-0.390432	6.18193	3.0871	0.0863711	0.192585
FDX1	0.274166	5.35832	1.00428	0.322148	0.494339
C11orf1	-0.0262529	4.72371	0.00666626	0.935324	0.962237
CTDSPL2	0.0315465	5.97633	0.0164014	0.89872	0.943667
THBS1	2.39602	10.8451	147.38	3.61281e-15	8.96347e-13
NDUFAF1	-0.615782	6.13015	7.48558	0.00914561	0.0350745
KIF23	-0.358236	7.40935	3.40528	0.0722085	0.168847
HAUS2	-0.0199137	5.3633	0.00503208	0.943792	0.96766
RPLP1	-0.594924	8.21404	10.2772	0.00260828	0.0130562
RMDN3	-1.01863	6.28786	21.691	3.34374e-05	0.000330143
TMEM62	-0.380013	4.51838	1.1747	0.284762	0.451476
ADAM10	0.154136	7.8579	0.616212	0.436965	0.607045
RSL24D1	-0.249353	6.94662	1.31765	0.257659	0.42248
BCAR3	2.56761	3.18322	15.5948	0.000301162	0.00216127
TTLL7	3.24796	4.1004	35.2942	5.22555e-07	8.91753e-06
KYAT3	0.547428	6.19414	5.50916	0.02382	0.073844
IFT172	-0.301749	5.61598	1.48565	0.229849	0.389635
SELENOI	-1.19423	6.40876	28.1161	4.20399e-06	5.4748e-05
KHK	-1.57372	3.62103	10.2612	0.00262638	0.0131197
ADCY3	-0.17404	5.6665	0.452866	0.504748	0.66403
ACTR2	0.569638	9.50401	10.4793	0.00239064	0.0121875
PREB	0.0827345	5.80715	0.118142	0.732812	0.83669
LRPPRC	-0.305153	9.7732	3.02668	0.0893982	0.197402
LOXL4	-1.79234	3.5651	9.92869	0.00303451	0.0147352
KIF11	-0.0839064	8.41674	0.227332	0.636037	0.769191
ARL3	0.0470845	5.73706	0.0344668	0.853632	0.915308
KIF20B	0.167487	7.56572	0.665373	0.419377	0.590876
EXOC6	0.0718632	6.98245	0.11347	0.737944	0.839789
DBR1	0.259829	6.39897	1.4244	0.239531	0.401048
TOPBP1	-0.565542	7.21353	8.59186	0.00549616	0.0236675
DNAJC13	0.0216543	7.09025	0.0117115	0.914349	0.952135
BARD1	0.0186934	6.04326	0.00611048	0.938073	0.964283
ASNSD1	0.306246	4.89276	0.962033	0.33242	0.504756
METTL5	0.581786	6.56887	7.38402	0.0095917	0.036496
PPIG	0.321241	7.55243	2.32877	0.13467	0.265542
WDR12	-0.784923	7.18762	15.144	0.000358134	0.00251473
ITGAV	2.32572	5.28292	40.7839	1.21397e-07	2.42193e-06
SLC40A1	-0.566303	8.54562	10.8485	0.00204113	0.0106584
COX17	0.787578	4.66627	5.72674	0.0213644	0.0682252
WBP11	-0.467283	7.65889	6.62238	0.0137794	0.0488922
ATF7IP	-0.251929	7.22574	1.73926	0.194542	0.347822
OSBPL8	0.0487084	7.72306	0.0636876	0.802019	0.881675
INTS13	0.272915	6.19149	1.37945	0.246962	0.410373
BCAT1	0.182268	6.90303	0.693051	0.409945	0.581492
CDK17	0.620983	6.12368	6.80696	0.0126104	0.0455487
IRAK3	1.97247	5.26994	36.3609	3.90202e-07	6.81514e-06
RXYLT1	0.290469	3.94624	0.448101	0.506985	0.665436
MNAT1	-0.000639391	5.9462	7.02963e-06	0.997897	0.999033
TRMT5	-0.581958	5.99018	5.82007	0.0203961	0.0660704
C12orf4	-0.267646	5.56352	1.08914	0.302768	0.472361
CCND2	-0.0504908	5.92896	0.0448711	0.833289	0.901488
RAB21	0.337234	6.28295	2.27439	0.139184	0.272235
LYZ	3.00639	7.1548	150.146	2.67366e-15	7.40595e-13
TGDS	-0.230913	4.94083	0.55124	0.462038	0.628346
PSMC1	-0.211302	7.63281	1.28672	0.263232	0.429227
GALC	-0.431478	7.27133	4.9304	0.0319664	0.0918098
PPWD1	0.0779894	5.94949	0.107814	0.744315	0.844059
PEBP1	-0.256124	7.93454	2.04257	0.160516	0.302699
LRP6	-0.808536	4.43125	5.04499	0.0301405	0.0878984
LMNB1	-0.0288883	8.92697	0.0276057	0.868855	0.926534
REXO5	-1.45434	6.24351	37.9836	2.5224e-07	4.63125e-06
XYLT1	4.12967	5.43023	125.858	4.43169e-14	6.50918e-12
NUP133	-0.415668	8.07505	5.59817	0.0227805	0.0714502
CORO1C	0.0923408	9.06982	0.278061	0.600813	0.742745
VWF	3.00976	8.10325	162.84	7.08946e-16	2.85823e-13
LPCAT3	-0.985457	6.82772	24.4514	1.33529e-05	0.000150061
MRPS27	-0.524153	7.27316	7.76075	0.00804459	0.0317842
HEXB	-0.0392417	7.58099	0.0449834	0.833084	0.901367
KLHL5	1.73368	5.24743	25.5114	9.49151e-06	0.000112171
UBE2K	-0.335046	6.77707	2.50292	0.121309	0.247009
N4BP2	0.724274	6.56988	10.5545	0.00231459	0.0118623
KLF3	-0.157349	6.73353	0.587432	0.447799	0.616524
TBC1D1	0.398979	5.43071	1.96347	0.168657	0.313892
RSBN1	0.368286	6.07168	2.41592	0.127783	0.256096
PACC1	0.853217	4.80377	6.53737	0.0143563	0.0505501
PPP2R5A	0.557048	6.02241	5.04767	0.0300992	0.0878286
TRAF5	0.11094	4.85243	0.106856	0.745413	0.844417
PPP2R3C	0.241571	5.90836	0.868205	0.3569	0.530372
PSMA6	0.369983	4.32297	0.92421	0.342	0.514698
MAN2A1	0.0991481	7.60452	0.270156	0.606018	0.747385
TSC22D1	0.482834	6.75681	5.48454	0.0241165	0.0744579
USP22	-0.350415	8.62257	4.05716	0.0505675	0.129751
B9D1	-0.970087	4.51926	7.70985	0.00823706	0.0323661
SPECC1	-0.198699	6.68188	0.923723	0.342126	0.514698
MSMO1	0.688055	6.02564	6.20127	0.0169045	0.0572916
ICE2	0.325041	5.74138	1.48561	0.229855	0.389635
GPATCH2L	0.0552754	6.19733	0.0589034	0.809446	0.886999
SNW1	0.157438	8.01423	0.762384	0.387662	0.561193
POMT2	0.102561	3.58613	0.0496774	0.824731	0.895935
MIB1	-0.00351671	6.70295	0.000280868	0.98671	0.992796
TMEM260	-0.0392206	3.6184	0.0069491	0.933969	0.96129
AP5M1	0.694354	5.30315	5.86153	0.0199811	0.0650311
ZNF430	0.994959	3.66124	4.00414	0.0520291	0.132478
PALB2	-0.193018	5.44212	0.510729	0.478867	0.641673
KIAA0556	0.383138	4.56346	1.24413	0.271163	0.437953
DSG2	0.166515	5.98243	0.408385	0.52634	0.68041
RNF138	-0.389183	6.17196	2.99591	0.090985	0.199767
LPIN2	0.162599	6.33688	0.54694	0.463778	0.629574
NDC80	0.14431	7.17829	0.53235	0.469763	0.634304
THOC1	-0.510841	6.28494	5.25594	0.027068	0.0810104
USP14	-0.293839	8.16303	2.66417	0.110279	0.230565
HERC2	0.290671	7.6836	2.43072	0.126654	0.254535
SLC7A5	-0.320376	8.20798	3.0201	0.0897349	0.19792
CYBA	2.31538	7.33923	107.997	4.61051e-13	5.01251e-11
ARL1	-0.138251	6.03869	0.305087	0.583705	0.728483
UTP20	-0.552627	7.2575	8.69627	0.00524279	0.0227997
COX10	-0.684513	4.37576	3.36064	0.0740295	0.172066
SREBF1	-1.57501	8.21239	64.0106	6.55619e-10	2.30712e-08
TTC19	-0.0485758	5.93087	0.040774	0.840972	0.907263
STX2	-0.250401	4.60499	0.492854	0.486618	0.649541
BFAR	-0.234189	5.59201	0.73009	0.397813	0.570026
KPNA3	-0.354848	7.23416	3.56713	0.0660125	0.158103
SFSWAP	-0.159674	6.22504	0.532508	0.469697	0.634304
MPP5	0.15457	4.81864	0.215571	0.644888	0.775051
CDK2AP1	0.388018	6.20114	2.97896	0.091873	0.201442
SCARB1	-0.961783	5.83277	14.6639	0.000431475	0.0029305
RTRAF	-0.387004	7.85064	4.70518	0.0359152	0.100322
UTP6	-0.000862211	7.37359	1.97629e-05	0.996475	0.998255
PSMD11	-0.477446	8.27284	7.55985	0.0088334	0.034107
BLMH	-0.184321	7.13673	0.857863	0.35975	0.533245
TAOK1	0.0598862	6.02621	0.0545394	0.816505	0.891672
BTBD1	-0.516367	6.69583	6.22742	0.0166898	0.0566633
ALDH2	3.45471	4.2649	51.7638	8.69643e-09	2.40419e-07
ERP29	-0.264999	7.64403	2.07217	0.157589	0.29876
ANKRD13A	0.594706	6.53862	7.49672	0.00909804	0.0349197
NAA25	-0.718541	6.4343	10.8734	0.00201964	0.0105576
MESD	0.57932	6.2067	6.13104	0.017496	0.0588634
CDH1	-0.989925	9.1889	33.1186	9.60981e-07	1.51986e-05
AARS1	-0.531668	8.60464	9.59702	0.00350922	0.0165474
VAC14	-0.908606	6.32776	14.3902	0.000480255	0.00320948
TANGO6	-1.36753	5.79105	29.6884	2.61234e-06	3.611e-05
ARG2	-0.639406	3.78645	1.77891	0.189636	0.34157
NDST1	0.954713	4.15212	3.92288	0.0543598	0.13695
CSNK1A1	0.310053	7.70283	2.8083	0.101378	0.216494
PFDN1	-0.153799	5.5671	0.361008	0.55125	0.702475
ANAPC5	-0.516515	8.11799	8.70001	0.00523393	0.022782
BCL7A	-0.232759	5.32632	0.741683	0.394124	0.567089
AP4E1	-0.35163	5.85504	1.92644	0.172635	0.319548
FAM214A	0.938534	4.7181	7.0654	0.0111488	0.041316
MAPK6	0.454054	6.00231	3.53187	0.0673104	0.160378
SPPL2A	0.0901233	7.7249	0.192654	0.663018	0.787838
GLCE	0.287475	5.22045	0.815533	0.371757	0.544474
SPG11	-0.0856919	7.29695	0.194285	0.661686	0.787125
EIF3J	-0.0819202	6.88529	0.146477	0.703899	0.815387
HACD3	-1.29264	7.57165	46.6069	2.87423e-08	6.86693e-07
APH1B	0.027166	5.56435	0.0100765	0.92053	0.954974
AAGAB	0.0463893	6.50017	0.05016	0.823896	0.895632
TIPIN	-0.587203	5.72929	4.4668	0.0406812	0.110333
TRIP4	0.184264	6.36927	0.66417	0.419794	0.59117
PARP16	0.0265741	3.83891	0.0037652	0.951369	0.971956
RAB11A	0.401387	7.79514	4.62071	0.0375305	0.103697
DAPK2	2.92144	3.30436	15.7069	0.000288539	0.00208662
LACTB	0.464816	5.98508	3.68108	0.0620043	0.150591
CCNT1	-0.158893	6.5425	0.571963	0.453798	0.621243
SEMA7A	1.19852	9.23543	42.1948	8.48115e-08	1.78788e-06
FAF2	-0.348235	6.80492	3.09535	0.0859666	0.192067
TUBGCP3	-0.417921	6.70712	4.28257	0.0448378	0.118506
RBM25	0.261448	7.64561	1.79103	0.188165	0.339743
MARS1	-0.708535	8.3044	16.6781	0.00019991	0.00151119
ATP5F1B	-0.266226	10.099	2.26443	0.14003	0.273281
PTGES3	-0.274468	8.07023	2.01807	0.162987	0.306171
PIK3C3	0.669484	6.52907	8.05106	0.00703465	0.0286117
PHF3	0.114705	7.44511	0.347423	0.558805	0.708637
ATF1	-0.120593	6.0548	0.256908	0.614964	0.753786
LETMD1	-0.865139	4.81893	6.66937	0.0134712	0.0480986
EIF4B	-0.192249	8.79382	1.25239	0.269602	0.436378
COPZ1	0.0185829	7.03474	0.00920828	0.924019	0.956777
MMD	-0.536984	3.31273	0.908141	0.346185	0.51909
TSPAN13	-0.19081	6.72673	0.854105	0.360794	0.53391
NUP153	-0.1161	8.17062	0.421052	0.520026	0.675496
FECH	-0.93571	8.37739	26.0355	8.03492e-06	9.66988e-05
RAB27B	2.20795	5.71825	53.5037	5.90024e-09	1.69409e-07
ZDHHC2	-0.435773	5.04678	2.19377	0.146204	0.282369
MCM4	-0.578419	9.67009	10.7988	0.00208483	0.0108515
ERICH1	-0.502597	4.84159	2.56712	0.116773	0.240505
TWSG1	0.0313774	5.90999	0.0165653	0.898218	0.943425
ANKRD12	0.254609	6.16469	0.931913	0.340018	0.512703
CEP76	-0.284863	5.60215	1.1837	0.28295	0.450004
RBL2	-0.280218	6.34116	1.68938	0.200934	0.355696
LPCAT2	3.06834	7.83983	158.843	1.0669e-15	3.82347e-13
WIPI1	0.264857	4.7844	0.703936	0.406323	0.577668
WDR59	-1.05334	6.21576	21.799	3.22317e-05	0.000319537
MTFR1	-0.440752	4.65426	1.67972	0.202201	0.357014
KCNH2	-1.29913	7.70583	44.3564	4.95534e-08	1.1229e-06
RHEB	0.223778	6.39361	1.02562	0.317122	0.488921
KMT2C	0.0918511	7.25684	0.221588	0.640324	0.77219
PSMB1	-0.207031	8.784	1.33423	0.254733	0.419112
ADNP2	-0.356166	6.58241	2.9894	0.0913253	0.200468
CRISPLD1	3.82804	4.12251	32.5935	1.11635e-06	1.72277e-05
CSPP1	-0.0722713	5.09967	0.0654285	0.79939	0.879866
TRAM1	0.468529	7.19343	5.51682	0.0237286	0.0736833
ARFGEF1	0.758649	7.3212	12.4018	0.00106633	0.00624187
TMED2	0.0191305	7.70632	0.0105799	0.918576	0.953868
YY1	-0.0813334	7.84995	0.207453	0.651171	0.778829
RCOR1	0.458898	7.02527	5.26255	0.0269773	0.080865
MOB3B	-1.16871	3.99262	6.91498	0.011976	0.0436295
ZNF175	0.66809	5.6835	5.23262	0.0273903	0.0817233
CD33	3.27443	5.25096	85.3371	1.40697e-11	7.86927e-10
PIH1D1	0.270381	5.82161	1.16963	0.28579	0.45266
SCPEP1	-1.16414	5.95405	21.6337	3.40972e-05	0.00033563
VMP1	-0.380206	6.76446	3.37722	0.0733473	0.170808
PRR11	-0.422323	6.49904	3.38709	0.0729446	0.17013
TRIM37	-0.983785	5.31749	11.4162	0.00160539	0.00872681
LMF1	-0.471677	4.40683	1.69329	0.200423	0.355052
NUBP2	-0.0983731	6.04012	0.194492	0.661518	0.787021
PKD1	-0.654293	5.34635	4.70326	0.0359512	0.100378
CHTF18	-1.08416	5.66392	16.7394	0.000195379	0.00148319
TELO2	-1.21969	6.64275	29.7039	2.60029e-06	3.60464e-05
AXIN1	0.0074332	5.63367	0.000870061	0.976611	0.987596
CREBBP	-0.0944292	6.86113	0.216382	0.644268	0.774642
MGRN1	0.175317	6.58534	0.649476	0.424943	0.595302
DNAJA3	-0.601355	7.17316	8.9543	0.00466838	0.0208163
UBN1	-0.171359	6.07541	0.521712	0.474207	0.638194
N4BP1	0.102016	5.87079	0.170468	0.681844	0.801449
WSB1	-0.148369	7.01221	0.567385	0.455598	0.623003
TRAF4	-0.175209	5.15555	0.360468	0.551546	0.702668
ITGA2B	1.86212	10.1466	91.2226	5.47286e-12	3.7557e-10
DHX8	0.304596	7.51915	2.62237	0.113024	0.235021
SLC4A1	-0.530943	9.4081	5.23004	0.0274262	0.0818051
CRISPLD2	4.91917	3.62816	33.6197	8.33777e-07	1.35136e-05
COTL1	2.31358	6.73863	98.5402	1.7924e-12	1.52252e-10
MLYCD	-0.0749353	4.94692	0.0560809	0.813979	0.889849
METTL2B	-0.643869	3.74702	2.09764	0.155122	0.295347
SMURF2	1.56512	3.16475	5.77549	0.0208526	0.0670607
ERP44	0.00688869	7.82812	0.00131548	0.971243	0.984779
INVS	1.21626	4.42819	9.86219	0.00312392	0.0150533
GINS1	-0.459325	6.13807	4.26929	0.0451548	0.119051
SLC12A2	1.11536	6.13316	20.2099	5.57454e-05	0.000508382
RNF167	0.454856	6.29373	3.86083	0.0562171	0.139906
CFAP20	-0.498955	5.966	4.24508	0.0457392	0.120264
CSNK2A2	-0.459551	7.16686	5.87204	0.0198775	0.0648392
COQ9	-0.865056	5.85719	10.9424	0.00196121	0.0103022
NLRC5	1.04118	4.08687	5.77466	0.0208612	0.0670607
SRCAP	0.538642	4.00188	1.71496	0.197624	0.351574
SETD1A	-0.676627	6.1969	9.11159	0.00435137	0.0196931
ZNF629	0.30237	4.74604	0.876559	0.35462	0.528137
SPTLC1	-0.371498	7.54938	4.07168	0.0501752	0.129155
ZC3H3	-0.179907	6.00897	0.611325	0.438775	0.608512
RPL8	-0.0466098	9.70978	0.071394	0.790655	0.875292
SLC9A3R1	0.980229	6.62419	20.2784	5.44257e-05	0.000499642
TYROBP	3.48188	6.4164	151.272	2.36841e-15	6.94446e-13
RBM42	-0.213931	7.34302	1.11189	0.297837	0.467356
CCNE1	-1.69481	6.08933	50.9061	1.05585e-08	2.83002e-07
IMPAD1	0.0529613	6.25819	0.0540835	0.81726	0.891705
RAB2A	0.419832	6.51884	3.74335	0.0599281	0.146721
ACIN1	-0.181395	8.19998	1.10013	0.300373	0.469685
TEP1	0.198601	4.84369	0.397224	0.532019	0.685013
PHLPP1	-0.161289	5.304	0.324173	0.572212	0.718776
PRDX1	-0.243934	8.20854	1.91632	0.173741	0.321044
PGS1	0.356944	5.47122	1.70092	0.199432	0.35362
TIMP2	3.69245	4.84735	64.8829	5.51917e-10	1.99267e-08
LGALS3BP	-1.17584	6.32962	21.5301	3.53237e-05	0.000345594
UPF1	-0.271103	8.42156	2.20414	0.145278	0.280918
ELL	0.391686	5.90889	2.49519	0.121869	0.247702
MAST3	-0.00645188	5.20122	0.00040396	0.984062	0.991439
COPE	-0.168452	8.00054	0.915594	0.344235	0.516887
MAU2	-0.101153	6.40104	0.16859	0.683503	0.802716
KLHL13	2.1362	2.97206	8.31607	0.00623026	0.0260069
AMMECR1	-1.09987	7.43569	31.0454	1.74819e-06	2.56295e-05
PRKX	0.207948	5.35313	0.515613	0.476785	0.640391
RALGAPB	0.069293	6.43541	0.096389	0.757777	0.85295
XRCC1	0.0805414	6.64874	0.157356	0.693657	0.809141
MARK4	0.939978	3.65788	3.60536	0.0646367	0.155578
ZNF225	0.765085	3.75057	2.69752	0.108143	0.227278
HACE1	-0.12276	4.1057	0.0874471	0.768939	0.859762
ATRN	-0.457277	7.19455	5.61362	0.0226051	0.0710402
CNPY4	-0.0513191	3.96264	0.0141687	0.90583	0.947451
MYDGF	-0.0972831	6.50915	0.220753	0.640953	0.772336
MAP2K2	-0.767613	7.45209	16.4025	0.000221684	0.00165383
GNA15	-0.0863102	6.69256	0.181503	0.67231	0.794391
DPP9	-0.455475	6.64942	4.35179	0.0432239	0.115431
YJU2	-0.0213777	5.93494	0.00840958	0.927379	0.958688
TCF3	-1.2479	6.78061	25.3471	1.00032e-05	0.000117323
PIAS4	-0.148515	6.12905	0.426217	0.51749	0.67374
CSE1L	-0.547102	8.82863	10.0733	0.00284936	0.0140236
ZNF330	-0.0619653	5.99815	0.0654597	0.799343	0.879866
GAB1	0.122294	5.89776	0.285711	0.595865	0.737854
MAPK3	0.315203	5.31091	1.29819	0.261149	0.42691
EEF2K	-0.920944	6.69526	16.8333	0.000188648	0.00143842
DHTKD1	-0.640855	5.8808	6.99755	0.0115141	0.0424421
PHYH	-0.846211	5.64314	11.1317	0.00180997	0.00962267
MAP3K8	1.8148	4.02945	12.2966	0.00111339	0.00646184
MTPAP	-0.150762	6.86668	0.557782	0.459411	0.626442
SCARF1	2.56713	4.84537	37.8613	2.60585e-07	4.74843e-06
SMG6	0.0496332	5.91536	0.0412401	0.840078	0.906704
DPH1	-1.43299	6.30037	39.4702	1.70514e-07	3.28665e-06
ITGAE	0.296818	3.58948	0.389462	0.536034	0.689167
METTL16	0.99684	5.66914	13.3903	0.00071405	0.00446616
SLC27A5	1.2871	3.25798	5.43676	0.0247034	0.0758583
ABCA7	-0.931599	6.54252	18.8936	8.88327e-05	0.000762008
ZNF264	0.899918	4.84768	7.74955	0.00808651	0.0319107
CNN2	0.532666	7.21478	6.65516	0.0135636	0.048357
A1BG	2.19407	3.16945	9.62077	0.00347273	0.0163913
CCDC6	0.910774	5.83321	13.0166	0.00083006	0.00504501
PRKCQ	0.614501	6.30159	7.77589	0.00798826	0.031622
WDR37	0.436497	5.75282	2.97389	0.0921405	0.201826
CAPZA1	0.212945	8.31053	1.31115	0.258818	0.423843
KIF18A	0.418933	6.17348	3.45161	0.0703713	0.165866
DGCR2	-0.138954	5.77185	0.328752	0.569522	0.716606
CDC45	-0.418472	7.00755	4.23258	0.0460441	0.120869
UFD1	0.189308	7.28112	1.02235	0.317884	0.489785
MED15	0.271501	6.30856	1.50153	0.227419	0.387208
ARVCF	-0.799711	4.19782	4.04324	0.0509468	0.130448
HIRA	-0.952755	6.7271	21.0343	4.18725e-05	0.000401545
PPM1F	0.485579	5.37294	3.15525	0.0830939	0.186981
UBE2R2	0.14321	6.62219	0.405477	0.527809	0.681654
ACTR3	0.537718	8.94689	9.36675	0.00388479	0.0179767
DDX18	-0.285931	8.21968	2.45078	0.125143	0.252424
ARFGAP3	0.406385	6.9068	3.98282	0.0526297	0.133555
PACSIN2	0.333877	7.27268	3.07607	0.0869151	0.193246
EP300	0.10771	7.65376	0.347538	0.55874	0.708637
DESI1	-0.582839	5.39264	4.61467	0.0376491	0.103935
AP2S1	-0.421587	7.43725	4.87933	0.0328186	0.0936733
LIG1	-0.420011	7.64828	5.35643	0.025725	0.0781668
OPA3	-0.430288	4.66117	1.64746	0.206502	0.361519
EHD2	1.78912	4.99657	29.2512	2.97842e-06	4.06293e-05
STRN4	-0.0189912	6.78423	0.0087506	0.925926	0.9578
POLR1B	-0.584741	6.98495	8.09958	0.0068795	0.0280633
IL1B	2.63043	5.92074	68.6041	2.69028e-10	1.07124e-08
TCF25	-0.0338691	7.64826	0.0312167	0.860626	0.920971
NAPA	-0.393165	7.66662	4.47771	0.0404487	0.109939
EED	-0.150763	6.86366	0.556483	0.459931	0.626602
BLVRB	-0.4695	9.38302	6.18916	0.0170049	0.057471
ITPKC	-0.23324	4.53861	0.452598	0.504873	0.664104
KCNK6	1.38153	4.47497	14.0327	0.00055287	0.0036024
BRD4	-0.201915	7.72524	1.24792	0.270445	0.437149
IL27RA	1.37263	6.13354	30.2856	2.18687e-06	3.12226e-05
ASF1B	-0.142535	6.49254	0.442928	0.509434	0.667549
ILVBL	-0.410184	6.31169	2.92778	0.0946134	0.206003
FAM32A	0.493893	5.11921	2.3587	0.132257	0.262185
MED26	-1.1333	3.67947	4.82729	0.0337124	0.0957163
COMMD9	-0.378819	6.23986	2.93286	0.0943373	0.205587
PPP1R12C	-0.534925	4.7151	2.63918	0.111911	0.233373
ALG6	-0.553079	5.33044	3.35403	0.0743035	0.172495
WDR11	0.0448397	7.1645	0.0498168	0.824489	0.895803
PARP12	0.366511	4.74029	1.28015	0.264438	0.430169
P4HA1	-0.436344	6.03336	3.10893	0.0853061	0.190937
VPS26A	-0.13243	7.09134	0.425885	0.517652	0.673808
FOXRED1	-0.706135	6.55032	11.3844	0.00162699	0.00882444
DCPS	-0.55962	6.11792	6.19236	0.0169783	0.0574514
SIAE	0.214409	5.33839	0.534472	0.468885	0.634181
ARID3A	2.32965	4.36372	30.5073	2.04809e-06	2.95339e-05
MTIF2	0.18674	5.7292	0.576082	0.452188	0.619829
CCDC88A	0.202284	7.04827	0.867008	0.357228	0.530714
ASB3	0.432291	5.91816	2.95762	0.0930045	0.203278
TANC1	-0.425472	6.39463	3.68835	0.0617577	0.150218
CD81	0.00229473	7.9192	0.000139375	0.990638	0.995266
OSBPL5	0.0277282	6.02693	0.0134355	0.908288	0.949301
CNRIP1	-0.374197	6.19474	2.81225	0.101146	0.216165
PNO1	-0.633969	5.59118	5.83513	0.0202443	0.0657107
TAF1B	-0.436008	6.56217	4.06464	0.0503649	0.129403
SPCS2	0.110245	7.27198	0.336981	0.56475	0.713162
POLD3	0.133533	6.37687	0.354673	0.554748	0.70554
SELP	2.62867	6.12004	92.8738	4.23148e-12	2.9886e-10
SUCO	0.27433	5.73331	1.11731	0.296678	0.46588
SNRNP40	-0.225495	7.91426	1.65491	0.205499	0.360183
DNAJC8	0.145245	7.69904	0.555472	0.460336	0.626736
MECR	-1.26129	5.81983	23.3399	1.9224e-05	0.000205311
PTPN4	0.135827	3.59576	0.0699316	0.792759	0.876354
FAM20B	-0.392807	5.57116	2.25051	0.141222	0.275053
EPAS1	3.30239	6.06208	98.1646	1.89534e-12	1.56746e-10
EPCAM	-1.26947	6.37772	30.5266	2.03642e-06	2.94095e-05
SRBD1	-0.217998	6.03718	0.886302	0.351988	0.525129
SGO1	0.0507545	5.46995	0.0354112	0.851664	0.914082
KAT2B	-0.556634	5.0665	3.1617	0.0827912	0.186473
FNBP4	0.478672	6.36167	4.55899	0.0387609	0.106333
NDUFS3	-0.513281	7.28422	6.88814	0.0121304	0.0440597
ACCS	0.0770549	3.73728	0.0281981	0.867468	0.926029
CHMP2B	0.162474	5.67717	0.353459	0.555424	0.706121
EIF2AK4	-0.271468	6.51078	1.68204	0.201895	0.356711
WDR76	-0.0226442	7.18273	0.0132685	0.908857	0.949561
TP53BP1	0.568918	6.67586	7.4372	0.00935527	0.0356946
OSBP	0.320251	7.2475	2.76168	0.104165	0.220836
ZC2HC1A	1.45939	3.00723	4.21932	0.04637	0.121593
POLR1A	-0.624854	7.81363	12.0867	0.00121407	0.00694289
VAMP8	0.906121	6.25232	14.9654	0.000383757	0.00266372
CAPG	2.65049	8.49187	157.666	1.20526e-15	4.08595e-13
MAP4K3	0.232813	4.39179	0.305454	0.58348	0.728483
USE1	0.300997	5.47534	1.22844	0.274161	0.441175
STAM2	0.357924	5.82202	1.77523	0.190084	0.342143
STRN	0.0678322	6.79256	0.105341	0.74716	0.845567
CHIC2	0.246512	4.28937	0.40805	0.526508	0.680536
STK17B	1.24916	6.39366	22.0149	2.99546e-05	0.000300976
GTF3C3	-0.13031	7.46581	0.477157	0.4936	0.655244
COQ10B	0.792106	5.80863	9.67437	0.00339186	0.0160331
USP13	0.00735666	4.85388	0.000532936	0.981694	0.990497
PIK3CA	-0.0928007	5.90629	0.134694	0.715499	0.823865
TAF12	0.0496706	4.90095	0.0243121	0.876858	0.931439
SLC9A1	0.101312	5.29059	0.0979297	0.755912	0.851678
GATB	-0.231037	6.02966	1.07924	0.304948	0.474996
EHBP1	0.0927455	4.8247	0.0800386	0.778667	0.867816
SLC7A6OS	-0.0113914	4.70655	0.00119702	0.972568	0.985503
CKLF	0.49661	5.0358	2.45425	0.124883	0.252059
IFT46	-0.458449	4.33192	1.51839	0.224874	0.383838
NECTIN1	-0.581218	7.15768	8.65089	0.00535136	0.0231561
SC5D	0.475888	5.64988	3.14333	0.083657	0.188073
ARCN1	0.368773	7.61527	3.4565	0.0701804	0.165666
CBL	2.70596	5.41471	58.0379	2.22011e-09	7.08971e-08
FARP2	-0.556945	5.60299	4.71921	0.0356544	0.0999107
DGKD	0.687257	5.41455	5.40089	0.0251539	0.0768298
DNAJC10	0.423727	5.99904	2.97144	0.0922699	0.201992
MCOLN1	0.542851	5.76888	3.60282	0.0647273	0.155719
GPR108	-0.00839584	5.90596	0.00121198	0.972397	0.985433
DGUOK	0.182811	6.09439	0.651012	0.424401	0.5948
ITGA6	2.56914	6.90109	111.66	2.78895e-13	3.33158e-11
HAT1	-0.450685	8.16915	6.17092	0.0171575	0.0579057
ATF2	0.125838	5.1134	0.166693	0.685189	0.803818
OSGEPL1	0.225205	3.91825	0.245414	0.622964	0.759779
MCM6	-0.479246	9.16061	7.67787	0.00836052	0.0326752
CCNT2	0.538347	5.45031	4.01516	0.0517213	0.131872
ZRANB3	0.14994	5.30484	0.287438	0.59476	0.737429
DARS1	-0.272378	8.00708	2.40722	0.128452	0.257027
AGPS	-0.0587913	7.70479	0.104171	0.748518	0.846501
ARID4B	0.914816	6.13705	12.9692	0.000846127	0.00513299
NID1	0.964367	5.21456	10.4169	0.00245565	0.0124663
CYTIP	3.04748	5.52791	74.7799	8.60964e-11	3.8568e-09
MUL1	0.385395	5.57243	2.21705	0.144136	0.279155
CAPZB	0.84687	8.53939	22.6882	2.38796e-05	0.000248184
NMU	-0.580783	6.58322	8.4078	0.00597513	0.0252139
PPAT	-0.379823	6.17131	2.72307	0.106538	0.224638
SRD5A3	-1.26241	5.92698	23.8523	1.62371e-05	0.000177326
CRACD	-0.746071	5.55528	8.76876	0.00507419	0.0222464
NOA1	-0.631385	6.23206	6.96595	0.0116886	0.0429372
POLQ	-0.640888	5.11292	4.68652	0.0362654	0.101096
GSK3B	0.209825	6.27381	0.862603	0.35844	0.532074
ARHGAP31	4.65731	3.67199	30.7876	1.88564e-06	2.73545e-05
CHST10	0.318086	4.8293	0.982085	0.327489	0.499887
PDCL3	0.525138	5.49949	3.53832	0.0670711	0.160005
TXNDC9	-0.117925	6.61188	0.300242	0.586698	0.73078
RPL31	-0.0688281	8.91389	0.150264	0.700285	0.81305
LXN	-0.764043	7.08629	14.8022	0.000408846	0.00280766
ALS2	0.152925	6.26464	0.422692	0.519218	0.675172
NOP58	-0.152316	8.05557	0.730078	0.397816	0.570026
SLAIN2	0.219594	5.67853	0.770651	0.385124	0.558241
YWHAE	0.0168254	8.95683	0.00924695	0.92386	0.956777
FAM13A	0.071914	4.34523	0.0385482	0.845315	0.910021
HERC6	-0.217096	5.13758	0.556879	0.459772	0.626602
HERC5	0.94707	5.84271	12.9671	0.000846868	0.00513427
PIKFYVE	0.515568	6.97716	6.34073	0.0157927	0.0543034
COPS4	0.113845	7.2501	0.338518	0.563867	0.712641
PRKG2	3.08842	3.18284	13.4912	0.000685767	0.00431482
GPAT3	3.13673	7.03189	134.561	1.54948e-14	3.05974e-12
CUL3	0.140747	7.68273	0.55798	0.459332	0.626442
GUCY1B1	2.94809	6.76156	132.647	1.94345e-14	3.54809e-12
FNIP2	-0.854561	5.68088	10.7544	0.00212478	0.0110297
C2orf42	-0.816968	3.83844	3.20138	0.0809553	0.183792
ADD2	-0.723014	8.22304	14.1267	0.000532714	0.00349224
MXD1	1.37125	6.61814	37.9315	2.55761e-07	4.67815e-06
ATP8A1	2.463	5.33459	47.1956	2.49846e-08	6.10483e-07
SLC30A9	-0.641706	5.61375	6.03288	0.0183603	0.0610402
SEC22C	0.144632	5.89548	0.363572	0.549846	0.701055
BBS7	0.39873	4.54805	1.2426	0.271453	0.438274
KIAA1109	-0.127412	5.59279	0.223058	0.639221	0.771209
RBBP5	-0.135202	6.42602	0.40025	0.530468	0.683554
IFT57	-0.0378212	4.57913	0.0118489	0.91385	0.951802
UBE2S	-0.40392	7.50741	4.72484	0.0355503	0.0997634
PHRF1	-0.2437	6.97537	1.53393	0.222558	0.380758
AGA	0.178863	5.09428	0.320852	0.57418	0.720592
NEIL3	0.114336	5.55019	0.194705	0.661344	0.786946
ASB1	-0.242106	4.74255	0.580667	0.450407	0.618087
PSMD3	-0.469541	8.31766	7.41251	0.00946427	0.0360536
CASC3	-0.172889	6.65573	0.712188	0.403609	0.575794
STAT3	0.065154	8.08327	0.121682	0.729	0.834177
FBXL20	0.082312	5.02861	0.0647972	0.800339	0.880409
NNT	-0.398313	8.10882	5.13604	0.0287704	0.0850021
FASTKD3	-0.478628	5.26862	2.76857	0.103748	0.220241
NSUN2	-0.472358	7.73544	6.92265	0.0119323	0.0435358
UFSP2	-0.23751	5.7007	0.921285	0.342756	0.515466
CAD	-0.517696	8.32689	8.90122	0.00478083	0.0211894
DNMT3A	0.917581	5.42314	10.4131	0.00245972	0.0124805
RAB10	1.06005	6.97423	26.0489	8.00104e-06	9.6411e-05
FOSL2	3.36709	5.38602	98.7917	1.72678e-12	1.49182e-10
ITGA9	4.66117	5.29559	90.5289	6.1034e-12	4.10115e-10
TMEM175	-0.560501	5.02341	3.18764	0.0815858	0.184704
PDE5A	2.31768	5.1433	39.921	1.51653e-07	2.97646e-06
MIER2	0.795518	4.97272	6.12215	0.0175724	0.0590384
LYL1	0.231049	7.60406	1.48542	0.229885	0.389635
HOOK2	-0.132755	3.45592	0.0676463	0.796095	0.878337
ICAM1	3.88201	4.04203	38.4222	2.24543e-07	4.19435e-06
OLFM2	3.29541	2.72982	8.9434	0.00469123	0.0209034
KLF1	-0.455359	8.19233	5.76892	0.0209208	0.0671235
PI4K2B	-0.719554	5.69769	8.19294	0.00659109	0.0272021
TBC1D19	0.507984	3.33469	0.802447	0.375585	0.54847
F13A1	1.86244	7.84169	80.214	3.32156e-11	1.69155e-09
NUP54	-0.482358	7.28741	5.80919	0.0205065	0.066317
SEPTIN11	0.960467	7.41341	24.8053	1.19068e-05	0.000136182
SCARB2	-0.680163	7.1726	12.4633	0.00103977	0.00610855
ANXA3	2.38261	3.51051	14.8089	0.000407782	0.00280234
ARSB	0.390014	6.87035	3.33445	0.0751215	0.173922
RAD18	0.0519292	5.95155	0.042172	0.838307	0.905095
SLC12A7	-0.339181	6.4263	2.38833	0.129918	0.258926
SDHA	-0.711649	5.90581	8.6763	0.00529027	0.022958
CEP72	0.0192975	4.56103	0.00320842	0.955104	0.974132
GRPEL1	-0.488739	6.51835	5.12089	0.0289935	0.0855568
LMAN2L	-0.329262	4.5829	0.826109	0.368705	0.541857
ASTE1	-0.935155	4.43605	6.6881	0.0133504	0.0477553
CDV3	0.417646	6.81069	3.92578	0.0542748	0.136832
MRPL3	-0.232929	7.7933	1.56635	0.217822	0.374826
GALNT7	-0.467723	6.14868	4.02139	0.0515483	0.131535
GCNT2	-0.404307	3.63411	0.730282	0.397751	0.570026
BST1	2.11624	3.89461	16.3955	0.000222274	0.00165695
DGKG	1.15993	4.27502	8.36875	0.00608235	0.0255548
DEPDC1B	-0.664161	6.33356	9.22217	0.00414225	0.0189192
ERCC8	0.662879	3.73661	2.21504	0.144313	0.279442
SSR3	0.138858	7.55642	0.54419	0.464897	0.63055
MCM2	-0.516685	9.46771	8.34943	0.00613615	0.0257139
RAB7A	-0.25255	7.77838	1.96534	0.168458	0.313655
ZFR	0.0758428	8.13521	0.181773	0.672081	0.79423
GOLPH3	0.416155	6.80137	4.14263	0.0483054	0.125511
SUB1	0.450361	8.18983	5.43259	0.0247552	0.0758984
NPR3	3.7172	5.23587	78.3399	4.5902e-11	2.22074e-09
MSH3	0.0994043	5.84207	0.171349	0.68107	0.801104
CPEB4	0.26273	5.27541	0.895404	0.349553	0.522418
THOC3	-0.676866	7.60181	14.148	0.000528252	0.00346533
WDR70	0.169827	6.52876	0.675889	0.415755	0.587328
TARS1	-0.280375	8.36546	2.36715	0.131585	0.261119
ARRDC3	1.14451	5.7492	17.3724	0.000154452	0.00122198
SLF1	-0.803064	5.7015	10.2904	0.0025934	0.0130037
CENPE	-0.10379	7.40694	0.265853	0.608893	0.748956
CASP6	-0.153595	6.43437	0.51863	0.475507	0.639384
LEF1	-0.459446	3.519	0.90023	0.348272	0.521249
PAPSS1	1.45523	7.3492	48.7029	1.75305e-08	4.44045e-07
SEC24B	-0.131203	7.13083	0.472419	0.495741	0.656734
SIL1	-0.45306	6.41272	4.46519	0.0407157	0.110333
LSG1	-0.245013	6.81295	1.48148	0.230493	0.390178
PCNP	0.0450782	6.52226	0.0432094	0.836359	0.903698
RBM27	-0.563653	4.08071	1.85956	0.180106	0.329248
SPDL1	-0.652207	5.96176	7.13475	0.0107882	0.0402107
ABCB6	-0.817759	6.51668	13.8787	0.000587657	0.00378825
PECR	-0.62916	4.59596	3.45172	0.0703672	0.165866
UBE2B	0.353621	5.85595	1.89931	0.175621	0.323451
AFF4	-0.0635368	6.93976	0.0910015	0.76443	0.856786
CUL7	-0.375846	4.83618	1.49877	0.227839	0.38761
MED20	0.0430283	5.62978	0.02751	0.86908	0.926534
XPO5	-0.500407	8.00342	8.02253	0.00712764	0.0289049
SRF	0.389899	5.08128	1.73264	0.195376	0.348965
SEMA3C	2.27285	4.34952	18.6935	9.54488e-05	0.000809433
NRP1	3.17101	3.38448	13.933	0.000575117	0.00372728
COL6A5	-0.692853	3.99194	2.80671	0.101472	0.216647
PIP5K1B	-0.177039	5.526	0.478678	0.492916	0.654875
TNPO3	-0.368898	7.38006	3.81163	0.0577396	0.14296
HIBADH	-0.655162	5.74919	6.76929	0.0128401	0.0462204
STAP1	2.43292	5.29629	33.3277	9.05579e-07	1.44356e-05
POLB	0.824513	4.36748	4.88902	0.032655	0.0932969
CALB1	2.35697	6.28976	70.7784	1.78822e-10	7.49042e-09
NBN	0.101042	7.10011	0.251656	0.618591	0.756507
PRDX5	0.613473	6.96757	8.52431	0.00566702	0.0242521
B3GAT3	-0.0335767	5.08364	0.0134243	0.908326	0.949301
USP4	0.043638	7.33906	0.0536891	0.817915	0.891835
PTPN23	-0.436279	6.57992	4.00482	0.05201	0.132478
PRKAR2A	0.551969	6.21512	5.90407	0.0195649	0.064021
EXOSC7	-0.423553	6.36933	3.9134	0.0546393	0.137393
SCAP	-0.485902	6.09743	4.46809	0.0406536	0.110333
CLCN2	-1.48689	3.93546	11.4719	0.00156826	0.00854611
MCCC1	-0.411482	6.50305	3.94022	0.053853	0.135982
UBXN8	-1.18429	5.13407	13.7529	0.000617775	0.00393781
SLC25A13	-1.04019	6.6424	25.2654	1.02684e-05	0.000119997
CPT1A	0.0378877	9.11294	0.0488262	0.826214	0.896797
GAL	-0.961482	4.7025	7.72818	0.00816718	0.0321766
FBXO3	-0.0933619	6.14177	0.165832	0.685958	0.804427
TCIRG1	-0.0678814	6.22762	0.0829773	0.774752	0.864344
CHKA	0.206099	6.182	0.853509	0.36096	0.534043
KAT6A	0.33096	6.37218	1.67968	0.202206	0.357014
PRKAR2B	-0.348216	7.34025	3.21907	0.0801512	0.182352
DBF4	-0.109597	6.11092	0.212511	0.647239	0.776989
SRI	-0.552443	7.73583	9.52524	0.00362197	0.0169962
RBM48	0.205425	5.21919	0.425716	0.517735	0.673808
ANKIB1	-0.606943	4.64607	3.108	0.0853509	0.190993
ANLN	0.52007	6.86193	5.95427	0.0190856	0.0629636
BUD23	-0.516939	6.6181	6.46328	0.0148803	0.051848
ADAM28	3.76073	4.04049	31.6831	1.4515e-06	2.16072e-05
R3HCC1	0.334235	5.5863	1.51902	0.224779	0.383838
ZNF800	0.214235	6.28513	0.800223	0.376241	0.549002
ACAT1	-0.589606	7.76507	10.2492	0.00264006	0.0131744
ADAP1	1.7617	3.48596	9.55371	0.00357679	0.016825
PMS2	0.160069	6.36242	0.494472	0.485908	0.648861
GET4	-0.748782	6.62004	12.9707	0.000845608	0.00513299
HNRNPH3	0.473616	7.77767	6.3344	0.0158414	0.0544214
CCAR1	-0.0531227	7.60746	0.080601	0.777911	0.867074
SQLE	0.138502	6.88091	0.456872	0.502879	0.662653
SNX19	0.256415	6.01552	1.1961	0.280478	0.447462
MAPKAP1	0.000300829	6.07561	1.74428e-06	0.998953	0.999285
GTF2H1	-0.391587	5.97139	2.28004	0.138707	0.27152
SERGEF	-0.464823	4.2509	1.38647	0.245783	0.408695
PIK3C2A	-0.748734	5.70827	7.69676	0.00828736	0.0325176
RNF141	0.828714	3.58977	2.59794	0.114665	0.237528
IDE	-0.220655	7.20973	1.34335	0.253141	0.417558
BTAF1	-0.517126	7.0276	6.60885	0.0138695	0.04914
DAXX	0.0812029	5.77393	0.11729	0.73374	0.837062
GLT8D1	0.155639	6.00348	0.415064	0.522994	0.677986
RBM6	0.253362	6.26193	1.23612	0.272688	0.439534
TMEM115	0.265269	5.95352	1.23086	0.273697	0.44072
GMEB2	-0.00137554	5.37532	2.50694e-05	0.996029	0.998252
GID8	-0.240762	6.58644	1.35182	0.251673	0.416045
DIDO1	-0.0806203	7.18742	0.180851	0.672864	0.794949
SLC2A4RG	-0.646285	5.58175	5.29537	0.0265321	0.0799516
PRPF6	-0.195966	7.76206	1.16897	0.285922	0.452796
TIMP3	0.544755	6.16438	5.41209	0.0250124	0.0764675
FBXO7	-0.279888	8.56866	2.58464	0.115569	0.238687
EIF2B2	-0.262818	6.4416	1.41516	0.241036	0.402808
MTFP1	-0.462918	5.27007	2.46721	0.12392	0.250952
PATZ1	0.138329	5.56317	0.193493	0.662332	0.787468
GABARAPL1	0.646263	4.04199	2.14834	0.150342	0.288747
ALG10	-0.838003	4.16551	3.89212	0.0552721	0.138195
ETNK1	-0.296464	6.8773	2.16421	0.148881	0.286809
ZCRB1	-0.0688041	4.7496	0.0386048	0.845203	0.910002
C1RL	1.50298	5.1756	23.6491	1.73588e-05	0.0001883
NDUFA9	-0.717663	4.96826	5.54198	0.0234308	0.0730637
CLSTN3	2.68271	5.42125	69.624	2.21899e-10	9.02141e-09
TAPBPL	-0.508923	5.0296	2.29987	0.137048	0.269144
AMIGO2	0.413901	3.67782	0.619922	0.435598	0.606104
GLIPR1	3.36973	4.46372	38.0084	2.50578e-07	4.62709e-06
PHLDA1	2.77151	5.30653	71.4534	1.57788e-10	6.66707e-09
TMEM19	0.989737	5.2964	12.752	0.000924121	0.00553672
CPSF6	-0.499334	7.72287	7.6354	0.00852748	0.0331506
TMTC3	0.167019	4.09284	0.156213	0.694713	0.809801
LUM	3.53508	4.98595	59.8195	1.53114e-09	5.05642e-08
TMPO	-0.273495	8.41507	2.42204	0.127315	0.255528
SNRPF	-0.151152	6.49134	0.477725	0.493345	0.655175
NEDD1	0.0942572	6.38753	0.188608	0.666351	0.789665
SLC15A4	-0.300172	5.6676	1.28089	0.264301	0.430169
SLC46A3	0.314865	4.04455	0.4971	0.484758	0.647831
CDK2	-0.251512	6.98734	1.61968	0.210297	0.365649
TARBP2	0.994054	5.1703	11.288	0.00169438	0.0091438
N4BP2L2	0.593028	6.18697	6.33035	0.0158727	0.0545011
ITGB7	1.07945	6.05479	16.2326	0.000236343	0.0017497
LMBR1L	0.911602	4.64039	6.75473	0.0129301	0.0464579
C12orf10	-0.320982	6.36281	2.01804	0.16299	0.306171
ANKRD52	-0.25119	7.11354	1.68191	0.201913	0.356711
RB1	0.29001	7.63353	2.33875	0.13386	0.264386
VPS33A	0.337243	3.73652	0.557442	0.459547	0.626455
VPS37B	0.215996	6.33992	0.93729	0.338645	0.511429
RHOF	1.19262	3.99196	7.65195	0.00846198	0.0329622
RBM26	-0.14863	6.65426	0.524747	0.472932	0.637337
RAB20	3.55644	3.48101	28.1203	4.19862e-06	5.4748e-05
ANKRD10	1.12909	5.24868	14.0901	0.000540479	0.00353357
TINF2	0.756569	5.58533	8.19248	0.00659248	0.0272021
NOP9	-0.417154	6.65017	4.127	0.0487106	0.126101
FANCM	-0.0882428	4.87053	0.0833668	0.774238	0.864175
L2HGDH	0.0638886	5.78116	0.0662422	0.798174	0.879428
PELI2	2.72198	4.36493	37.2834	3.04137e-07	5.43961e-06
SLC38A6	-1.10639	4.59606	9.59344	0.00351475	0.0165654
GPR65	3.51734	5.45702	81.3755	2.72506e-11	1.40254e-09
AK7	-0.957237	4.21765	5.50865	0.0238261	0.073844
ITPK1	0.113728	6.40545	0.265297	0.609266	0.749271
TRIP11	0.0281369	6.36442	0.0135165	0.908013	0.949301
EMC4	-0.200552	6.69543	0.964784	0.331738	0.504121
MFAP1	0.10393	6.76909	0.207498	0.651135	0.778829
SORD	-0.167544	6.90557	0.641266	0.427863	0.598439
LYSMD2	0.259331	3.93949	0.353857	0.555202	0.706024
SLC27A2	0.752227	6.71682	11.8228	0.00135446	0.00759753
HDC	2.47731	8.91277	149.251	2.94599e-15	7.7158e-13
BNIP2	0.174109	6.88874	0.663372	0.420071	0.591348
RAD51	-0.08606	6.34481	0.154048	0.696727	0.811313
SRP14	0.365872	8.19657	4.29544	0.0445329	0.11799
COMMD4	-0.522012	7.00871	6.65639	0.0135556	0.0483463
UBE2Q2	-0.230416	5.47233	0.708144	0.404935	0.576708
BCL2A1	2.43996	2.56089	3.88667	0.0554353	0.138459
TSPAN3	0.0565282	6.70797	0.0757264	0.784555	0.871067
MAN2C1	0.116442	5.48535	0.190572	0.664728	0.788708
ARRDC4	1.17205	5.45545	17.8619	0.000129038	0.00104658
BBS4	-0.394938	5.00843	1.70214	0.199274	0.353405
PML	-0.0956875	7.12985	0.226538	0.636626	0.769518
HEXA	0.00111456	6.49332	2.86e-05	0.995759	0.998235
SCAMP2	0.460552	7.3963	5.72439	0.0213894	0.06826
MFGE8	-0.21698	6.16461	0.918926	0.343368	0.516142
ZNF710	0.320086	4.49053	0.62978	0.431999	0.602311
IQGAP1	2.28638	6.58805	49.1601	1.57633e-08	4.02443e-07
CRTC3	-0.0327983	5.79956	0.017714	0.894769	0.941985
EFL1	0.733424	5.94707	9.52382	0.00362424	0.0169986
SEC11A	0.190108	6.71941	0.808888	0.373694	0.546203
PMM2	0.484843	4.82055	2.26044	0.14037	0.27378
ITGAX	3.72526	5.34717	79.1262	4.00511e-11	1.96718e-09
UQCRC2	0.0822453	8.71002	0.230789	0.633489	0.767896
CDR2	0.00261433	4.56975	5.86785e-05	0.993925	0.997223
DHX38	-0.424099	7.05058	4.73743	0.0353186	0.099286
TXNL4B	0.512445	4.68616	2.40332	0.128753	0.257346
ZNF174	0.529165	3.86366	1.39493	0.24437	0.406835
NDUFB10	0.00727109	6.521	0.0012372	0.972112	0.985247
CBFA2T3	0.229406	7.32953	1.22092	0.275614	0.442256
GALNS	-0.727125	4.41006	3.7083	0.0610872	0.148983
MED9	-0.166777	3.96351	0.154113	0.696666	0.811313
NCOR1	0.206738	7.69884	1.21084	0.277575	0.44423
COPS3	-0.0209423	8.39092	0.014467	0.904849	0.946817
GID4	-0.264367	4.26493	0.465154	0.499055	0.659594
GFOD2	-0.315488	3.37879	0.396762	0.532256	0.68522
NOB1	-0.700983	7.18336	13.2065	0.000768797	0.00474721
PRPSAP2	-0.223365	6.375	1.11075	0.298082	0.46741
PCTP	0.651531	5.62011	6.28337	0.0162402	0.0553894
EPN3	-1.39856	3.24404	6.11339	0.0177589	0.0594997
SGSM2	-0.698551	4.1596	2.72931	0.106151	0.224163
SSH2	0.467439	4.80769	1.89365	0.176251	0.324468
G6PC3	-0.250181	5.99997	1.17639	0.28442	0.451214
CLTC	-0.254891	10.9726	1.98087	0.166825	0.311261
CDH2	3.90691	3.76082	26.5371	6.85988e-06	8.4127e-05
TAF4B	-0.366024	3.91713	0.731701	0.397297	0.56994
AFG3L2	-0.624401	7.79512	12.0028	0.00125694	0.00715843
IMPA2	-0.148969	5.0633	0.246617	0.622116	0.759041
SLC39A6	1.09246	5.79503	17.5941	0.000142344	0.00114206
GALNT1	0.652356	7.2059	10.4765	0.00239355	0.0121959
ESCO1	1.24671	4.17088	8.34531	0.00614769	0.0257288
RMC1	0.242568	5.83916	0.998812	0.323452	0.495579
NPC1	0.10406	6.65212	0.230724	0.633537	0.767896
ARRB2	1.0505	6.77349	22.8362	2.27277e-05	0.000237744
SAT2	0.277055	3.40168	0.248765	0.620608	0.758207
TP53	-0.406463	7.744	4.95679	0.0315355	0.0909771
ARHGDIA	0.16982	7.64411	0.847671	0.36259	0.535184
TTYH2	0.69063	4.31181	3.05448	0.0879909	0.195047
FN3KRP	-0.272047	6.14136	1.47869	0.230925	0.390703
TRIM65	-0.182126	5.57032	0.489198	0.488229	0.650893
CBX8	1.26631	3.75439	7.66933	0.00839381	0.0327541
CEP131	-0.115367	4.54698	0.118603	0.732313	0.836484
CBX4	0.350251	5.77797	2.01875	0.162918	0.306171
DYM	-0.362236	5.76179	2.10117	0.154783	0.295049
ELAC1	-0.815727	4.02408	3.85792	0.0563061	0.140007
ZCCHC2	0.109844	5.47587	0.170271	0.682018	0.801556
KRT10	0.407495	5.21681	1.70354	0.199093	0.353342
IGFBP4	0.191335	4.8325	0.30988	0.580776	0.726514
TXNL4A	-0.0728253	6.62927	0.124953	0.725532	0.831455
AKAP8	-0.0957796	6.11513	0.175194	0.677718	0.798831
SLC39A3	0.0402997	7.44583	0.0447445	0.833521	0.901638
ZNF544	0.086147	3.35205	0.025176	0.874707	0.930789
FEM1A	-0.214899	5.96312	0.807654	0.374055	0.546649
SH3GL1	-0.26902	6.47933	1.65451	0.205553	0.360183
PGPEP1	0.12231	5.04806	0.168786	0.68333	0.802609
CCDC97	0.80005	5.33372	7.99574	0.00721615	0.0291711
ZFP14	0.590093	3.82779	1.48274	0.230299	0.390016
SSBP4	-0.618583	4.68026	3.48097	0.069234	0.163952
SMG9	0.299918	5.50558	1.28816	0.26297	0.428945
IFNAR1	0.44231	5.37903	2.36958	0.131393	0.260898
SOD1	-0.267644	7.95437	2.30439	0.136672	0.268625
SCYL1	-0.428077	6.61322	4.27414	0.0450386	0.118886
DMWD	-1.34146	4.37424	13.4109	0.000708177	0.00443803
SAE1	0.0133149	7.57212	0.00515626	0.943104	0.967399
BCAM	1.01874	3.76099	4.32042	0.0439472	0.116854
GEMIN7	-0.0295756	4.9788	0.00918286	0.924124	0.956777
RNPEPL1	0.0467103	5.76024	0.0291817	0.865199	0.924025
EPN1	-0.608393	5.80221	5.69847	0.0216675	0.0688068
TIMM29	-0.360273	5.89454	2.30116	0.13694	0.269042
ECSIT	-0.657492	5.42645	5.93913	0.0192288	0.0633035
TIMM44	-0.803351	6.96754	15.5662	0.000304473	0.00217584
KLHDC4	-0.530238	6.27161	6.02185	0.0184603	0.0613189
PSMB6	-0.374982	8.04014	4.31484	0.0440773	0.117104
RPS11	-0.216378	9.20954	1.54563	0.220834	0.378709
RCN3	-0.769667	3.49038	2.43826	0.126275	0.254017
WRAP73	-0.534924	5.65027	3.88175	0.0555833	0.138634
ARHGEF19	1.03507	4.23433	7.20443	0.0104385	0.0391939
PGD	0.123745	9.76727	0.502345	0.482477	0.645677
SH3BGRL3	1.29258	8.16468	47.5435	2.301e-08	5.66954e-07
C1orf216	0.544379	4.16124	1.90718	0.174748	0.322484
EVA1B	2.76503	3.40429	19.4588	7.26218e-05	0.000635918
PLK4	-0.490088	5.40491	3.17238	0.0822925	0.185798
ITGB3BP	0.440505	5.05147	1.91995	0.173343	0.32064
CTTNBP2NL	1.2631	2.97636	2.75301	0.104692	0.221712
PSMA5	-0.0721901	8.34484	0.16815	0.683893	0.803076
CELSR2	-1.69028	3.43941	9.91252	0.00305599	0.0147997
MPC2	-0.0270658	6.29646	0.0163878	0.931632	0.960315
SFT2D2	0.761729	6.20951	9.95689	0.00299741	0.0145955
NUF2	0.00410421	6.66548	0.000306614	0.986114	0.992577
PRCC	0.257963	6.44953	1.34464	0.252916	0.417429
PRUNE1	-0.0510109	5.00315	0.0277021	0.868628	0.926534
SF3B4	-0.35644	7.74522	3.24182	0.0791304	0.180496
S100A11	1.73221	8.12113	70.0827	2.03609e-10	8.38347e-09
SETDB1	0.0229227	6.81856	0.0126044	0.911157	0.950756
ADAMTSL4	2.32983	4.26364	20.1663	5.66022e-05	0.000515709
CERS2	-0.0778731	8.12633	0.183155	0.670912	0.793224
ENSA	1.14874	6.79596	31.3416	1.60319e-06	2.3647e-05
POGZ	0.143747	6.59825	0.384746	0.538502	0.690504
GOLPH3L	-0.136993	5.78714	0.301548	0.585888	0.730172
EIF2D	-0.848351	5.86983	12.3653	0.00108239	0.0063168
JTB	-0.128331	5.15754	0.173365	0.679307	0.800022
SLC27A3	2.00827	5.04213	34.8359	5.932e-07	1.00171e-05
CREB3L4	-0.143305	4.00073	0.119872	0.730941	0.835427
ACP1	-0.244654	6.89954	1.23549	0.272809	0.439656
SDE2	0.0679536	6.74833	0.108072	0.744021	0.84388
C1orf35	0.524546	5.32438	3.82024	0.0574699	0.142511
ARL8A	1.41135	5.43514	21.2847	3.84181e-05	0.000371362
PDIA6	0.162512	8.72258	0.848003	0.362497	0.535184
RHOB	2.09366	3.85878	17.0886	0.000171554	0.00132691
GALM	1.51636	4.4394	16.4734	0.000215857	0.00162035
RPS27A	0.0668666	8.08523	0.136425	0.71376	0.822673
WDPCP	2.94905e-05	3.80316	3.32069e-08	0.999855	0.999855
ETAA1	0.350347	3.98903	0.65469	0.423105	0.593759
SNRPG	0.365777	6.10279	2.52452	0.119761	0.244732
MEIS1	2.35962	5.14296	42.133	8.61424e-08	1.80806e-06
MRPS5	-0.271271	6.3826	1.48769	0.229536	0.389442
TPRKB	-0.14743	6.25385	0.422971	0.519081	0.675172
EXOC6B	0.543616	4.65068	1.91356	0.174045	0.321446
SFXN5	-0.638184	4.21569	2.26642	0.13986	0.27317
DUSP11	0.40966	6.45734	3.06806	0.0873126	0.193856
RALB	0.724002	5.78325	6.6711	0.0134599	0.0480762
SLC20A1	0.145729	7.34114	0.595599	0.444681	0.614413
UBXN4	-0.107396	7.80409	0.356116	0.553948	0.704892
POLR2D	-0.313291	5.9518	1.61446	0.211019	0.366575
[truncated: 7,677 more rows]

## Sheet: shRPL5_TE
geneSym	logFC	logCPM	F	PValue	PAdj
ARF5	-0.639302	7.10731	6.10177	0.0237732	0.129573
M6PR	0.209307	7.75047	0.881923	0.360153	0.572959
FKBP4	-0.790773	8.08635	13.4941	0.00174745	0.0409206
NDUFAF7	0.521218	4.8686	1.87368	0.187957	0.397688
FUCA2	-0.46793	7.12118	2.64232	0.121495	0.313095
CYP51A1	0.827336	6.6131	4.98853	0.0384967	0.167406
USP28	0.752911	4.63276	2.91519	0.105002	0.289038
PDK4	4.38494	0.781228	2.01401	0.173998	0.382546
RALA	0.34325	5.73212	0.765531	0.39317	0.599065
BCAP29	0.0567759	2.17711	0.00544864	0.941975	0.977489
DVL2	-0.186348	6.79248	0.421884	0.524231	0.706702
RPAP3	-0.180598	6.91417	0.358269	0.556954	0.730596
PRSS21	-0.54373	5.23815	1.8032	0.196076	0.40877
RHBDD2	-0.532347	7.1115	2.99878	0.100493	0.282847
TSR3	-1.19017	6.66713	10.475	0.00459622	0.0608968
OSBPL7	-0.58152	4.59638	1.08934	0.310484	0.528159
YBX2	-0.168336	3.29219	0.040518	0.842869	0.924101
CRY1	0.378223	5.59858	1.112	0.305649	0.522921
STARD3NL	0.896239	5.40779	5.44521	0.0314649	0.149903
CD74	0.121028	8.05105	0.172617	0.682725	0.81544
SYPL1	0.0946843	7.08992	0.149226	0.703821	0.831186
RANBP9	0.0923186	7.28138	0.136432	0.716179	0.838889
CD4	0.481858	3.69407	0.703794	0.412555	0.615125
TSPAN9	1.23892	2.83607	2.75544	0.114308	0.303195
QPCTL	-0.950061	4.76644	4.57603	0.0464318	0.184994
PPP5C	-0.703087	7.17604	7.44624	0.0138134	0.0999644
UBR7	0.522182	6.74787	2.9239	0.104522	0.288365
MAP4K5	0.532106	6.35743	2.14178	0.160643	0.365355
HEBP1	-0.476895	7.01948	3.80326	0.0669612	0.224771
COX15	0.416766	3.79113	0.641189	0.433761	0.632296
XYLT2	0.0776317	6.04703	0.0501998	0.827866	0.913675
VDAC3	-0.575416	7.71244	6.34888	0.0214513	0.123712
SLC45A4	1.04232	5.22575	6.40574	0.0209541	0.122426
RB1CC1	-0.574205	7.31415	2.18396	0.156803	0.360044
AKAP11	2.17553	6.39869	26.7314	6.50616784272855e-05	0.0108723
B4GALT7	-0.391427	5.08009	0.567228	0.461136	0.656789
FAM13B	2.96108	5.82649	24.1765	0.000112302	0.0140781
CHPF2	-0.877315	7.13631	4.7075	0.0437147	0.178595
GABARAPL2	0.0458833	6.24499	0.0239943	0.878629	0.944472
FAM136A	-0.149587	5.77738	0.252029	0.621757	0.776669
NSMAF	0.686816	6.52015	4.07052	0.0588566	0.209122
TTC17	0.734955	6.5082	5.72947	0.0278315	0.141101
MRI1	0.41068	5.34508	1.12384	0.303164	0.521048
BOD1L1	-0.0552967	8.20053	0.0206674	0.887292	0.948311
TARBP1	0.483534	6.80409	2.9273	0.104334	0.288169
RIPOR1	-0.506831	7.85596	3.21065	0.0900496	0.265733
RTN4R	2.91199	2.34183	1.47412	0.241359	0.457111
PSMA4	-0.108703	7.82633	0.189546	0.668489	0.80587
RIPOR3	0.373747	6.61399	1.27537	0.273641	0.489654
CTNS	0.258082	5.35613	0.340188	0.566984	0.738287
LCP2	0.383144	8.25875	2.41608	0.137565	0.336073
MRPS10	-0.397033	6.15062	1.5187	0.233729	0.449093
GRN	-0.303401	8.78025	1.58117	0.224721	0.439792
THAP3	-0.569192	4.92336	1.12882	0.302125	0.520085
VAMP3	0.916223	4.92619	5.37964	0.032378	0.151948
RCN1	-0.157868	4.12761	0.146741	0.706172	0.832287
RFC2	-0.264966	6.96347	1.02747	0.324236	0.540871
PPP1R3F	-1.79382	3.32915	1.85614	0.189938	0.400572
ARHGEF5	3.87695	2.52333	2.36173	0.143963	0.344486
NFE2L3	-0.318155	5.48708	0.589122	0.452747	0.649296
SIKE1	0.509946	5.45006	2.10551	0.164037	0.369552
RELT	-0.466993	5.42877	1.21522	0.284875	0.501338
CDC27	0.256556	7.95623	1.22896	0.282255	0.49844
YIPF1	-0.439116	4.78594	0.847255	0.369547	0.580776
ADCK2	-0.914509	5.65145	3.48495	0.0783661	0.244827
SLC2A3	0.572957	6.78295	2.25686	0.150427	0.352688
GNA11	-0.573674	4.80282	1.48763	0.238383	0.454277
HDAC7	-0.440241	7.90586	2.23325	0.152457	0.355105
MRPS35	-0.391323	7.05053	2.42982	0.136518	0.334598
APPBP2	0.410211	5.56674	1.2347	0.28117	0.497304
CA11	-0.310701	2.52966	0.0432945	0.837654	0.920468
KCNQ1	-1.001	2.86081	0.494082	0.491137	0.68065
TRIB2	1.1941	5.41421	9.93127	0.00554031	0.0658556
GPKOW	-0.739017	6.75414	6.97745	0.0166192	0.108812
AQR	0.395353	7.75828	1.94079	0.180612	0.389856
ST6GALNAC1	0.747086	4.16625	1.66755	0.212984	0.428217
PSMC4	-0.521997	7.89983	4.10019	0.0580291	0.207515
ACAP1	-0.426525	7.1442	1.79092	0.197536	0.410566
DERL2	-0.803575	5.4886	5.23944	0.0344338	0.156599
ANO8	1.16216	4.1503	2.11966	0.17175	0.38034
KDM4B	0.818262	6.70093	5.03313	0.037736	0.165836
ICAM3	0.178234	7.54243	0.327811	0.57406	0.74292
CTTNBP2	0.577226	6.00567	2.28933	0.14769	0.348711
KIF22	-0.818775	8.40462	12.3754	0.00246848	0.0478521
CEACAM1	0.225872	3.66523	0.0538947	0.819048	0.908099
YTHDC2	0.59228	6.38582	2.5703	0.126353	0.319419
TMEM161A	-1.5102	6.17083	16.4512	0.000746232	0.0291835
BCAR1	-0.186182	6.04776	0.338431	0.567978	0.73864
FOXJ2	1.08918	5.37574	3.56301	0.0753724	0.239369
TNFRSF1A	-0.0414037	6.43244	0.0136252	0.908374	0.959553
GOLGA5	-0.165078	6.47131	0.267524	0.611318	0.770124
CELSR3	0.864879	3.18963	1.30747	0.267888	0.484752
PPP2R5B	-0.0917557	4.74165	0.0194615	0.890606	0.949885
BCL3	0.698161	5.46889	0.761295	0.394456	0.599843
PIGB	-0.121567	4.95356	0.0835638	0.77584	0.87902
TRIP13	-0.498315	6.45004	3.32261	0.0850495	0.256985
VASH1	3.9926	3.05968	3.52964	0.0846102	0.256525
HSD17B10	-0.772161	7.44729	8.42873	0.00950492	0.0844034
ST6GAL1	1.14388	5.39176	3.93879	0.0626999	0.216808
TIMM21	-0.406169	6.29571	1.62178	0.219103	0.434353
REXO1	-0.284986	6.97307	0.967945	0.338281	0.554123
MKRN2	0.74449	6.0151	4.38419	0.0507523	0.194891
GPATCH1	0.421695	5.78151	1.29994	0.269222	0.485725
P2RY10	1.97664	1.44721	1.48288	0.239104	0.45483
NTN1	0.63438	3.15883	1.13712	0.300409	0.518651
ISOC1	-0.0416879	6.00715	0.0179531	0.894903	0.951772
TRO	-0.51712	3.23738	0.263602	0.615491	0.772857
MNT	1.52355	4.46884	9.96907	0.00546805	0.0657565
LAPTM4A	0.144241	7.52801	0.360182	0.555914	0.729845
PTPN18	0.396228	5.7911	1.46094	0.242476	0.458096
STK10	0.463167	7.32249	3.44635	0.0798978	0.247338
MAP2K5	-0.317723	5.24443	0.53821	0.472658	0.666172
CDK13	0.310758	6.95066	1.23591	0.280943	0.496977
TSPAN32	-0.0881778	5.62142	0.0579406	0.812511	0.903093
TRAM2	1.3206	4.49632	3.31076	0.0855629	0.257932
NDUFB4	-0.521624	6.72327	3.00016	0.10042	0.282804
HEATR6	0.272086	5.99079	0.62829	0.438344	0.636728
ERLEC1	-0.0531826	6.2751	0.0296273	0.865266	0.936283
TMEM131	0.559685	7.71288	4.4556	0.049092	0.191279
ACTR6	-0.663551	5.87938	4.56246	0.046723	0.185579
UHRF1BP1	1.55362	6.11606	9.51899	0.00640191	0.0698855
OSTM1	0.811394	5.72395	4.93266	0.0394745	0.169688
HSPB11	-0.287403	6.12848	0.659664	0.427329	0.627207
STRADB	0.732429	6.41731	4.12015	0.0574798	0.207018
PLOD1	-0.615286	6.48176	4.40128	0.0503492	0.194159
OXCT1	0.303359	6.74971	0.758687	0.39525	0.600187
ZNF416	0.744445	4.15178	2.18986	0.156275	0.359864
FAM234B	1.16819	4.22282	3.16493	0.0921905	0.269197
PILRA	0.52208	4.23109	0.251635	0.622029	0.776669
RRN3	0.22697	7.77009	0.895727	0.356509	0.569345
AQP2	-0.928527	4.33222	1.54359	0.230085	0.445407
DIMT1	-0.185728	6.6255	0.50958	0.484508	0.675864
EIF2AK1	-0.290504	8.4117	1.93847	0.18086	0.390101
EPDR1	-0.0273635	6.15094	0.00533464	0.942584	0.977685
HBQ1	-1.69802	5.77578	16.1063	0.000820593	0.0299501
RBM22	-0.00367508	6.82901	0.000173307	0.989642	0.999735
ZW10	0.268318	6.66106	0.708975	0.410873	0.61372
PPP1R15A	0.463036	7.84131	2.2891	0.147709	0.348711
TRIP6	-0.962947	6.68147	9.79806	0.00580358	0.0666598
LAMP2	0.627003	7.74046	6.45531	0.0205314	0.120981
SLC22A4	-0.346292	5.18873	0.61464	0.443278	0.640474
EPS8L1	-0.556176	3.95119	0.533411	0.47461	0.667704
PDRG1	-0.403079	5.5967	1.39985	0.252197	0.468832
PPP1R13B	0.0103889	2.73133	0.000353755	0.985202	0.999735
RALGAPA2	1.81531	5.38941	14.8686	0.00116428	0.034586
ESF1	-0.76573	7.12562	4.06444	0.0590278	0.20941
OAS1	-1.37254	2.05799	1.34217	0.261847	0.479255
SIRT4	-2.3963	2.089	5.24529	0.0351156	0.158519
TRMT6	-0.618279	6.34776	3.5105	0.0773712	0.243211
HAUS5	-0.529144	6.05482	2.56466	0.126743	0.319957
UQCRC1	-0.829373	8.58594	12.3066	0.00252266	0.0480834
GMIP	-0.410161	6.23161	1.22719	0.282591	0.498725
MLF2	-0.560618	7.11726	3.249	0.0882989	0.262423
TFAP4	-0.471421	5.70733	1.81482	0.194707	0.406823
PDCD7	-0.387891	6.5193	1.18031	0.29168	0.509223
SPG21	0.0127686	6.48678	0.00217619	0.963308	0.988722
GNPTG	-0.565695	6.14663	2.75913	0.114082	0.302921
GOLGA3	0.586808	7.48793	5.23629	0.0344816	0.156599
EFNB1	-0.31113	3.88803	0.287988	0.598107	0.760567
GLG1	0.459235	7.59125	2.25326	0.150735	0.352981
NAT14	-1.113	4.67413	4.76418	0.0426002	0.176241
AASDH	0.166607	5.63234	0.216326	0.647452	0.79253
DLD	0.123603	8.00941	0.267271	0.611486	0.770124
CMTM6	1.24372	5.73555	5.1798	0.0353531	0.159343
SPAG7	-0.419192	6.41809	1.42805	0.247648	0.463998
PSME1	-0.197592	7.8817	0.778096	0.389394	0.59627
HAUS4	-0.6736	7.02984	6.19076	0.0229056	0.127418
CEBPE	2.62002	3.45108	0.953783	0.342505	0.558108
OSGEP	-0.737043	6.42017	5.62798	0.029071	0.14393
G2E3	1.13205	5.99741	10.4594	0.00462069	0.0609879
UNC13D	0.0551792	8.34615	0.0487038	0.827827	0.913675
XYLB	0.278174	3.35667	0.138781	0.713862	0.837109
CDC6	-0.0487324	6.98263	0.0259994	0.873704	0.941555
AAAS	-0.837121	7.36986	9.26576	0.00700536	0.073569
CBX5	0.572327	6.49143	2.89689	0.106022	0.290777
KLHL20	0.483723	5.47048	1.87485	0.187826	0.397655
DHPS	0.0973641	3.08296	0.0213189	0.885542	0.947593
PSMD5	0.815972	6.25511	5.3301	0.0330879	0.153358
NANS	-0.590654	7.08273	4.62343	0.0454303	0.182459
SEMA4G	-0.28921	2.53358	0.0554055	0.816734	0.906312
TPSD1	0.34415	4.24917	0.362634	0.554585	0.729007
TMEM14A	0.172653	4.1284	0.12425	0.728578	0.847006
BAG6	-0.552071	8.67426	6.96669	0.0166908	0.109096
ZNF184	0.074742	5.36988	0.0372015	0.849223	0.928088
VCL	1.20729	8.09203	6.61342	0.0192462	0.117346
SIRT1	0.758265	5.58318	3.56679	0.0752306	0.239369
TGFBR3	2.52329	3.16582	3.6805	0.0711139	0.232399
TMED1	-0.244868	5.68646	0.469817	0.501836	0.688661
MZF1	0.78763	5.02713	1.83585	0.192261	0.403819
OCEL1	-0.489797	3.98253	0.395755	0.537221	0.715921
PSMD8	-0.706808	7.93411	10.0459	0.00532448	0.0648939
BCL7C	-0.903951	6.42005	5.9418	0.0254284	0.134128
ATP5F1D	-0.822006	7.08864	7.45175	0.0137838	0.0999371
SMIM24	-1.11967	4.01322	1.04113	0.321126	0.538067
NDUFB7	-0.576445	6.77114	4.09603	0.0581442	0.207734
TECR	-0.834265	7.52039	6.80252	0.0178271	0.112914
TIMM13	-0.762995	6.41807	6.40193	0.020987	0.122495
CDC34	-0.865716	6.45214	5.55404	0.0300135	0.146445
GADD45B	-0.29931	3.93583	0.0655237	0.800883	0.895852
MAPK12	-0.529995	4.8213	1.20747	0.286368	0.50305
SNAP29	-0.403888	6.25729	1.72157	0.206038	0.42029
THAP7	-0.478853	6.07055	1.47707	0.239991	0.455543
MIF	-0.743178	7.76672	6.66544	0.0188435	0.116222
OSM	-0.0459711	6.52117	0.0237592	0.879221	0.944957
TBC1D10A	-0.369627	5.37181	0.809613	0.380158	0.588505
SF3A1	0.275804	8.31867	1.37092	0.256978	0.474051
USP18	-1.40445	3.09031	3.36791	0.0831197	0.253848
SNRPD3	-0.377946	7.27273	2.23022	0.15272	0.355123
MAPK1	0.557395	7.2665	3.8733	0.0647184	0.22045
TCN2	-0.924562	3.11281	2.25838	0.150298	0.352551
SLC25A1	-0.68701	6.79688	6.21273	0.022697	0.126804
PDXP	0.354112	5.06648	0.670194	0.423729	0.624175
LGALS1	0.717493	7.98337	5.64054	0.0289142	0.143749
PIK3IP1	0.729104	2.98636	0.47839	0.49801	0.685435
SRRD	0.014934	5.69425	0.00186067	0.96607	0.990727
ANKRD54	-0.453951	5.38067	1.31965	0.265747	0.48282
MICALL1	-0.0165484	5.9086	0.00255134	0.960274	0.986984
CENPM	-0.638881	6.40946	3.53004	0.0766202	0.241832
KDELR3	0.181215	2.84178	0.0824695	0.77727	0.879543
DMC1	0.953894	3.00808	2.38363	0.140075	0.339306
HSCB	0.0813402	4.41028	0.0258877	0.873974	0.94167
TOMM22	-0.682698	6.67751	5.733	0.0277896	0.14095
RTCB	-0.169704	7.97095	0.665077	0.425472	0.625631
JOSD1	1.00742	5.08433	4.21138	0.0550452	0.203679
GTPBP1	0.184498	7.1786	0.428599	0.520986	0.704508
DNAL4	0.550995	3.22228	0.51098	0.483917	0.675808
RHBDD3	-1.60139	5.6244	7.25924	0.014863	0.10338
HMGXB4	-0.119122	6.1771	0.0927058	0.76427	0.871404
BIK	-0.0953217	2.32212	0.0131165	0.910092	0.960436
HMOX1	-1.45336	5.47953	4.81434	0.0416409	0.174417
NIPSNAP1	-0.304934	6.05338	1.15294	0.29717	0.515322
MCM5	-0.549133	9.19502	7.345	0.0143708	0.101531
ARSA	-1.38253	5.82841	9.1087	0.00741165	0.0752231
TTLL12	-0.176751	7.94271	0.312522	0.583051	0.74996
CBX7	1.15991	2.83831	2.05893	0.168527	0.376286
RPL3	-0.647145	9.54712	7.89268	0.0116297	0.0925256
TAB1	0.274118	6.019	0.552494	0.466927	0.660817
MYH9	0.284351	10.6426	2.19368	0.155934	0.359531
TXN2	-0.716606	6.61943	6.76519	0.0180977	0.114055
EIF3D	-0.662768	8.87808	10.1676	0.00510561	0.06374
PVALB	-0.219023	2.07674	0.0233924	0.880149	0.945342
FAM118A	0.467136	5.87025	2.115	0.16314	0.368601
ST13	-0.190634	8.37209	0.755816	0.396128	0.60097
IL2RB	0.929776	3.76663	1.42362	0.248355	0.464665
RBX1	-0.452565	6.72224	2.90666	0.105476	0.289759
L3MBTL2	-0.682057	6.90949	7.18474	0.015306	0.104884
CHADL	-0.224519	2.06395	0.0188041	0.892457	0.950923
PHF5A	-0.47186	5.65673	2.12259	0.162428	0.3679
ACO2	-0.0988019	7.84498	0.170748	0.684346	0.816673
PMM1	-0.931332	5.43393	6.08362	0.0239547	0.130016
CERK	1.33086	5.05088	6.38675	0.0211187	0.122893
BRD1	0.16661	7.08518	0.419968	0.525164	0.707631
ZBED4	1.13761	6.16446	6.72088	0.0184247	0.115084
HDAC10	-0.844984	5.92945	4.69055	0.0440545	0.179605
RIPK3	-0.213537	4.11529	0.0982924	0.757506	0.866328
PAPOLA	-0.0405146	7.90718	0.0289643	0.866767	0.937332
HSP90AA1	-0.736197	10.6412	9.97672	0.00545356	0.0657565
NID2	0.0589495	2.95577	0.00738629	0.932464	0.972245
SNAPC1	1.02439	5.24448	8.78236	0.00834342	0.0796743
SUPT16H	0.1231	9.07101	0.236324	0.632761	0.783948
FKBP3	-0.679747	6.8874	4.69059	0.0440537	0.179605
CTSG	0.507996	5.57759	0.452775	0.509599	0.695452
POLE2	-0.558962	6.88926	4.1024	0.0579678	0.207448
SOS2	0.720657	6.63011	4.53637	0.047289	0.186506
PYGL	-0.145718	8.34753	0.295118	0.593648	0.757134
GNPNAT1	1.01132	4.66452	4.58675	0.0462031	0.184568
CNIH1	0.781417	5.85705	5.42382	0.0317595	0.150627
CGRRF1	-0.151034	4.7683	0.106355	0.748108	0.859791
ATP6V1D	-0.150259	6.04012	0.207078	0.654528	0.797112
PLEK2	-0.0139708	5.45464	0.00169015	0.967661	0.991515
PIGH	0.0529851	4.86371	0.0160774	0.900512	0.95484
PSMA3	-0.466114	7.89595	3.00296	0.100273	0.28255
GSTZ1	-0.33503	5.18641	0.629471	0.437921	0.636523
TMED8	3.17985	4.51365	41.166	4.94796234664254e-06	0.00574706
AHSA1	-0.379148	7.46635	2.75983	0.114039	0.302921
SPTLC2	0.704684	7.16958	7.07044	0.0160149	0.107151
RIN3	0.906058	7.65758	11.3005	0.00348859	0.0553552
ALKBH1	-0.0416595	5.02935	0.0125179	0.912159	0.961147
DHRS7	0.409705	6.90691	2.44895	0.135078	0.332329
EIF5	0.0926241	7.79159	0.159192	0.694613	0.823594
VRK1	-0.171577	7.35319	0.476802	0.498714	0.685673
APEX1	-0.541581	7.87793	5.80882	0.0269044	0.138123
PABPN1	-0.683542	5.99532	3.95598	0.0621821	0.215724
CINP	-0.0775467	5.8615	0.0414238	0.841014	0.922851
PCK2	-0.533204	6.88021	3.04758	0.0979661	0.278872
NFKBIA	-0.172663	6.39875	0.237114	0.632197	0.783839
PSME2	-0.412333	7.3494	2.39964	0.138829	0.337369
BRMS1L	0.805853	3.54338	2.44216	0.135587	0.333018
PNN	-0.0796673	7.83049	0.0470184	0.830783	0.91569
PTPRA	-0.285141	7.51741	1.33407	0.263241	0.480368
NSFL1C	-0.367616	7.25917	1.74409	0.203228	0.416607
PYGB	0.294399	6.56064	1.05346	0.318358	0.535049
PROCR	-3.95831	2.40715	4.60074	0.0467592	0.185579
MYBL2	-0.650374	7.99839	6.05795	0.024214	0.130751
PABPC1L	-5.41615	4.2005	5.8425	0.0280047	0.141732
SALL4	0.057788	2.49244	2.32885470344915e-07	0.999621	0.999735
CSTF1	-0.375351	6.88847	2.28872	0.14774	0.348711
CTSZ	-0.279917	6.86702	1.18936	0.289895	0.507349
TUBB1	1.45725	6.28597	8.11452	0.0106914	0.0896171
SLCO4A1	-0.128171	5.39599	0.101414	0.753818	0.864086
UBOX5	0.324857	4.9294	0.67331	0.422673	0.623489
EEF1A2	-1.35383	3.15244	1.20098	0.317699	0.534564
TRIB3	-0.343992	4.02828	0.423953	0.523227	0.706086
CSNK2A1	0.15378	5.07203	0.141856	0.710862	0.834765
FERMT1	1.24502	3.13635	2.68605	0.118654	0.309236
TLDC2	-2.03942	2.1483	2.10551	0.17742	0.386338
SNTA1	-0.286627	3.31772	0.14496	0.71823	0.840176
CHMP4B	-0.456395	7.02006	2.48217	0.132619	0.328858
AHCY	-0.253023	7.97596	1.26366	0.275782	0.491214
PIGU	-0.316722	5.98646	0.910954	0.352551	0.566399
ACOT8	-0.697223	5.87313	4.07543	0.0587188	0.20876
APMAP	0.158316	7.13733	0.460024	0.506271	0.692374
TXNL1	-0.199567	7.46286	0.560274	0.463854	0.659284
MYL12A	0.032417	6.81296	0.0116784	0.915143	0.962286
RNF125	1.55325	4.17958	9.04105	0.00759477	0.0764413
IDH3G	-0.389958	7.21624	1.74866	0.202663	0.416336
SLC25A43	-0.0866456	2.94155	0.00591207	0.939562	0.975858
PSMD10	0.197427	5.94489	0.372632	0.549231	0.72512
PGRMC1	-0.0390013	5.8387	0.0171676	0.897214	0.953269
ABCD1	-0.159608	4.13914	0.0380898	0.847457	0.926769
SLC25A14	-0.7028	3.91082	1.38399	0.254803	0.471865
PCSK1N	-3.31225	2.28328	2.91863	0.105826	0.290515
RP2	2.12653	5.55885	17.5154	0.000560222	0.0257193
USP11	-0.641649	7.70721	7.53792	0.0133297	0.0980519
TIMP1	-0.557647	8.4182	4.51797	0.0476929	0.187844
GLA	-0.451148	6.84376	2.17647	0.157476	0.361047
ACP5	-0.563796	4.71495	1.03411	0.322718	0.539101
NTHL1	-1.01373	5.4002	6.32923	0.0216262	0.123929
ZNF263	0.257287	6.10718	0.643119	0.433082	0.631941
MMP2	0.646577	7.60287	3.61426	0.0734793	0.236482
ORC6	0.0791422	6.07813	0.0587232	0.811275	0.902409
C16orf70	0.484108	5.24543	1.1284	0.302213	0.520085
CORO1A	0.297812	8.58574	1.38165	0.25519	0.472281
NUTF2	-0.404716	6.68488	2.4599	0.134261	0.331092
ARL2BP	0.614281	5.2255	2.93976	0.103652	0.287195
DHODH	-0.683884	5.35614	3.5676	0.0752005	0.239368
POLR2C	0.191502	6.74819	0.477281	0.498502	0.68559
MMP15	0.479966	3.48327	0.82558	0.375603	0.585425
USB1	0.303432	5.80496	0.781593	0.388353	0.595554
CCDC113	0.778558	3.00282	1.29967	0.269271	0.485725
NME3	-0.972708	4.76658	4.64504	0.044982	0.181223
PSMD7	-0.41295	7.94189	2.99761	0.100554	0.28293
PLA2G15	0.359536	4.93213	0.661561	0.426677	0.626767
CMC2	0.918945	4.26613	1.36494	0.25798	0.47495
ARHGDIG	-2.29332	2.10723	3.4692	0.0799639	0.247477
HSDL1	1.40465	3.74404	4.82095	0.0415164	0.17417
USP10	0.0706305	7.62106	0.077798	0.783495	0.883438
ZNF500	0.543352	4.16099	1.09721	0.308793	0.526053
NME4	-1.30275	6.96699	20.6565	0.00025304	0.0198566
DECR2	0.229388	4.59191	0.215387	0.648162	0.793006
STUB1	-0.611101	6.65667	4.13654	0.0570333	0.206064
CRYM	-1.51489	2.86256	1.25999	0.276457	0.491888
CAPN15	-0.464556	6.77889	1.7052	0.208112	0.423035
USP31	1.63953	4.63272	4.98918	0.0384855	0.167406
MAZ	-0.420113	8.09556	2.74245	0.115107	0.304467
CDIPT	-0.135584	5.68403	0.107237	0.747104	0.859681
KNOP1	-0.436275	6.22034	0.990197	0.332932	0.548985
MGA	1.75173	6.99811	33.7898	1.68128107139876e-05	0.00718801
CSK	-0.260161	7.56298	1.00224	0.330086	0.546285
MTFMT	0.212652	4.81751	0.322251	0.577297	0.745389
CTSH	-0.991239	4.9335	3.47298	0.0788371	0.24556
EHD4	0.89989	5.36927	3.11783	0.0944588	0.273189
GABPB1	0.786523	6.04172	5.79683	0.0270423	0.138438
DNAJC17	-0.602787	5.50272	2.30529	0.146366	0.347585
VPS18	-0.680308	6.52933	5.07637	0.037015	0.164068
OIP5	-0.535526	4.71815	1.60281	0.221704	0.436685
BLOC1S6	2.50082	4.33014	17.5555	0.0005543	0.0256685
EXTL3	1.1201	5.00712	5.18289	0.0353048	0.159248
AGO2	0.646146	6.86808	5.89783	0.025906	0.135367
PAG1	3.88072	3.71823	24.775	9.85180920647601e-05	0.0133057
BRF2	0.230224	5.03735	0.320221	0.578488	0.746322
ZFAND1	0.495252	5.3731	1.65048	0.21524	0.430313
RIPK2	0.0767951	6.03335	0.0467187	0.831314	0.91595
CPQ	-0.15306	5.36854	0.221017	0.643932	0.790846
DECR1	-0.556395	7.74148	5.9483	0.0253586	0.134112
GDAP1	0.921914	3.34018	1.83739	0.192084	0.40381
EIF3E	-0.3373	8.61803	2.38759	0.139765	0.33905
EMC2	-0.41744	5.73305	1.49918	0.23664	0.452216
CHRAC1	0.606389	4.82019	1.95719	0.178872	0.387863
UBR5	0.698826	8.08987	6.54703	0.0197743	0.118513
PYCR3	-0.560949	4.98546	1.92667	0.182127	0.391089
MTMR9	1.25997	4.14203	5.63019	0.0290433	0.143916
DCTN6	-0.0843142	5.74036	0.059081	0.810713	0.902103
GSR	0.229856	8.26597	1.19474	0.288842	0.506094
TNFRSF10A	1.02515	4.23207	5.13531	0.0360572	0.161731
PPP2CB	-0.0450879	6.4522	0.0275727	0.869975	0.939104
KCTD9	1.28817	5.48937	8.21177	0.0103072	0.0881618
EXOSC5	-0.591546	5.95831	4.02906	0.060036	0.210989
PAF1	-0.937396	7.06197	12.6746	0.00224748	0.046541
STXBP2	-0.356091	7.66087	2.09545	0.164994	0.371181
ZNF432	1.41466	3.43675	2.23344	0.169705	0.377826
ECH1	-0.793798	8.09296	11.4925	0.00327603	0.0540785
HNRNPL	-0.500735	9.46272	6.39634	0.0210354	0.122715
SARS2	-0.596296	3.77996	1.43749	0.246149	0.462326
CLASRP	0.339211	6.66838	1.27729	0.273293	0.489484
LIN7B	-1.47052	3.24112	2.36466	0.141568	0.341034
PPP1R37	-0.679089	5.85543	2.30128	0.146698	0.348017
PEX11G	-1.07385	2.8082	1.90004	0.185028	0.394629
RNASEH2A	-0.631342	7.08866	5.83101	0.0266515	0.13759
SF3A2	-0.797592	7.87206	7.33631	0.0144199	0.101577
AMH	2.07156	1.76433	0.483148	0.497012	0.684792
RETN	1.13436	1.30531	1.4511532834916e-07	0.999701	0.999735
TBC1D17	-0.658027	5.91501	2.51521	0.130227	0.325234
SGTA	-0.411341	7.00287	1.85774	0.189756	0.400438
SNAPC2	-0.259976	6.23578	0.647722	0.431469	0.630911
FIZ1	-0.289727	5.03401	0.371481	0.549843	0.725647
C19orf44	-0.0685796	3.91581	0.0161942	0.928437	0.970344
FBL	-0.736484	8.15771	8.58258	0.00897862	0.0823749
CLC	1.42962	9.19506	27.4057	5.66410071040797e-05	0.00980901
TBCB	-0.213878	6.4922	0.438869	0.516093	0.700296
POLR2I	-0.973606	6.08132	10.4087	0.00470103	0.0612136
TGFB1	-0.242643	8.05744	0.669205	0.424065	0.624353
DMAC2	-0.537925	5.88376	2.84529	0.108959	0.295208
CEACAM4	1.71244	1.98658	0.443926	0.514765	0.699364
PLIN3	-0.233462	7.54102	0.746224	0.399081	0.603539
CD79A	2.29497	1.83076	0.652739	0.430339	0.630128
NKG7	-0.505496	5.21218	0.44197	0.514632	0.699362
ICAM5	-0.662139	5.08654	1.92738	0.182051	0.391065
CDC37	-0.354903	8.12012	2.33185	0.144195	0.344757
RABAC1	-1.19058	4.38667	4.40371	0.050292	0.194067
CNFN	-1.4161	1.55968	1.29974	0.269258	0.485725
RAB3D	1.51079	4.80042	6.78772	0.0179338	0.113207
DBP	-0.902911	3.60335	1.13011	0.301858	0.519881
EPOR	-1.11564	7.41843	15.4215	0.000994067	0.0326179
RASIP1	0.406335	2.67456	0.173516	0.681949	0.814817
DNASE2	-0.704771	6.1924	3.12147	0.0942811	0.27277
LENG1	-1.04432	5.29398	5.39858	0.0321112	0.151338
RPL18A	-0.651563	8.54833	5.72426	0.0278937	0.141355
ARRDC2	0.290139	5.80241	0.638452	0.434727	0.633307
TMEM147	-0.825318	6.39369	6.55883	0.0196793	0.118192
GAPDHS	-3.47124	2.26368	1.49973	0.238511	0.454303
USF2	-0.166812	6.71679	0.325632	0.575324	0.744058
ERF	-0.0477691	6.38762	0.0212705	0.885671	0.947593
GSK3A	-0.349196	7.18608	1.5941	0.222913	0.437871
ZNF574	-0.402154	6.90656	1.34656	0.261095	0.478332
SIPA1L3	1.63479	4.57189	6.87546	0.0173118	0.111092
HGF	0.935153	2.84782	0.476589	0.49881	0.685723
UBE2D4	-0.0541943	3.19554	0.00830531	0.928397	0.970344
GTPBP10	0.164242	5.45073	0.141475	0.711232	0.83503
BET1	0.450624	4.22016	0.909387	0.352955	0.566802
NAMPT	0.57345	7.29463	3.56781	0.0751926	0.239368
TWISTNB	-0.811486	6.38535	3.91497	0.0634254	0.218218
ITGB8	2.37655	2.21055	4.6019	0.0458821	0.183639
HBP1	0.425459	6.38559	1.90121	0.184899	0.394491
SP4	2.03847	4.9775	12.099	0.00269442	0.0493717
MPP6	0.761778	4.80815	3.77051	0.0680408	0.226256
OGDH	0.606486	7.54986	2.73897	0.115323	0.304702
CAV2	0.727283	2.22631	0.999446	0.330743	0.546845
LFNG	-0.498498	5.86636	1.00626	0.329144	0.545442
HOXA5	-1.27676	3.40243	0.93666	0.34601	0.561143
HOXA6	-0.641381	2.12736	0.0950862	0.761803	0.869445
ABHD11	-0.622558	5.23086	2.50005	0.131318	0.326748
FKBP14	1.47314	2.70003	3.4155	0.081147	0.249543
STX1A	-0.387737	3.32308	0.176175	0.679667	0.813597
NOD1	-0.382709	5.25307	0.308371	0.585543	0.751334
SNX8	-0.907594	6.94912	9.31173	0.00689123	0.0727656
WASL	1.09783	3.72317	4.2066	0.0551697	0.203704
AIMP2	-0.550831	6.58035	3.63504	0.0727275	0.235182
PCOLCE	2.23135	2.3529	1.96951	0.177578	0.386538
RBM28	-0.0454209	6.80182	0.0220531	0.883603	0.946514
SERPINE1	0.694976	4.14913	1.99103	0.175346	0.384117
PLOD3	-0.679312	6.92883	5.87445	0.026164	0.136276
RPA3	-0.775502	6.29103	6.58638	0.0194593	0.117764
FIS1	-0.729507	6.40489	6.07867	0.0240044	0.130225
GLCCI1	0.752169	4.78556	3.25293	0.0881221	0.262177
CEP41	-0.161146	5.00095	0.184083	0.672997	0.809283
ZNF862	0.299007	4.30686	0.183618	0.673385	0.809466
YAE1	-0.868996	4.44839	3.26638	0.0875187	0.261023
GIMAP2	0.0428438	4.5358	0.00837317	0.928106	0.970344
MRPL32	-0.805847	6.20648	7.70768	0.0124835	0.0948928
AEBP1	-1.21155	5.74132	2.50461	0.130989	0.326265
BCL7B	0.175123	5.76798	0.288987	0.597479	0.760183
YKT6	-0.012484	6.24433	0.0018378	0.966279	0.990848
CLIP2	0.201938	6.75247	0.381022	0.544815	0.721389
ZNF688	-1.06391	4.63724	2.12353	0.16234	0.367775
CHMP5	0.0595055	6.19388	0.0363701	0.850896	0.92928
FKTN	1.09507	3.00671	2.76602	0.113662	0.302795
SEC61B	-0.135673	6.01846	0.198098	0.661586	0.801619
C5	1.33242	2.87032	1.4132	0.250029	0.466295
PLGRKT	-0.167851	5.12274	0.21777	0.646363	0.791507
EDF1	-0.1724	6.88915	0.391624	0.53933	0.717316
SETX	1.28373	7.86706	13.1628	0.00193283	0.0431801
ATE1	1.33492	5.45804	18.6252	0.000419539	0.0231774
ACTA2	-1.51064	5.40244	13.4072	0.00179408	0.0412097
FBXL15	-0.464833	5.66864	1.0072	0.328925	0.545235
PITRM1	-0.00493179	7.91177	0.000464622	0.983041	0.999735
STN1	-0.720419	5.62512	3.36914	0.083068	0.25377
DNAJC12	-0.127073	3.52841	0.0391927	0.845294	0.925695
PPIF	-0.165379	7.53278	0.467772	0.502757	0.689598
TBC1D12	0.383926	3.05674	0.309685	0.584752	0.750948
MPO	0.506737	8.81421	5.40986	0.0319534	0.151238
DHX33	1.48422	6.12493	15.5171	0.000967558	0.0322319
UTP18	-0.00521682	7.40871	0.000480526	0.982753	0.999735
SLC25A39	-1.33877	7.8211	22.2852	0.000172134	0.0158367
EPX	0.168309	8.09569	0.360602	0.555686	0.729743
NUFIP2	1.75628	7.01084	25.0809	9.22105180823849e-05	0.0129039
RPL19	-0.395173	9.01794	2.65875	0.120418	0.311511
SUPT4H1	-0.99385	4.669	4.61711	0.0455624	0.182864
P2RX1	0.432923	6.01505	1.13782	0.300263	0.518584
RPS6KB1	0.918049	5.82923	6.60376	0.019322	0.117447
PIGL	-0.698836	4.00415	1.98854	0.175602	0.384398
GALK1	-0.0564039	5.73032	0.0247269	0.876806	0.943497
PFN1	-0.353397	8.69868	1.89346	0.185754	0.395225
SLC25A11	-1.00619	6.93501	12.1731	0.00263166	0.0491462
RASD1	-0.69831	3.51852	0.52087	0.479776	0.672174
C1QBP	-0.63459	8.23597	7.45421	0.0137706	0.0999035
CPD	2.19044	7.15153	21.3487	0.000214374	0.0180432
CCDC47	0.254948	7.61963	0.892271	0.357416	0.570246
MED31	0.225471	3.9316	0.20729	0.654363	0.797069
DRG2	-0.422115	6.6432	2.57742	0.125863	0.318585
AKAP10	0.972611	5.57082	4.74286	0.0430156	0.177047
SYNGR2	-0.344408	7.53675	1.50057	0.23643	0.452039
DDX5	-0.303546	9.49755	2.08541	0.165956	0.37284
CCL2	1.44735	5.95583	7.93883	0.0114271	0.0916614
CCL1	-0.575192	2.43742	5.64603139753901e-07	0.999479	0.999735
KAT2A	-0.63774	6.29764	3.85383	0.0653331	0.221496
NAGLU	-0.64023	6.38912	2.85684	0.108293	0.294022
MRPL27	-1.27532	6.59875	15.3758	0.00100703	0.0326179
LRRC59	-0.337773	7.93114	2.40108	0.138718	0.337301
DUSP3	0.298501	4.1439	0.496436	0.49012	0.680055
HLF	-0.0920872	1.31043	0.00334256	0.954535	0.98393
RANGRF	-0.826056	5.54443	4.32543	0.052167	0.197562
TNFAIP1	0.557983	4.43567	1.39783	0.252526	0.469263
TMEM97	-0.0359795	5.19469	0.00926497	0.924386	0.968543
CD38	0.895397	6.4397	7.26476	0.0148307	0.10336
LAP3	-0.0250572	7.75109	0.0141777	0.906543	0.958959
JADE1	0.522535	6.92238	4.11122	0.0577249	0.207299
PF4V1	-1.82841	2.77313	1.51275	0.234612	0.450068
NFKB1	0.133176	7.24292	0.232463	0.635535	0.785718
KLHL2	1.46022	4.86516	4.792	0.042065	0.175041
GAR1	-0.844202	6.82932	9.75614	0.0058893	0.066837
FRG1	-0.282779	7.0797	0.779921	0.38885	0.595847
CD82	-0.398913	8.49162	2.82236	0.110295	0.297028
CTSC	-0.0881285	8.11443	0.153595	0.699741	0.827984
ZPR1	-0.303168	7.06763	1.46108	0.242455	0.458096
JHY	0.183463	2.9247	0.0298465	0.864774	0.935954
UNC93B1	-0.110698	6.1264	0.126839	0.725888	0.845356
PUS3	-0.389691	5.46148	0.816415	0.378208	0.587183
CCND1	1.30232	2.96683	2.59901	0.124389	0.316683
CCDC86	-0.719401	6.64351	6.47697	0.0203497	0.120331
PRPF19	-0.503989	8.42136	4.94388	0.0392759	0.169273
TMEM109	-0.196522	6.85977	0.430409	0.520118	0.703689
ANAPC15	0.670539	4.54748	2.02285	0.172109	0.380616
PANX1	1.41618	4.84551	10.2996	0.00487944	0.0622798
IL10RA	3.06536	5.58353	7.13687	0.0155985	0.105765
PDHX	-0.0378323	6.1026	0.0129003	0.910833	0.960613
SLC15A3	1.41814	2.04617	0.342297	0.566221	0.737542
DGAT2	-0.995474	2.75488	1.64768	0.215614	0.430745
C11orf58	-0.0370783	7.14784	0.0226163	0.882138	0.946057
YBX3	-0.401824	7.80763	2.51425	0.130296	0.325273
PXN	0.0216425	5.68079	0.00302003	0.956782	0.985495
POLR3B	0.577051	5.97827	3.37497	0.0828233	0.253289
PPFIBP1	1.35045	5.05447	9.07778	0.00749472	0.0756967
CD69	0.467414	5.0402	1.3553	0.259608	0.476805
PRDM4	-0.340696	5.78101	0.528824	0.476488	0.669327
CLEC2B	-1.88083	4.31209	6.02239	0.0245787	0.131827
KCTD10	0.896636	5.11699	3.28799	0.0865602	0.259725
MLEC	0.297674	6.42689	1.25574	0.277242	0.492892
MVK	0.192564	4.61746	0.149054	0.703983	0.831225
CSRNP2	0.870432	4.58881	3.35601	0.0836217	0.254926
PPM1H	1.37177	2.87891	3.07117	0.0967713	0.276922
LTA4H	-0.411703	7.27739	2.16103	0.158876	0.362921
ELK3	1.18634	4.59968	4.5842	0.0462573	0.184568
ITFG2	-0.0539048	5.4931	0.0293666	0.865854	0.936832
PARP11	1.99714	3.75277	13.4099	0.00179261	0.0412097
ARPC3	-0.0358963	7.97988	0.0242529	0.877983	0.944238
GPN3	-0.804481	6.31364	8.92418	0.0079232	0.0777264
RAD51AP1	-0.381389	6.30719	1.37525	0.256254	0.473496
CREBL2	1.84416	3.36227	3.52369	0.0768631	0.242303
CDKN1B	-0.042094	6.0021	0.0176616	0.895755	0.952503
LTBR	-0.182617	5.69118	0.223004	0.642456	0.790251
OGFOD2	-0.977885	5.52785	4.36816	0.0511338	0.195755
OAS3	1.56693	3.77422	6.74109	0.0182747	0.114612
ART4	1.54429	2.33448	1.08086	0.312319	0.530116
ARHGDIB	1.33137	7.64225	25.9356	7.68418740018126e-05	0.0115126
VDR	1.03852	4.60819	4.44288	0.0493833	0.192156
NUP107	0.153153	7.82007	0.369568	0.550861	0.726049
CNOT2	0.104461	7.0911	0.178983	0.677278	0.812244
KRR1	0.143496	6.13237	0.175323	0.680396	0.81405
MRPL51	-0.53432	6.35934	3.1488	0.0929601	0.270174
ACRBP	-0.238607	3.1823	0.12644	0.7263	0.845444
GNB3	-3.46386	2.48764	1.4007	0.253964	0.47082
CHPT1	-0.734933	7.51105	9.72494	0.00595403	0.0672677
C12orf57	0.459648	5.74996	1.44863	0.244396	0.460595
GOLT1B	1.25599	4.28268	8.33031	0.00985981	0.0863012
CMAS	0.0486149	7.53187	0.0436856	0.836795	0.919852
HCFC2	0.355734	4.72101	0.736939	0.401972	0.606277
RAB35	0.591951	6.14616	3.99389	0.0610579	0.213164
COX6A1	-0.942492	6.88734	9.51964	0.00640044	0.0698855
SRSF9	-0.104345	7.54264	0.181263	0.675356	0.811195
ASF1A	0.0472661	6.45406	0.0310636	0.862074	0.934832
HINT3	0.953443	4.08681	3.57474	0.0749341	0.239116
SLC44A4	-0.0377722	1.98705	0.000999553	0.975128	0.994915
FBXO5	-0.290364	7.19048	0.990423	0.332878	0.548985
FANCE	-0.315731	5.09775	0.62114	0.440918	0.638959
MAPK14	0.484596	7.03604	2.75278	0.114471	0.303419
STK38	0.659149	6.19737	4.15583	0.0565131	0.205382
HLA-DOA	3.0722	2.19106	0.820059	0.377868	0.587026
SAYSD1	-0.3596	4.52376	0.484529	0.495301	0.683407
GPR63	0.278077	2.26662	0.0487339	0.827775	0.913675
GPLD1	1.61044	2.9743	5.44219	0.0315063	0.149993
ACOT13	-0.428466	5.61683	1.44445	0.245051	0.461532
RPS12	-0.941778	7.92788	13.4303	0.00178154	0.0411931
GMNN	-0.260692	6.82974	0.917433	0.350886	0.565255
SNX3	-0.532986	7.05578	4.84472	0.0410719	0.173095
ZBTB24	1.6051	5.09073	19.5155	0.000334929	0.0215458
FIG4	-0.694117	6.17798	4.60711	0.0457722	0.183426
TFEB	-1.67074	2.90792	2.1085	0.163754	0.369178
BYSL	-0.674959	7.0465	7.92913	0.0114694	0.0918102
TBP	0.126041	5.47282	0.141295	0.711407	0.835151
PTK7	-0.00357573	4.74672	0.000483853	0.985103	0.999735
DNPH1	-0.802442	6.12005	4.88713	0.0402924	0.170826
EXOC2	0.65697	6.52497	4.40283	0.0503128	0.194083
TMEM30A	2.05178	6.85701	14.5782	0.00126653	0.0356192
MTREX	-0.0511481	8.21236	0.0455881	0.833335	0.917284
HARS2	0.192585	6.06033	0.285675	0.59957	0.761426
NUDT12	1.45776	4.40533	9.87374	0.00565233	0.0659817
DAP	0.717952	5.26687	4.17476	0.0560079	0.204957
CDH9	2.85828	1.72359	1.24868	0.279409	0.49492
SPARC	-0.153406	5.84067	0.145396	0.707454	0.833071
THG1L	-0.509163	5.96472	2.45944	0.134295	0.331106
TTC1	-0.647218	6.86925	6.02325	0.0245698	0.131827
LNPEP	2.53989	6.83228	58.3665	4.80710362345186e-07	0.00136594
ST8SIA4	1.39699	5.02712	9.79908	0.00580149	0.0666598
NUP155	0.633095	7.84114	5.42682	0.0317181	0.150615
C5orf15	0.450707	5.72678	1.93414	0.181324	0.390322
TRIM23	0.904913	4.56411	2.5435	0.12822	0.322202
RARS1	-0.185887	7.81273	0.573946	0.458535	0.654768
LTF	-1.80374	2.02626	1.61333	0.220257	0.435008
MLH1	-0.562638	7.76656	5.11068	0.0364539	0.162476
EHHADH	0.466743	4.30677	0.809861	0.380087	0.588505
CRBN	-0.0119179	6.66784	0.00179435	0.96668	0.991005
PFKFB4	0.401778	3.63762	0.422908	0.523734	0.706278
HES1	-0.663346	3.73564	0.7332	0.403802	0.608086
TUSC2	-0.305759	5.03239	0.602491	0.447746	0.644432
NPRL2	-0.515075	5.73678	1.94665	0.179988	0.388868
GNB4	1.74066	6.29974	23.737	0.000123793	0.0145249
UMPS	-0.447611	7.40754	3.34413	0.0841263	0.255525
ABTB1	-0.78296	5.17757	1.8941	0.185684	0.395147
KLHL18	0.540015	6.64214	1.66523	0.213289	0.428524
RRP9	-0.894042	6.67601	9.00129	0.00770476	0.076944
EIF1B	-0.170355	6.1217	0.304901	0.587642	0.753113
ZBTB47	2.02542	2.53792	0.875563	0.380165	0.588505
NKTR	0.292978	7.0305	0.279128	0.603751	0.764479
NEK4	0.55331	5.77827	1.65586	0.214526	0.429384
TMEM159	0.659575	3.95157	1.30501	0.268323	0.484889
EIF2AK2	0.668957	6.16245	4.42581	0.049777	0.193235
DAZAP1	-0.690031	7.97382	7.55899	0.0132212	0.0976609
HEATR5B	0.43146	6.89372	2.15401	0.159518	0.363794
MAPRE3	-1.01716	4.62488	3.94307	0.0625705	0.216619
TMSB10	-0.353284	5.41197	1.01363	0.327427	0.543606
MSH2	-0.128215	8.25505	0.27233	0.608159	0.767884
NCK2	0.454996	5.60952	1.5554	0.228382	0.443951
TFPI	0.164017	5.45152	0.209444	0.6527	0.795917
NDUFS1	-0.0991506	8.11316	0.160587	0.693351	0.822685
SLC11A1	-0.962312	3.99093	2.36784	0.141316	0.341032
TTL	1.50337	4.69943	12.4673	0.00239816	0.0473372
FAHD2A	-0.487872	4.36483	0.710421	0.410405	0.613411
SF3B6	-0.560252	6.28888	3.7855	0.0675444	0.225567
NRBP1	-0.387837	7.96301	3.10381	0.0951469	0.274294
SNX17	-0.603379	7.64393	6.13379	0.0234568	0.129001
REEP6	-1.26552	3.9808	6.28709	0.0220067	0.124931
WBP1	2.25136	2.15254	0.905069	0.370897	0.582079
TTC31	0.373465	5.25197	0.760883	0.394581	0.599847
NDUFS7	-0.958145	7.02276	8.13909	0.0105929	0.0892212
PCGF1	-0.431172	5.17444	1.22575	0.282865	0.498934
DOK1	-0.642274	6.35765	2.91445	0.105044	0.289051
FANCL	-0.316322	5.57048	0.69207	0.416402	0.618197
IGFBP2	-0.528399	5.01465	0.64358	0.43292	0.631941
GGCX	-0.456842	4.72592	1.39522	0.252954	0.469389
HSPE1	-0.772214	6.00387	5.89039	0.0259878	0.135662
IL1RL1	1.88487	6.68601	23.0533	0.00014436	0.015383
AZU1	-0.287664	5.72947	0.144371	0.708437	0.833696
PPP1R7	-0.774214	7.11967	9.63041	0.00615509	0.0683474
ID2	-0.124401	6.7214	0.214665	0.648708	0.793205
ODC1	-1.02625	8.38293	23.8885	0.000119689	0.0143319
PLEKHB2	0.867481	6.42624	4.14745	0.0567384	0.205622
GORASP2	-0.104334	7.2374	0.190466	0.667737	0.805525
CEBPZ	-0.448732	7.7334	2.4231	0.137029	0.335566
SLC1A4	1.08627	6.05789	9.32833	0.00685053	0.0725993
ORC2	0.428667	6.42237	1.41592	0.249591	0.465956
PPP3R1	0.177185	2.90109	0.0591566	0.810594	0.902103
PLEK	0.882423	8.45682	12.2176	0.00259478	0.0490054
PRTN3	-0.388708	5.7658	0.252035	0.621754	0.776669
MSH6	0.195714	8.54394	0.690653	0.41687	0.618384
PLEKHA3	0.193808	4.67976	0.235534	0.633326	0.784314
SPR	-1.61893	3.64918	9.4372	0.00659019	0.0708751
ENO1	-0.46807	9.54136	4.55432	0.0468987	0.185588
SARS1	-0.38041	7.8285	3.26801	0.0874462	0.260901
BCL9	1.50652	4.17804	5.74464	0.0276516	0.140373
TPSG1	-1.57217	4.29788	9.41433	0.00664394	0.0712552
TCEANC2	0.0875077	3.72943	0.0289809	0.866729	0.937332
TMEM59	-0.2713	7.72795	1.34876	0.260721	0.478098
RPL22	-0.605826	6.95148	5.01849	0.0379838	0.166543
WDR77	-0.592965	7.1127	5.25332	0.0342237	0.156192
C1orf21	1.10492	3.32232	0.460591	0.506012	0.692102
MAD2L2	-0.920393	6.37117	7.18012	0.0153339	0.104952
MIIP	-0.789205	6.47436	5.32687	0.0331349	0.153482
SLC35D1	1.3037	4.32602	4.05266	0.0593613	0.209806
PRDM2	0.919688	6.80533	10.6143	0.00438436	0.0598519
RGS2	0.642494	4.81259	0.722274	0.406602	0.609931
WARS2	-0.389056	4.78047	1.06754	0.315235	0.532963
OSCP1	-0.987339	2.64543	1.68677	0.210479	0.425687
AKR7A2	-0.216577	5.95698	0.441058	0.515061	0.699536
SLC19A2	0.952282	3.81902	2.36452	0.141579	0.341034
SELL	0.528127	6.74343	1.04426	0.320422	0.537274
VAMP4	2.4073	3.14088	11.5458	0.00321969	0.0540415
SYF2	-0.357606	7.08159	1.37356	0.256536	0.473639
DHDDS	0.0808089	5.58102	0.0605968	0.808351	0.900615
CTSD	-0.338968	5.83198	1.05657	0.317663	0.534564
FCGR2B	-0.341001	4.96513	0.649643	0.430799	0.630352
ATIC	-0.334294	8.18745	2.66506	0.120008	0.311206
TBPL1	-0.0241564	5.40081	0.0041157	0.972911	0.993965
FBXO30	1.22839	5.93007	9.15539	0.00728816	0.0749635
ADAT2	-0.356752	4.85344	0.416397	0.52691	0.708669
PMFBP1	2.01058	1.79587	0.528616	0.477121	0.669943
MED28	-0.213352	6.10894	0.548334	0.468584	0.662409
RNF103	-0.24207	5.36953	0.337549	0.568478	0.738989
RPN2	-0.367066	9.17182	3.37108	0.0829864	0.253721
SOGA1	1.56468	4.52424	12.5173	0.00236078	0.047258
PKD2	1.27765	5.19612	8.76452	0.00839804	0.0798226
CCNI	-0.841209	7.60086	10.936	0.00393578	0.0580864
RARRES1	0.109244	2.2324	0.0122116	0.913235	0.961221
LDAH	0.246907	4.68304	0.274405	0.606806	0.767009
ELL2	0.43191	6.57337	1.49401	0.237417	0.452957
CPSF3	-0.424356	7.90744	3.91582	0.0633993	0.218218
DDX55	-0.658072	6.56854	4.25784	0.0538513	0.200926
HDHD3	-0.895319	4.90464	2.80886	0.111091	0.298451
VPS4B	1.90856	6.065	22.5094	0.000163457	0.0158367
SERPINB10	3.16758	2.18308	1.48104	0.240301	0.455753
ADCK1	-0.672875	5.23642	2.87991	0.106978	0.29201
IFI27L2	-0.735199	5.58439	3.89023	0.0641896	0.219477
NEK9	1.46234	6.76295	20.6137	0.000255672	0.0198566
ACYP1	-0.819713	4.29054	1.86306	0.189153	0.399617
IRF2BPL	0.291694	6.3099	0.827444	0.375076	0.585052
ACOT2	-0.974516	4.07518	3.41226	0.0812796	0.249752
FLVCR2	0.31851	1.08414	3.27000682969868e-07	0.999551	0.999735
TGFB3	-0.297422	2.05193	0.0681554	0.79719	0.893588
PAPOLG	1.07371	5.15671	4.10855	0.0577984	0.207378
TP53I3	-0.564765	5.56338	2.40302	0.138569	0.337301
RHOQ	0.570197	3.72254	0.628919	0.438119	0.636711
TMEM214	-0.448704	7.27126	3.20891	0.0901302	0.265779
ATAD2B	0.994239	5.68836	8.5456	0.00910205	0.0829419
FAM98A	0.175815	6.50157	0.417994	0.526128	0.708355
YIPF4	0.184343	5.75819	0.351124	0.560876	0.733871
AFTPH	0.0526967	6.94222	0.0277941	0.869459	0.938759
LGALSL	0.375757	5.38716	0.824157	0.376006	0.585586
CRIPT	-0.403404	4.76712	1.0153	0.327039	0.54304
MFSD13A	-0.358082	3.31437	0.193985	0.664883	0.803603
MXI1	-0.0266259	5.17156	0.00369895	0.952176	0.982719
DUSP1	-0.548131	5.52937	1.95265	0.179351	0.388184
PANK3	1.52645	5.15629	12.8567	0.0021239	0.0455149
LRP11	-0.16492	3.60562	0.064145	0.802941	0.897264
ARAP3	1.26403	4.04428	0.922183	0.349672	0.563953
PDZD11	-0.267198	5.09054	0.455491	0.508347	0.694315
NUDCD1	0.538201	6.38856	2.66042	0.120309	0.311501
CCDC77	0.0687217	4.89796	0.0279745	0.86904	0.938618
UFM1	0.810963	4.83711	4.62939	0.0453062	0.182024
ELF1	0.832567	8.07572	7.69456	0.0125467	0.0953107
ALG5	-0.631452	6.49495	4.42199	0.0498655	0.193302
FAM53C	1.35956	5.50973	9.89395	0.00561268	0.065891
EGR1	0.0937096	7.17175	0.0901866	0.767393	0.872995
NFYB	-0.162541	5.88778	0.232167	0.635749	0.785718
WASHC3	-0.653066	5.27048	2.69922	0.117815	0.30848
FZD3	-0.866264	4.33005	2.56219	0.126914	0.32018
DUSP4	-0.1426	2.38802	3.29617974290348e-07	0.999549	0.999735
SORBS3	0.458793	3.6575	0.113493	0.740112	0.85543
PPP3CC	-0.249292	5.62587	0.432446	0.519143	0.702847
TARDBP	-0.371388	5.94176	1.34454	0.261441	0.478662
RDH10	1.22617	5.17564	7.78122	0.0121359	0.0940225
COIL	-0.419618	6.47816	1.48338	0.239029	0.454762
FAM117A	-0.0753505	7.94308	0.0943546	0.762251	0.869785
NCAPH	0.135407	7.71899	0.331987	0.571653	0.741126
MND1	0.202208	5.68882	0.284319	0.600431	0.76202
ZNF141	1.73716	3.23408	6.14606	0.0233368	0.128692
TSHZ3	-1.40115	1.2279	1.68292466838145e-07	0.999678	0.999735
PYROXD1	0.664491	5.35629	4.03505	0.0598639	0.210685
ZSCAN18	-0.215737	5.13549	0.211481	0.651135	0.794844
TFG	-0.285154	7.01494	1.26634	0.27529	0.490715
NAA50	0.553585	6.65362	2.68368	0.118807	0.309328
DEPDC7	0.165418	4.22669	0.127119	0.725599	0.845234
CAT	-0.0636053	9.34813	0.091476	0.765789	0.872347
TNFSF10	0.559172	5.89648	1.76091	0.20116	0.414562
GSTM2	-0.9792	3.83894	2.9265	0.104379	0.288176
ADORA3	1.59134	3.43128	1.74126	0.208478	0.423464
CXCR4	0.247172	7.19997	0.39171	0.539286	0.717316
ACVR2A	0.0697388	2.03095	0.0041137	0.94957	0.981687
POLK	1.51503	5.57522	14.3337	0.00136044	0.0363391
FLT3	0.309736	4.31253	0.0672973	0.798268	0.894192
RASL11A	-1.02768	3.98477	3.47552	0.0787369	0.245445
FYTTD1	1.12947	6.55386	7.29766	0.0146402	0.102561
COPA	0.329593	8.80002	1.50008	0.236504	0.452047
AHR	1.89556	5.91714	12.0753	0.00271486	0.0494604
EEPD1	0.269747	4.05201	0.223048	0.642423	0.790251
HOXA7	2.35627	2.87296	1.07956	0.355572	0.568417
INHBA	2.21594	2.15768	0.511192	0.484365	0.675809
FKBP9	0.872204	4.50868	4.23945	0.0543203	0.202286
POLM	0.385402	4.2326	0.312311	0.583177	0.749986
SRGN	0.69283	9.72388	8.31899	0.0099016	0.0865366
FAM149B1	-0.11052	4.52312	0.0422372	0.858657	0.933172
UNG	-0.205971	6.62951	0.582425	0.455286	0.651731
IFT81	0.363593	4.27979	0.383503	0.543522	0.720498
ACADS	-0.67845	6.21539	4.08102	0.0585622	0.208474
RNF11	1.57113	4.55651	8.19819	0.0103599	0.0881944
DDX39A	-0.877643	8.38792	13.7406	0.00162236	0.0390356
PKN1	-0.505175	8.29554	3.09688	0.0954892	0.275076
TRIR	-0.388953	6.90644	2.01915	0.172481	0.380616
ADGRE5	0.154	7.97991	0.287287	0.59855	0.760797
ZNF442	5.15292	1.83593	4.12915	0.0581438	0.207734
EBPL	-0.82698	6.37041	7.71192	0.0124632	0.0948928
ATP7B	1.06816	7.54948	6.36691	0.0212922	0.123284
ZC3H13	-0.42079	8.14478	1.00189	0.33017	0.546285
ORMDL2	-0.946984	5.65176	6.74132	0.018273	0.114612
NR4A1	0.318785	3.72181	0.053097	0.820367	0.908867
PDE1B	1.29459	2.31319	0.696018	0.4151	0.617518
LRP1	0.942547	8.35413	7.75354	0.0122655	0.0944329
FAAH	-1.53432	3.61183	5.39012	0.03223	0.151628
RSRP1	-0.00905712	6.08362	0.000541326	0.981695	0.999157
SEC61A1	0.108128	8.36624	0.24294	0.628071	0.780847
RIF1	0.307008	8.86034	1.47466	0.240362	0.455753
TTC21B	1.09186	5.91884	9.73042	0.0059426	0.067221
NMI	-0.281948	7.1929	0.931146	0.347398	0.562149
TNFAIP6	0.460123	3.67481	0.704434	0.412346	0.615016
SLC36A1	1.60129	4.74072	8.40022	0.00960623	0.0848874
BATF3	1.50128	2.92012	0.401817	0.534622	0.714028
KCNJ2	4.23619	0.921944	1.99054	0.176392	0.385111
EXOSC9	-0.208364	7.06003	0.49897	0.48903	0.679653
PLA2G12A	1.64876	2.99384	4.92509	0.0404209	0.171221
SNRPA	-0.79988	7.37153	8.07314	0.0108598	0.0901699
B9D2	-0.582706	3.35448	0.64859	0.431166	0.63073
ZNF350	0.0363227	4.73532	0.00594224	0.939409	0.975821
RAB38	0.166671	4.15285	0.12272	0.730184	0.848519
HAUS3	0.284378	5.88223	0.770806	0.391579	0.598052
CHPF	0.00195122	5.39931	0.000193476	0.989056	0.999735
INHA	-0.881559	2.4839	0.207255	0.65471	0.797197
ENKD1	-0.66054	4.96648	1.49524	0.237232	0.452827
ACTR5	0.131502	5.2219	0.121657	0.731306	0.849465
SYS1	-0.879479	3.44795	2.26361	0.149853	0.351962
ATP5F1E	-0.561568	7.17033	3.99203	0.0611126	0.213164
PLCG1	0.100826	5.89392	0.050941	0.823986	0.911258
SRSF6	-0.471581	6.54398	2.84805	0.108799	0.294982
RAB22A	-0.402428	4.34538	0.760424	0.394721	0.599847
SNAI1	2.07202	1.88466	1.67805	0.211611	0.426632
MOCS3	0.192079	5.61138	0.376329	0.547277	0.723494
RNF114	-0.442851	6.68604	2.96056	0.102525	0.286064
PEPD	-0.347033	7.18646	1.86042	0.189452	0.400089
IL9R	0.509003	8.0986	2.95452	0.102851	0.286539
NAGK	-0.476566	6.35905	1.92729	0.18206	0.391065
MCEE	0.915916	3.68787	3.24595	0.0884369	0.262423
PAIP2B	0.322154	2.70362	0.245756	0.6261	0.779187
SNRNP27	-0.230698	5.81621	0.410884	0.529628	0.710596
MPHOSPH10	-0.490644	7.29666	2.13694	0.161091	0.365872
LIPE	-0.683039	4.77885	2.12473	0.162228	0.367592
RRP36	-0.251307	6.47252	0.834557	0.373077	0.58408
BTN3A3	-0.532533	2.64572	0.200223	0.659899	0.800326
SNRPC	-0.584111	7.17541	5.50142	0.0307056	0.147863
H1-3	-1.90967	8.02888	11.0377	0.00380487	0.0572456
H4C6	-1.30316	7.52361	2.82994	0.109851	0.29652
AARS2	0.326094	6.13655	0.715159	0.408878	0.612507
H1-1	-2.21211	2.63837	1.97121	0.17951	0.388414
SOX4	-1.03895	5.49471	2.89899	0.105904	0.29066
SSR1	0.63614	7.53494	6.37418	0.0212284	0.123143
ATXN1	1.50746	2.41728	2.40297	0.138572	0.337301
EREG	2.5304	2.78547	8.18122	0.0104262	0.0882013
EMC3	-0.457716	7.0785	3.17043	0.0919301	0.268621
SH3TC1	-0.719199	5.39692	1.27352	0.273978	0.489851
BBS2	0.300417	5.60672	0.659366	0.427431	0.627241
MT2A	-1.35899	5.07708	15.6263	0.000938232	0.0319577
GOT2	-0.47034	7.71102	3.98364	0.0613597	0.213582
RAP2A	1.52539	3.40312	4.969	0.0388353	0.168185
SLC22A5	0.122458	3.71661	0.0408439	0.842114	0.923535
IRF1	-0.0435197	5.89443	0.0170129	0.897675	0.953498
NIN	0.751754	7.26243	6.7315	0.0183457	0.114871
PTGER2	0.953701	2.9164	0.783391	0.387819	0.595061
MRPS7	-0.69751	7.00687	6.61518	0.0192324	0.117324
ARMC7	-0.677286	4.4407	2.07075	0.167373	0.37537
NUP85	-0.61852	7.51426	5.63586	0.0289725	0.143749
NT5C	-0.470132	6.50123	1.78577	0.198151	0.411097
MSTO1	-0.776137	6.09463	5.09959	0.0366341	0.162779
MBOAT7	-0.049429	7.61449	0.0253851	0.875192	0.942808
SLC35F5	0.97326	5.38487	5.63211	0.0290192	0.143916
INSIG2	0.191581	3.73625	0.111618	0.742184	0.856395
PSD4	0.343711	7.29846	1.31501	0.26656	0.483654
ALKBH7	-0.927943	6.33577	8.72202	0.00852977	0.080482
CLPP	-0.700418	6.75575	6.35581	0.02139	0.123618
TNFSF9	-0.521524	5.29688	1.57124	0.226123	0.441712
THOC2	-0.0687841	7.87183	0.038221	0.847198	0.92674
CD70	-1.34755	5.27641	8.26137	0.0101173	0.0871754
C3	4.48007	2.0339	3.46313	0.0802056	0.247961
SH2D3A	-0.989821	3.01134	1.32059	0.26646	0.483654
VASP	0.556568	7.3963	4.46431	0.0488938	0.190733
SYMPK	-0.805974	7.91107	12.8877	0.00210362	0.0452473
CDC25B	-0.282838	6.94518	1.00565	0.329286	0.545576
TMX4	0.330492	6.68253	1.48961	0.238083	0.453928
DSTN	-0.365765	6.74228	1.46402	0.242	0.457682
SNRPB2	-0.527727	7.03955	3.54878	0.0759079	0.240368
TCF15	-2.02882	2.90126	8.13485	0.0106098	0.0892992
S1PR4	-0.573018	7.02837	2.97618	0.101689	0.284751
NCLN	-0.42783	7.2225	1.91577	0.183307	0.392667
PITHD1	-0.381169	6.63282	2.18598	0.156621	0.360044
FNTB	0.798424	1.99227	0.780677	0.388626	0.595814
NECAB3	-0.933197	3.89756	2.44401	0.135448	0.332959
RALY	-0.242514	7.63119	0.970407	0.337683	0.553739
PLAGL2	1.22971	4.9897	6.06959	0.0240961	0.130357
UROD	-0.738358	8.67704	9.86141	0.00567666	0.0661328
LRFN3	1.033	1.96875	0.263748	0.614604	0.77222
PDCD2L	-0.845757	5.57312	6.41801	0.0208486	0.122116
UBA2	-0.198859	8.4417	0.911328	0.352454	0.566399
HCST	0.219995	6.05161	0.251951	0.621811	0.776669
KRT13	-0.947981	3.4595	1.4083	0.251722	0.468399
CCR7	-0.256614	4.4904	0.292665	0.595175	0.758498
NR1D1	-0.281655	4.53312	0.266566	0.611952	0.770246
ARL2	-0.992709	5.2518	5.95868	0.0252476	0.133782
RRAS	-0.982442	3.97351	2.24782	0.151201	0.353501
NOP53	-0.524715	8.19369	4.86769	0.0406476	0.171994
SBDS	0.327424	6.52277	1.1004	0.308111	0.52574
TRAP1	-1.048	8.00509	19.5977	0.000328129	0.0215458
SUGP1	-0.420557	6.58802	1.98991	0.175461	0.384234
DDX49	-0.719547	7.06773	6.63509	0.0190772	0.116771
SDF2	0.115996	5.76749	0.125205	0.727583	0.846611
NSRP1	-0.895272	6.42703	3.19072	0.0909758	0.266974
SLC35A2	-0.377659	5.5876	0.989384	0.333125	0.548985
CFP	-2.59134	4.56668	5.63792	0.0289468	0.143749
ATG14	0.714473	5.13268	4.16842	0.0561764	0.205049
DLGAP5	0.191232	7.6398	0.473873	0.50002	0.686736
L3HYPDH	0.265475	3.98487	0.174212	0.68135	0.814663
SGPP1	1.28013	6.50664	8.69742	0.0086071	0.0808336
PLEKHG3	-0.774312	4.26686	0.876275	0.361659	0.574648
EVI2A	-2.46917	2.54779	2.39951	0.13884	0.337369
AIF1L	3.51757	1.32821	1.46058	0.243444	0.4591
CANX	0.103664	9.39235	0.233664	0.634669	0.785278
PYCARD	-0.597144	5.93143	1.88388	0.186816	0.396396
PHPT1	-0.402975	6.8913	1.77125	0.199901	0.412994
TRAF2	-0.2006	6.52458	0.490925	0.492506	0.681424
ABHD8	0.143241	5.18823	0.109007	0.75749	0.866328
HELB	1.15767	4.32532	7.0214	0.0163305	0.108131
RAB3IP	0.497799	4.69135	0.579007	0.456591	0.652888
YEATS4	0.159515	6.00495	0.207243	0.6544	0.797069
ZNF777	-0.757285	7.01669	4.84938	0.0409855	0.172856
IDUA	-0.801765	4.54512	1.48675	0.238516	0.454303
ZNF317	0.89441	5.99594	5.20151	0.0350153	0.158188
PIN1	-0.790611	6.32016	6.23448	0.0224926	0.126391
FBXL12	-0.414331	5.26079	1.04051	0.321268	0.538149
SIN3B	0.144956	6.18603	0.192513	0.666073	0.80432
KLF2	-0.122588	5.54654	0.0263729	0.872809	0.941026
F2RL3	0.0537831	5.45196	0.0134998	0.908794	0.959604
JPT2	0.0462205	6.19177	0.0216902	0.884557	0.947012
GFER	-0.287718	5.12419	0.467462	0.502896	0.689708
RAB40C	-0.469525	4.68916	1.02395	0.325043	0.541506
ZNF10	-0.120796	2.78234	0.0263103	0.872958	0.9411
TICAM1	-0.224338	5.38885	0.311215	0.583833	0.750329
MON1B	0.716584	5.99189	4.32848	0.0520927	0.197473
METTL25	-0.61298	4.31838	2.05972	0.168449	0.376257
EIF3K	-0.763111	7.91338	10.47	0.00460415	0.0609052
TUBA4A	-0.275342	7.56238	1.15211	0.29734	0.515463
VIL1	0.398097	2.44961	0.0654501	0.800992	0.895852
AAMP	-0.593137	7.69057	5.17067	0.0354963	0.159864
HSPB1	-0.379712	7.12578	1.31792	0.266049	0.483139
GNG11	0.411357	4.71249	0.410393	0.529872	0.710602
SEM1	-0.359011	5.58087	1.11085	0.305892	0.523106
PTPN12	0.578267	6.91089	3.75122	0.0686864	0.227551
FGL2	0.0337265	2.43054	0.000101027	0.992091	0.999735
STYXL1	-0.678422	6.04131	2.89098	0.106353	0.291239
PEX1	-0.27726	5.98959	0.746449	0.399011	0.603539
LRFN1	-1.94198	4.49818	5.64963	0.0288014	0.143513
TUBGCP6	-1.27918	6.34511	11.5916	0.00317212	0.0534749
DGCR6L	-1.62469	5.1465	11.7514	0.00301215	0.0519081
NCF4	0.0534805	7.53304	0.0340331	0.855706	0.931318
CYTH4	-0.0679138	4.79053	0.0132042	0.909794	0.96031
GCAT	-1.25479	6.37109	9.42106	0.00662806	0.0711543
SGSM3	-1.83271	2.18925	1.9292	0.182843	0.392248
SDF2L1	-0.823119	6.28374	5.44652	0.031447	0.149903
YWHAH	-0.264315	7.48802	1.24092	0.280002	0.495678
CCDC117	1.47989	5.13886	8.21142	0.0103086	0.0881618
APOL2	-0.733437	5.54756	4.04815	0.0594896	0.210085
RAC2	0.130366	8.03732	0.310145	0.584475	0.750877
LIF	0.56971	5.54771	1.12663	0.302581	0.520356
PMPCB	-0.830843	7.75745	11.7371	0.0030261	0.0520714
ATP6V1F	-0.207736	6.45476	0.492006	0.492037	0.68125
LSM8	0.0739858	5.92031	0.0423577	0.839258	0.921359
VGF	-2.07354	4.96068	7.05859	0.0160906	0.107595
STRIP2	0.553482	6.56631	2.81151	0.110934	0.298333
DNAJB9	1.78874	4.51792	13.8101	0.00158893	0.0388033
SMO	-1.90058	3.60014	2.31313	0.145721	0.34688
SIRT2	-0.675138	6.23753	4.41013	0.050142	0.19381
MTX2	-1.06171	5.8629	8.71118	0.00856374	0.0805995
PIAS1	0.440933	6.46101	2.21508	0.154042	0.357023
SNAP23	0.143241	6.57428	0.268449	0.610708	0.770014
KNSTRN	-0.0757296	6.61823	0.067481	0.797999	0.893997
CLN6	-0.6211	6.61453	3.32933	0.0847601	0.256683
VPS13C	1.54449	7.29027	26.5056	6.81849587573422e-05	0.0109996
THAP10	0.479964	2.08235	0.264408	0.613386	0.771298
MBD4	0.0533527	7.1088	0.032898	0.858105	0.933055
COPB1	0.0292681	8.3716	0.0185681	0.89313	0.951192
E2F8	0.923598	6.37826	6.57909	0.0195173	0.117947
CD68	0.229387	7.15708	0.496646	0.490029	0.680046
TXNDC17	-0.442179	6.21691	2.15647	0.159293	0.363423
ATP1B2	-0.398668	5.48383	0.827497	0.375061	0.585052
FXR2	0.194249	6.51766	0.360844	0.555554	0.729724
MPDU1	-0.779795	7.08699	9.90056	0.00559979	0.065891
QTRT1	-1.29885	6.59435	15.9814	0.00084954	0.0305493
ERI1	0.626641	6.25678	2.6384	0.121754	0.313161
CLEC11A	-0.958388	6.42628	4.19017	0.0556004	0.204431
NFATC4	-0.976517	2.31548	1.05229	0.318619	0.535374
BCL2L2	0.642878	2.06973	0.0906701	0.766993	0.872874
EAPP	0.00224683	6.42169	5.70457170602569e-05	0.994057	0.999735
EGLN3	0.95356	3.96012	1.74503	0.203111	0.416557
PIP4P1	-0.158594	5.41981	0.190239	0.667923	0.805588
NEDD8	0.137602	5.75936	0.149681	0.703393	0.830866
DAD1	-0.234038	6.80183	0.722559	0.406511	0.609931
RAP1B	0.790665	8.02952	8.69289	0.00862141	0.0808336
ARHGEF6	1.30567	7.82768	12.9494	0.00206385	0.0448676
MAPK8IP3	0.87303	6.27088	2.47368	0.133243	0.329498
MKNK2	-1.10045	7.58459	15.942	0.000858908	0.030696
KLF16	-0.140528	6.18826	0.166099	0.688427	0.819774
ZC3H14	0.190255	7.10604	0.493359	0.49145	0.680762
LMAN1	0.894679	7.20536	10.1206	0.00518879	0.0638957
ANGEL1	1.04411	5.31583	7.61528	0.0129363	0.0966269
CDADC1	0.644196	4.50647	1.22343	0.288827	0.506094
VPS35L	0.0225279	7.28613	0.00947614	0.923532	0.968212
SEC14L5	0.25806	2.47203	0.0634373	0.804007	0.89785
DHX40	0.514818	6.62827	2.46999	0.133515	0.329671
DTWD1	0.340112	4.99461	0.608822	0.445409	0.642262
MEGF8	0.477922	5.62424	1.20966	0.285945	0.502459
ZNF221	1.05967	2.29627	2.18239	0.156944	0.360044
CERS4	-1.30114	4.09405	2.12954	0.161779	0.366932
TUBG2	-1.6306	3.574	1.88981	0.186158	0.39565
TUBG1	-0.909081	6.91251	12.07	0.00271949	0.0494604
RPS16	-0.540702	8.35437	4.91619	0.0397681	0.170014
MAST1	-0.729867	3.47916	1.20855	0.287003	0.503556
PLPPR2	-0.280025	3.48129	0.10093	0.777085	0.879543
NCAPG	-0.164034	8.32462	0.552423	0.466955	0.660817
RABGAP1L	0.131918	6.7853	0.283306	0.601075	0.762338
ALOX12	-0.689765	6.166	2.81384	0.110797	0.298067
CIAO3	-0.253315	5.96646	0.592266	0.451562	0.648239
TRNT1	0.492392	5.7584	2.21338	0.154191	0.357185
DHX29	0.0513275	7.26066	0.0309591	0.862303	0.934933
DHX58	-0.967734	4.78073	2.37184	0.141	0.340587
SNX4	-0.0527214	6.66939	0.0389053	0.845855	0.925721
SPAG1	1.37463	3.38096	4.92579	0.0395967	0.169902
RRM2B	2.09517	4.9708	20.1442	0.000286661	0.0201792
RHOBTB2	0.655767	4.34433	1.67004	0.212658	0.427857
RAF1	-0.0117195	7.32462	0.00228211	0.962426	0.988457
TDRD1	1.38919	4.55399	8.57022	0.00901966	0.0825559
MED17	1.80183	2.65569	5.09409	0.0367241	0.163054
SCML2	0.578703	5.52328	1.49533	0.237219	0.452827
TSG101	-0.225177	7.15978	0.632511	0.436836	0.635263
DHX35	0.56575	5.37776	2.63557	0.121941	0.313212
TRPC4AP	-0.0168743	7.75976	0.00476421	0.945735	0.979379
C20orf194	1.25407	3.98702	5.10589	0.0365317	0.16252
ELN	2.08251	1.97683	0.522137	0.479793	0.672174
FKBP6	3.3671	2.39789	1.61557	0.221953	0.436799
CUL9	0.207489	6.17418	0.400844	0.534645	0.714028
NDUFA2	-0.684359	6.31003	5.82732	0.0266933	0.137637
UBE4A	0.709903	6.84546	4.17103	0.0561069	0.205049
POLDIP3	0.30003	7.18019	1.42482	0.248163	0.464606
ESS2	-0.662845	5.88491	3.7978	0.0671398	0.225124
ZSCAN9	0.394847	5.07079	0.663624	0.425969	0.625966
MICB	0.565047	4.75361	1.74225	0.203456	0.41672
KRT1	0.680487	2.05836	0.25849	0.617719	0.774231
GAMT	-1.09862	5.7078	7.67363	0.0126482	0.0956185
ELOF1	-0.620083	5.14419	2.27709	0.148714	0.350013
CNN1	-2.85853	1.48978	2.30678	0.14726	0.348711
NECTIN2	0.0808649	5.88487	0.0555862	0.816285	0.905986
APOE	-0.636203	7.63357	4.74792	0.0429164	0.176952
GADD45G	0.620012	2.57474	0.205615	0.655665	0.798108
XPO7	0.442327	7.64347	1.50463	0.235822	0.451396
FAM98C	-0.701915	5.37309	2.36165	0.141806	0.341364
SAFB2	-0.516361	7.75075	3.20092	0.0905005	0.266387
PLVAP	-1.43991	3.23915	6.04072	0.0243899	0.131274
BST2	-0.177284	6.36025	0.317948	0.579827	0.747137
SLC27A1	-0.478197	3.59761	0.316536	0.580662	0.74781
COLGALT1	-0.0265998	7.50645	0.0094041	0.923822	0.96837
MRPL34	-1.0314	5.20251	5.38354	0.0323228	0.151904
PGLS	-0.863208	6.62432	6.83592	0.0175891	0.112128
LSM7	-0.521656	6.36189	3.26893	0.087405	0.260845
RSPH3	-0.853382	3.66528	2.64825	0.121105	0.312534
MLLT1	0.720742	6.19467	3.39825	0.0818554	0.251123
ACTN4	0.316029	8.63997	1.701	0.208649	0.423543
NDUFA10	-0.711501	7.82453	10.121	0.00518808	0.0638957
ZSWIM6	1.15651	4.64247	7.33041	0.0144533	0.101596
ZNF764	0.217324	4.06432	0.148098	0.704885	0.831465
PXDN	5.24499	1.40084	3.90325	0.064721	0.22045
GDF15	-0.367715	8.21361	1.97897	0.176593	0.385333
JUND	-0.540165	7.81874	2.84406	0.10903	0.295333
TRPM4	-0.477812	3.38756	0.558252	0.46465	0.659688
ZNF557	0.828032	4.32869	4.03726	0.0598004	0.210685
NUMBL	0.201592	5.64134	0.205053	0.656103	0.798414
ATXN10	-0.278888	7.89558	1.61381	0.220192	0.434953
HBZ	-0.747589	5.31487	2.76778	0.113555	0.302648
ZNF337	0.0537249	5.46575	0.0125447	0.912065	0.961147
ALKBH6	-1.01784	4.98669	3.97688	0.0615593	0.214075
CEP85	0.0715258	6.83698	0.078891	0.782021	0.882461
TAF4	0.31658	6.24423	0.762297	0.394151	0.599616
GATA5	-0.622646	3.40847	1.11329	0.305376	0.52284
LAMA5	-0.346567	4.59155	0.43911	0.515979	0.700292
UBE2M	-0.385248	7.2004	1.99134	0.175314	0.384117
TRIM28	-0.804732	9.73973	14.8945	0.0011556	0.0344161
YIPF2	-0.97312	6.13346	7.55871	0.0132226	0.0976609
EIF2S3	0.129736	7.05084	0.242643	0.62828	0.780867
TMEM160	-1.07319	6.21546	8.77637	0.00836174	0.0796743
ZC3H4	0.910301	6.96426	8.48334	0.00931424	0.0835405
MAP3K10	0.141163	4.2913	0.0222383	0.883216	0.946187
SESN2	0.464592	5.3895	1.39601	0.252824	0.469332
HIP1R	0.015951	5.42167	0.0022627	0.962586	0.988457
PPAN	0.193893	4.21317	0.127957	0.724736	0.844652
EIF3G	-0.362324	7.88831	2.03726	0.170667	0.379281
ANGPTL6	-0.823542	3.23712	0.377328	0.546751	0.723047
SHFL	-0.0640355	5.13137	0.028508	0.86781	0.937675
ZNF426	0.368648	4.43243	0.647665	0.431489	0.630911
SLC6A8	-0.783728	7.3854	6.06995	0.0240925	0.130357
ZNF331	0.573029	4.7349	0.694956	0.41545	0.617608
LRP3	-0.00283326	5.27815	1.45447000336791e-06	0.99943	0.999735
GRWD1	-0.7203	7.05122	7.97481	0.0112719	0.0911722
NOL11	-0.216882	7.84084	0.861053	0.365765	0.578481
UBE4B	-0.232398	7.15176	0.774938	0.390338	0.597415
PKDREJ	-3.01587	1.78617	1.08123	0.313944	0.531709
SLC35D2	-1.17495	4.5832	3.35396	0.0837083	0.255066
PPIL4	0.288062	6.76985	0.960168	0.340179	0.555386
ARHGEF9	-0.565164	3.78297	0.458592	0.506925	0.692859
ATP6V1E1	-0.0919035	7.08545	0.131576	0.721043	0.842208
EMC8	-0.657553	6.38481	4.89572	0.0401367	0.17064
GSE1	0.674033	8.03957	6.84267	0.0175414	0.111947
GINS2	-0.554874	6.16506	3.51749	0.0771016	0.242758
F12	-2.40246	2.41187	8.06952	0.0108746	0.0901699
ABCB7	-0.463219	6.75563	2.96425	0.102327	0.285842
HAUS8	-0.830967	6.4328	6.29104	0.0219708	0.124925
ADGRE3	1.07654	5.27812	1.70705	0.207877	0.422927
MRPS25	-0.107912	5.98741	0.116257	0.737092	0.853401
CAPN7	1.41583	6.04311	9.7972	0.00580532	0.0666598
RBSN	1.2771	4.52611	5.06769	0.0371584	0.164068
PDLIM4	-2.16153	2.79482	2.95672	0.102732	0.286498
VPS25	-0.269125	6.33005	0.84677	0.369681	0.580776
AOC2	0.839439	2.07398	1.70201805999655e-07	0.999676	0.999735
NDFIP1	-0.670725	7.04544	7.62069	0.0129093	0.0966118
EXOC4	0.946619	6.83597	6.59078	0.0194245	0.117677
PPFIA1	1.05965	6.58165	12.4877	0.00238283	0.0473103
FLYWCH1	-0.156224	5.69687	0.188098	0.669677	0.806794
WDR44	0.938176	5.84477	6.66287	0.0188631	0.116222
ZCCHC9	-0.313319	5.77482	0.723249	0.406292	0.609921
RARA	-0.0237192	6.42239	0.0047203	0.945985	0.979499
FMO5	-0.219152	3.21041	0.0870218	0.771386	0.875847
PRKAB2	1.88837	2.4918	4.98853	0.0384968	0.167406
FUS	-0.532861	9.15656	5.81387	0.0268466	0.137956
ZNF132	0.874355	4.41089	3.46958	0.0789716	0.245781
CHSY1	-0.0515062	6.30234	0.0183187	0.893845	0.951518
SNRPA1	-0.595093	6.96991	4.47145	0.0487321	0.190469
THAP1	0.565894	4.60643	1.83071	0.192855	0.4047
ACTR10	-0.229191	6.95225	0.647377	0.43159	0.630918
LGALS3	-1.08277	7.12391	13.1735	0.00192652	0.0431801
ZNF700	0.526785	5.26124	0.669734	0.423885	0.624304
DNAJB1	-0.355437	7.15005	1.78998	0.197648	0.410566
ZSWIM4	-0.58624	3.66488	0.735081	0.402554	0.606811
RFX1	-0.149326	6.21085	0.217957	0.646223	0.791507
DCAF15	-0.801166	7.04792	6.00503	0.0247589	0.132279
TRIM21	-0.233388	6.30943	0.615562	0.442942	0.64031
WDR7	1.25729	6.10474	6.43387	0.020713	0.121506
SMARCC1	0.768851	7.95896	8.85132	0.00813605	0.0787858
NUP210	0.623551	9.19186	3.34963	0.0838921	0.255275
HSD17B7	-0.21739	4.28284	0.170806	0.684296	0.816673
EMILIN2	0.510926	6.75484	3.19819	0.0906272	0.266528
DNHD1	0.0950723	3.9275	0.00540696	0.942197	0.977545
ARFIP2	-0.459393	6.17703	2.17323	0.157769	0.361325
RRP8	-0.700505	6.16327	3.48485	0.07837	0.244827
EFR3A	1.29368	5.88271	4.68739	0.0441184	0.179676
PTCD3	0.12635	7.40289	0.230589	0.636893	0.786552
ILKAP	-0.540292	6.99286	3.9027	0.0638029	0.218812
PER2	1.46883	5.33395	10.8914	0.00399483	0.0581374
RAMP1	-0.686887	4.11905	0.392617	0.538822	0.71705
CARD6	0.568722	5.16618	2.14698	0.160163	0.364576
MYBBP1A	-0.497809	8.02618	5.13396	0.0360788	0.161731
RPA1	-0.172064	8.52065	0.664322	0.425731	0.625773
SERPINF1	-0.648781	2.74182	0.254522	0.62041	0.77593
EEFSEC	-0.333862	6.01608	0.924643	0.349046	0.563392
COQ3	-0.604193	5.74582	2.82303	0.110256	0.297006
LANCL2	-0.614609	5.94315	3.03279	0.0987238	0.280155
GRSF1	-0.176788	7.88899	0.64197	0.433486	0.632283
UTP3	-0.418459	7.00324	1.95626	0.17897	0.387863
H3-3B	-0.131491	6.9572	0.24889	0.623922	0.777478
TRIM47	0.551185	4.85881	0.38397	0.543279	0.720434
ZRANB2	-0.112157	6.96877	0.167087	0.687554	0.818916
KDM6B	0.51748	6.31119	2.24323	0.151595	0.353853
RIDA	-0.389514	4.52418	0.965465	0.338885	0.554778
BRD8	0.294932	6.94436	1.24968	0.278367	0.494302
ERAL1	-0.716691	7.13463	6.2157	0.022669	0.126804
NIP7	-0.0434341	5.908	0.0172504	0.896968	0.953216
TERF2	0.0946739	6.5113	0.103204	0.751731	0.862442
VPS4A	0.0808477	7.18313	0.0999209	0.755574	0.8648
JAG1	1.02825	4.01655	4.81909	0.0415512	0.174185
NXT1	-0.826566	5.41815	5.31786	0.0332661	0.153632
IGHMBP2	0.00855494	6.14809	0.000600586	0.980719	0.998864
TESMIN	-0.441817	5.31641	1.48022	0.239511	0.455118
DPH2	-0.435736	6.32894	1.33958	0.262292	0.47962
ZSWIM3	-0.256046	4.33558	0.324647	0.575897	0.74455
OSER1	-0.755258	5.78362	4.77182	0.0424525	0.175976
AP3B1	0.155573	7.25763	0.333277	0.570913	0.740764
ZBED3	0.709054	2.59428	0.555132	0.466444	0.660817
USPL1	-0.159323	6.13558	0.171891	0.683354	0.815992
XPO4	0.841639	6.79969	7.32002	0.0145123	0.101849
CHRM3	3.67197	2.15092	1.64388	0.21707	0.432464
SCO1	0.630944	5.95521	4.11884	0.0575158	0.207018
RFXAP	0.349411	4.75422	0.779664	0.388927	0.595847
SLC39A11	0.222494	5.41436	0.44862	0.511524	0.696932
BTBD2	-0.589786	6.53531	2.92898	0.104242	0.288169
KMT5C	-0.234556	5.44161	0.38399	0.543269	0.720434
HSPBP1	-1.35304	7.03683	19.2268	0.000360073	0.0218648
CSNK1G2	0.11612	6.58775	0.115108	0.738342	0.85394
MACROD1	-0.493466	5.76072	1.70002	0.208774	0.423647
PLAAT4	-0.991488	4.14289	1.26653	0.275256	0.490715
FOPNL	0.122257	5.77664	0.111981	0.741782	0.856342
MED10	-0.329359	5.53438	0.751967	0.397309	0.602054
CCDC134	0.458559	4.06771	1.09858	0.308498	0.525782
SEC14L4	0.468042	4.93796	0.681717	0.419845	0.620912
PI4KA	0.428295	8.17362	3.75754	0.0684739	0.226994
MKRN1	0.33418	7.22048	1.62699	0.218395	0.433824
ACTR3B	0.651931	3.86673	1.3069	0.267989	0.484752
NTS	3.101	3.15112	0.952963	0.342707	0.558321
BTG1	0.141552	5.51047	0.129357	0.7233	0.843656
IPO8	1.18583	6.4799	6.68777	0.0186735	0.115738
FABP4	1.58957	0.647549	3.36988706933074e-07	0.999544	0.999735
IMPA1	0.515187	5.15465	2.18328	0.156864	0.360044
CCDC59	-0.688525	6.53862	2.80263	0.111461	0.298849
SBF2	1.45137	3.14325	2.55517	0.127403	0.320787
RRAS2	0.403697	2.42092	0.257623	0.617943	0.774281
SARAF	-0.182582	7.69111	0.64459	0.432566	0.631743
RNF122	-0.489265	3.14461	0.350714	0.576503	0.744837
DUSP26	-0.0774783	1.3872	0.152371	0.701449	0.829413
ERG28	-0.316938	5.31093	0.853156	0.367923	0.579756
TTC9	3.07655	2.48906	1.74614	0.221164	0.4363
MED6	-0.190761	6.34847	0.434286	0.518266	0.702274
EIF2S1	0.0144886	7.47924	0.00304494	0.956604	0.985451
ELP3	0.231714	6.43125	0.644222	0.432695	0.631852
MBD2	0.0409495	6.84478	0.0205358	0.887649	0.948311
MRPS36	-0.333658	5.7866	1.13334	0.301189	0.519268
CCNB1	-0.827232	8.27384	12.3453	0.00249204	0.0479379
CDK7	-0.160233	6.2215	0.276022	0.605756	0.766261
CD180	1.95146	1.66341	0.492116	0.492514	0.681424
IRAK2	2.00939	3.10218	2.09008	0.165508	0.372122
CAMK1	-0.129276	6.63038	0.118283	0.734904	0.852142
VHL	0.389859	5.75739	1.51944	0.23362	0.448957
BHLHE40	0.750736	7.90982	7.45931	0.0137433	0.0999035
EDEM1	2.57906	5.35903	34.6085	1.45525542839655e-05	0.00718801
DPH6	-0.258888	4.99161	0.47397	0.499976	0.686736
KATNBL1	1.41089	4.97955	10.2436	0.00497391	0.0630011
EMC7	-0.360978	6.82291	1.92157	0.182678	0.391983
SORT1	1.41375	5.35391	9.78004	0.00584025	0.0667006
NOTCH2	2.02463	7.49232	14.5272	0.00128553	0.0358067
TRIM45	-0.567709	3.85022	0.616224	0.442701	0.64031
ARF3	-0.146019	4.78177	0.130154	0.722487	0.843216
SLC38A2	1.2161	6.94905	7.89284	0.011629	0.0925256
LPIN1	1.22711	5.72175	8.32108	0.00989385	0.086534
CMPK2	0.729894	5.74709	2.85999	0.108112	0.293803
FST	-1.00357	3.84178	1.48202	0.239236	0.454932
NARS1	-0.124277	8.09638	0.33243	0.571398	0.741062
CCNH	-0.265796	6.64322	0.859736	0.366124	0.578733
HRH4	3.23528	1.89201	3.25605	0.0879817	0.26196
CABLES1	-0.0364264	5.55335	0.00719092	0.93336	0.972466
EMP1	1.6407	1.31246	2.05211534118082e-07	0.999644	0.999735
DDB2	-0.471619	7.46379	3.20834	0.0901566	0.265779
ACP2	-0.847786	5.49924	5.29486	0.0336038	0.154516
RTL8C	-0.477223	5.06655	1.43531	0.246495	0.462785
RAB33A	-0.162832	4.50834	0.0610096	0.807713	0.900344
PUM1	1.12904	7.51026	13.8304	0.00157933	0.0387821
PHC2	-0.2135	6.63943	0.583326	0.454943	0.651562
TUT4	0.600067	6.35609	3.47606	0.0787156	0.245445
PRPF38A	0.0349901	6.64901	0.0133869	0.909174	0.959918
TIMM10	-0.540239	5.85659	3.19079	0.0909723	0.266974
AHNAK	-1.07389	3.32007	1.18545	0.290664	0.508084
TCN1	0.179047	6.72785	0.131901	0.720715	0.841909
CEP135	0.628523	5.76956	2.87231	0.107409	0.292715
CARS2	-0.947086	7.00816	11.3743	0.00340509	0.0546272
APC	0.998081	6.5088	6.89855	0.0171522	0.110618
CCNJL	-1.67356	2.54032	1.65172	0.216025	0.431271
USP30	0.0297811	4.49043	0.00554233	0.941628	0.977399
OASL	-0.771259	4.59905	2.80496	0.111322	0.29862
TRAFD1	0.11892	6.97575	0.23444	0.634111	0.784868
GSAP	0.974198	3.85337	2.29895	0.14689	0.34826
TMEM60	-0.303495	4.74265	0.310171	0.584459	0.750877
PNPLA8	0.765445	5.94162	5.36808	0.0325422	0.152206
HILPDA	0.507644	2.31723	0.482253	0.496303	0.684139
RINT1	0.20956	6.2261	0.412633	0.528763	0.709928
BACH2	0.873527	2.05675	0.614548	0.443312	0.640474
NT5E	6.53646	3.11901	11.0375	0.00404872	0.0584172
AKIRIN2	-0.676967	6.15996	4.74966	0.0428826	0.176952
ORC3	0.398191	6.58869	2.0227	0.172124	0.380616
NAT10	-0.0220726	8.14897	0.00845181	0.92777	0.970344
PRRG4	0.331477	3.35378	0.385714	0.542375	0.719799
AMHR2	-0.324881	5.38502	0.515512	0.482012	0.673892
GDF11	-0.0919145	4.34037	0.0207627	0.887034	0.948311
CDK4	-0.827338	7.42362	10.8907	0.00399581	0.0581374
TROAP	-0.53427	6.45053	2.31153	0.145853	0.347006
TSPAN31	0.0168956	4.67155	0.00167529	0.979015	0.997567
TFCP2	0.147586	6.29788	0.213107	0.649894	0.794246
ESPL1	0.0344603	7.50647	0.0147138	0.904802	0.957565
ZC3H10	0.0445763	4.27047	0.00967576	0.924241	0.968543
ACVR1B	1.77283	5.36761	9.61594	0.00618652	0.0685653
SMPD2	-1.03386	5.05888	5.30944	0.0333893	0.153895
HTRA2	-0.772979	6.97023	7.10986	0.0157663	0.106077
PRADC1	-0.0310426	5.01211	0.00661138	0.936096	0.974058
CCT7	-0.462142	9.15931	5.53435	0.0302704	0.146802
MRPL53	-0.908909	5.80863	6.79866	0.017855	0.112914
KCNMB4	-1.03025	1.83082	0.278479	0.604168	0.764841
GNS	1.52053	7.25562	9.45727	0.00654341	0.0706855
MPHOSPH6	-0.0936661	5.74341	0.0622204	0.805855	0.899009
TMEM231	0.850576	3.51312	1.61909	0.21947	0.43454
DYNC1LI2	0.726148	6.07078	5.79404	0.0270744	0.138438
FBXL8	1.00515	2.80312	0.451101	0.510372	0.696008
FHOD1	-0.34454	7.65597	1.88798	0.186361	0.39593
CCDC102A	-1.13464	4.02399	0.831021	0.374069	0.584468
PCNX2	4.18196	2.91282	3.68482	0.0719203	0.233535
URB2	0.515219	7.08488	3.03334	0.0986952	0.280155
TAF5L	0.324202	5.79021	0.418841	0.525714	0.708076
STX6	0.0589902	4.81952	0.0194366	0.890676	0.949885
NPL	-0.551466	6.3191	2.63111	0.122236	0.313693
LAMC1	0.975716	6.65894	9.76665	0.00586768	0.0667974
SP110	-0.327294	6.11652	0.9283	0.348118	0.562592
MRPL44	-0.205026	6.57345	0.570625	0.459818	0.655953
USP37	1.83556	5.64493	25.9006	7.74122008245319e-05	0.0115126
CYP27A1	-4.03636	1.37631	4.15761274999539e-07	0.999495	0.999735
EIF4E2	-0.249056	6.73334	0.827702	0.375004	0.585052
CAB39	1.31178	6.97782	9.3563	0.00678256	0.072341
COX5B	-0.55223	7.14486	3.63685	0.0726626	0.235182
REV1	-0.100962	6.77058	0.101668	0.753521	0.864068
MFSD9	1.1562	4.23845	5.76011	0.0274694	0.139814
TMEM127	0.870029	5.43229	3.66792	0.0715564	0.232614
MRPS9	-0.866783	7.14786	12.1406	0.00265901	0.0491462
C2orf49	-0.202026	5.31204	0.233603	0.634713	0.785278
ANKRD36B	-0.718932	3.50934	0.410518	0.529809	0.710602
EPC2	0.610002	5.85987	2.55028	0.127745	0.321272
USP44	0.726762	1.73325	0.16064	0.70904	0.833757
PLXNC1	1.57486	5.41458	8.52446	0.00917349	0.0831218
APPL2	0.468596	5.20641	1.71695	0.206621	0.420891
DRAM1	-0.26168	5.52518	0.555121	0.465886	0.660577
THSD1	3.46439	3.26876	1.90932	0.186107	0.395615
MED4	-0.220592	6.77726	0.606667	0.446202	0.643007
NUDT15	0.804509	4.69017	5.18173	0.035323	0.159269
IGF2BP3	3.87724	2.66063	13.9074	0.00154342	0.0383733
KDELR2	-0.267594	6.72119	1.03453	0.322624	0.539062
NUP42	-0.274229	6.35314	0.864434	0.364848	0.577895
TBRG4	-1.2098	7.57029	15.9914	0.000847178	0.0305493
DDX56	-0.80513	7.69316	10.6931	0.00426946	0.0592893
HUS1	0.0854353	5.32866	0.0582888	0.81196	0.902739
MYO1G	0.121325	8.38786	0.230588	0.636893	0.786552
TTYH3	0.415348	6.20853	0.870367	0.363245	0.5763
TTC5	0.658072	5.30529	3.62224	0.0731895	0.235974
ACSBG1	2.0152	5.07123	3.97495	0.0732105	0.235974
MTHFS	0.204165	3.41607	0.142317	0.710675	0.834732
ABHD17C	0.0117062	3.58826	0.00045685	0.983183	0.999735
IREB2	1.52407	7.10563	16.3894	0.000758981	0.0293007
CALCOCO2	-0.235388	6.728	0.742982	0.400087	0.60445
RSAD1	-0.106256	5.19324	0.0649922	0.801673	0.896106
SRSF1	0.0148792	3.37307	0.00106464	0.974331	0.994539
TACO1	-0.535822	6.02881	2.51412	0.130305	0.325273
LIMD2	0.686843	6.1187	4.03751	0.0597934	0.210685
BRIP1	1.86417	5.5906	21.7813	0.000193574	0.0172951
KAT7	0.721688	6.96257	5.79733	0.0270365	0.138438
RTP4	0.368929	2.84255	0.105619	0.748949	0.860137
NDUFB5	-0.587917	6.83832	4.8007	0.0418992	0.174526
GALNT5	0.433716	5.25796	1.54959	0.229218	0.444612
TANK	0.608103	6.12336	3.83471	0.065943	0.222654
KCTD3	0.26688	6.00947	0.69504	0.415422	0.617608
CCDC115	-0.0301647	5.43088	0.00560407	0.941155	0.977075
IMP4	-0.732062	6.86662	7.98875	0.0112124	0.0910048
HS6ST1	0.34742	5.88559	0.652894	0.429668	0.629729
UGGT1	1.20138	8.46842	10.1588	0.00512111	0.0637892
GYPC	-0.681899	7.26298	6.33264	0.0215957	0.123929
LRRC8A	0.222566	6.05748	0.329386	0.573149	0.742403
TOR1B	0.42019	5.16461	1.41973	0.248978	0.465232
TMOD1	-0.382226	6.19214	1.66616	0.213166	0.428509
STX17	1.24744	4.78847	8.45074	0.00942755	0.0840308
HEMGN	-0.195909	7.76977	0.303676	0.588387	0.753544
PSMB7	-0.844391	7.70807	12.674	0.00224791	0.046541
PDCL	-0.195601	5.84226	0.388344	0.541016	0.7189
DERL1	-0.0812128	6.27976	0.0822839	0.777514	0.879683
RANBP6	0.787191	6.44451	4.8385	0.0411877	0.173479
RNF38	1.46833	5.31498	5.24669	0.0343238	0.156464
DCTN3	-0.594103	6.8148	4.86295	0.0407348	0.172141
CD72	0.900076	1.53802	0.252912	0.621912	0.776669
HINT2	-0.279605	3.56103	0.267826	0.611118	0.77003
KIF13A	0.710749	6.46311	4.16714	0.0562106	0.205049
GMPR	-0.44757	7.84578	3.98972	0.0611804	0.213332
TMEM63B	-0.295316	6.79405	0.904498	0.354221	0.567548
RIPK1	0.28139	6.45169	0.829367	0.374534	0.584744
TUBB2B	-0.367826	3.41875	0.394928	0.537642	0.716383
MRPS18B	-0.750608	7.21044	6.217	0.0226567	0.126804
IER3	0.503748	5.78287	1.64697	0.215709	0.430797
PGBD1	-0.257596	5.06428	0.353061	0.559807	0.732968
GTF2H4	-0.821707	6.11082	5.91497	0.0257186	0.135046
RNF144B	3.27142	2.5967	17.9614	0.00049818	0.0252961
HLA-F	-0.436148	4.2244	0.306723	0.586538	0.752193
NRM	-0.517715	5.50919	1.86712	0.188695	0.39888
FAM8A1	1.13902	4.4309	3.48991	0.0781719	0.244471
TLR2	-1.75554	2.86397	1.41084	0.25041	0.466781
THAP12	0.5252	6.68195	1.61643	0.219833	0.43454
MRPL15	-0.49606	6.905	3.29497	0.0862532	0.259139
GGH	0.129035	6.93207	0.268165	0.610895	0.77003
TGS1	0.167574	7.30356	0.45909	0.506697	0.692738
SORL1	2.27987	5.52424	12.702	0.0022284	0.0465273
BUD13	0.0900246	6.31657	0.103692	0.751166	0.862134
DCUN1D5	-0.333225	6.39085	1.46786	0.241407	0.457115
FDXACB1	0.937386	3.88027	2.81362	0.110809	0.298067
FDX1	-0.186893	5.30976	0.295162	0.593621	0.757134
C11orf1	-0.551085	5.05814	1.77654	0.199262	0.412187
CTDSPL2	1.04486	5.70566	4.81071	0.0417094	0.174526
THBS1	0.979181	10.2245	8.17623	0.0104458	0.0882877
NDUFAF1	-0.575211	5.97443	4.16215	0.0563439	0.205049
KIF23	0.11814	7.35417	0.159648	0.694199	0.823272
HAUS2	0.481783	5.60333	1.7795	0.198905	0.41171
RPLP1	-1.14096	7.73223	15.0299	0.00111148	0.0342834
RMDN3	-0.674549	6.66974	6.56756	0.0196093	0.118012
TMEM62	-0.0600426	5.01577	0.0214441	0.885209	0.94736
ADAM10	1.03242	7.27884	6.16675	0.0231361	0.128128
RSL24D1	-0.289061	6.71864	0.838036	0.372105	0.583226
GCHFR	-1.32698	2.56591	0.865457	0.364571	0.577614
MNS1	-0.47726	4.63888	0.495513	0.490518	0.680526
BCAR3	-0.278652	3.67097	0.127277	0.725436	0.845129
TTLL7	1.5907	4.50745	4.51265	0.0478105	0.18818
KYAT3	-0.0764232	6.25477	0.0565634	0.814709	0.904583
IFT172	-0.255732	5.62661	0.698377	0.414326	0.616736
SELENOI	2.05332	5.52029	14.3825	0.00134109	0.0363391
KHK	-1.44207	3.98441	8.18531	0.0104102	0.0881944
ADCY3	0.233943	6.47729	0.519473	0.480357	0.672454
ACTR2	0.560144	8.93761	6.4359	0.0206957	0.121506
PREB	-0.0335598	6.55177	0.0139928	0.907152	0.959151
LRPPRC	0.153304	9.48794	0.347531	0.562868	0.735449
LOXL4	0.905314	3.14981	1.07164	0.314334	0.532136
KIF11	0.320807	8.17017	1.30107	0.269022	0.485578
CALHM2	-0.538418	4.46152	0.106307	0.748162	0.859791
ARL3	-0.372241	5.46739	1.10908	0.306266	0.523546
KIF20B	-0.313522	8.03194	0.623888	0.439926	0.637999
EXOC6	0.162443	6.75655	0.225977	0.640262	0.788866
DBR1	0.604868	6.0791	3.91055	0.0635611	0.218421
TOPBP1	0.204103	7.6573	0.561936	0.463202	0.658555
DNAJC13	0.974765	7.00077	8.23994	0.0101989	0.0875536
BARD1	1.21758	5.69187	10.6901	0.00427385	0.0592893
ASNSD1	0.088288	6.60367	0.0774663	0.783944	0.883687
METTL5	0.0920036	6.51883	0.0919238	0.765234	0.872042
PPIG	-0.44407	8.09586	1.38805	0.254132	0.470923
WDR12	-0.287922	6.98945	0.907042	0.353561	0.56703
ITGAV	4.11615	4.15938	53.4503	8.81691872725474e-07	0.00169835
SLC40A1	-0.247116	8.44018	1.54537	0.229828	0.445235
SLC49A4	0.80797	2.79967	1.58088	0.224761	0.439792
COX17	0.211837	4.99996	0.302191	0.589293	0.753566
WBP11	-0.244207	7.91736	1.30671	0.268022	0.484752
ATF7IP	0.729262	6.84054	6.21821	0.0226453	0.126804
OSBPL8	0.910219	7.40265	12.1539	0.00264777	0.0491462
INTS13	0.00292653	6.62815	9.06812326955376e-05	0.992507	0.999735
BCAT1	1.67988	6.07245	21.5593	0.000203956	0.0177802
CDK17	1.26602	5.81673	9.20174	0.00716787	0.074403
TMCC3	1.01834	2.00546	0.508074	0.485146	0.676284
IRAK3	0.917835	4.43296	4.04492	0.0595815	0.210282
RXYLT1	0.512068	5.17384	1.11872	0.304234	0.522106
MNAT1	-0.426723	5.89781	1.78715	0.197987	0.410865
TRMT5	-0.276793	6.11565	0.738116	0.401603	0.605953
C12orf4	0.293189	5.58865	0.76292	0.393962	0.59952
CCND2	0.568471	4.74041	1.66442	0.213395	0.428524
RAB21	0.810874	5.93971	6.55875	0.01968	0.118192
LYZ	0.449638	6.51117	1.31304	0.266906	0.483654
TGDS	0.28667	5.04891	0.640256	0.43409	0.632696
PSMC1	-0.58111	7.55117	4.95804	0.0390269	0.168637
GALC	0.592251	6.93445	4.55495	0.046885	0.185588
PPWD1	-0.0697023	6.35402	0.0515566	0.822945	0.910767
PEBP1	-0.552267	7.5374	4.92781	0.0395608	0.169902
C12orf49	0.889273	3.74215	2.01793	0.172604	0.380672
LRP6	1.27622	4.10584	6.78782	0.0179332	0.113207
LMNB1	-0.387977	8.75575	3.61679	0.0733871	0.236336
SNX24	0.479898	3.3864	0.66608	0.428827	0.628653
REXO5	-0.869779	6.89087	8.80627	0.00827085	0.0794274
XYLT1	2.57949	4.67395	18.859	0.000395214	0.0227205
NUP133	-0.0359482	7.8674	0.0217683	0.884351	0.946885
CORO1C	0.383821	8.58998	2.35807	0.142091	0.341695
VWF	0.013188	8.06954	0.00118819	0.972883	0.993965
LPCAT3	0.0151756	6.77599	0.00257604	0.960082	0.986984
MRPS27	0.0809238	6.95594	0.0921175	0.764995	0.872042
HEXB	0.0864316	7.60909	0.143891	0.708897	0.833757
KLHL5	1.56767	5.50539	10.4918	0.00457011	0.0608968
UBE2K	-0.214437	6.61829	0.566956	0.461242	0.656857
N4BP2	1.80994	6.23443	22.3604	0.00016917	0.0158367
KLF3	0.284507	6.43058	0.860239	0.365987	0.578595
TBC1D1	0.183663	6.79801	0.317095	0.580331	0.747621
RSBN1	0.543764	5.8323	1.89571	0.185505	0.395106
PACC1	0.520204	4.94332	1.47898	0.2397	0.455147
HHAT	1.6882	1.5461	1.06357	0.316112	0.533336
PPP2R5A	0.128115	6.58965	0.180468	0.676025	0.811639
TRAF5	1.25878	4.45142	5.71136	0.0280482	0.141765
PPP2R3C	-0.0622756	6.56574	0.0347611	0.85419	0.930571
PSMA6	0.0742524	4.1685	0.0264217	0.903436	0.956642
MAN2A1	2.00947	6.93408	28.043	4.97846794660618e-05	0.00934459
TSC22D1	0.0949318	6.57224	0.117564	0.735678	0.85257
USP22	0.815187	8.14656	3.49593	0.0779365	0.24413
B9D1	-1.12403	4.38315	7.7832	0.0121267	0.0940225
SPECC1	0.726832	6.82384	6.66684	0.0188328	0.116222
MSMO1	0.579806	5.55612	1.89458	0.18563	0.395106
ICE2	0.965113	6.41926	6.11707	0.0236214	0.129283
GPATCH2L	0.924349	5.69781	7.91334	0.0115385	0.0921098
SNW1	-0.289533	7.99397	1.50138	0.236309	0.451955
POMT2	0.914151	4.35351	4.0712	0.0588374	0.209118
MIB1	2.66566	5.92366	22.6556	0.000158063	0.0158267
TMEM260	1.02099	4.31057	3.11034	0.0948258	0.273649
AP5M1	1.2518	5.87159	11.2036	0.00360161	0.0560009
ZNF430	1.41015	4.21923	6.98099	0.0165958	0.10872
PALB2	0.600523	5.94013	2.50475	0.130979	0.326265
KIAA0556	1.29929	4.89805	10.4738	0.00459806	0.0608968
DSG2	1.38265	5.25007	5.80824	0.026911	0.138123
RNF138	0.46065	6.0217	1.78562	0.198169	0.411097
LPIN2	1.81047	6.25145	12.6343	0.0022759	0.0467232
NDC80	-0.592555	7.33225	4.99461	0.038392	0.167406
THOC1	-0.716681	6.72714	5.74805	0.0276113	0.140288
USP14	0.483536	7.77056	2.67195	0.119562	0.310528
HERC2	0.560503	8.53213	5.05957	0.0372932	0.164325
SLC7A5	0.373384	7.93444	1.27079	0.274476	0.490316
CYBA	0.2771	7.26032	0.666515	0.424982	0.625226
ARL1	0.374197	5.57332	1.1661	0.294513	0.512168
UTP20	0.515844	7.28532	3.84085	0.0657465	0.222184
COX10	0.126566	4.77965	0.0737067	0.789115	0.887247
SREBF1	-0.74442	8.26498	7.37698	0.0141921	0.1008
TTC19	0.59724	5.99876	3.25052	0.0882304	0.262401
STX2	0.481437	4.71943	1.35971	0.258862	0.476045
BFAR	-0.262412	6.33558	0.563012	0.462781	0.658161
KPNA3	0.446089	6.91536	1.9665	0.177892	0.387078
SFSWAP	-0.436877	7.40838	1.97785	0.176708	0.385413
MPP5	1.78073	4.56664	15.5137	0.000968485	0.0322319
CDK2AP1	-0.113898	6.1677	0.135545	0.71706	0.839437
SCARB1	0.207066	5.89918	0.30295	0.58883	0.753544
RTRAF	-0.681709	7.6343	8.43966	0.00946642	0.0841902
UTP6	-0.207549	7.40598	0.636862	0.43529	0.633809
PSMD11	-0.400063	7.95498	3.68772	0.0708616	0.23222
BLMH	-0.198045	7.08025	0.526091	0.477614	0.670391
TAOK1	2.28067	5.52946	34.3669	1.51823404191813e-05	0.00718801
BTBD1	0.45556	6.93807	2.01511	0.172889	0.380827
ALDH2	-0.829777	4.55281	1.05574	0.317848	0.534579
ERP29	-0.678631	7.52222	6.94828	0.016814	0.109532
ANKRD13A	1.449	6.23796	11.6069	0.00315635	0.0532864
NAA25	0.903014	6.2234	5.82648	0.0267029	0.137637
MESD	0.161496	6.2047	0.250244	0.622986	0.777159
CDH1	0.404513	8.69208	0.768455	0.392287	0.598451
AARS1	-0.148379	8.55491	0.531482	0.475398	0.668574
VAC14	-0.761875	6.93126	5.65618	0.0287204	0.143383
TANGO6	-0.561016	5.95692	2.94093	0.103589	0.287087
ARG2	-0.31725	3.59452	0.33519	0.56982	0.739944
NDST1	1.2477	4.92825	4.2034	0.0552532	0.203704
CSNK1A1	0.229667	7.52058	0.984066	0.334394	0.550061
CYSTM1	-0.46961	3.70111	0.610467	0.444805	0.64179
PFDN1	-0.556471	5.68127	2.67852	0.119138	0.30985
ANAPC5	-0.437902	8.29205	4.39351	0.050532	0.194538
BCL7A	0.198561	5.01432	0.315171	0.581472	0.748676
MYO5C	3.23654	3.14456	1.80914	0.19635	0.40893
AP4E1	1.91493	5.59548	11.1717	0.00363979	0.056287
FAM214A	0.588109	5.07239	2.33917	0.143604	0.344052
MAPK6	0.752235	6.74431	4.50943	0.0478818	0.188269
SPPL2A	0.0362025	7.24858	0.0137729	0.907881	0.959456
GLCE	1.81425	4.79975	12.6214	0.00228514	0.0467532
SPG11	0.309668	7.49343	1.31826	0.265989	0.483106
EIF3J	-0.527906	7.07423	2.759	0.114091	0.302921
HACD3	0.0508428	7.12849	0.0216375	0.884697	0.947074
APH1B	-0.155218	4.87794	0.173992	0.681539	0.814663
AAGAB	0.123487	6.31233	0.20824	0.653629	0.796882
TIPIN	-0.519748	5.81241	1.70393	0.208275	0.423144
TRIP4	-0.0158191	6.47187	0.00283055	0.958158	0.986352
PARP16	0.699613	3.80869	1.62575	0.218563	0.433824
RAB11A	0.0419055	7.40307	0.027445	0.870274	0.939259
DAPK2	0.549912	3.9393	0.302863	0.588883	0.753544
SLC24A1	-1.66099	3.80336	1.39962	0.259061	0.476045
LACTB	0.0276685	6.03868	0.00822776	0.928731	0.970507
CCNT1	2.63914	5.98475	26.6288	6.6460249729844e-05	0.0108723
SEMA7A	0.839857	8.85104	10.4667	0.00460918	0.0609052
LOXL1	-2.57977	1.83286	1.54449	0.229954	0.445235
FLT4	-0.476222	2.6486	0.387229	0.541591	0.719304
FAF2	1.02439	6.28819	8.90611	0.00797541	0.0780433
TUBGCP3	0.308413	6.94214	0.904259	0.354283	0.567548
RBM25	-0.0950061	8.18764	0.0746506	0.787804	0.886303
MARS1	-0.619805	8.45915	9.12748	0.00736169	0.0750044
ATP5F1B	-0.544125	9.62873	6.99901	0.0164769	0.108525
RBMS2	1.10725	2.75617	0.689372	0.417295	0.618698
PTGES3	-0.310069	7.53424	1.31281	0.266947	0.483654
PIK3C3	0.490234	6.56557	2.11468	0.163171	0.368601
PHF3	0.401125	7.7669	1.92171	0.182663	0.391983
ATF1	0.719253	5.81191	4.29806	0.0528418	0.198691
LETMD1	-0.688803	5.53423	3.63513	0.0727241	0.235182
EIF4B	-0.169327	8.78161	0.751692	0.397393	0.602062
COPZ1	-0.229063	6.78157	0.858524	0.366454	0.578861
MMD	0.262076	4.01619	0.158324	0.695401	0.824445
TSPAN13	-0.0816511	6.29464	0.0778238	0.78346	0.883438
NUP153	0.717478	8.23266	5.98214	0.024999	0.132889
FECH	-0.228751	8.00481	0.516635	0.481542	0.673544
RAB27B	1.66147	5.05964	11.645	0.00311766	0.052982
ZDHHC2	0.498262	5.87731	2.39992	0.138808	0.337369
MCM4	-0.23843	9.33784	1.06869	0.314981	0.532766
ERICH1	-1.29123	5.77207	8.09186	0.0107832	0.0899591
MYOM2	-0.616942	2.49236	0.504438	0.486691	0.677431
TWSG1	0.869358	5.21087	3.20902	0.0901252	0.265779
ANKRD12	-0.374476	7.72223	0.427515	0.521507	0.704994
CEP76	0.310062	5.69744	0.773116	0.390884	0.597664
RBL2	0.912663	6.84764	8.75798	0.00841817	0.0799042
LPCAT2	0.980584	7.40645	8.5634	0.00904238	0.0826986
WIPI1	-0.216388	5.60836	0.31894	0.579242	0.746631
WDR59	-0.552154	6.8963	4.21072	0.0550625	0.203679
MTFR1	0.340658	5.23331	0.69455	0.415583	0.617658
SMAD7	2.85153	2.7895	1.26988	0.275506	0.490873
KCNH2	-1.25419	8.47086	23.9316	0.00011855	0.0143319
RHEB	0.208182	6.42179	0.540374	0.471782	0.665496
SMARCD3	2.19778	3.44402	0.854574	0.368248	0.579852
KMT2C	0.749778	7.69729	7.80849	0.0120098	0.0938719
PSMB1	-0.526232	8.27472	4.77793	0.0423346	0.17555
ADNP2	0.981314	6.66301	9.91747	0.00556694	0.0658556
CRISPLD1	1.94441	3.74528	4.64087	0.0450681	0.181444
CSPP1	-0.301938	6.31675	0.486708	0.494346	0.682657
TRAM1	0.448869	7.16919	2.9776	0.101613	0.284738
ARFGEF1	1.14416	7.25172	8.9943	0.00772427	0.076944
TMED2	0.672106	7.14779	5.13122	0.0361227	0.161793
YY1	0.232186	7.60747	0.870903	0.363101	0.576162
RCOR1	1.69042	6.37493	22.3156	0.000170928	0.0158367
MOB3B	0.26577	4.16268	0.190166	0.667983	0.805588
ZNF175	1.26878	5.73854	8.62975	0.00882387	0.081905
CD33	0.466065	5.49221	1.12039	0.303885	0.521901
PIH1D1	-0.478863	6.59447	1.81334	0.194882	0.407113
SCPEP1	-0.487741	5.94619	2.09007	0.165508	0.372122
LPO	-2.72669	1.44269	4.12472451414258e-07	0.999496	0.999735
VMP1	-0.188253	6.69552	0.499225	0.48892	0.679653
PRR11	0.779727	6.33714	3.65927	0.0718623	0.233412
TRIM37	-0.198826	6.23849	0.379474	0.545625	0.722132
LMF1	-1.20494	4.62747	7.10599	0.0157905	0.106077
NUBP2	-0.481336	6.47487	2.77026	0.113405	0.302526
PKD1	-0.286444	8.52667	0.648782	0.431099	0.630711
RAB11FIP3	0.21812	5.35351	0.212614	0.670569	0.80745
CHTF18	-1.36079	6.35856	15.3157	0.00102438	0.0329588
RHBDF1	-1.0428	3.14226	2.74536	0.114928	0.304143
TELO2	-1.01233	7.04575	10.7315	0.00421463	0.0592893
AXIN1	-0.537168	7.03346	3.40066	0.0817561	0.250884
IL12RB2	1.51948	3.5172	2.9881	0.101056	0.283844
GLIS2	2.23219	1.76812	0.822753	0.37789	0.587026
CREBBP	-0.0334198	7.5632	0.0150211	0.903818	0.956872
MGRN1	0.3423	6.66732	1.08555	0.311302	0.529088
DNAJA3	-0.00978139	7.03917	0.0010429	0.974594	0.99461
UBN1	0.281204	7.03832	0.89411	0.356933	0.569631
N4BP1	0.374165	6.26094	1.57009	0.226286	0.441808
WSB1	-0.15645	7.15766	0.365979	0.552783	0.727626
TRAF4	-0.356996	6.14304	1.04582	0.32007	0.536917
RGS9	3.9167	2.82787	2.68683	0.119625	0.31056
ITGA2B	0.467975	9.79486	3.74792	0.0687973	0.227679
DHX8	0.486779	7.48567	3.21856	0.0896853	0.264793
SLC4A1	-0.38326	9.26939	0.782998	0.387936	0.59515
CRISPLD2	1.79959	2.46653	0.666064	0.425135	0.625373
COTL1	0.596926	6.46466	3.84941	0.0654736	0.22165
MLYCD	-0.12765	5.12653	0.100866	0.754461	0.864208
METTL2B	-0.139943	4.2353	0.090257	0.767305	0.87298
SMURF2	0.948183	4.53405	2.01589	0.17281	0.38079
ERP44	-0.319317	7.52289	1.3782	0.255763	0.472832
INVS	0.861136	5.02058	3.69599	0.0705739	0.231558
GINS1	0.62536	5.52275	3.30535	0.0857985	0.258153
SLC12A2	1.46552	5.52373	14.9528	0.00113639	0.0342834
RNF167	-0.370295	7.12943	1.39769	0.25255	0.469263
CFAP20	-0.584856	5.85985	3.41816	0.0810386	0.249341
CSNK2A2	0.104462	6.7273	0.168239	0.68654	0.817947
COQ9	-0.888405	6.13103	5.71569	0.0279963	0.141732
NLRC5	0.839627	5.37827	2.64197	0.121518	0.313095
SRCAP	1.91738	3.86072	14.1341	0.00144292	0.0372193
SETD1A	0.159574	7.24321	0.30912	0.585091	0.751087
ZNF629	1.53429	5.18926	8.71288	0.00855842	0.0805995
DZANK1	0.483555	2.27997	0.195633	0.663557	0.802334
SPTLC1	0.630201	7.13299	5.34086	0.0329322	0.152986
ZC3H3	-0.139087	6.48042	0.216307	0.647466	0.79253
RPL8	-0.482788	9.18539	4.50069	0.0480759	0.188904
SLC9A3R1	0.0461351	7.09849	0.0258422	0.874083	0.941701
TYROBP	0.639324	6.11884	2.02718	0.171674	0.380315
SCN1B	-2.1953	1.59476	2.02325	0.173067	0.381066
RBM42	-0.848748	7.7417	7.45457	0.0137687	0.0999035
CCNE1	-0.627862	6.45291	4.28721	0.0531119	0.19925
IMPAD1	1.08907	5.68004	7.42032	0.0139538	0.100293
RAB2A	0.359779	6.36914	1.54929	0.229261	0.444612
CDKN2C	-0.189953	5.16103	0.0593417	0.815792	0.905526
ACIN1	-0.18335	8.5117	0.824916	0.375791	0.585434
TEP1	0.228457	5.52389	0.328352	0.573746	0.742762
PHLPP1	0.566016	5.42675	1.55319	0.2287	0.444132
CELSR1	3.72501	1.78451	1.52229	0.234124	0.44948
PRDX1	-0.52015	7.72813	4.824	0.0414589	0.174081
PGS1	0.123624	6.02039	0.129601	0.723051	0.84362
TIMP2	0.649284	4.4385	0.847459	0.36949	0.580776
LGALS3BP	-0.657809	6.23995	2.48789	0.132202	0.328188
UPF1	0.141544	8.30933	0.253809	0.620538	0.776006
ELL	0.311584	6.0312	0.729567	0.404289	0.608408
MAST3	0.271098	5.4516	0.328062	0.573914	0.742897
COPE	-0.595504	7.91851	6.12621	0.0235312	0.129169
MAU2	0.541008	6.15295	1.54655	0.229657	0.445172
KLHL13	1.31153	2.49508	1.82887	0.193069	0.404812
AMMECR1	1.01183	6.86544	4.27813	0.0533392	0.199657
PRKX	0.416953	5.29914	1.17503	0.292729	0.510593
SLA2	1.82182	3.39542	2.02187	0.172207	0.380616
RALGAPB	1.05448	6.62849	8.27801	0.0100545	0.0871646
XRCC1	-0.570938	7.21177	4.66219	0.04463	0.180625
MARK4	0.375277	5.26444	0.671402	0.423319	0.623884
ZNF225	1.15952	3.96958	4.7448	0.0429775	0.176978
GRIK5	3.91939	5.11486	2.48708	0.133282	0.329516
HACE1	-0.0379598	4.34553	0.00690491	0.967784	0.991515
ATRN	1.13221	6.85181	11.2559	0.00354012	0.0554365
CNPY4	-0.508592	4.13372	0.958339	0.340628	0.555908
ARPC1A	-0.394075	4.26436	0.277052	0.605089	0.765589
MYDGF	-0.461644	6.54702	2.58346	0.125448	0.318071
MAP2K2	-1.09329	7.6216	18.0866	0.000482163	0.024952
GNA15	-0.231669	7.29335	0.838406	0.372002	0.583226
DPP9	-0.274839	7.264	0.863635	0.365064	0.577923
YJU2	-0.483114	6.11118	2.13258	0.161495	0.366432
TCF3	-1.18815	7.8258	10.8814	0.00400818	0.0581937
ANKRD24	-1.07193	2.93156	1.25216	0.278763	0.494665
PIAS4	-0.092081	6.07914	0.0970614	0.758978	0.867328
CSE1L	0.0950418	8.69505	0.160115	0.693777	0.823107
ZNF330	-0.244182	6.1406	0.547832	0.468785	0.662517
GAB1	1.96401	5.85775	22.9792	0.00014681	0.0155018
MAPK3	-0.496521	5.92055	2.19982	0.155388	0.358814
EEF2K	0.345002	6.61501	0.816855	0.378082	0.587183
DHTKD1	0.335557	6.10947	1.07847	0.312841	0.530741
PHYH	-0.469892	5.75471	1.81056	0.195208	0.407649
MAP3K8	0.546321	4.58231	0.747886	0.398567	0.603184
MTPAP	0.0274715	6.79814	0.00939736	0.923849	0.96837
SCARF1	1.68982	5.39766	10.8471	0.0040544	0.0584266
SMG6	0.597814	6.27734	2.75953	0.114058	0.302921
DPH1	-0.331616	6.28454	1.18075	0.291593	0.509223
ITGAE	-0.445554	4.81188	0.668321	0.424366	0.624637
PLD2	0.847954	2.39875	0.314247	0.582022	0.749051
METTL16	1.41963	5.49028	7.24557	0.0149432	0.103745
SLC27A5	0.543007	3.83426	0.660097	0.42718	0.627207
ABCA7	-0.606559	7.47316	4.82528	0.041435	0.174057
ZNF264	1.77761	4.17318	16.6572	0.000705407	0.0283496
CNN2	-0.0132848	7.23467	0.00209229	0.964022	0.989129
A1BG	-1.32676	3.43669	1.8326	0.192637	0.404388
CCDC6	2.30896	5.31854	35.5896	1.2277759589518e-05	0.00718801
PRKCQ	-0.0336018	6.46212	0.0146121	0.914193	0.96172
WDR37	0.555338	5.37576	2.26729	0.149541	0.351462
CAPZA1	0.230413	7.9548	0.791888	0.385312	0.593152
KIF18A	0.873164	6.28135	6.67725	0.0187533	0.115963
DGCR2	0.344445	5.9818	1.1162	0.304763	0.522518
CDC45	-0.26133	7.16223	0.915894	0.35128	0.565426
UFD1	-0.340361	7.25669	1.66388	0.213466	0.428593
MED15	0.230285	6.92394	0.69803	0.414439	0.616826
ARVCF	-0.128115	5.18562	0.0785601	0.782466	0.882792
HIRA	-0.408374	7.71811	2.28155	0.14834	0.349416
PPM1F	1.13095	5.32144	6.9925	0.0165197	0.108525
UBE2R2	-0.397982	6.53478	1.49334	0.237518	0.453075
ACTR3	0.213482	8.6077	1.10597	0.306925	0.524483
DDX18	-0.219733	8.14223	0.808792	0.380395	0.588505
ARFGAP3	0.704561	6.53956	5.89219	0.0259679	0.135619
PACSIN2	-0.115479	7.33776	0.21866	0.645695	0.791507
EP300	0.98271	7.9329	16.8161	0.000675629	0.0277605
DESI1	-0.892919	5.20448	6.10533	0.0237378	0.129504
PLEKHA4	-0.680755	4.59521	1.37234	0.256739	0.473789
MREG	0.565853	3.97612	0.858906	0.36635	0.578775
GRIN2D	1.14034	1.82886	0.830804	0.37413	0.584468
AP2S1	-0.711437	7.11679	6.50879	0.0200861	0.119764
LIG1	-0.226006	7.99322	1.0164	0.326785	0.542928
OPA3	0.0775385	3.97125	0.0230908	0.880918	0.945832
EHD2	-0.349233	4.50854	0.645664	0.432189	0.631431
HSD17B14	-1.86489	1.30647	0.607343	0.445953	0.64287
STRN4	-0.0096484	7.28498	0.00136108	0.970978	0.993287
POLR1B	0.14106	7.02488	0.227104	0.639434	0.788285
IL1B	0.521642	6.00581	1.55025	0.229123	0.444604
TCF25	-0.679447	8.03789	5.39993	0.0320923	0.151338
NAPA	-0.600349	7.50484	5.6108	0.0292868	0.144383
EED	-0.239518	6.83318	0.913096	0.351999	0.565956
BLVRB	-0.78917	8.77802	8.4849	0.00930884	0.0835405
ITPKC	-0.132087	4.9433	0.117124	0.736153	0.852824
KCNK6	0.123135	4.84225	0.0883408	0.800379	0.895607
BRD4	-0.410856	8.27346	2.36473	0.141562	0.341034
IL27RA	-0.235657	6.62801	0.464426	0.504269	0.690938
ASF1B	0.0107526	6.13633	0.0012658	0.972012	0.993686
ILVBL	-0.528169	6.56743	2.35281	0.14251	0.342418
FAM32A	0.281938	5.59162	0.485375	0.49493	0.683274
NOTCH3	-3.11301	1.69961	1.33501	0.263959	0.481125
MED26	-1.27466	4.50215	5.27311	0.0339267	0.155264
COMMD9	-0.789678	6.07786	7.02563	0.0163029	0.108131
PPP1R12C	-1.09679	6.77767	9.33496	0.00683434	0.0725488
ALG6	-0.430594	5.21019	1.14803	0.29817	0.516439
WDR11	0.936566	7.21291	7.64364	0.0127954	0.0961376
BIRC3	1.87569	3.04593	0.772576	0.392484	0.598505
CEP126	5.5856	2.52634	6.55388	0.0203283	0.120302
PARP12	0.0473366	5.22859	0.0159168	0.901007	0.955116
P4HA1	0.488135	5.53245	1.39494	0.253	0.469389
VPS26A	-0.0304032	6.83348	0.0126746	0.911613	0.961008
PALD1	3.13789	1.78934	1.40189	0.252761	0.469332
FOXRED1	-0.593303	6.57149	4.81886	0.0415556	0.174185
DCPS	-1.07849	6.54013	12.3478	0.00249006	0.0479379
SIAE	0.510772	4.88763	1.66241	0.213661	0.42891
ARID3A	0.27941	5.18061	0.295488	0.593419	0.757008
MTIF2	-0.38835	6.96827	1.70096	0.208654	0.423543
CCDC88A	-1.10565	8.14025	6.63955	0.0190427	0.116718
ASB3	-0.291884	5.70027	0.727813	0.404844	0.609022
TANC1	1.27089	6.42862	9.90825	0.00558483	0.0658556
CD81	-0.708897	7.50167	5.66197	0.028649	0.143307
OSBPL5	0.140381	6.32073	0.194786	0.664238	0.802906
CNRIP1	-0.291201	5.9468	0.92713	0.348414	0.562685
PNO1	0.227579	5.3592	0.398406	0.535876	0.715006
TAF1B	0.51849	6.37244	2.97613	0.101692	0.284751
SPCS2	-0.262012	7.12984	1.14366	0.299064	0.517063
ARHGEF17	-0.221909	3.93236	0.00734115	0.93267	0.972263
POLD3	0.71573	6.15007	5.41073	0.0319414	0.151238
SELP	0.931001	5.90857	5.54108	0.0301823	0.146742
SUCO	1.38439	6.30656	12.3351	0.00250008	0.0479379
SNRNP40	-0.486083	7.70519	4.68898	0.0440862	0.179607
DNAJC8	-0.193268	7.57525	0.451917	0.509995	0.695805
MECR	-0.878834	6.02519	6.19083	0.0229049	0.127418
PTPN4	0.76041	4.99357	2.23028	0.152714	0.355123
FAM20B	1.8075	5.34619	12.5667	0.00232456	0.0468286
EPAS1	1.12111	6.23518	4.05947	0.0591683	0.209717
EPCAM	-0.89837	6.41748	7.71131	0.0124661	0.0948928
SRBD1	-0.139162	6.13339	0.178032	0.678085	0.81254
SGO1	-0.534948	6.03196	2.03471	0.170921	0.379615
KAT2B	0.682948	6.10392	1.59447	0.222862	0.437845
FNBP4	0.87246	7.19048	9.45366	0.00655181	0.0706855
NDUFS3	-0.940793	7.28841	10.6694	0.00430367	0.059371
ACCS	-0.604714	4.71253	1.27563	0.273594	0.489644
CHMP2B	0.260957	5.52171	0.531128	0.475544	0.668697
EIF2AK4	0.351867	7.20851	1.98349	0.176123	0.385055
WDR76	0.817999	6.92681	5.7069	0.0281019	0.141853
TYRO3	0.868447	3.35248	1.78173	0.198636	0.411696
TP53BP1	0.392529	6.6965	1.7654	0.200613	0.413728
OSBP	1.32775	6.82509	11.5041	0.00326369	0.0540785
ZC2HC1A	-0.00734192	2.7779	9.0693922319632e-05	0.992507	0.999735
IL7	-0.461494	2.55752	0.0810545	0.779135	0.880556
CHMP3	0.787389	2.22634	0.451567	0.510157	0.695805
POLR1A	0.849973	7.67765	6.28156	0.0220572	0.125148
VAMP8	0.156471	6.13295	0.237396	0.631995	0.783752
CAPG	0.295496	8.19566	0.945921	0.343696	0.55903
MAP4K3	1.12153	4.22187	3.60006	0.0739982	0.237428
USE1	-0.471234	5.98885	1.53793	0.230907	0.446179
STAM2	0.772086	5.41619	2.90365	0.105644	0.290083
STRN	2.03007	6.21292	22.3214	0.0001707	0.0158367
CHIC2	-0.382808	4.78518	0.714639	0.409045	0.612601
LNX1	-0.779074	2.75532	0.770399	0.391701	0.59816
STK17B	1.12	5.74425	7.42048	0.0139529	0.100293
GTF3C3	0.689364	7.26966	4.28774	0.0530987	0.19925
COQ10B	1.22458	5.19383	12.5643	0.00232631	0.0468286
USP13	0.598373	4.6265	2.49416	0.131745	0.32753
PIK3CA	0.0446576	6.08582	0.0167774	0.898382	0.953812
TAF12	-0.256186	5.41628	0.463041	0.504897	0.691374
SLC9A1	-0.0640971	5.50202	0.0201454	0.888714	0.948819
GATB	-0.406589	6.2834	2.0643	0.168001	0.375907
EHBP1	0.130932	5.60446	0.106591	0.747838	0.859791
SLC7A6OS	0.00756208	4.87725	0.000351913	0.98524	0.999735
CKLF	-0.171403	5.16839	0.212678	0.65022	0.794276
LCAT	-4.4129	3.85615	2.74389	0.116038	0.305688
IFT46	-1.12815	4.94793	6.48273	0.0203017	0.120302
NECTIN1	0.984207	6.83885	4.75718	0.0427361	0.176648
SC5D	1.37476	5.03295	13.3523	0.00182423	0.0417096
ARCN1	1.39425	7.14051	10.4106	0.00469811	0.0612136
CBL	3.44555	4.00304	30.3362	3.17671621062424e-05	0.00802121
GPC1	-0.588037	2.11995	0.414346	0.527919	0.709368
FARP2	1.28444	5.06889	10.9919	0.00386317	0.0575265
DGKD	0.977196	6.3185	6.75582	0.0181663	0.114302
DNAJC10	0.760298	6.37848	5.63646	0.028965	0.143749
TUBB4A	-0.585316	2.25461	0.53027	0.493878	0.682357
MCOLN1	-0.00195173	6.26699	2.01378197577992e-05	0.996469	0.999735
GPR108	-0.71477	6.66728	4.95526	0.0390757	0.168723
DGUOK	-0.227545	6.46145	0.519947	0.48016	0.67242
LOXL3	0.223823	3.16328	0.0574572	0.813279	0.903514
ITGA6	1.52219	6.21197	5.6383	0.0289421	0.143749
HAT1	-0.532049	7.96081	5.25755	0.0341599	0.156028
ATF2	0.556952	5.47509	2.10495	0.164091	0.369578
OSGEPL1	0.375409	4.05562	0.528771	0.47651	0.669327
MCM6	-0.188265	8.91027	0.860501	0.365916	0.57859
CCNT2	1.35618	5.97663	13.134	0.00194994	0.0433879
ZRANB3	0.547063	5.07363	2.323	0.144915	0.345978
DARS1	-0.187633	7.83127	0.78636	0.38694	0.594452
AGPS	0.473876	7.32658	2.30958	0.146013	0.347291
KYNU	1.1423	1.97098	1.40148	0.25193	0.468636
ARID4B	-0.444619	7.17234	0.930161	0.347647	0.56215
NID1	1.7614	4.29413	8.07604	0.0108478	0.0901699
CYTIP	-0.00475862	5.7383	0.000144319	0.990888	0.999735
MUL1	0.243688	5.70362	0.525754	0.477753	0.670505
CAPZB	0.307233	8.18629	1.68009	0.211346	0.426399
NMU	-0.951794	6.49521	12.1937	0.00261456	0.0491462
PPAT	0.791011	5.91588	3.51383	0.0772425	0.243009
SRD5A3	-0.450984	5.98667	1.53376	0.231516	0.44691
CRACD	1.0129	6.11836	5.11799	0.0363357	0.162261
NOA1	0.103982	6.64012	0.0990473	0.756608	0.865557
POPDC2	0.384763	1.84828	0.160514	0.694005	0.823209
POLQ	0.591999	6.39626	2.24601	0.151356	0.353651
GSK3B	0.142096	5.91529	0.204867	0.656249	0.798484
ARHGAP31	3.6631	3.71334	9.92271	0.00555681	0.0658556
CD80	2.12595	2.25969	5.98631	0.024955	0.132856
CHST10	0.997671	4.93376	6.81854	0.0177125	0.112544
PDCL3	0.0921107	5.93398	0.0560208	0.815582	0.905379
TXNDC9	0.0210228	6.31008	0.00453586	0.947049	0.980128
RPL31	-0.434222	8.23724	2.85463	0.10842	0.294263
LXN	-0.754655	6.8962	8.60153	0.00891608	0.082256
ALS2	0.951568	6.82477	9.90862	0.00558411	0.0658556
NOP58	-0.470273	8.15036	4.08457	0.058463	0.208474
SLAIN2	1.1068	6.10445	7.98688	0.0112204	0.0910048
YWHAE	-0.311403	8.47157	1.93893	0.180811	0.390072
FAM13A	1.98066	4.73928	19.2119	0.000361433	0.0218648
HERC6	0.0394101	5.03674	0.01153	0.922764	0.967582
HERC5	-0.195254	5.96581	0.294148	0.594251	0.757654
CRYGD	-1.6259	2.98132	2.94662	0.103279	0.286898
PIKFYVE	2.32554	6.66474	37.5864	8.77227956374497e-06	0.0066724
COPS4	-0.140087	7.18507	0.284424	0.600364	0.762018
PRKG2	1.80535	2.40989	1.9878	0.175679	0.384422
GPAT3	0.831413	6.56337	4.56851	0.0465928	0.185264
CUL3	0.338699	7.73163	1.96136	0.178433	0.387352
GUCY1B1	1.36224	6.25041	6.71239	0.0184882	0.115204
GLRB	1.66607	2.50512	3.70673	0.0702022	0.230599
FNIP2	1.60597	5.88881	8.03659	0.0110109	0.090396
C2orf42	-0.808989	4.72528	3.3961	0.0819443	0.251329
ADD2	-0.292625	8.20933	0.864514	0.364826	0.577895
MXD1	2.1409	5.78266	28.3994	4.63564797639661e-05	0.00928328
ATP8A1	1.65657	4.54748	9.38777	0.00670699	0.0717865
SLC30A9	-0.0639495	6.32566	0.0239707	0.878689	0.944472
SEC22C	0.744433	6.09928	5.27757	0.0338603	0.155087
CSTA	-0.179545	2.40352	0.00462773	0.946517	0.97985
BBS7	0.706221	4.33456	2.42579	0.136824	0.335206
KIAA1109	0.574038	6.26713	1.58949	0.223555	0.438687
RBBP5	1.09183	6.06684	5.78856	0.0271378	0.138552
IFT57	-0.581439	5.61693	2.50458	0.130991	0.326265
UBE2S	-0.728111	7.45956	7.77809	0.0121505	0.0940225
PHRF1	0.0551817	7.65253	0.0514305	0.823157	0.910849
AGA	0.32864	4.97726	0.567223	0.461138	0.656789
NEIL3	0.444778	5.41961	1.67315	0.212251	0.427409
ASB1	0.153785	5.46752	0.209622	0.652563	0.795917
PSMD3	-0.445533	8.27505	4.83539	0.0412456	0.173638
CASC3	0.965403	6.73415	5.23654	0.0344778	0.156599
STAT3	0.86124	7.7465	7.61633	0.012931	0.0966269
FBXL20	1.09369	4.69725	5.62172	0.0291495	0.144066
NNT	0.597214	7.92462	4.40507	0.0502603	0.194009
FASTKD3	0.111776	5.44837	0.0894329	0.768337	0.873619
NSUN2	-0.134522	7.83459	0.371104	0.550043	0.725747
UFSP2	-0.61758	5.70374	3.84525	0.065606	0.221967
CAD	-0.41738	8.39129	3.65677	0.0719511	0.23357
DNMT3A	0.488872	5.69026	2.19729	0.155613	0.35912
RAB10	0.788169	6.75451	8.73772	0.00848084	0.0802158
DNAJC27	0.181484	1.86573	0.00453837	0.947035	0.980128
KIF3C	-1.2957	4.34589	4.00574	0.0607113	0.212334
FOSL2	0.690319	5.26444	2.36046	0.141901	0.341379
ITGA9	1.9058	4.71217	4.046	0.0595508	0.210238
TMEM175	-0.869265	5.4388	4.21556	0.0549365	0.203483
SLC2A9	-0.280142	1.95415	0.0746051	0.787867	0.886303
PDE5A	1.69114	4.34674	4.15716	0.0564775	0.205316
MIER2	0.465578	5.55205	1.67433	0.212096	0.427245
LYL1	-0.340123	7.71073	1.53312	0.231609	0.446941
HOOK2	-1.03559	4.56267	3.49132	0.0781164	0.244364
ICAM1	1.41446	3.84459	3.10434	0.095373	0.27481
OLFM2	1.38178	2.65056	0.771154	0.391474	0.597994
KLF1	-0.654074	8.07339	5.9305	0.0255501	0.134465
C3orf52	1.71335	1.66484	2.58978	0.125017	0.317462
SIDT1	0.865012	2.00131	0.369025	0.551151	0.726137
PI4K2B	0.782554	5.64766	4.0499	0.0594397	0.209973
TBC1D19	0.723576	2.9154	0.87197	0.362814	0.576045
F13A1	0.610876	7.45988	1.5069	0.235483	0.451045
NUP54	-0.0382966	7.16882	0.0193389	0.890949	0.950089
SEPTIN11	0.825416	7.00921	10.7151	0.00423804	0.0592893
SCARB2	0.284283	6.79217	0.83619	0.37262	0.583522
ANXA3	-0.971123	3.31485	0.962404	0.339632	0.555296
ARSB	0.687845	6.46343	4.6681	0.0445093	0.180319
RAD18	0.518169	5.86683	2.0607	0.168353	0.376115
SLC12A7	0.466824	6.61687	1.46568	0.241743	0.457526
SDHA	-0.76278	5.66671	5.98566	0.0249618	0.132856
PDCD6	-0.893458	2.78904	1.26013	0.276432	0.491888
CEP72	0.389589	5.02252	1.03732	0.321989	0.538658
GRPEL1	-0.442631	6.4256	2.23094	0.152657	0.355123
LMAN2L	-0.251552	4.51146	0.248793	0.623989	0.777478
MGAT4A	-0.107046	2.88695	0.00675957	0.935385	0.973639
ASTE1	-0.978019	4.87278	5.94947	0.0253461	0.134112
CDV3	0.579453	6.84005	3.97756	0.0615392	0.214075
MRPL3	-0.32153	7.69764	1.7543	0.201969	0.415345
GALNT7	0.847363	5.5842	4.39283	0.0505481	0.194538
GCNT2	1.11898	3.60364	2.11656	0.162994	0.368537
BST1	0.428452	4.12794	0.435687	0.5176	0.701754
DGKG	0.960751	3.81721	2.2529	0.150766	0.352982
DEPDC1B	0.197389	6.41143	0.412003	0.529075	0.710182
ERCC8	1.18301	4.20432	6.13085	0.0234856	0.129099
SSR3	0.303039	7.06685	1.46232	0.242263	0.458063
MCM2	-0.349793	9.20853	2.21538	0.154015	0.357023
RAB7A	-0.445179	7.46737	3.50383	0.0776294	0.243759
ZFR	0.894277	7.7955	7.82536	0.0119325	0.0935881
GOLPH3	0.186198	6.77047	0.530305	0.47588	0.668928
SUB1	0.0941099	7.58283	0.109747	0.744272	0.857696
NPR3	1.26738	4.63792	4.35011	0.0515676	0.196573
MSH3	0.594194	5.96252	3.95338	0.0622603	0.215931
CPEB4	2.12857	5.22786	23.1998	0.000139652	0.0151594
THOC3	-0.639016	7.51621	8.29477	0.00999164	0.086931
WDR70	-0.261496	6.72597	0.764489	0.393486	0.59931
TARS1	-0.0340034	8.33569	0.0195767	0.890285	0.949885
COBL	1.10234	1.50826	0.300563	0.59029	0.754403
ARRDC3	1.6705	5.35475	17.4855	0.000564675	0.0258216
SLF1	-0.582018	6.21087	3.09469	0.0955973	0.275183
CENPE	-0.526743	7.9015	1.69474	0.209452	0.424648
CASP6	-0.168166	6.28195	0.36405	0.553821	0.728694
LEF1	0.603497	3.60578	1.23196	0.281688	0.498068
EGF	4.57054	2.68351	3.21549	0.0908236	0.26673
PAPSS1	0.19082	7.22729	0.538691	0.472463	0.665978
SEC24B	0.916937	6.95835	8.23202	0.0102292	0.0876845
SIL1	-1.07463	6.86221	10.2024	0.00504482	0.0633466
IQCG	0.0503299	3.61968	0.00533983	0.942556	0.977685
LSG1	0.179678	6.76799	0.489534	0.493112	0.681844
PCNP	0.0157384	6.50147	0.00291688	0.957526	0.985876
RBM27	-0.0489026	4.06151	0.00920291	0.975564	0.995185
WWC1	3.06274	2.20094	1.1222	0.305241	0.522748
SPDL1	-0.466576	6.35451	2.2579	0.150339	0.352551
ABCB6	-0.710899	6.95182	5.44196	0.0315095	0.149993
PECR	0.706316	4.23366	2.93644	0.103833	0.28736
CDKL3	1.28427	2.41831	1.98297	0.176178	0.385055
UBE2B	-0.256573	5.92863	0.554167	0.466264	0.660768
PITX1	-1.52462	3.83226	4.42165	0.0507482	0.194891
[truncated: 9,616 more rows]

## Sheet: shRPS19_RNA
geneSym	logFC	logCPM	F	PValue	PAdj
ARF5	0.545364	6.79683	13.8613	0.00729666	0.0217599
M6PR	0.106188	7.36078	0.712744	0.426181	0.508282
FKBP4	-0.247669	8.04541	5.46745	0.0516318	0.0937525
NDUFAF7	-0.472453	5.11988	5.20175	0.056219	0.0998963
FUCA2	0.163868	7.3569	0.881363	0.378792	0.461645
CYP51A1	-1.04446	6.04287	9.43813	0.0177963	0.0419144
USP28	-0.675993	4.71153	5.4091	0.0525961	0.0950237
RALA	0.661361	5.78709	12.7248	0.00898432	0.0250472
BCAP29	-0.354332	2.08215	1.0495	0.346339	0.428831
BAIAP2L1	0.0118125	2.00027	0.000945251	0.976323	0.981201
DVL2	0.0282539	7.17843	0.0364353	0.853986	0.884994
RPAP3	-0.310598	6.98046	4.31124	0.0761094	0.126721
PRSS21	0.721883	5.49573	9.96073	0.0158127	0.0384717
RHBDD2	1.62109	7.45755	117.997	1.15257e-05	0.000296604
TSR3	0.282571	7.07753	3.09151	0.121696	0.183916
OSBPL7	1.83347	5.04447	64.6401	8.37627e-05	0.00102087
YBX2	-1.88083	3.64095	38.0692	0.000441124	0.00329884
CRY1	-0.721434	5.72025	6.99864	0.0328669	0.0665186
STARD3NL	0.325584	5.77554	2.66113	0.146433	0.213392
CD74	2.13532	7.34102	162.418	3.9133e-06	0.000154299
SYPL1	0.318373	6.51932	4.00241	0.0851473	0.138239
RANBP9	-0.160507	7.46165	1.19075	0.310971	0.392534
CD4	0.042365	3.54987	0.0184217	0.895822	0.918101
TSPAN9	2.07066	2.49007	31.4341	0.000783312	0.00481405
QPCTL	1.5024	5.0931	35.624	0.000539268	0.00374052
PPP5C	0.0287373	7.42024	0.0499096	0.82954	0.865579
UBR7	-0.580776	6.58801	5.36431	0.0533522	0.095937
MAP4K5	-0.53328	6.71347	3.65134	0.0972305	0.153673
HEBP1	-0.229655	6.82474	2.94929	0.1292	0.19268
COX15	-0.939054	3.67466	6.30724	0.0399976	0.0770727
XYLT2	1.55133	6.54613	93.206	2.5309e-05	0.000470796
VDAC3	-0.0982177	7.45139	0.705906	0.428307	0.509946
SLC45A4	-0.548737	5.63145	5.95527	0.0444082	0.0837197
RB1CC1	0.37714	7.97839	2.01711	0.198104	0.271647
AKAP11	-1.73784	5.90286	18.6103	0.00342725	0.0129661
B4GALT7	0.743555	5.39368	9.85866	0.0161768	0.0391329
FAM13B	-0.172879	6.45296	0.225031	0.649538	0.715028
CHPF2	1.03777	7.717	19.546	0.00300525	0.0118335
GABARAPL2	0.354852	5.72363	3.50162	0.103078	0.1609
FAM136A	-0.249551	5.83383	2.17763	0.183131	0.255154
NSMAF	0.287921	6.87769	1.59886	0.24616	0.324386
TTC17	-0.0370571	6.81228	0.0540672	0.822721	0.860269
MRI1	0.0274075	5.44882	0.0228861	0.883981	0.908712
BOD1L1	0.461512	8.60921	2.37252	0.166973	0.23678
TARBP1	-0.804543	7.17914	23.9177	0.00172353	0.0081267
RIPOR1	-0.887208	8.35858	44.2477	0.000277974	0.00241685
RTN4R	3.44684	2.67363	90.0399	2.83749e-05	0.000509461
PSMA4	0.101972	7.52054	0.722558	0.42316	0.505594
RIPOR3	-0.94656	7.05703	24.7269	0.00156904	0.00764112
CTNS	2.08962	5.45232	99.3348	2.04874e-05	0.000406596
LCP2	0.8264	8.20174	43.3976	0.000295181	0.00252355
MRPS10	-0.594551	6.22752	12.6206	0.00916321	0.0254443
GRN	1.3313	8.48129	91.3802	2.70219e-05	0.000491111
THAP3	0.714862	5.32577	8.13725	0.0243435	0.0528362
VAMP3	-0.934145	4.52092	9.84313	0.0162331	0.0392212
RCN1	-0.240103	3.98397	1.09857	0.329091	0.410645
RFC2	-0.14573	7.13056	1.23499	0.302803	0.383899
PPP1R3F	1.82335	3.77544	20.1817	0.00275615	0.0111829
ARHGEF5	3.19529	2.79453	69.7398	6.55231e-05	0.000868858
NFE2L3	0.725359	5.8222	18.3582	0.00355378	0.0132713
SIKE1	-0.869955	4.96006	12.4464	0.00947272	0.0261083
RELT	1.12706	5.82696	37.1337	0.00047572	0.00346508
CDC27	-1.10291	7.97101	41.1823	0.000346918	0.00280083
YIPF1	0.526012	5.05574	4.77451	0.0647804	0.111568
ADCK2	1.08731	6.23535	25.3923	0.00145512	0.0072823
SLC2A3	2.13645	6.20602	36.7654	0.000490296	0.00352229
STYK1	0.226626	1.52157	0.249445	0.690124	0.75021
GNA11	-1.00256	4.74304	21.6974	0.00226085	0.0098213
HDAC7	-0.90068	8.44071	22.3903	0.00207257	0.00925846
MRPS35	-0.485522	6.99569	14.1552	0.00692812	0.0209592
APPBP2	-0.0166909	5.2616	0.00298992	0.957907	0.96728
CA11	2.01031	2.83989	23.4314	0.00182586	0.00845974
CD22	4.58828	1.30137	38.1716	0.000437534	0.00327612
KCNQ1	5.3234	3.17973	164.093	3.77902e-06	0.000151453
TRIB2	0.0991203	5.44528	0.163936	0.697532	0.756562
GPKOW	0.104662	7.01859	0.454761	0.521519	0.598413
AQR	-0.798272	7.63767	16.52	0.00468522	0.0160104
ST6GALNAC1	-2.6513	4.54547	59.7849	0.000107643	0.00122837
PSMC4	0.0176065	7.83717	0.0196176	0.892518	0.91511
ACAP1	1.74029	7.67956	75.2058	5.12573e-05	0.000743483
DERL2	0.291259	5.67765	2.65967	0.146528	0.213505
ANO8	2.58544	4.59326	136.847	6.99648e-06	0.000219088
KDM4B	-0.304691	6.76953	1.08795	0.33128	0.412856
ICAM3	2.54261	7.92629	280.564	5.99413e-07	7.7159e-05
CAMSAP3	4.86711	1.5411	40.0401	0.00037817	0.00296628
CTTNBP2	2.55968	6.32556	196.056	2.05799e-06	0.000110019
KIF22	0.147266	8.50157	1.33034	0.286251	0.366712
CEACAM1	3.64526	3.5961	97.1226	2.20794e-05	0.000428869
YTHDC2	-1.42405	6.37746	16.4459	0.00473997	0.0161434
TMEM161A	-0.187308	6.19152	1.57212	0.249775	0.328421
BCAR1	-0.211708	6.47545	1.71654	0.231106	0.307969
FOXJ2	-0.625539	5.52361	1.49897	0.260063	0.339242
TNFRSF1A	1.69652	6.83528	74.8268	5.21093e-05	0.000748708
GOLGA5	0.181637	6.88866	1.53313	0.255184	0.33433
CELSR3	-0.389742	3.50292	1.44312	0.268336	0.347644
PPP2R5B	0.573354	5.29316	7.02302	0.0326469	0.0662462
BCL3	3.60475	6.07708	252.672	8.60489e-07	8.25132e-05
PIGB	-0.0174559	5.19043	0.00555367	0.942659	0.955444
FSTL3	0.409054	1.97191	0.982762	0.363625	0.44637
TRIP13	-1.07039	6.3986	41.8392	0.000330441	0.00271172
VASH1	3.39627	3.47582	113.115	1.32801e-05	0.000313962
HSD17B10	-0.0674801	7.26165	0.18981	0.67607	0.738277
ST6GAL1	0.388915	5.2454	0.569114	0.474989	0.555058
TIMM21	-0.670768	6.7096	13.6842	0.00753105	0.0222667
REXO1	-0.368783	7.68341	7.96953	0.0254023	0.0546478
MKRN2	-0.944578	5.85472	8.60308	0.0216876	0.0484724
GPATCH1	-0.178645	6.27859	1.19082	0.310958	0.392534
NTN1	-2.15123	2.95271	26.581	0.00127675	0.00663709
ISOC1	-0.719443	6.03349	12.0147	0.0102998	0.0278382
TRO	4.04715	3.50469	112.625	1.34746e-05	0.00031618
MNT	0.368068	4.71352	1.309	0.289836	0.370226
LAPTM4A	0.72984	7.12685	31.8328	0.000754645	0.00470632
PTPN18	0.391558	5.70913	5.17953	0.0566264	0.10044
STK10	1.41181	7.57764	89.863	2.85599e-05	0.000512008
MAP2K5	0.68588	5.73914	14.0342	0.00707687	0.0213168
CDK13	-0.0421026	7.38366	0.0671709	0.802887	0.843917
TSPAN32	1.30198	6.02294	56.6216	0.000128046	0.00139075
TRAM2	-1.7921	3.81654	5.65129	0.0487411	0.089823
NDUFB4	0.250287	6.70624	2.44341	0.161581	0.230819
HEATR6	0.0685206	6.10192	0.153865	0.706428	0.763838
ERLEC1	-0.0212669	6.56407	0.0151703	0.905403	0.926161
TMEM131	-0.498664	7.91065	9.35899	0.0181242	0.0424926
ACTR6	-0.337613	5.9393	3.46524	0.104569	0.162757
UHRF1BP1	-2.50782	6.25463	27.9056	0.00110971	0.0060861
OSTM1	-0.579918	5.45829	3.9811	0.0858221	0.139011
HSPB11	0.139912	6.13242	0.463686	0.517584	0.594819
STRADB	-0.910785	6.93473	14.6821	0.00632521	0.019677
DLG3	0.942971	1.6818	2.73316	0.141847	0.208115
PLOD1	-0.0881171	6.62333	0.260074	0.625604	0.693138
OXCT1	-1.03148	6.59241	14.371	0.0066726	0.0204219
ZNF416	-0.352173	4.45103	2.18808	0.182211	0.254256
FAM234B	-1.75454	3.95342	12.2926	0.00975718	0.0267005
PILRA	4.99452	4.42195	180.969	2.7064e-06	0.000127966
RRN3	-0.193839	7.50123	1.05941	0.337276	0.419228
AQP2	3.19056	4.34147	68.8834	6.82016e-05	0.000886986
DIMT1	-0.861385	6.64443	29.5406	0.000940262	0.00544608
EIF2AK1	0.0166902	8.62131	0.0257808	0.876929	0.903263
EPDR1	-1.22914	5.84386	12.8948	0.00870204	0.0245052
HBQ1	-0.0328807	5.98065	0.0236087	0.882179	0.907332
RBM22	0.467888	6.85673	12.9567	0.008602	0.02433
ZW10	-0.969457	6.66548	15.7401	0.00530491	0.0174627
PPP1R15A	0.360671	8.70085	6.83836	0.0343625	0.0687883
TRIP6	-0.511818	7.00356	16.5634	0.00465354	0.0159435
LAMP2	-0.395522	6.71082	4.36662	0.0746242	0.124756
SLC22A4	-0.532204	5.35755	6.78099	0.0349192	0.0695921
EPS8L1	1.41372	4.32072	17.8665	0.00381843	0.0139609
PDRG1	-0.234723	5.58934	1.38115	0.277969	0.358035
PPP1R13B	1.98181	2.95792	33.5516	0.000645433	0.00422271
RALGAPA2	-0.166897	5.29179	0.178676	0.685076	0.745915
ESF1	-0.32513	7.61636	2.18026	0.182899	0.25489
OAS1	1.81932	2.08774	8.78429	0.0207561	0.0470041
SIRT4	0.2531	2.13779	0.225582	0.649144	0.714727
TRMT6	-0.343625	6.63825	3.92976	0.0874773	0.141076
HAUS5	-0.356596	6.23851	3.41857	0.106524	0.165258
UQCRC1	0.041857	8.30219	0.110989	0.748685	0.800125
GMIP	3.08594	6.73051	416.071	1.5271e-07	6.25452e-05
MLF2	0.355614	7.18048	5.09658	0.0581819	0.102282
TFAP4	-0.191907	5.921	1.42356	0.271323	0.35096
PDCD7	0.189041	6.88424	0.99369	0.351735	0.433749
SPG21	-0.222427	6.79471	2.69315	0.14437	0.211111
GNPTG	1.02996	6.42535	28.6079	0.00103249	0.00579091
GOLGA3	-1.09907	7.88125	30.1828	0.000882842	0.00521013
EFNB1	1.08834	4.18804	13.9331	0.00720443	0.0216184
GLG1	-0.886444	6.98272	9.64851	0.0169611	0.0405591
NAT14	0.619814	5.03451	6.74893	0.0352355	0.0700578
AASDH	-0.314275	6.01064	3.75831	0.0933207	0.148443
DLD	-0.646106	7.63313	11.0833	0.0124278	0.0320288
CMTM6	0.743162	4.86941	2.31655	0.171405	0.241855
SPAG7	0.599718	6.67337	7.75588	0.0268393	0.0568902
PSME1	0.407826	7.51258	10.3961	0.0143733	0.0357615
HAUS4	-0.0754796	7.21407	0.318638	0.589882	0.66207
CEBPE	4.7727	3.80657	65.6714	7.95931e-05	0.000992238
OSGEP	0.486844	6.72412	7.77932	0.0266765	0.0566566
G2E3	-1.57349	5.87391	29.4953	0.00094449	0.00545726
TGM1	-0.453471	1.91005	1.25982	0.301552	0.382885
UNC13D	0.890539	8.76507	48.9106	0.000203387	0.00195075
XYLB	-2.20116	3.43205	21.638	0.00227801	0.00987055
CDC6	-0.795447	7.27409	19.7027	0.00294127	0.0116707
AAAS	-0.248894	7.57728	3.17624	0.117502	0.178829
CBX5	-0.997959	5.71628	16.1549	0.00496304	0.0166859
KLHL20	-0.352586	5.68533	2.32806	0.170481	0.240923
DHPS	0.406729	3.16662	2.0232	0.197506	0.271026
PSMD5	-1.22123	5.81631	13.5657	0.00769332	0.0225958
NANS	0.0684046	7.21014	0.201272	0.667126	0.730398
SEMA4G	-0.0250318	2.86978	0.00568313	0.941996	0.954885
TPSD1	1.66644	4.133	34.7464	0.000581258	0.00392846
TMEM14A	-0.283051	4.11023	1.34806	0.283322	0.363706
BAG6	0.228168	8.9469	4.62866	0.0680925	0.116226
PRRT1	-1.03149	1.95542	5.93448	0.0446882	0.0840802
ZNF184	-0.215396	5.68868	1.10627	0.327517	0.40894
VCL	1.25834	7.5099	6.38655	0.0390833	0.0757292
SIRT1	-0.668468	5.54264	3.78442	0.092398	0.14737
TGFBR3	3.66117	2.79934	36.0823	0.000518882	0.00364384
TMED1	0.435561	5.91545	5.6151	0.0492931	0.0905449
MZF1	0.793599	5.60478	12.2371	0.0098626	0.0269204
OCEL1	1.33969	4.32138	18.2069	0.00363261	0.0134514
PSMD8	0.210745	7.80331	3.11967	0.12028	0.182263
BCL7C	0.390587	6.90549	5.64313	0.0488648	0.0899949
ATP5F1D	0.340298	7.00695	5.75422	0.0472146	0.0876768
SMIM24	3.73149	4.36381	59.3805	0.000110007	0.00124577
NDUFB7	0.337841	6.66316	4.274	0.0771297	0.127899
TECR	0.207105	7.30916	1.71762	0.230974	0.307903
TIMM13	0.226451	6.01158	1.96361	0.203473	0.277374
CDC34	0.514298	6.79529	6.66277	0.036104	0.0714494
GADD45B	5.06586	4.19225	198.934	1.9578e-06	0.000108696
MAPK12	1.39259	5.16156	32.416	0.000715105	0.00453843
SNAP29	0.153554	6.41878	0.748932	0.415218	0.49801
THAP7	-0.0731005	6.65326	0.217951	0.654653	0.719458
MIF	0.259422	6.70224	2.89775	0.132074	0.196312
OSM	0.992037	6.76207	46.4043	0.000239749	0.00218704
TBC1D10A	1.36082	5.78733	54.3412	0.000145916	0.00152655
SF3A1	-0.349375	8.36134	3.40475	0.107112	0.165954
USP18	-0.838282	3.30101	10.2243	0.0149204	0.0367986
SNRPD3	0.18921	6.50591	1.5152	0.257728	0.336975
MAPK1	-0.163374	6.76276	0.462039	0.518307	0.595418
TCN2	-1.03184	3.15901	9.15741	0.0189954	0.0440049
SLC25A1	0.0885389	6.9925	0.377926	0.557978	0.63212
PDXP	-0.343531	5.00784	1.03387	0.342786	0.425053
ASPHD2	2.96553	1.5804	18.1863	0.00364356	0.013487
LGALS1	1.232	7.01718	52.8053	0.000159784	0.00163617
PIK3IP1	3.36372	3.01365	48.1621	0.000213457	0.00199316
SRRD	-1.25989	5.687	31.9552	0.000746118	0.00466786
ANKRD54	-0.341185	5.52966	2.84949	0.134843	0.19959
MICALL1	0.164026	6.41628	1.37385	0.279137	0.35911
CENPM	-0.056573	6.28454	0.110897	0.748785	0.80016
KDELR3	0.12845	2.53068	0.123707	0.7353	0.788947
DMC1	-1.53801	3.11503	23.6491	0.00177912	0.00831177
HSCB	0.659689	4.70917	7.01733	0.032698	0.0662898
TOMM22	-0.0559697	6.52652	0.146199	0.713431	0.769797
RTCB	-0.460059	7.75408	14.1407	0.00694571	0.0209964
JOSD1	-0.408232	5.57118	2.49107	0.158088	0.226566
GTPBP1	-0.484324	7.24559	3.91125	0.0880842	0.141805
DNAL4	0.681499	3.42425	7.15597	0.0314801	0.0644099
RHBDD3	0.00655787	6.24943	0.00121784	0.973126	0.978773
HMGXB4	-0.529916	6.68354	5.59351	0.0496264	0.090929
BIK	-0.218586	2.23654	0.28131	0.612092	0.681327
HMOX1	2.03628	5.79745	22.6897	0.00199744	0.0090204
NIPSNAP1	-0.464907	6.16402	8.32375	0.0232322	0.0509752
MCM5	-0.0441693	8.91041	0.182579	0.681881	0.743188
ARSA	2.40012	6.21113	115.546	1.23666e-05	0.000303978
TTLL12	-0.826911	7.88923	11.1721	0.0122018	0.0315561
CBX7	0.292491	2.99108	0.414214	0.54015	0.616157
CABP7	2.1261	1.23534	5.99183	0.0439215	0.0830164
RPL3	0.289263	8.75077	5.59425	0.0496149	0.0909248
TAB1	-0.5664	5.97895	5.02599	0.0595499	0.1043
MYH9	0.740254	10.23	32.0193	0.000741703	0.00464759
TXN2	-0.0113898	6.61425	0.00573106	0.941753	0.954867
EIF3D	0.202934	8.71075	2.85987	0.134241	0.198872
PVALB	0.626021	2.25215	1.40309	0.274502	0.354339
FAM118A	-1.32414	6.02788	29.3125	0.000961808	0.00551703
ST13	0.151936	8.10404	1.93791	0.206124	0.280504
IL2RB	1.58902	4.03813	15.3838	0.00562314	0.0181544
RBX1	0.254322	6.30973	2.48923	0.158221	0.226729
L3MBTL2	-0.436828	7.14028	11.4698	0.0114817	0.030127
CHADL	2.64775	2.21147	21.4187	0.00234279	0.0100231
PHF5A	-0.191553	5.53666	1.13169	0.322401	0.403954
ACO2	-0.640572	7.78801	13.843	0.00732046	0.0218001
PMM1	-0.353798	5.43539	3.03354	0.124682	0.187617
CERK	1.55836	5.35989	26.1495	0.00133807	0.00686549
BRD1	0.101595	7.47243	0.54874	0.48271	0.562198
ZBED4	-1.21942	6.51852	11.1258	0.012319	0.0317898
HDAC10	0.879482	6.35557	22.4971	0.00204534	0.00918084
RIPK3	3.25516	4.43649	166.876	3.56862e-06	0.000145541
PAPOLA	-0.593715	8.23006	10.3946	0.0143781	0.0357659
HSP90AA1	0.292662	9.32342	5.29484	0.0545534	0.0975518
NID2	-0.656502	2.9477	1.93181	0.206761	0.281274
SNAPC1	-0.976104	5.11585	25.8252	0.00138666	0.00704186
SUPT16H	-0.586784	8.81886	7.62813	0.0277491	0.058353
FKBP3	-0.0359902	6.92711	0.0551128	0.82105	0.8589
CTSG	3.88187	5.70618	86.6543	3.22015e-05	0.000546381
POLE2	-1.14413	6.94916	46.1255	0.000244293	0.00221227
SOS2	0.656445	7.10207	7.72689	0.0270423	0.0571981
PYGL	1.91792	8.40766	181.084	2.70053e-06	0.000127966
GNPNAT1	-1.6691	4.54338	16.8063	0.00448123	0.0155552
CNIH1	-0.524021	5.51843	3.94652	0.0869324	0.14035
CGRRF1	0.873748	4.97024	17.6521	0.00394171	0.0142655
ATP6V1D	0.188306	6.23478	1.41353	0.272873	0.352543
PLEK2	-1.24227	5.68149	42.1256	0.00032357	0.00267046
PIGH	-0.877526	4.81837	10.3881	0.0143983	0.0357863
PSMA3	0.0377414	7.42301	0.0842659	0.779929	0.825562
GSTZ1	-0.233932	5.3911	1.13043	0.322652	0.404183
TMED8	-1.96456	3.85379	24.5676	0.00159801	0.00773643
AHSA1	0.0637566	7.55312	0.325683	0.585889	0.658334
SPTLC2	-1.17433	6.89733	37.9306	0.000446042	0.00331959
RIN3	0.780306	8.22824	42.256	0.000320502	0.00265437
ALKBH1	-0.441663	5.29935	5.80825	0.0464382	0.0865968
DHRS7	1.00103	6.77844	52.1523	0.000166193	0.00169016
EIF5	0.0133469	7.88083	0.0132791	0.911464	0.930677
VRK1	-0.505999	7.31867	16.1143	0.00499521	0.0167606
APEX1	0.168711	7.83299	2.15821	0.184857	0.257015
PABPN1	0.369437	6.24154	4.19964	0.0792221	0.130612
CINP	-0.62986	6.11835	15.5804	0.00544465	0.0178008
PCK2	-0.574899	7.06014	16.5661	0.00465161	0.0159435
NFKBIA	2.23856	6.63232	144.674	5.79617e-06	0.000201137
PSME2	0.477935	7.26774	8.22453	0.0238151	0.0519458
BRMS1L	-1.08203	3.51019	12.1724	0.00998717	0.0272029
PNN	0.0304629	8.39218	0.0221474	0.885853	0.910558
PTPRA	-0.102372	8.17382	0.656388	0.444254	0.525297
NSFL1C	0.124831	7.43026	0.691853	0.432733	0.514339
PYGB	0.81085	6.48477	14.6025	0.00641187	0.0198632
PROCR	8.35103	2.55328	73.2726	0.000131216	0.00141313
MYBL2	-0.268877	8.72607	4.97941	0.0604758	0.105448
PABPC1L	0.870536	4.7929	10.4153	0.014314	0.0356437
SALL4	0.990065	2.89994	5.18075	0.056604	0.100426
CSTF1	-0.348675	6.75133	5.12413	0.057659	0.101646
CTSZ	0.325575	7.1036	6.18585	0.0414514	0.0793076
TUBB1	1.62191	6.00481	12.3723	0.00960838	0.0263902
SLCO4A1	-0.37208	5.73413	4.2631	0.0774318	0.128185
UBOX5	0.75899	5.12378	13.4654	0.00783421	0.0228893
EEF1A2	4.30529	3.50246	186.423	2.44523e-06	0.000120299
TRIB3	1.09295	4.23955	18.3627	0.00355144	0.0132668
CSNK2A1	-0.49173	5.34326	6.62552	0.0364882	0.0719937
FERMT1	-1.24691	3.33656	10.4259	0.014281	0.0355916
TLDC2	4.21404	2.32064	94.5443	2.41411e-05	0.000454052
SNTA1	1.2256	3.6275	16.5203	0.004685	0.0160104
CHMP4B	0.464383	7.23606	8.21041	0.0238995	0.0520631
AHCY	-0.348437	7.82524	7.65583	0.0275484	0.0580822
PIGU	-0.520992	5.9657	10.0331	0.0155609	0.0380072
ACOT8	0.339457	6.20492	4.36976	0.0745413	0.12467
APMAP	0.46076	7.0247	13.1801	0.00825344	0.0237171
TXNL1	-0.0222252	7.41244	0.033399	0.860122	0.88974
MYL12A	0.553224	6.6041	13.2085	0.00821033	0.0236285
RNF125	2.10816	3.72018	45.0257	0.000263338	0.00232537
IDH3G	0.717801	7.48545	17.0643	0.00430714	0.0151683
SLC25A43	2.09187	3.21019	20.3614	0.00269056	0.0109937
PSMD10	-0.238208	5.86392	1.48526	0.262059	0.341171
PGRMC1	-0.0807142	5.67058	0.216976	0.655366	0.720041
ABCD1	1.87559	4.55582	64.041	8.6314e-05	0.00104104
KCND1	1.08833	2.19703	6.25232	0.0406469	0.0780865
SLC25A14	-0.159935	4.22045	0.307464	0.59634	0.667676
PCSK1N	3.81001	2.60201	44.7348	0.000268692	0.00235686
RP2	-0.27876	4.51829	0.340723	0.577555	0.650387
USP11	0.784601	7.80689	32.792	0.000691011	0.00442716
TIMP1	0.536612	7.52342	12.7984	0.00886066	0.0248132
GLA	1.3908	7.04714	61.3669	9.89997e-05	0.00115676
ACP5	2.83931	4.98697	89.4642	2.89827e-05	0.00051492
NTHL1	0.494156	5.52183	4.02099	0.0845647	0.137651
ZNF263	-0.37633	6.70379	8.14624	0.0242884	0.0527456
MMP2	3.72837	7.42859	234.244	1.11703e-06	8.89725e-05
ORC6	-0.840232	6.18288	19.7141	0.00293666	0.0116593
C16orf70	-0.448793	5.1099	1.67505	0.236261	0.314062
CORO1A	2.75943	8.09739	384.309	2.01311e-07	6.25452e-05
NUTF2	0.162335	6.40765	1.15086	0.318623	0.40015
ARL2BP	0.0349631	5.2836	0.0213141	0.888003	0.911583
DHODH	-0.913553	5.68099	21.4311	0.00233906	0.0100124
POLR2C	-0.403962	6.6733	5.74626	0.0473303	0.0878504
MMP15	-0.293681	3.66627	1.32053	0.28789	0.368455
USB1	0.203066	6.31227	1.84015	0.216663	0.292333
CCDC113	-1.79168	3.06494	27.573	0.00114889	0.00622318
NME3	1.3399	4.90011	20.808	0.00253608	0.0105719
PSMD7	0.117778	7.76744	0.897994	0.374583	0.457502
PLA2G15	1.65078	4.9703	47.1579	0.000227994	0.00209862
FA2H	-3.32057	1.26665	28.6872	0.00102421	0.00576902
CMC2	0.119462	4.80683	0.21396	0.657583	0.722009
ARHGDIG	-0.329445	2.34311	0.391078	0.551381	0.626121
HSDL1	-0.849027	3.69742	3.47805	0.10404	0.162062
USP10	-0.574294	7.86809	9.87949	0.0161016	0.0389987
ZNF500	-0.458703	4.36173	4.08444	0.0826141	0.135264
NME4	-0.0170676	6.9786	0.0154596	0.904511	0.925488
DECR2	-0.949982	4.94355	16.3972	0.00477637	0.0162212
STUB1	0.355758	6.92085	4.84536	0.0632479	0.109405
CRYM	4.25295	3.02667	42.5536	0.000313642	0.00261397
CAPN15	-0.634869	7.38596	6.0207	0.0435419	0.0824698
USP31	-1.61429	5.16928	58.2903	0.000116719	0.00129945
MAZ	0.187717	8.58353	2.91858	0.130902	0.194802
CDIPT	1.04468	5.89924	32.6059	0.000702798	0.00447949
KNOP1	-0.281641	6.62332	0.761199	0.411608	0.494179
MGA	-1.55296	7.04857	48.3006	0.000211546	0.00198468
CSK	0.874601	7.9472	46.9806	0.000230692	0.00211909
MTFMT	-0.778478	5.00832	11.7204	0.0109175	0.029034
CTSH	-1.10674	5.16607	15.0059	0.00598798	0.0189155
EHD4	0.300564	5.09475	0.388642	0.552591	0.627214
GABPB1	-0.619524	6.08959	7.83723	0.02628	0.056035
DNAJC17	0.356271	5.90335	2.11525	0.188757	0.261208
RHOV	-1.7501	1.5564	8.87426	0.0203129	0.0462624
VPS18	0.90342	6.84238	40.6465	0.000361149	0.00286614
OIP5	-0.60521	4.9006	9.1036	0.0192371	0.0444434
BLOC1S6	-1.68411	4.5165	16.7919	0.00449124	0.0155721
EXTL3	-0.527677	5.3764	2.37229	0.166991	0.23678
AGO2	-1.39036	6.63319	64.9976	8.22862e-05	0.0010099
PAG1	2.65106	2.82097	35.7976	0.000531425	0.00370976
BRF2	-0.674942	5.18599	4.90671	0.061959	0.107536
ZFAND1	-0.58837	5.51846	8.76238	0.020866	0.04716
RIPK2	0.332275	6.50931	4.47928	0.0717193	0.120956
CPQ	-0.43584	5.33352	5.59028	0.0496764	0.0909534
DECR1	-0.286932	7.57682	5.63735	0.0489528	0.090101
GDAP1	0.156312	3.27701	0.15375	0.706532	0.763872
EIF3E	0.142017	8.40471	1.6292	0.242147	0.319987
EMC2	-0.277942	5.86009	2.24679	0.17716	0.248292
CHRAC1	-0.466437	4.93566	3.87284	0.089362	0.143453
UBR5	-0.786008	8.2933	10.4196	0.0143005	0.0356252
PYCR3	-0.67874	5.09678	9.67612	0.0168553	0.0403956
MTMR9	-1.18699	4.09824	13.8594	0.00729915	0.0217599
DCTN6	-0.336038	5.86147	3.83783	0.0905482	0.145052
GSR	0.161122	8.0278	2.01377	0.198434	0.272004
TNFRSF10A	-0.500084	4.23664	3.40998	0.106889	0.165651
PPP2CB	0.0594157	6.69076	0.147703	0.71204	0.768576
KCTD9	-1.00446	5.09416	5.60885	0.0493893	0.0906095
EXOSC5	-0.206148	6.04297	1.5845	0.248091	0.326425
PAF1	0.323105	7.42917	5.24525	0.0554324	0.098839
STXBP2	1.01292	7.96769	62.6506	9.26311e-05	0.00109388
ZNF432	-0.371181	3.8694	2.03166	0.196679	0.27016
ECH1	0.198437	7.85999	2.28233	0.174195	0.244918
HNRNPL	0.204281	8.88001	3.28989	0.112174	0.172378
SARS2	-0.900127	3.77465	8.32783	0.0232086	0.0509508
CLASRP	0.277657	7.28511	4.88241	0.0624652	0.10824
LIN7B	0.474478	3.62309	1.69979	0.233168	0.310403
PPP1R37	0.396602	6.51612	4.12998	0.0812508	0.133465
PEX11G	0.310812	2.9495	0.802197	0.399909	0.482722
RNASEH2A	-0.0764928	7.18505	0.273454	0.617011	0.686158
SF3A2	0.325462	8.19472	4.99235	0.0602167	0.105149
AMH	1.44938	2.03906	5.1853	0.0565202	0.100311
RETN	5.01038	1.0463	14.35	0.00890207	0.0248998
TBC1D17	0.704265	6.36803	11.3662	0.011726	0.0306124
SGTA	-0.137838	7.08415	1.21383	0.30667	0.388137
SNAPC2	0.146906	6.52892	1.12946	0.322844	0.404381
FIZ1	0.255214	5.48896	1.94369	0.205524	0.279848
C19orf44	-0.64817	4.14748	7.18346	0.0312456	0.0640564
FBL	0.304074	8.01848	5.42457	0.0523381	0.0947306
CLC	0.799602	7.17175	23.2666	0.00186229	0.00856322
TBCB	1.15026	6.65308	31.9304	0.000747836	0.00467614
POLR2I	0.143958	6.2374	0.736563	0.418912	0.501629
TGFB1	0.840667	8.30182	35.4253	0.000548425	0.00378854
DMAC2	-0.313125	6.06951	3.6619	0.0968349	0.153109
CEACAM4	5.2176	2.26909	55.2549	0.000138394	0.00147042
PLIN3	0.628485	7.61033	22.4043	0.00206897	0.00924843
CD79A	2.43994	2.0584	14.1022	0.00699283	0.0211065
NKG7	3.95311	5.37698	72.3114	5.82505e-05	0.000800925
ICAM5	0.51986	5.51585	7.7404	0.0269474	0.0570583
CDC37	0.319701	8.07856	5.78168	0.0468178	0.0870899
RABAC1	2.23892	4.66896	72.87	5.68097e-05	0.000792408
CNFN	0.892762	1.47662	1.96192	0.214756	0.290189
RAB3D	2.56885	4.30178	39.6755	0.000388903	0.00302655
DBP	1.89954	3.98786	26.2954	0.00131692	0.00679763
EPOR	-0.674126	7.71762	31.8061	0.000756523	0.00471061
RASIP1	-0.568885	2.96384	2.38434	0.166057	0.235822
DNASE2	0.446817	6.39157	4.74976	0.0653274	0.11234
LENG1	0.96191	5.71322	13.0821	0.00840409	0.0239998
RPL18A	0.365012	7.78716	5.78683	0.0467439	0.0870206
ARRDC2	0.915167	6.21441	28.3514	0.00105987	0.00589713
RAB3A	1.4687	1.55512	7.27177	0.0305075	0.0629128
TMEM147	0.337285	6.69342	3.22591	0.115132	0.17582
GAPDHS	-0.365962	2.61109	1.09494	0.329836	0.411316
USF2	0.337737	7.35915	8.47011	0.0224057	0.0497582
ERF	0.799982	6.82848	25.1244	0.00149967	0.00740046
GSK3A	0.0976194	7.61833	0.777147	0.406991	0.489875
ZNF574	0.205762	7.18152	2.18536	0.18245	0.254444
SIPA1L3	0.909986	4.90565	5.12897	0.0575679	0.101554
CADM4	2.01374	1.60105	11.7987	0.0107485	0.028737
HGF	3.19086	2.29424	16.0115	0.00507793	0.0169379
UBE2D4	-0.286128	3.31446	1.14583	0.319608	0.401128
GTPBP10	-0.798004	5.53108	17.5971	0.00397416	0.0143403
BET1	-0.210588	4.34233	1.00824	0.348453	0.430776
NAMPT	0.0413734	6.94203	0.0528539	0.824681	0.861939
TWISTNB	-0.0944159	6.59343	0.0886833	0.77442	0.821049
ITGB8	2.52407	2.03783	24.9891	0.00152283	0.00748052
HBP1	0.708265	6.24476	11.2383	0.0120368	0.0312177
SP4	-1.36474	4.6199	6.1497	0.0418977	0.0800235
MPP6	-1.59516	4.75606	40.0029	0.000379248	0.00296894
OGDH	-0.630323	7.34261	3.04537	0.124065	0.186918
CAV2	-2.05339	1.98325	17.2095	0.00421294	0.0149474
LFNG	4.41642	5.95223	372.828	2.23699e-07	6.27463e-05
HOXA5	4.56658	3.82174	112.61	1.34805e-05	0.00031618
HOXA6	5.19892	2.4686	70.0176	6.46834e-05	0.000858683
ABHD11	0.111077	5.24879	0.238014	0.640413	0.70695
FKBP14	-0.268483	2.7053	0.432474	0.531601	0.608159
STX1A	3.24085	3.58383	80.9637	4.0263e-05	0.000632902
NOD1	0.696287	5.86535	17.9425	0.0037759	0.0138489
SNX8	-0.513501	7.20322	17.0521	0.00431517	0.0151876
WASL	-0.502188	3.8693	2.5688	0.15261	0.220257
AIMP2	-0.195804	6.53525	1.27369	0.295918	0.3769
PCOLCE	0.659156	2.60937	2.18392	0.182577	0.254561
RBM28	-0.738913	6.94254	18.413	0.00352576	0.0132333
SERPINE1	1.87228	4.00041	30.9651	0.00081884	0.0049683
PLOD3	-0.0989595	7.09238	0.443682	0.526485	0.603353
RPA3	-0.282191	6.1508	3.42452	0.106272	0.16491
FIS1	0.231936	6.68176	2.25609	0.176377	0.247517
GLCCI1	-1.57665	4.78683	23.0947	0.0019013	0.00868448
CEP41	-0.600746	4.89421	6.24639	0.0407179	0.0781941
ZNF862	1.0768	4.76394	11.5201	0.0113656	0.0299216
YAE1	0.155924	4.5791	0.311945	0.593732	0.665132
GIMAP2	1.46354	4.82472	47.3381	0.000225294	0.00207754
MRPL32	-0.0102094	6.2595	0.00390051	0.951931	0.962637
AEBP1	4.25417	6.11135	137.497	6.8852e-06	0.000217903
BCL7B	0.43054	6.07621	6.10096	0.0425092	0.0809661
YKT6	-0.347778	5.97033	4.53042	0.0704497	0.119323
CLIP2	1.26039	7.28008	25.3863	0.00145609	0.0072823
ZNF688	1.78829	5.1803	30.2129	0.000880262	0.00520007
CHMP5	0.120227	6.45014	0.677322	0.437391	0.518732
FKTN	-1.17443	3.16945	15.022	0.00597186	0.0188796
SEC61B	0.269726	5.8614	2.25386	0.176565	0.247662
C5	0.712676	3.21089	5.17763	0.0566614	0.100477
PLGRKT	0.096604	5.17331	0.244754	0.635799	0.702706
EDF1	0.379162	6.869	6.34096	0.0396055	0.0764911
SETX	-0.681487	7.80027	5.84097	0.0459761	0.0859554
ATE1	-1.26574	5.15094	37.1974	0.000473258	0.00345426
CDH23	1.48994	1.87503	10.8095	0.0131596	0.0334286
ACTA2	0.993437	5.62154	19.7122	0.00293743	0.0116593
FBXL15	0.812321	6.08424	20.2935	0.00271512	0.0110776
PITRM1	-0.598042	8.08708	12.3418	0.00966492	0.0265087
STN1	0.671927	6.07805	10.595	0.013772	0.0346344
DNAJC12	0.298464	3.72933	0.720252	0.423867	0.506133
PPIF	0.265291	6.959	3.5121	0.102653	0.160365
TBC1D12	-1.87476	3.08066	30.4897	0.000856997	0.00510073
MPO	3.41466	8.48549	757.429	1.88219e-08	6.25452e-05
DHX33	-1.82703	5.82431	29.0384	0.000988538	0.00561932
UTP18	-0.222914	7.56029	3.81181	0.0914429	0.146195
SLC25A39	0.177291	8.12007	2.39254	0.165425	0.235094
EPX	2.77821	7.94427	343.344	2.97806e-07	6.54778e-05
NUFIP2	-1.56392	6.7781	21.4983	0.002319	0.00997415
RPL19	0.282817	7.89278	3.64228	0.0975718	0.15409
SUPT4H1	-0.11037	4.2938	0.231229	0.645141	0.711442
TAX1BP3	0.693067	1.99235	3.77765	0.0926359	0.147591
P2RX1	2.7621	6.10482	137.285	6.92137e-06	0.000218465
RPS6KB1	-1.10947	6.07576	18.3841	0.00354049	0.0132448
PIGL	-0.286818	4.0432	1.2198	0.305571	0.386952
GALK1	1.46924	6.12753	66.5385	7.62914e-05	0.00096509
PFN1	0.610652	7.23246	11.8516	0.0106363	0.0285399
SLC25A11	0.227274	7.18131	2.6835	0.144987	0.211676
RASD1	3.25353	3.80973	120.593	1.07136e-05	0.000284451
C1QBP	0.000385486	7.71099	1.10961e-05	0.997434	0.998275
CPD	-1.11561	5.81202	4.86046	0.0629274	0.108918
CCDC47	-0.849416	7.30106	21.2643	0.00238981	0.0101693
MED31	-0.947007	3.91365	11.7672	0.0108161	0.0288656
DRG2	-0.267521	6.64514	3.58083	0.0999277	0.157037
AKAP10	-0.852264	5.95965	11.6658	0.0110374	0.0292914
SYNGR2	0.584112	7.14426	20.5464	0.00262516	0.0107916
DDX5	0.188114	8.89387	2.97455	0.127823	0.19117
CCL2	2.96328	5.64406	134.597	7.39949e-06	0.000222696
CCL1	8.76757	2.63374	116.789	3.44432e-05	0.000570114
KAT2A	0.0525072	6.77955	0.118401	0.740785	0.793612
NAGLU	0.101815	6.86203	0.299545	0.601013	0.671957
MRPL27	0.0623516	6.40694	0.125845	0.733128	0.787186
LRRC59	-0.261956	7.60335	4.93527	0.0613706	0.106668
DUSP3	-0.0315297	3.64682	0.010682	0.920553	0.938101
HLF	3.4875	1.26848	28.887	0.00100371	0.00567706
RANGRF	0.410172	5.96427	3.30734	0.111385	0.171321
TNFAIP1	-0.55242	4.46572	3.18299	0.117176	0.178402
TMEM97	-0.908888	5.0511	12.0156	0.0102979	0.0278382
CD38	1.71826	5.27771	69.5521	6.60983e-05	0.000872889
LAP3	-0.41028	7.59485	11.0279	0.0125716	0.0323363
JADE1	-1.34079	7.19426	62.7679	9.20756e-05	0.00109166
PF4V1	4.23915	3.09064	99.605	2.03032e-05	0.000403615
NFKB1	-0.238212	7.37259	1.70785	0.232173	0.309209
KLHL2	1.19802	5.36726	20.0708	0.00279763	0.0112895
GAR1	-0.252827	6.91241	2.83491	0.135694	0.2007
FRG1	0.406934	7.30667	5.29594	0.054534	0.0975448
CD82	0.450741	7.6928	12.3904	0.00957501	0.0263259
CTSC	0.924653	7.70286	59.1172	0.000111581	0.00125657
ZPR1	-0.284259	7.40618	6.15568	0.0418234	0.0799034
JHY	1.45773	3.24971	27.9318	0.0011067	0.0060861
UNC93B1	0.901321	6.48758	36.36	0.00050701	0.00359294
PUS3	-0.359822	5.75028	2.37864	0.166497	0.236306
CCND1	0.597614	3.12304	2.98615	0.127197	0.19041
CCDC86	-0.593395	6.93501	21.5871	0.00229283	0.00990944
PRPF19	0.00406748	8.25499	0.00138533	0.971339	0.977516
TMEM109	-0.189922	6.4689	1.04301	0.340797	0.422852
ANAPC15	-0.0161067	4.80674	0.00643643	0.938281	0.952079
PANX1	-0.422749	4.64099	2.47349	0.159365	0.228092
IL10RA	4.7237	6.02549	142.53	6.09679e-06	0.000206733
PDHX	-0.798771	6.27912	21.2925	0.00238114	0.0101468
SLC15A3	4.91831	2.24655	43.693	0.00028905	0.00248862
DGAT2	-0.0142499	2.95366	0.00250067	0.968028	0.975011
C11orf58	0.0773945	6.93848	0.379416	0.557222	0.631565
YBX3	0.144961	8.03378	1.49008	0.261356	0.340535
PXN	1.24235	6.04375	40.8183	0.000356506	0.00285301
POLR3B	-0.612881	5.80193	7.222	0.0309207	0.0635439
PPFIBP1	2.17817	4.82252	83.1161	3.69386e-05	0.000595545
CD69	1.43446	5.23761	43.5305	0.000292401	0.00250392
PRDM4	-0.806163	6.34855	14.5599	0.00645891	0.0199517
CLEC2B	3.90106	4.48401	67.4598	7.29733e-05	0.000932236
KCTD10	0.139124	4.86446	0.10797	0.751987	0.802643
MLEC	-0.443397	6.38904	8.64076	0.0214895	0.0481749
MVK	-0.314122	4.67543	1.50639	0.258993	0.338181
CSRNP2	0.679678	4.826	6.78123	0.0349169	0.0695921
CYP27B1	-1.22644	1.72859	5.9796	0.0440835	0.0832464
PPM1H	0.515369	2.82664	2.20785	0.180488	0.2523
LTA4H	-0.0520071	7.32289	0.167958	0.694069	0.753357
ELK3	0.345303	4.83948	0.79687	0.401398	0.484273
ITFG2	-0.449829	5.62674	7.08921	0.032059	0.0653628
PARP11	-0.603241	3.79185	5.62749	0.0491032	0.0903078
ARPC3	0.422781	7.16072	9.37206	0.0180695	0.0423895
GPN3	-0.533992	6.27568	13.0443	0.00846306	0.0240978
RAD51AP1	-0.412032	6.48252	4.93947	0.0612847	0.106568
CREBL2	-0.862861	3.75391	7.10861	0.0318894	0.0650951
CDKN1B	0.369057	5.97272	3.98492	0.0857006	0.138872
LTBR	0.932148	6.08676	23.686	0.00177135	0.00828181
OGFOD2	0.05562	5.86299	0.0854013	0.778498	0.824489
OAS3	0.0597985	3.44979	0.0144052	0.907806	0.9282
ART4	0.387026	2.60776	0.37994	0.556958	0.631325
ARHGDIB	0.760485	7.28516	31.2393	0.000797822	0.00486565
VDR	0.629797	4.52362	3.5009	0.103107	0.160925
NUP107	-0.578363	7.88374	15.343	0.00566114	0.0182361
CNOT2	-0.136221	7.2404	1.10681	0.327407	0.408889
KRR1	-0.752045	6.26706	26.5939	0.00127498	0.00663482
MRPL51	0.303963	6.52719	3.86831	0.0895142	0.143639
ACRBP	1.74732	3.30002	45.049	0.000262915	0.00232502
GNB3	0.31265	2.88102	0.870936	0.381469	0.464051
CHPT1	-0.0106199	7.72083	0.00873436	0.928134	0.944043
C12orf57	1.21024	6.05625	39.577	0.000391867	0.00303966
GOLT1B	-0.762206	4.20434	7.59516	0.0279903	0.0586907
CMAS	0.0666575	7.75444	0.377142	0.558377	0.632511
HCFC2	-0.2179	4.80405	0.625879	0.454593	0.534911
RAB35	-0.205217	5.87955	0.885341	0.377778	0.460751
COX6A1	0.29394	6.41544	3.28311	0.112482	0.172719
SRSF9	0.380477	7.12424	6.673	0.0359995	0.0712962
ASF1A	-0.672206	6.23343	19.4798	0.00303284	0.0118821
HINT3	-1.04158	4.07539	7.42255	0.0292988	0.0608551
SLC44A4	-2.10156	1.91076	13.5425	0.00772554	0.0226331
FBXO5	-0.758433	7.10353	21.6555	0.00227294	0.00985938
FANCE	-0.709068	5.44946	13.0898	0.00839206	0.0239903
MAPK14	-0.0872914	6.64893	0.121413	0.737655	0.79083
STK38	0.358405	5.95996	2.55357	0.153663	0.221507
HLA-DOA	6.11989	2.27119	42.6837	0.000310701	0.0026041
SAYSD1	0.1681	4.90117	0.539245	0.486386	0.565744
GPR63	-2.24057	2.49391	36.7946	0.000489121	0.00351598
GPLD1	-1.99643	3.06496	40.6762	0.000360339	0.00286614
ACOT13	-0.248599	5.81113	1.62725	0.242403	0.320289
RPS12	0.25389	7.04408	3.33036	0.110354	0.170045
GMNN	-0.407604	6.69674	7.62042	0.0278052	0.0584368
SNX3	0.117628	6.85882	0.761204	0.411606	0.494179
ZBTB24	-1.28155	5.15561	37.7578	0.000452269	0.00334634
FIG4	0.504746	6.45621	7.2191	0.030945	0.0635829
TFEB	3.26851	3.19662	70.4317	6.34567e-05	0.00084809
BYSL	-0.663627	7.16745	25.7231	0.00140243	0.00709162
TBP	-0.379346	5.66252	3.5857	0.0997382	0.156822
GUCA1B	-0.627969	1.65037	1.31475	0.288864	0.369303
PTK7	3.77127	4.85114	198.271	1.98031e-06	0.000108696
DNPH1	0.0657346	6.25328	0.0916474	0.770808	0.817804
EXOC2	0.238922	6.46096	0.937311	0.364921	0.447637
TMEM30A	-1.06157	5.5421	3.11037	0.120745	0.182758
MTREX	-0.7428	8.17306	19.7903	0.00290622	0.0115897
HARS2	0.494818	6.4615	9.49574	0.0175624	0.04155
NUDT12	-1.44956	4.60816	40.8844	0.00035474	0.00284309
DAP	0.216537	5.34828	1.16413	0.316047	0.397377
CDH9	4.192	1.90593	79.523	4.27047e-05	0.000663375
SPARC	3.69088	5.69795	327.551	3.50657e-07	6.93599e-05
THG1L	-0.783232	6.01635	14.6539	0.0063558	0.0197422
TTC1	-0.0241215	6.98506	0.0284409	0.870801	0.898276
LNPEP	-1.35961	5.13037	23.3917	0.00183455	0.00848495
ST8SIA4	1.71499	4.14825	34.1815	0.000610527	0.00406389
NUP155	-1.43699	7.28078	33.7139	0.000636198	0.00417842
C5orf15	-0.08858	5.66825	0.201298	0.667106	0.730398
TRIM23	-1.08291	4.30563	4.00015	0.0852187	0.138336
RARS1	-0.551738	7.7597	14.656	0.00635346	0.0197422
ZMYND10	-0.163694	1.71985	0.116724	0.742547	0.79507
LTF	-1.17017	2.22622	7.37496	0.0296735	0.0614335
MLH1	-0.434707	7.99902	13.3132	0.00805437	0.0233144
EHHADH	-1.47021	4.33394	12.363	0.00962563	0.0264254
CRBN	0.587476	6.78568	20.244	0.00273317	0.0111239
PFKFB4	0.76575	3.85696	9.5011	0.0175408	0.0415187
HES1	-1.77481	4.03577	9.24245	0.0186214	0.0433246
TUSC2	0.0102928	5.30905	0.00242849	0.96206	0.9704
NPRL2	0.454055	6.01227	5.17042	0.0567945	0.100633
GNB4	-2.03145	4.78488	30.461	0.00085937	0.00510716
UMPS	-0.502295	7.34259	16.5157	0.0046884	0.0160167
ABTB1	2.83403	5.59645	79.2325	4.322e-05	0.000669628
KLHL18	-1.70203	6.29136	17.8138	0.00384824	0.0140113
RRP9	-0.410198	7.03844	9.08326	0.0193295	0.0445915
EIF1B	0.304304	5.9793	2.93627	0.129918	0.193654
ZBTB47	4.76354	2.8916	132.925	7.71854e-06	0.000228347
NKTR	0.0307331	7.70149	0.00470795	0.947197	0.958831
NEK4	-1.07408	6.30358	13.436	0.00787615	0.0229723
TMEM159	1.29627	4.31491	25.2571	0.00147738	0.00734544
WDFY1	-0.989836	1.66627	3.84139	0.0904265	0.144907
EIF2AK2	-0.962697	5.71258	20.8543	0.00252073	0.0105375
DAZAP1	0.036472	8.10464	0.0962143	0.765367	0.813922
HEATR5B	0.239605	7.11058	1.88447	0.211794	0.286741
MAPRE3	1.80045	4.72163	36.2278	0.000512619	0.00361483
TMSB10	0.44817	4.79864	3.82865	0.0908623	0.145429
MSH2	-0.82472	8.12131	15.739	0.0053059	0.0174627
NCK2	2.02193	5.9044	104.201	1.74714e-05	0.000372474
TFPI	-0.82129	5.07046	15.0436	0.00595031	0.0188315
NDUFS1	-0.905523	7.85585	27.2444	0.00118933	0.00635682
SLC11A1	0.188629	3.89951	0.456405	0.52079	0.59775
TTL	-1.72539	4.80294	39.3992	0.000397294	0.00306772
FAHD2A	-0.298255	4.68456	0.895456	0.37522	0.458186
SF3B6	0.174621	6.34426	1.26056	0.298229	0.379395
NRBP1	0.419264	8.06445	13.1151	0.0083529	0.0239103
SNX17	0.415093	7.77969	11.2706	0.0119572	0.0310522
REEP6	-0.251627	3.8958	0.730776	0.420659	0.503416
WBP1	1.29933	2.497	17.1171	0.00427255	0.0150823
TTC31	-0.085472	5.47517	0.072712	0.795131	0.837842
NDUFS7	-0.0320902	6.90411	0.0405713	0.846042	0.878462
PCGF1	-0.341248	5.38395	3.60106	0.0991439	0.156074
DOK1	1.87375	6.76558	96.2427	2.27567e-05	0.000435049
FANCL	0.236457	5.66947	1.66027	0.238136	0.315882
IGFBP2	3.59751	5.32133	163.798	3.80222e-06	0.000151453
GGCX	-0.0932549	4.77378	0.177851	0.685756	0.746382
HSPE1	0.30462	5.36027	2.61175	0.149693	0.217157
IL1RL1	2.02419	5.68628	40.8504	0.000355645	0.00284804
AZU1	4.2535	5.94652	75.1544	5.13717e-05	0.000743512
PPP1R7	0.0688811	7.31506	0.301111	0.600082	0.671106
ID2	0.363266	6.40573	5.36568	0.0533288	0.0959239
ODC1	-0.0709719	8.3852	0.430756	0.532394	0.608949
PLEKHB2	-0.737477	5.72729	2.85206	0.134693	0.199418
GORASP2	-0.248598	7.30695	3.47577	0.104134	0.162187
CEBPZ	-0.177634	8.13429	0.925628	0.367751	0.450272
SLC1A4	1.34793	5.52606	26.3849	0.00130415	0.00675587
ORC2	-1.30072	6.46726	16.8753	0.00443382	0.015463
PPP3R1	-0.560613	2.73631	1.51225	0.258151	0.337416
PLEK	1.75864	7.70632	134.062	7.49966e-06	0.000224196
PRTN3	4.47181	5.97706	114.855	1.26177e-05	0.000305606
MSH6	-0.459963	8.46884	6.82676	0.0344741	0.0689599
PLEKHA3	-0.428246	4.94021	4.36796	0.0745889	0.124732
SPR	-0.374602	3.65297	1.76929	0.224782	0.301402
ENO1	0.384519	8.45917	9.09105	0.019294	0.0445229
SARS1	-0.276755	7.86094	6.49051	0.0379257	0.0740624
BCL9	0.58553	4.55944	2.86614	0.133878	0.198542
TPSG1	-0.326063	4.7051	2.39307	0.165385	0.235094
TCEANC2	-0.224992	3.63532	0.561023	0.478028	0.557731
TMEM59	0.414424	7.61935	10.6054	0.0137416	0.0345835
RPL22	0.33399	5.53079	3.04895	0.123879	0.186715
WDR77	-0.510429	6.90097	10.8502	0.0130472	0.0332427
C1orf21	0.879919	3.75329	7.42795	0.0292567	0.0608245
MAD2L2	0.234429	6.56584	1.71755	0.230984	0.307903
MIIP	1.09681	6.81113	28.2138	0.00107494	0.0059586
SLC35D1	-0.903582	3.60661	2.19502	0.181604	0.253592
PRDM2	-0.176164	7.33216	2.03321	0.196527	0.270015
RGS2	3.11048	5.04595	119.817	1.09484e-05	0.000287367
WARS2	-0.832297	5.00122	14.4514	0.00658052	0.0202325
OSCP1	-0.850556	2.76056	7.75901	0.0268174	0.0568745
AKR7A2	0.155304	6.03689	0.930083	0.366668	0.449129
SLC19A2	-2.33318	3.86633	28.0882	0.00108894	0.00602214
SELL	4.58506	6.40586	503.671	7.84457e-08	6.25452e-05
VAMP4	-0.131954	3.28061	0.263687	0.623255	0.691483
SYF2	0.509916	7.15012	7.42209	0.0293024	0.0608551
DHDDS	-0.658517	5.55784	12.9597	0.00859722	0.0243222
CTSD	0.776975	5.51302	15.1392	0.00585596	0.0186373
FCGR2B	3.13656	4.85874	135.918	7.15932e-06	0.000221152
ATIC	-0.337665	7.9951	8.62575	0.0215682	0.0482766
TBPL1	-0.77437	5.78262	19.5166	0.00301748	0.0118463
FBXO30	-1.6085	5.60407	18.372	0.00354671	0.0132533
ADAT2	-1.00759	5.09619	12.0751	0.0101785	0.0275925
PMFBP1	1.67559	2.05648	9.20017	0.0188061	0.0436517
MED28	-0.449092	6.10255	7.68866	0.0273131	0.0576577
RNF103	0.894382	5.83984	24.5158	0.00160758	0.0077606
RPN2	0.298506	8.74253	7.75774	0.0268263	0.0568803
SOGA1	-1.05344	4.2625	12.7229	0.0089875	0.0250502
PKD2	-0.144697	5.56026	0.442071	0.527214	0.604013
STBD1	0.8777	1.72493	4.08974	0.0824541	0.135086
CCNI	0.365711	8.0187	9.58052	0.0172254	0.0410339
RARRES1	-0.571283	2.31333	1.39294	0.276098	0.355895
LDAH	-0.899108	4.61658	5.54646	0.0503627	0.091898
ELL2	-0.981441	7.06803	13.9024	0.00724362	0.021697
CPSF3	-0.319085	8.03613	8.63477	0.0215209	0.0482087
DDX55	-0.37693	7.05568	5.07187	0.0586559	0.102978
HDHD3	0.182523	5.27586	0.374437	0.559756	0.633649
VPS4B	-0.121681	5.60554	0.116522	0.742761	0.795155
SERPINB10	4.02349	2.17554	64.0409	8.63144e-05	0.00104104
ADCK1	-1.21656	5.42796	27.9628	0.00110315	0.00607799
IFI27L2	1.30431	5.73634	34.1745	0.000610902	0.00406389
NEK9	-0.842456	6.56262	8.33228	0.023183	0.0509134
ACYP1	0.68479	4.63453	4.56984	0.0694911	0.118087
IRF2BPL	0.757877	6.74615	19.8916	0.00286638	0.0114694
ACOT2	0.817819	4.21053	7.27621	0.0304711	0.0628485
FLVCR2	6.88231	1.08976	51.6156	0.000349245	0.00281351
TGFB3	-1.5462	2.27793	12.9769	0.00856971	0.0242733
PAPOLG	-0.727245	4.97194	2.42549	0.162921	0.232453
TP53I3	0.564258	5.93687	9.00013	0.0197131	0.0452787
RHOQ	1.18806	4.07691	24.0756	0.0016919	0.00804097
TMEM214	0.126085	7.50543	1.28384	0.294152	0.374851
ATAD2B	-1.12276	5.76097	22.9973	0.00192387	0.00875142
FAM98A	-0.708058	6.54755	20.1739	0.00275904	0.0111908
YIPF4	-0.526389	5.68576	8.76703	0.0208426	0.0471162
AFTPH	0.67844	7.35979	23.176	0.00188273	0.00863043
LGALSL	2.48411	5.12933	139.266	6.59397e-06	0.000214992
CRIPT	-0.459654	4.4481	3.83189	0.0907512	0.145281
MFSD13A	1.2113	3.66772	24.5162	0.00160751	0.0077606
MXI1	-0.758506	5.30285	4.54179	0.0701715	0.118988
DUSP1	0.0540807	5.84261	0.0907165	0.771936	0.81878
PANK3	-1.97051	4.86812	29.1608	0.000976487	0.00557697
LRP11	-2.56705	3.49811	33.0487	0.00067516	0.00435005
ARAP3	4.157	4.4342	113.366	1.31818e-05	0.000312884
PDZD11	-0.0541666	5.2304	0.0589653	0.815035	0.85449
NUDCD1	-1.04982	6.12632	13.9212	0.00721963	0.0216462
CCDC77	-0.255138	5.0187	0.994544	0.351542	0.433555
UFM1	-0.54563	4.511	5.84999	0.0458498	0.0857732
ELF1	0.0211711	7.7075	0.00539444	0.943486	0.955808
ALG5	-0.128036	6.69997	0.612908	0.459116	0.539377
FAM53C	-0.503357	5.73215	2.18496	0.182485	0.254463
EGR1	-0.109603	7.97293	0.561412	0.477881	0.557638
NFYB	0.350524	6.10045	4.43041	0.0729607	0.122562
WASHC3	0.628841	5.48231	8.45686	0.022479	0.0498436
FZD3	-1.26753	4.60977	15.7261	0.00531698	0.0174894
DUSP4	6.81807	2.45787	37.4986	0.000830227	0.00499652
SORBS3	4.83536	4.07057	169.633	3.37486e-06	0.000141031
PPP3CC	0.22039	5.99469	1.45142	0.267082	0.346419
TARDBP	-0.0977117	6.18204	0.315929	0.591434	0.663435
RDH10	-1.2523	4.73673	9.81764	0.0163261	0.039367
COIL	-0.799632	6.67045	23.6049	0.00178847	0.00832782
FAM117A	0.616659	8.19322	29.1541	0.000977139	0.00557801
NCAPH	-0.692753	7.68484	15.0651	0.0059289	0.0187938
MND1	-0.51858	5.91729	6.6136	0.0366123	0.0721784
ZNF141	-1.29129	3.28505	13.0612	0.0084366	0.0240398
TSHZ3	3.6375	1.38451	50.9081	0.000179343	0.00178561
PYROXD1	-1.1213	5.15737	27.8761	0.00111312	0.00608782
ZSCAN18	1.56996	5.52834	48.8243	0.000204516	0.00195584
TFG	0.200767	7.23338	2.91366	0.131178	0.195139
NAA50	-1.30576	5.95954	15.6994	0.00534007	0.0175369
DEPDC7	-0.263406	4.32522	0.981777	0.354459	0.436653
CAT	-0.0686214	8.46317	0.157566	0.70312	0.761163
FBXO24	-0.718028	1.85157	2.06844	0.193137	0.266065
TNFSF10	3.26802	5.37786	112.976	1.3335e-05	0.000314007
GSTM2	-0.00850722	4.00792	0.00123819	0.972903	0.978758
ADORA3	3.57156	3.64461	125.455	9.37999e-06	0.000258287
CXCR4	2.49531	7.0591	209.572	1.63752e-06	0.000104807
ACVR2A	0.324797	2.13552	0.499988	0.502144	0.580052
POLK	-1.21528	5.52492	13.8634	0.00729402	0.0217599
FLT3	5.61092	4.47346	178.43	2.84021e-06	0.000132707
RASL11A	0.334709	4.01375	0.811379	0.397363	0.480431
FYTTD1	-0.318028	6.0158	0.620558	0.456439	0.536657
COPA	-0.190627	8.50067	0.601905	0.463015	0.54342
AHR	0.639699	4.6545	1.40511	0.274186	0.354046
EEPD1	1.85486	4.34669	65.9091	7.86699e-05	0.00098981
WIPF3	-3.64333	1.91963	39.9644	0.000380366	0.00297519
HOXA7	5.83358	3.12296	171.671	3.24023e-06	0.000139837
INHBA	4.3651	2.4012	25.3766	0.00145768	0.00728379
FKBP9	-0.433459	4.44162	2.57651	0.152081	0.219761
POLM	1.61872	4.57889	34.5266	0.000592429	0.00398128
MRM2	-0.889004	1.60153	3.42543	0.106233	0.164872
SRGN	0.555396	7.17274	15.315	0.00568739	0.0182723
EGR2	1.57977	1.37604	13.8426	0.00732102	0.0218001
FAM149B1	-0.325447	5.00735	2.9215	0.130739	0.194633
UNG	-0.354972	6.54635	5.13761	0.0574056	0.101367
IFT81	-0.0263389	4.45348	0.0143866	0.907865	0.9282
ACADS	-0.182224	6.37999	1.16779	0.31534	0.396699
RNF11	0.327799	4.97078	1.3698	0.279789	0.359755
DDX39A	0.059051	8.18491	0.201463	0.66698	0.730398
PKN1	0.887244	8.91297	36.4176	0.000504591	0.00358807
TRIR	0.418147	7.10888	7.82967	0.0263313	0.0561344
ADGRE5	2.22885	7.74246	263.81	7.41496e-07	7.78776e-05
ZNF442	1.12624	1.96083	5.82406	0.0462141	0.0862779
EBPL	0.441968	6.40409	8.14009	0.0243261	0.0528081
ATP7B	-2.65102	7.60942	32.92	0.000683048	0.00439372
ZC3H13	0.686674	8.58521	3.65989	0.0969102	0.153208
ORMDL2	0.535911	5.53974	5.6516	0.0487364	0.089823
NR4A1	3.23532	4.17346	30.8059	0.000831366	0.00499831
PDE1B	2.02004	2.5942	23.267	0.00186219	0.00856322
LRP1	-2.64505	8.47785	54.3292	0.000146018	0.00152655
FAAH	0.598065	3.87664	4.62286	0.0682287	0.116403
RSRP1	0.156673	6.52516	1.06258	0.336603	0.418523
SEC61A1	-0.251866	7.75207	2.31938	0.171177	0.241672
RIF1	-1.31612	8.50347	50.6014	0.000182788	0.00180928
TTC21B	-1.09427	6.13414	17.4648	0.00405364	0.0145111
NMI	0.210778	7.14967	2.42018	0.163321	0.232884
TNFAIP6	-0.18049	3.51476	0.356345	0.569162	0.642215
SLC36A1	-1.65314	4.92587	14.8334	0.00616467	0.0192907
BATF3	4.11252	3.33807	68.2852	7.01563e-05	0.000904738
EXOSC9	-0.207596	7.25505	1.1281	0.323116	0.404636
PLA2G12A	-0.999467	3.30332	14.3198	0.00673211	0.0205284
SNRPA	0.111733	7.57982	0.656858	0.444098	0.525297
B9D2	0.923863	3.60232	13.3163	0.00804972	0.0233144
ZNF350	0.392853	5.07026	1.87113	0.213243	0.288407
RAB38	0.669197	4.26612	7.05826	0.0323322	0.0657331
HAUS3	-0.83756	6.14128	29.2851	0.000964435	0.00552943
CHPF	3.04708	5.86028	114.448	1.2769e-05	0.000308013
INHA	3.48254	2.71054	27.317	0.00118024	0.0063266
ENKD1	0.255821	5.4041	1.39703	0.275454	0.355219
ACTR5	-0.860583	5.41422	20.0246	0.00281515	0.0113486
SYS1	0.0684736	3.6414	0.0817778	0.783102	0.828477
ATP5F1E	0.385895	5.08585	3.62652	0.098169	0.154913
PLCG1	-1.35575	6.13349	21.1775	0.00241679	0.0102431
SRSF6	0.086971	6.56555	0.322083	0.587922	0.660244
RAB22A	-0.717742	4.38028	10.6465	0.0136217	0.034345
SNAI1	1.79622	1.81916	8.27626	0.0235088	0.0514291
MOCS3	-0.567887	5.62179	8.24038	0.0237207	0.0517685
RNF114	-0.153969	6.61444	1.27562	0.295581	0.376552
PEPD	-0.154289	7.06223	1.24846	0.30038	0.381804
IL9R	1.24617	8.06507	109.344	1.48754e-05	0.000336912
NAGK	1.41578	6.63076	50.6958	0.000181719	0.00180552
MCEE	-0.943019	3.89926	14.2783	0.00678092	0.0206454
PAIP2B	-0.928593	2.70952	8.97395	0.0198359	0.0454992
SNRNP27	0.0187104	5.75376	0.0085404	0.928934	0.944694
MPHOSPH10	-0.193947	7.7519	0.930198	0.36664	0.449129
LIPE	0.606345	5.1855	6.85181	0.0342336	0.0685828
RRP36	-0.195122	6.6293	1.96286	0.20355	0.277446
BTN3A3	2.35964	2.82157	46.4451	0.000239091	0.00218272
SNRPC	0.177581	6.91644	1.52933	0.25572	0.334939
H1-3	-0.499535	1.59505	0.24276	0.637155	0.703877
AARS2	-0.841001	6.40466	12.9316	0.00864244	0.0244094
ZNF391	1.25266	1.59389	5.34231	0.0537288	0.0964242
SOX4	3.42865	5.76895	139.991	6.47922e-06	0.000213007
SSR1	-0.558444	6.79093	6.5812	0.0369522	0.0726675
ATXN1	1.26126	2.54286	9.89417	0.0160489	0.0389027
EREG	1.27683	1.82732	5.16364	0.0569201	0.100765
EMC3	0.416692	7.08715	8.96704	0.0198685	0.0455245
SH3TC1	4.16142	5.94118	352.095	2.72889e-07	6.54778e-05
BBS2	0.300909	5.8626	2.32218	0.170953	0.241417
MT2A	0.275077	5.00652	2.01187	0.198622	0.272231
GOT2	-0.874394	7.51513	31.5213	0.00077692	0.00479287
RAP2A	-0.943845	3.49671	5.1472	0.057226	0.101141
SLC22A5	-0.598958	3.69767	3.66472	0.0967299	0.152963
IRF1	1.82738	5.85796	89.244	2.92196e-05	0.000518353
NIN	0.380057	7.60286	4.59009	0.0690053	0.117423
PTGER2	2.49757	3.04962	21.1461	0.00242663	0.0102671
MRPS7	-0.127771	7.09812	0.651941	0.445736	0.526786
ARMC7	1.18489	4.67244	30.0865	0.000891166	0.00525142
NUP85	-0.165302	7.69599	1.26069	0.298206	0.379395
NT5C	0.294519	6.58987	2.14692	0.185871	0.258244
MSTO1	-0.460115	6.58983	8.68015	0.021285	0.0477976
MBOAT7	1.95996	7.6473	204.286	1.7875e-06	0.000104807
SLC35F5	-0.458116	5.25148	2.90108	0.131886	0.196069
INSIG2	0.115252	3.74125	0.104728	0.755592	0.805621
PSD4	0.0224576	7.57369	0.0110543	0.919187	0.93703
PSPN	2.78482	1.11473	23.881	0.001731	0.00814902
ALKBH7	0.0255538	6.21711	0.0202387	0.890843	0.913942
CLPP	0.0417688	6.87411	0.0667203	0.803533	0.844434
TNFSF9	-0.900386	5.57078	15.0341	0.00595979	0.0188515
THOC2	-0.0798638	8.10775	0.117492	0.741739	0.794419
CD70	-0.707921	5.4778	10.3999	0.0143617	0.0357401
C3	2.17551	2.23481	24.6758	0.00157827	0.00767974
SH2D3A	-0.32768	3.3486	1.21449	0.306549	0.388025
VASP	1.43094	7.48519	113.703	1.30513e-05	0.000311031
SYMPK	-0.114123	8.42591	1.06978	0.33508	0.416847
CDC25B	-0.123512	7.09507	0.727907	0.421529	0.504153
TMX4	-0.061215	6.60992	0.193743	0.672965	0.735902
DSTN	-0.0780454	6.68101	0.270828	0.618675	0.68751
SNRPB2	0.090203	7.00248	0.314055	0.592513	0.664268
TCF15	2.27126	2.95708	48.1955	0.000212994	0.00199316
S1PR4	0.405161	7.3568	11.4778	0.0114632	0.0300851
NCLN	-0.453919	7.47231	12.6028	0.00919432	0.0255188
PITHD1	-0.298938	6.6636	4.97917	0.0604806	0.105448
FNTB	-0.928207	1.64292	1.98509	0.201293	0.275066
NECAB3	0.619012	4.24205	6.59705	0.0367854	0.0724476
RALY	0.490705	7.61478	13.3799	0.00795681	0.0231393
PLAGL2	-1.46068	5.45646	18.5497	0.00345713	0.0130438
UROD	0.167417	8.1372	1.9381	0.206104	0.280504
LRFN3	4.01446	2.2447	23.0627	0.00190866	0.00869893
PDCD2L	-1.0454	5.61147	32.0321	0.000740827	0.00464622
UBA2	-0.31589	8.31858	5.5911	0.0496638	0.0909534
HCST	2.83405	5.56525	123.894	9.78362e-06	0.000265703
KRT13	-2.56744	3.80216	57.7365	0.00012033	0.00132439
CCR7	-1.11008	3.99488	13.2881	0.00809135	0.0233843
NR1D1	0.446343	4.96747	5.08562	0.0583915	0.102589
ARL2	0.484006	5.4302	5.38663	0.0529736	0.0955021
RRAS	2.53752	4.24874	72.4423	5.79086e-05	0.000800925
NOP53	0.47726	8.7603	11.9373	0.0104578	0.0281627
SBDS	-0.131843	6.6134	0.847903	0.387493	0.470077
TRAP1	-0.713521	8.02782	42.2	0.000321815	0.00266339
SUGP1	0.387255	7.04441	6.48392	0.0379979	0.0741708
DDX49	-0.354915	7.24939	5.7369	0.0474671	0.0880492
SDF2	0.737482	5.79165	19.1689	0.00316679	0.0122902
NSRP1	0.642182	6.92966	3.23867	0.114534	0.175124
SLC35A2	-0.132585	5.81894	0.505944	0.499693	0.577839
CFP	5.48244	5.00981	106.238	1.63788e-05	0.000357042
ATG14	-0.627337	5.1526	9.92556	0.0159369	0.0387263
DLGAP5	-1.15499	7.65158	22.5208	0.00203937	0.00916511
L3HYPDH	0.114856	4.26207	0.262129	0.624265	0.692169
SGPP1	-1.38168	6.05106	9.98482	0.0157283	0.0383293
PLEKHG3	3.1134	4.65774	65.8735	7.88075e-05	0.00098981
EVI2A	6.34113	2.64165	85.9162	3.31224e-05	0.000553502
AIF1L	2.95258	1.29521	17.874	0.00381421	0.0139541
CANX	-0.278487	8.46171	3.75953	0.0932771	0.148393
PYCARD	3.37474	6.17645	193.071	2.16899e-06	0.000113399
PHPT1	0.334283	6.36317	3.59789	0.0992662	0.156204
TRAF2	-0.135732	6.72089	1.01647	0.346618	0.428998
ABHD8	1.79658	5.65425	102.707	1.83328e-05	0.00038048
HELB	-0.365978	3.77799	1.31627	0.288608	0.369134
RAB3IP	0.806767	5.18715	14.6662	0.00634244	0.0197254
YEATS4	-0.354608	6.10129	4.96097	0.0608474	0.105947
ZNF777	-0.13796	7.59129	0.899798	0.374131	0.456997
IDUA	2.66418	4.91575	87.0146	3.17641e-05	0.000541632
ZNF317	-0.940866	6.28096	9.57942	0.0172297	0.041036
PIN1	0.147058	6.53668	0.779474	0.406325	0.489172
FBXL12	0.103003	5.52053	0.355193	0.569773	0.64272
SIN3B	0.246512	6.4962	1.45351	0.266768	0.346049
KLF2	4.72663	5.99223	349.147	2.80974e-07	6.54778e-05
F2RL3	1.22569	5.54169	22.3764	0.00207613	0.00926163
JPT2	-0.647575	6.21077	10.5281	0.0139707	0.0350168
GFER	-0.0690446	5.35779	0.103263	0.757242	0.807018
RAB40C	0.543926	4.90106	5.72371	0.0476604	0.088288
ZNF10	-0.695096	2.97747	4.56944	0.0695008	0.118087
TICAM1	0.527386	5.90659	9.63402	0.017017	0.0406272
MON1B	-0.476422	6.35831	5.14852	0.0572015	0.101114
METTL25	0.327373	4.34503	1.75754	0.226169	0.302818
EIF3K	0.326211	7.44902	5.50386	0.0510419	0.0929088
TUBA4A	1.14537	7.67776	82.128	3.84192e-05	0.00061325
VIL1	-1.10662	2.75599	4.7631	0.0650319	0.111968
AAMP	0.122551	7.72804	0.727372	0.421692	0.504296
HSPB1	0.650859	7.21334	20.4298	0.00266612	0.0109184
GNG11	3.33458	4.72263	158.738	4.23054e-06	0.000160409
SEM1	0.353034	5.57642	3.49995	0.103146	0.160964
PTPN12	0.787445	7.29893	32.1458	0.000733081	0.00460572
FGL2	3.53258	2.30092	65.4928	8.02957e-05	0.000995767
STYXL1	0.290694	6.42165	1.35491	0.282202	0.362386
PEX1	-0.412946	6.23983	4.43835	0.0727572	0.122329
LRFN1	1.55193	5.04371	47.7196	0.000219712	0.00204033
TUBGCP6	0.324495	6.98903	3.26098	0.113498	0.174008
DGCR6L	0.613161	5.68254	7.70507	0.0271964	0.057483
NCF4	1.80272	7.67872	128.65	8.61816e-06	0.000245276
CYTH4	4.11154	4.93441	98.3034	2.12106e-05	0.000416079
GCAT	-0.372703	6.67247	4.87676	0.0625838	0.10843
SGSM3	0.842475	2.4435	4.59785	0.0688203	0.117182
SDF2L1	0.109656	6.5088	0.487714	0.507267	0.584887
YWHAH	0.0808411	7.27437	0.423243	0.535889	0.612474
CDC42EP1	-0.729969	2.0175	2.00221	0.19958	0.27326
CCDC117	-1.68994	4.92395	14.5667	0.00645136	0.0199387
APOL2	0.119292	5.86763	0.400452	0.546774	0.622092
RAC2	0.644577	7.1509	23.8897	0.00172923	0.00814902
LIF	1.59501	5.78512	42.4088	0.000316956	0.00263235
PMPCB	-0.25285	7.80314	4.39499	0.0738783	0.123718
ATP6V1F	0.625351	6.23992	12.2287	0.00987862	0.0269578
LSM8	0.130762	5.75994	0.395263	0.549315	0.624391
VGF	2.19624	5.26327	20.7335	0.00256103	0.0106437
STRIP2	-1.81981	6.87154	46.3642	0.000240395	0.00219003
DNAJB9	0.0430143	4.0442	0.0249198	0.878982	0.904671
SMO	4.39966	4.02159	156.247	4.46425e-06	0.000167067
SIRT2	0.272157	6.67787	3.10807	0.120861	0.182886
MTX2	-0.0724742	6.1687	0.131113	0.727864	0.782667
PIAS1	-0.176475	6.2977	0.7109	0.426752	0.508695
SNAP23	0.312242	6.23897	2.64514	0.147478	0.214599
KNSTRN	-0.751996	6.44404	15.0138	0.00598007	0.0189005
CLN6	-0.588335	6.58469	13.1865	0.00824371	0.0236949
VPS13C	-0.115396	6.70643	0.248276	0.633419	0.700402
THAP10	-0.179844	2.02145	0.142525	0.716864	0.773058
MBD4	0.110174	7.48817	0.709664	0.427136	0.509012
COPB1	-0.145933	8.21911	1.19935	0.309358	0.390956
E2F8	-1.35444	6.58997	21.0714	0.00245029	0.0103344
CD68	1.86188	7.27856	125.066	9.47851e-06	0.000259794
TXNDC17	0.264951	6.0984	2.09675	0.190471	0.263126
ATP1B2	-1.67664	5.26303	24.0845	0.00169015	0.00803635
FXR2	0.436742	6.74836	4.0368	0.084073	0.136982
MPDU1	-0.230438	6.87328	3.10658	0.120935	0.182976
QTRT1	-0.242707	6.82123	1.98816	0.200985	0.27474
ERI1	-1.20783	6.19032	20.1501	0.00276788	0.0112113
CLEC11A	3.08303	6.65351	88.0654	3.05308e-05	0.000531289
NFATC4	-0.634485	2.48529	1.92116	0.207878	0.282471
BCL2L2	-0.250123	2.38414	0.421051	0.536917	0.613472
EAPP	0.111963	6.56443	0.489512	0.50651	0.584185
EGLN3	2.31281	3.98551	28.8836	0.00100406	0.00567706
PIP4P1	0.194002	5.71243	1.34704	0.28349	0.363882
NEDD8	0.327983	5.86679	3.33612	0.110099	0.169717
DAD1	0.373723	6.36959	5.24058	0.0555162	0.0989586
RAP1B	0.317947	7.01182	5.55685	0.0501989	0.0916915
ARHGEF6	1.0161	7.41163	8.63649	0.0215119	0.0481976
CHRNA10	0.254598	1.44821	0.19712	0.67033	0.733494
MAPK8IP3	0.655601	7.00897	14.9039	0.0060917	0.0191463
MKNK2	-0.126083	7.95178	0.802896	0.399714	0.482577
KLF16	0.03247	6.27213	0.0496572	0.829963	0.865858
ZC3H14	-0.553039	7.13898	10.1222	0.015258	0.0374911
LMAN1	-1.33124	6.51233	29.7774	0.000918551	0.00536484
ANGEL1	-1.19772	5.36474	18.1565	0.0036594	0.013538
CDADC1	-0.447509	5.04327	5.01831	0.0597013	0.104535
VPS35L	-0.0939939	7.42213	0.505188	0.500003	0.578062
SEC14L5	2.61181	2.22793	16.9689	0.00437048	0.0153186
PBX4	4.02964	1.63379	29.0307	0.000989304	0.00561932
DHX40	-0.661051	6.67396	7.18193	0.0312586	0.0640721
DTWD1	-0.494662	5.31685	6.83724	0.0343733	0.0687929
MEGF8	-0.654623	6.05293	4.98151	0.0604336	0.105397
ZNF221	0.0983928	1.98572	0.0748805	0.792183	0.835477
CERS4	3.54346	4.43205	61.2661	9.95235e-05	0.00116026
TUBG2	0.728375	4.04194	7.34686	0.0298976	0.061827
TUBG1	-0.283737	6.97828	3.73436	0.0941775	0.149625
RPS16	0.251629	7.2045	2.5798	0.151855	0.219515
MAST1	-0.312651	3.8367	1.50782	0.258787	0.33806
PLPPR2	2.34623	3.85069	82.0173	3.85898e-05	0.000614744
NCAPG	-0.677149	8.27506	26.6356	0.00126924	0.00662108
RABGAP1L	-0.802182	6.78653	27.1328	0.00120349	0.00640265
ALOX12	3.58256	6.56733	460.076	1.07582e-07	6.25452e-05
CIAO3	0.407685	6.22035	5.89153	0.0452737	0.0848963
TRNT1	-0.841592	5.82459	15.6235	0.00540646	0.0176955
DHX29	-0.348902	7.57826	5.56054	0.050141	0.0916343
DHX58	0.150365	5.2211	0.358663	0.567939	0.640956
SNX4	-0.059064	6.72294	0.178206	0.685463	0.7462
SPAG1	0.872212	3.39429	8.72134	0.0210738	0.0474881
RRM2B	-1.4407	4.28712	10.836	0.0130865	0.0333141
RHOBTB2	0.279695	4.71495	1.04801	0.339719	0.421691
RAF1	-0.32154	7.80269	5.19167	0.0564033	0.100151
TDRD1	-1.89935	4.01769	24.7736	0.00156069	0.00760978
MED17	-0.602015	2.02459	1.15799	0.317235	0.398702
SCML2	-1.64959	5.42256	13.2142	0.00820183	0.023626
TSG101	0.192536	7.29804	2.43185	0.162443	0.231877
DHX35	-1.20937	5.62496	27.3437	0.00117692	0.00631738
TRPC4AP	0.355565	7.7697	4.98392	0.0603853	0.105359
C20orf194	-0.700147	4.20805	6.1748	0.0415871	0.0795099
ELN	4.69262	2.22251	43.5834	0.000291306	0.00249889
FKBP6	2.04615	2.7503	21.0614	0.00245347	0.0103438
CUL9	-0.168582	6.70212	1.06139	0.336855	0.418793
NDUFA2	0.253483	6.02997	2.20382	0.180837	0.252709
UBE4A	-1.30152	6.66804	17.4549	0.00405969	0.0145253
POLDIP3	-0.162627	7.06913	0.766238	0.41014	0.492933
ESS2	0.495481	6.30916	7.95689	0.0254845	0.0547719
ZSCAN9	0.679799	5.36903	6.89879	0.0337884	0.0678996
MICB	0.192883	4.91589	0.484556	0.5086	0.585993
KRT1	5.18241	2.3552	69.3518	6.67195e-05	0.000875657
GAMT	1.19679	5.90929	26.0642	0.00135063	0.00690621
ELOF1	0.221244	5.40323	1.26378	0.29766	0.378753
CNN1	0.311694	1.57402	0.0639047	0.807622	0.848217
NECTIN2	1.82418	6.20864	110.649	1.42971e-05	0.000330756
APOE	1.38054	7.81917	54.2154	0.000146992	0.00153047
GADD45G	2.40255	2.81135	41.5685	0.000337106	0.00274778
XPO7	-0.63564	7.7231	3.18837	0.116917	0.178144
FAM98C	0.739078	5.90187	13.6309	0.00760347	0.0224016
SAFB2	0.321179	8.27196	3.34018	0.109919	0.169506
PLVAP	-1.99923	3.37833	26.9501	0.00122713	0.00648425
BST2	0.98311	6.62995	35.0408	0.000566719	0.00385794
SLC27A1	2.33331	3.91229	67.1846	7.39448e-05	0.000942617
COLGALT1	-0.49427	7.62983	8.46689	0.0224235	0.0497696
MRPL34	0.217448	5.45441	1.36019	0.281343	0.3614
PGLS	0.636216	6.94052	11.3038	0.0118761	0.0308821
LSM7	0.316804	6.17923	3.15865	0.118356	0.179904
RSPH3	-0.52429	3.80996	4.67647	0.0669827	0.114631
MLLT1	-0.148467	6.44782	0.376816	0.558542	0.632577
ACTN4	0.140367	8.66196	1.34061	0.284547	0.364924
NDUFA10	-0.352518	7.61087	9.41512	0.0178908	0.0420452
ZSWIM6	-0.164633	4.71508	0.416171	0.539221	0.615511
ZNF764	-0.33292	4.44061	1.97199	0.202619	0.276528
PXDN	3.57841	1.26853	26.7319	0.00125616	0.00659066
GDF15	0.0648879	7.98423	0.248679	0.633148	0.700168
JUND	1.09246	8.05215	40.6396	0.000361335	0.00286614
TRPM4	-0.0077454	3.6864	0.00102172	0.975384	0.980673
ZNF557	-0.445848	4.24704	2.97437	0.127833	0.19117
NUMBL	-1.23282	5.82417	14.3897	0.00665106	0.0203861
ATXN10	0.037933	7.8474	0.119026	0.740131	0.793055
HBZ	0.563365	5.54828	4.04201	0.0839119	0.136776
ZNF337	0.00581382	6.0326	0.000704608	0.979557	0.983868
ALKBH6	0.607358	5.42107	4.46422	0.0720989	0.121406
CEP85	-0.458404	7.06614	10.0967	0.015344	0.0376402
TAF4	-0.881189	6.66653	12.0161	0.0102969	0.0278382
GATA5	-1.96128	3.39418	19.3664	0.00308085	0.0120354
LAMA5	-0.341393	5.08451	2.60019	0.150471	0.218071
UBE2M	0.320256	7.06682	4.6704	0.0671224	0.114851
TRIM28	0.189329	9.39126	2.80885	0.137235	0.2025
YIPF2	-0.238266	6.15418	2.31479	0.171547	0.241997
EIF2S3	-0.166081	7.00575	1.51813	0.25731	0.336613
TMEM160	0.61363	6.15953	6.03342	0.0433762	0.0822609
ZC3H4	-0.780544	7.16449	8.50232	0.022229	0.049515
MAP3K10	1.24895	4.87806	25.9636	0.00136566	0.00696665
SESN2	0.0141423	5.56058	0.00244418	0.961938	0.970359
CCDC62	1.99286	1.68856	16.9136	0.00440774	0.0154037
HIP1R	0.529605	5.71267	7.97078	0.0253942	0.0546471
PPAN	-0.163791	4.57374	0.378943	0.557462	0.631777
EIF3G	0.363917	7.9475	6.43941	0.0384891	0.0748343
ANGPTL6	4.08265	3.58799	138.118	6.78112e-06	0.000216289
SHFL	1.18525	5.52025	43.9477	0.000283896	0.00245574
ZNF426	-0.670593	4.60395	9.21253	0.0187519	0.043577
SLC6A8	-0.962497	7.76621	30.6076	0.00084732	0.0050558
ZNF331	-0.0784426	5.27751	0.0699558	0.798947	0.840818
LRP3	-0.303759	5.98276	2.80793	0.13729	0.202556
GRWD1	-0.69094	7.10711	27.7694	0.00112555	0.00613316
NOL11	-0.555134	7.78735	17.9517	0.00377078	0.0138414
UBE4B	-0.775317	7.41156	16.9661	0.00437235	0.0153207
PKDREJ	-2.49079	2.04853	22.0366	0.00216606	0.00954933
SLC35D2	1.08542	5.06533	25.4496	0.00144581	0.00724921
PPIL4	-0.236218	6.68783	2.5586	0.153314	0.221085
ARHGEF9	0.523999	4.23873	4.64611	0.0676846	0.115613
ATP6V1E1	0.19337	6.99771	2.14373	0.18616	0.258521
EMC8	-0.175533	6.17308	0.878696	0.379474	0.462287
GSE1	-0.56922	8.26287	6.4907	0.0379237	0.0740624
GINS2	-0.236881	6.29969	2.36846	0.167289	0.237146
F12	2.26283	2.5329	29.7572	0.00092037	0.00536906
ABCB7	-0.564521	6.87827	19.7579	0.00291911	0.0116138
HAUS8	-0.2542	6.81781	1.81636	0.219342	0.295342
ADGRE3	4.79763	5.03234	159.328	4.17755e-06	0.000158908
MRPS25	-0.458283	6.16939	7.97418	0.0253722	0.0546194
CAPN7	-1.11775	6.03066	7.23258	0.0308322	0.0633952
RBSN	-1.7548	4.91468	23.6412	0.00178079	0.00831409
PDLIM4	1.74818	2.99704	12.5131	0.00935262	0.0258674
VPS25	-0.0827089	6.4433	0.294917	0.603782	0.673656
AOC2	-0.429031	2.42176	1.02484	0.344766	0.427285
NDFIP1	-0.435223	6.93659	11.1682	0.0122117	0.0315747
EXOC4	-0.744312	6.59486	4.26017	0.0775134	0.128303
PPFIA1	-0.803829	6.76061	12.375	0.00960339	0.0263826
FLYWCH1	0.457517	6.10871	6.47947	0.0380466	0.0742318
WDR44	0.510932	5.70996	2.98048	0.127503	0.190772
ZCCHC9	0.0479009	6.11815	0.0501371	0.829159	0.8654
RARA	1.49105	6.87445	102.203	1.86357e-05	0.000382645
FMO5	1.82599	3.19516	35.4611	0.00054676	0.00378144
PRKAB2	-1.51985	2.37518	9.31236	0.018321	0.0428104
FUS	0.241158	8.74971	4.30829	0.0761895	0.126801
ZNF132	-0.191236	4.79973	0.881687	0.378709	0.461592
CHSY1	-0.163629	6.79753	0.321093	0.588484	0.66075
SNRPA1	-0.198406	7.02932	1.88804	0.211408	0.286284
THAP1	-0.55532	4.67466	4.89809	0.0621379	0.107783
ACTR10	-0.0414004	6.93377	0.107485	0.752524	0.802998
LGALS3	0.193635	7.26331	2.28492	0.173982	0.244713
ZNF700	0.262372	5.78296	0.745879	0.416125	0.498732
DNAJB1	-0.209168	7.22473	3.00619	0.126125	0.189212
ZSWIM4	1.84511	3.98555	38.3985	0.000429716	0.00323995
RFX1	0.0665369	6.52343	0.153886	0.706409	0.763838
DCAF15	0.483767	7.45278	11.9636	0.0104036	0.0280424
TRIM21	0.257893	6.64818	3.24675	0.114157	0.174657
WDR7	-1.70836	5.85793	11.8921	0.0105516	0.028372
SMARCC1	-0.731962	7.91131	14.9651	0.00602925	0.0190081
NUP210	-0.953527	8.97601	10.1963	0.0150121	0.0369787
HSD17B7	0.430075	4.52681	3.60688	0.0989197	0.155803
EMILIN2	2.18031	6.87345	166.551	3.59244e-06	0.000146011
DNHD1	-0.592262	4.45613	3.56753	0.100448	0.157749
ARFIP2	-0.0365245	6.43059	0.0492297	0.830683	0.866457
RRP8	0.105081	6.57632	0.410706	0.541823	0.617724
EFR3A	-1.3253	5.71423	5.10185	0.0580814	0.10215
PTCD3	-1.11566	7.40708	43.6848	0.000289219	0.00248862
ILKAP	-0.0925671	7.28246	0.491619	0.505627	0.583449
PER2	-1.44173	5.43957	13.8731	0.00728144	0.02175
RAMP1	3.89071	4.48879	74.4245	5.30336e-05	0.000757404
CARD6	1.23404	5.47715	40.1897	0.000373877	0.00293852
MYBBP1A	-0.562775	8.23639	27.8822	0.00111242	0.00608674
RPA1	-0.325152	8.10555	4.08567	0.0825769	0.135249
SERPINF1	-0.427511	3.09172	1.15046	0.3187	0.400204
EEFSEC	0.0675219	6.17522	0.212737	0.658488	0.722735
COQ3	-1.05785	5.86616	21.9713	0.00218389	0.00958876
LANCL2	-0.597082	6.03673	7.70715	0.0271816	0.057462
GRSF1	-0.398901	7.80755	8.26843	0.0235549	0.0515014
UTP3	-0.091974	7.31752	0.394482	0.549699	0.624768
H3-3B	0.411155	6.16171	6.19744	0.0413097	0.0790874
TRIM47	4.59077	5.12299	269.825	6.85954e-07	7.7159e-05
ZRANB2	-0.224656	6.84567	1.52491	0.256346	0.335538
KDM6B	1.17819	6.99568	86.5553	3.23232e-05	0.000547008
RIDA	-1.13179	4.52251	21.8332	0.00222228	0.0096999
MATN2	-0.538035	1.49186	0.40777	0.543232	0.618899
BRD8	0.130942	7.42018	0.888874	0.376882	0.459742
ERAL1	-0.247921	7.45745	3.88698	0.0888887	0.142809
NIP7	-1.09225	5.66592	15.1327	0.00586229	0.0186525
TERF2	-0.331138	6.68268	2.79755	0.137911	0.203194
VPS4A	-0.0848272	7.46615	0.359559	0.567467	0.640729
JAG1	0.40157	3.98027	2.25421	0.176536	0.247651
NXT1	-0.0723293	5.73072	0.13771	0.721441	0.777168
IGHMBP2	-0.156381	6.5428	1.18257	0.312518	0.393931
TESMIN	-0.862852	5.60966	19.5236	0.00301457	0.0118391
DPH2	-1.05599	6.87982	17.5073	0.00402789	0.014461
ZSWIM3	0.241753	4.46378	1.02152	0.345497	0.427968
OSER1	0.746349	5.89716	14.6361	0.0063751	0.0197803
AP3B1	0.104898	7.2377	0.510299	0.497915	0.576175
ZBED3	-0.0452288	2.83094	0.00836122	0.929681	0.945292
USPL1	-0.281753	6.68124	2.38541	0.165974	0.235732
XPO4	-2.24943	6.48466	56.5603	0.000128489	0.00139222
CHRM3	3.99218	2.23184	48.3939	0.000210271	0.00197882
SCO1	-1.56288	5.79214	46.74	0.000234418	0.00214695
RFXAP	-1.06218	5.01848	20.9363	0.00249381	0.0104544
SLC39A11	0.861557	5.44598	20.017	0.00281804	0.0113564
BTBD2	0.348958	6.99064	4.23842	0.0781216	0.129165
KMT5C	0.0723325	5.96824	0.202601	0.66611	0.729751
HSPBP1	-0.327936	7.16204	4.14856	0.0807032	0.132621
CSNK1G2	0.436442	7.28438	11.7845	0.010779	0.0288055
MACROD1	0.0347673	6.02101	0.0213295	0.887963	0.911583
PLAAT4	3.41263	4.49909	68.6634	6.89124e-05	0.000892853
FOPNL	-0.572904	5.63849	4.36683	0.0746187	0.124756
MED10	0.185289	5.76025	1.09542	0.329737	0.411279
CCDC134	-1.49232	3.53875	24.0943	0.0016882	0.00803352
SEC14L4	-2.18914	5.18447	29.5737	0.000937192	0.00543626
PI4KA	0.187333	8.52672	2.2886	0.17368	0.244425
MKRN1	0.508051	7.44609	16.088	0.00501619	0.0168075
ACTR3B	-0.627007	4.08164	5.08428	0.0584173	0.102619
NTS	3.62015	3.30669	19.3461	0.00308955	0.0120654
BTG1	2.12695	5.67965	104.723	1.71824e-05	0.00036985
IPO8	-1.11956	6.39318	5.79452	0.0466339	0.0868703
IMPA1	0.0591637	5.09961	0.0870466	0.776444	0.822679
CCDC59	0.0215679	6.92169	0.0125302	0.913985	0.932323
SBF2	0.809731	3.35313	2.88117	0.133016	0.197453
RRAS2	-1.7642	2.56459	21.5033	0.00231752	0.00997415
SARAF	0.444665	7.68753	15.8818	0.00518483	0.0172075
RNF122	3.17713	3.32453	98.0755	2.13749e-05	0.000418609
DUSP26	1.5382	1.55248	3.29861	0.142713	0.209075
ERG28	-0.063791	4.93595	0.0914395	0.771059	0.817997
TTC9	4.74921	2.73436	116.241	1.21205e-05	0.000302015
MED6	-0.248854	6.14356	2.38565	0.165956	0.235732
EIF2S1	-0.756547	7.16144	22.3746	0.00207661	0.00926163
ELP3	-0.239153	6.43685	1.7607	0.225795	0.302419
MBD2	0.12802	7.3253	0.983998	0.353949	0.436115
MRPS36	0.00991608	5.6165	0.00332273	0.955629	0.965575
CCNB1	-0.339399	8.04776	10.039	0.0155407	0.0379734
CDK7	-0.203506	6.38966	1.73391	0.228997	0.305781
CD180	4.62593	1.72703	43.6825	0.000289265	0.00248862
IRAK2	3.31494	2.81465	14.0597	0.00704519	0.0212376
CAMK1	3.49911	6.95408	427.294	1.39191e-07	6.25452e-05
VHL	-0.142005	5.65246	0.384068	0.554877	0.629147
BHLHE40	2.40324	7.68891	177.971	2.86532e-06	0.000132735
EDEM1	-0.301123	5.31456	1.18975	0.31116	0.39273
DPH6	-0.840939	4.86576	13.5598	0.00770143	0.0226027
KATNBL1	-1.07375	5.31387	12.4344	0.00949453	0.0261502
EMC7	-0.0888041	6.60011	0.420834	0.537019	0.61353
SORT1	1.93093	4.60694	38.7296	0.000418625	0.00317459
NOTCH2	-1.20333	6.73618	4.73046	0.0657581	0.112891
TRIM45	-0.288054	4.2582	0.883377	0.378278	0.46121
ARF3	0.809356	4.51527	13.1389	0.00831635	0.0238287
SLC38A2	-0.573906	6.05276	1.66361	0.237711	0.31553
LPIN1	0.850035	5.75147	6.25609	0.040602	0.0780405
CMPK2	-0.0362579	5.62961	0.0108168	0.920056	0.937755
FST	2.5658	4.048	33.5302	0.000646659	0.00422375
NARS1	-0.525587	7.82252	13.2427	0.00815898	0.0235312
CCNH	-0.220467	6.95477	2.73827	0.141529	0.207674
HRH4	1.93394	1.31477	3.41067	0.106859	0.165645
CABLES1	0.581224	6.01997	5.15293	0.0571191	0.101027
SPX	3.6316	1.21072	18.3436	0.00356132	0.0132911
DDB2	0.0318561	7.71728	0.0570625	0.817979	0.856476
ACP2	0.759178	5.76869	19.8731	0.00287363	0.0114868
RTL8C	0.294017	4.64929	1.59337	0.246895	0.325139
RAB33A	3.6725	4.70306	200.26	1.91373e-06	0.000108478
PUM1	-0.779159	7.36338	9.52242	0.0174554	0.0413588
PHC2	0.123028	6.93827	0.726351	0.422003	0.504516
TUT4	0.396873	6.72315	4.25965	0.0775278	0.128309
PRPF38A	-0.413258	6.91735	6.80742	0.0346613	0.0692177
TIMM10	-0.0720805	5.74938	0.171129	0.691373	0.75105
AHNAK	4.551	3.31233	78.5355	4.44889e-05	0.000675299
TCN1	4.57805	6.63408	175.434	3.00922e-06	0.000134859
CEP135	-0.928812	6.01581	20.2545	0.00272934	0.0111121
BIVM	0.342951	1.90095	0.827442	0.426784	0.508695
CARS2	-0.0946443	7.37247	0.425679	0.534751	0.611291
APC	-1.13216	6.85872	16.2606	0.00488044	0.0164689
CCNJL	3.43806	2.7267	59.4993	0.000109305	0.00124089
USP30	-0.133927	4.52412	0.351999	0.571471	0.644514
OASL	2.45092	4.7958	103.824	1.76836e-05	0.000373431
TRAFD1	0.803358	7.05424	34.2532	0.000606708	0.00404745
GSAP	1.65778	4.13679	30.8783	0.00082564	0.00498408
TMEM60	0.960251	5.04355	10.4747	0.0141317	0.0353381
PNPLA8	0.0939355	6.40991	0.407853	0.543192	0.618899
HILPDA	0.0268082	2.30802	0.00502505	0.945451	0.957472
RINT1	-0.762471	6.45412	21.0123	0.0024692	0.010387
BACH2	0.871992	1.74369	1.38586	0.277219	0.357147
NT5E	3.23546	2.96841	44.099	0.000280889	0.00243862
AKIRIN2	0.772642	6.08638	16.903	0.00441494	0.0154198
ORC3	-1.01409	6.63334	31.2941	0.000793706	0.00485051
NAT10	-0.707106	8.14278	12.7909	0.00887311	0.0248363
PRRG4	-0.582365	3.49473	5.14446	0.0572773	0.101186
AVIL	-0.283297	1.77254	0.547926	0.486422	0.565744
AMHR2	0.275213	5.76322	1.20424	0.308446	0.390011
GDF11	0.636693	4.72833	3.98892	0.0855738	0.138727
CDK4	0.164357	7.51614	1.56967	0.25011	0.328716
TROAP	-0.246799	6.95072	2.30304	0.1725	0.243138
TSPAN31	1.02956	4.64442	24.2137	0.00166484	0.00794466
TFCP2	-0.1085	6.65173	0.401362	0.546331	0.621793
ESPL1	-0.675891	7.96859	15.2099	0.00578737	0.0184884
ZC3H10	0.837529	4.56553	15.7445	0.0053011	0.0174627
ACVR1B	2.05204	4.8535	20.6968	0.00257344	0.0106789
SMPD2	0.620213	5.36338	11.8602	0.0106182	0.0285041
HTRA2	-0.0233455	7.09944	0.0275944	0.872718	0.899706
PRADC1	0.125776	5.16374	0.418067	0.538323	0.614605
CCT7	0.123702	8.66929	1.30963	0.28973	0.37017
MRPL53	0.453517	5.06108	2.93763	0.129843	0.19359
KCNMB4	3.43635	1.99586	34.4757	0.000595052	0.00399587
GNS	-0.300681	6.32892	0.323519	0.587109	0.659456
MPHOSPH6	-0.219699	5.84962	1.1351	0.321724	0.40331
TMEM231	-0.338982	3.3136	0.640878	0.449459	0.530183
DYNC1LI2	-1.26709	6.10275	48.7239	0.000205841	0.00196023
FBXL8	1.77225	3.13623	22.3296	0.00208824	0.00929602
FHOD1	1.01965	8.0218	71.1844	6.13032e-05	0.000826757
CCDC102A	3.98634	4.46189	85.9944	3.30232e-05	0.000553502
PCNX2	3.07149	3.26943	80.8689	4.0418e-05	0.000633661
URB2	-1.75086	7.01523	42.3706	0.000317839	0.002636
TAF5L	-0.681978	6.10428	3.86379	0.0896667	0.143845
STX6	-0.128649	4.94441	0.297837	0.602031	0.672552
NPL	-0.77381	6.56242	24.8931	0.00153955	0.00753772
LAMC1	0.106607	6.33505	0.357196	0.568712	0.641768
SP110	0.813075	6.49946	20.8094	0.00253562	0.0105719
MRPL44	-0.331278	6.49278	4.90438	0.0620073	0.107588
USP37	-1.98403	5.32042	46.5776	0.000236977	0.00216842
CYP27A1	7.64717	1.59827	61.5203	0.000214573	0.00200044
EIF4E2	-0.00410349	7.08937	0.00098075	0.975883	0.981008
CAB39	-0.893948	6.51028	4.88804	0.0623475	0.108099
COX5B	0.265013	6.67368	2.85523	0.134509	0.199171
REV1	-0.255332	7.36058	3.3652	0.10882	0.168095
MFSD9	-0.58402	4.43705	3.97698	0.0859534	0.139186
TMEM127	0.0297068	5.09998	0.00568014	0.942012	0.954885
MRPS9	-0.652697	7.17204	19.7853	0.00290823	0.0115899
C2orf49	-0.715118	5.41962	12.9472	0.00861738	0.0243629
ANKRD36B	0.635226	3.91404	1.68441	0.235083	0.312706
EPC2	-0.314816	6.15845	1.30623	0.290307	0.370709
USP44	-0.645727	1.84952	3.30553	0.111466	0.171424
PLXNC1	-1.56388	5.56202	8.87857	0.020292	0.0462414
APPL2	-0.586942	5.51922	8.46957	0.0224087	0.0497582
DRAM1	-1.18463	5.48107	32.4608	0.000712176	0.00452468
SLC41A2	2.12856	1.40287	17.8772	0.0038124	0.0139518
THSD1	1.29368	3.75338	16.7172	0.0045435	0.0156888
MED4	0.0252917	6.95155	0.0291125	0.869301	0.896811
NUDT15	-0.846006	4.33758	13.4631	0.00783748	0.0228932
IGF2BP3	1.11484	2.52608	5.22103	0.0558686	0.0994262
KDELR2	-0.426058	6.32818	7.42617	0.0292706	0.0608348
NUP42	-0.573871	6.51475	12.4848	0.00940332	0.0259471
TBRG4	-0.203974	8.05179	2.83354	0.135775	0.200794
DDX56	-0.154857	7.83477	1.4176	0.272242	0.351958
HUS1	-0.79764	5.32416	11.9678	0.0103951	0.0280257
MYO1G	2.43909	8.67129	425.401	1.41361e-07	6.25452e-05
TTYH3	0.99114	6.43127	6.49449	0.0378824	0.0740202
TTC5	-0.789535	5.22231	10.3037	0.0146643	0.0362749
ACSBG1	-2.27088	5.77543	127.179	8.95857e-06	0.000251944
MTHFS	-0.55034	3.56086	3.86774	0.0895336	0.143651
ABHD17C	0.331411	3.79764	1.72606	0.229947	0.306734
IREB2	-1.65978	6.70508	18.8702	0.00330277	0.0126606
CIB2	0.756793	1.45239	1.25856	0.298582	0.379641
CALCOCO2	0.0565115	6.86086	0.16229	0.698963	0.75763
RSAD1	-0.284977	5.41501	0.995479	0.351329	0.433383
SRSF1	-0.428132	2.93419	2.39349	0.165352	0.235094
TACO1	-0.372331	6.20995	5.14147	0.0573332	0.101255
LIMD2	1.79793	6.17886	100.472	1.97264e-05	0.000398151
BRIP1	-0.869144	5.55835	12.5185	0.00934301	0.0258468
KAT7	-0.470223	6.77894	3.41285	0.106767	0.165548
RTP4	2.97354	2.9972	51.549	0.000172408	0.00173402
NDUFB5	-0.0463652	6.63677	0.105753	0.754446	0.804903
GALNT5	-2.61869	5.4381	136.055	7.135e-06	0.000221092
TANK	0.373575	6.31634	4.52868	0.0704924	0.119378
KCTD3	-0.817449	6.32708	16.2667	0.00487579	0.0164595
CCDC115	0.996703	5.63711	33.6889	0.000637608	0.00418536
IMP4	-0.422172	7.12044	11.5369	0.011327	0.0298465
HS6ST1	0.893356	6.33839	9.38339	0.0180222	0.0422871
UGGT1	-1.88842	7.75475	21.8437	0.00221933	0.0096906
GYPC	0.260895	6.64772	3.28176	0.112544	0.172769
LRRC8A	-0.419679	6.36777	2.14694	0.18587	0.258244
TOR1B	0.46672	5.07577	4.41248	0.0734234	0.123165
TMOD1	-0.811835	6.37094	19.5068	0.00302153	0.0118583
STX17	-1.07947	4.60423	11.3568	0.0117483	0.0306571
HEMGN	-0.595313	7.78858	5.1127	0.0578752	0.101878
PSMB7	0.119069	7.58511	1.00931	0.348214	0.430608
PDCL	-0.30873	5.95344	3.64183	0.0975886	0.154095
DERL1	-0.177124	5.9379	1.21944	0.305637	0.386995
RANBP6	-0.582752	6.73603	4.04967	0.0836756	0.136484
RNF38	-1.19845	5.28913	4.2829	0.0768844	0.127619
DCTN3	0.366785	6.77617	5.20088	0.056235	0.0999097
CD72	4.65984	1.77054	45.5999	0.000253167	0.00226526
HINT2	-0.0138277	3.4992	0.00202449	0.965357	0.973229
KIF13A	-1.22575	6.91494	18.9754	0.00325402	0.0125345
GMPR	0.24382	7.68235	4.10989	0.0818486	0.134317
TMEM63B	-0.589949	7.16969	13.996	0.00712471	0.0214337
RIPK1	-0.302764	6.45331	2.04399	0.195482	0.268796
TUBB2B	-2.01139	3.38863	29.0321	0.000989168	0.00561932
MRPS18B	-0.163668	7.1065	1.63892	0.240882	0.318748
IER3	1.25628	6.24389	41.1085	0.000348836	0.00281249
PGBD1	0.333218	5.46867	2.25281	0.176653	0.247756
GTF2H4	-0.0869505	6.45519	0.209123	0.661179	0.724951
RNF144B	-2.086	2.41938	20.663	0.00258497	0.0106882
HLA-F	3.60434	4.5792	210.853	1.60363e-06	0.000104807
NRM	0.986052	5.68893	26.1095	0.00134394	0.00687493
FAM8A1	-0.874917	4.52555	2.75282	0.140629	0.206609
TLR2	5.714	3.00795	168.196	3.47417e-06	0.000142905
THAP12	-0.81894	7.26731	5.48743	0.051307	0.0932341
MRPL15	-0.253267	6.87864	2.80355	0.137552	0.202866
GGH	-0.361578	6.75943	6.93606	0.0334405	0.0673464
TGS1	-0.552685	7.50837	18.1323	0.00367231	0.0135764
SORL1	3.69955	4.84758	75.5561	5.04857e-05	0.000737587
BUD13	-0.174161	6.66768	1.62292	0.242971	0.320933
DCUN1D5	-0.61378	6.60756	19.7255	0.00293209	0.0116498
FDXACB1	-1.1325	4.26905	25.4502	0.00144572	0.00724921
FDX1	0.172303	5.36529	0.772267	0.408395	0.491365
C11orf1	0.00624161	5.31576	0.000604022	0.981072	0.985223
CTDSPL2	-1.38036	5.58672	9.52231	0.0174559	0.0413588
THBS1	1.67708	8.79222	23.1311	0.00189294	0.00866034
NDUFAF1	-0.383711	5.92753	5.40613	0.0526458	0.0950845
KIF23	-1.00572	7.35397	21.1206	0.00243467	0.0102828
HAUS2	-0.923566	5.83581	20.665	0.00258429	0.0106882
RPLP1	0.426834	7.03265	5.2774	0.0548605	0.0979811
LRRC49	0.108224	1.74057	0.0806135	0.814755	0.854348
RMDN3	-0.796055	6.99694	39.0391	0.000408587	0.00312123
ITPKA	1.56876	1.96756	2.49395	0.157881	0.226299
TMEM62	-0.445792	5.34312	2.63358	0.14824	0.215522
ADAM10	-0.51492	6.47446	1.61944	0.243429	0.321502
RSL24D1	-0.137055	6.5477	0.832923	0.391493	0.474542
GCHFR	-1.01889	2.89711	11.3785	0.0116966	0.0305518
MNS1	-0.233865	5.15122	0.69245	0.432543	0.514171
BCAR3	3.32506	3.95502	96.8577	2.22806e-05	0.000431036
TTLL7	2.62754	4.77419	58.023	0.000118444	0.00131251
KYAT3	-0.0268764	6.35748	0.0267199	0.87473	0.901389
IFT172	-0.322042	5.72238	3.14771	0.118892	0.180597
SELENOI	-2.67104	4.46738	24.482	0.00161387	0.0077796
KHK	-0.00580746	4.24602	0.000695664	0.979687	0.983915
ADCY3	0.204891	6.96966	1.23802	0.302256	0.383537
ACTR2	0.12559	7.87383	0.527773	0.490896	0.56972
PREB	-0.019014	7.02213	0.0192972	0.893393	0.915849
LRPPRC	-0.869498	9.08601	12.4689	0.00943203	0.026016
LOXL4	-2.72597	3.11812	34.6845	0.000584378	0.00393738
KIF11	-0.963335	7.89506	13.663	0.00755975	0.0223127
CALHM2	3.98646	5.02934	237.35	1.0675e-06	8.85951e-05
ARL3	0.252436	5.34657	1.57057	0.249987	0.328597
KIF20B	-0.10563	8.40452	0.1328	0.726204	0.781377
EXOC6	-0.210729	6.58796	0.625363	0.454771	0.535015
DBR1	-0.608789	5.86639	8.79067	0.0207243	0.0469472
TOPBP1	-0.663158	8.02948	9.28909	0.0184203	0.0429832
DNAJC13	-1.03748	6.97439	11.6129	0.0111549	0.0295045
BARD1	-1.31666	5.49618	25.6645	0.00141158	0.00711967
ASNSD1	-0.197228	7.30926	2.49951	0.15748	0.225913
METTL5	-0.211439	6.53715	2.00069	0.199731	0.273316
PPIG	0.352734	8.50717	2.17457	0.183401	0.25547
WDR12	-1.12715	6.84521	25.3285	0.00146557	0.00730816
ITGAV	-0.797747	3.25534	4.74502	0.0654328	0.112468
SLC40A1	-0.404864	8.34191	11.0039	0.0126344	0.0324416
SLC49A4	-0.591429	2.77812	4.50306	0.0711252	0.120214
COX17	0.586262	5.25531	8.04039	0.0249479	0.0538722
WBP11	-0.455163	8.1697	14.4693	0.00656031	0.0201809
ATF7IP	-0.817769	6.46577	10.4475	0.0142149	0.0354788
OSBPL8	-0.746763	7.06394	26.4196	0.00129926	0.00673932
INTS13	-0.179146	6.96208	1.10013	0.328771	0.410333
BCAT1	-1.83444	4.95333	58.0197	0.000118465	0.00131251
CDK17	-0.338816	5.645	0.81602	0.396087	0.479131
TMCC3	2.28396	1.90649	7.19888	0.031115	0.063855
IRAK3	1.68107	3.85807	32.9001	0.000684276	0.00439447
RXYLT1	-0.635298	5.69124	8.63853	0.0215012	0.0481919
MNAT1	-0.253608	5.93515	2.24882	0.176989	0.248081
TRMT5	-1.03294	6.27715	39.142	0.000405319	0.00310052
C12orf4	-1.25122	5.70223	30.6204	0.000846278	0.00505467
CCND2	-0.771285	3.21939	4.58983	0.0690115	0.117423
RAB21	-0.36523	5.71494	2.50373	0.157178	0.225596
LYZ	2.7815	5.71542	88.5733	2.99567e-05	0.000525642
TGDS	-0.64782	5.21209	10.019	0.0156095	0.0381024
PSMC1	0.153862	7.49412	1.18492	0.312072	0.393505
GALC	-0.97156	6.6218	21.5067	0.00231649	0.00997415
PPWD1	-0.188601	6.67579	1.44926	0.267408	0.346727
PEBP1	0.290557	7.03994	4.11642	0.0816537	0.134034
C12orf49	-0.459975	4.08945	2.66252	0.146342	0.213313
LRP6	-2.05506	4.07074	34.684	0.000584399	0.00393738
LMNB1	0.0494693	8.54933	0.227661	0.647664	0.713494
SNX24	-0.584997	3.66576	5.24083	0.0555117	0.0989586
REXO5	-0.356399	7.34435	7.39938	0.0294805	0.0611241
XYLT1	2.37907	4.14952	32.2539	0.000725819	0.00458192
NUP133	-0.690904	7.65975	12.8987	0.00869561	0.0244955
CORO1C	-0.399575	7.8152	3.5093	0.102766	0.160499
VWF	3.60933	8.02914	250.908	8.81536e-07	8.25132e-05
LPCAT3	-0.878847	6.80452	11.7193	0.01092	0.029034
MRPS27	-0.793353	6.66404	13.3926	0.00793841	0.0230971
HEXB	0.0138955	7.66213	0.0135229	0.910659	0.930236
KLHL5	0.36131	5.72862	1.36531	0.280512	0.360529
UBE2K	-0.113426	6.52783	0.625363	0.454771	0.535015
N4BP2	-1.08908	5.99592	12.4356	0.00949223	0.0261499
KLF3	-1.3082	6.2073	29.4269	0.000950923	0.00547842
TBC1D1	0.181475	7.44997	1.81314	0.219708	0.295783
RSBN1	-0.330216	5.71324	1.38523	0.277319	0.357237
PACC1	0.675016	5.11035	8.87695	0.0202998	0.0462415
HHAT	2.8217	1.48686	21.4984	0.00231896	0.00997415
PPP2R5A	0.364732	6.97218	4.95039	0.0610622	0.106243
TRAF5	-0.658308	4.32694	3.96588	0.0863083	0.139613
PPP2R3C	-0.223168	6.99321	3.13846	0.119348	0.181197
PSMA6	0.0405914	4.20916	0.0338392	0.859215	0.889184
MAN2A1	-1.89171	5.96921	25.1269	0.00149925	0.00740046
TSC22D1	0.202575	6.44927	1.64418	0.240202	0.318145
USP22	-0.832311	7.4382	3.12275	0.120126	0.182077
B9D1	-1.09045	4.42999	23.0573	0.00190993	0.00870096
SPECC1	-1.05853	7.00109	29.4007	0.000953404	0.00548207
MSMO1	0.863244	5.2269	9.49542	0.0175637	0.04155
ICE2	-0.832364	6.86419	11.3925	0.0116632	0.0304956
GPATCH2L	-0.727226	5.31979	9.86884	0.0161399	0.0390731
SNW1	-0.102752	7.99361	0.748087	0.415469	0.498159
POMT2	-0.708693	4.73804	11.8118	0.0107205	0.0286945
MIB1	-1.87547	5.0289	9.7368	0.0166257	0.0399583
TMEM260	-0.759354	4.67663	3.94945	0.0868374	0.140248
AP5M1	-0.708189	6.24752	6.88624	0.0339066	0.068077
ZNF430	-0.0915534	4.54053	0.177299	0.686213	0.746811
PALB2	-0.821752	6.3032	10.1185	0.0152705	0.0375062
KIAA0556	-0.621582	5.16618	6.12238	0.0422391	0.080542
DSG2	-0.695138	4.63434	1.79154	0.222187	0.29841
RNF138	-1.01554	5.98851	12.9167	0.00866644	0.0244436
LPIN2	-1.26095	6.27076	6.22945	0.0409214	0.0784707
NDC80	-0.166592	7.49315	1.55423	0.252236	0.331034
THOC1	-0.680796	7.07561	16.3135	0.00483983	0.0163644
USP14	-1.0299	7.28086	14.4464	0.00658625	0.0202449
HERC2	-0.254048	9.12459	2.45963	0.16038	0.22926
SLC7A5	-0.267053	7.6293	0.838048	0.390117	0.473067
CYBA	2.1157	7.19334	110.584	1.43249e-05	0.000330756
ARL1	-0.449486	5.25201	5.34441	0.0536927	0.0964026
UTP20	-1.69956	7.37775	69.2172	6.7141e-05	0.000876116
COX10	-1.33787	5.0759	28.8343	0.00100907	0.00569727
SREBF1	-1.19231	8.36325	88.1305	3.04564e-05	0.000530773
TTC19	-0.427863	6.12664	3.76352	0.0931354	0.148243
STX2	-0.986682	4.88949	20.4238	0.00266828	0.0109235
BFAR	-0.196616	6.79596	2.07597	0.192424	0.265267
KPNA3	-1.48493	6.63361	24.3161	0.00164515	0.00789308
SFSWAP	0.0374631	8.05437	0.0368275	0.853213	0.884516
MPP5	-1.54757	4.54806	35.2817	0.000555164	0.00381731
CDK2AP1	0.31069	6.21151	4.00563	0.0850459	0.138117
SCARB1	-0.946249	6.03782	11.979	0.0103723	0.0279832
RTRAF	0.0927868	7.41158	0.485477	0.508211	0.585805
UTP6	-0.36443	7.47253	8.70461	0.0211592	0.0475768
PSMD11	-0.432479	7.56726	14.2215	0.00684833	0.0207973
BLMH	-0.397136	7.07514	5.12519	0.0576391	0.101628
TAOK1	-1.59513	5.19604	48.3721	0.000210568	0.00197882
BTBD1	-0.615372	7.1805	5.20665	0.0561297	0.0997823
ALDH2	4.50378	4.7724	88.5481	2.99848e-05	0.000525642
ERP29	0.344808	7.42216	5.60587	0.0494352	0.0906513
ANKRD13A	-0.120622	6.03639	0.0925248	0.769751	0.81734
NAA25	-1.89126	6.13112	31.819	0.000755619	0.00470745
MESD	0.297594	6.25872	2.71848	0.142766	0.209118
CDH1	-2.1152	7.86001	15.3282	0.00567498	0.0182473
AARS1	-0.519582	8.52548	14.063	0.00704108	0.0212306
VAC14	-0.310934	7.36219	6.74429	0.0352816	0.0701376
TANGO6	-1.632	6.16171	63.2705	8.97437e-05	0.00107475
ARG2	0.32945	3.64278	1.82292	0.218599	0.294442
NDST1	0.69113	5.32749	7.54231	0.0283828	0.0593249
CSNK1A1	-0.21168	7.35369	2.60961	0.149837	0.217285
CYSTM1	0.299173	3.99039	0.996175	0.351171	0.433278
PFDN1	0.0537704	5.82908	0.0736639	0.793831	0.836695
ANAPC5	-0.287564	8.48154	6.75551	0.0351703	0.069975
BCL7A	-1.01577	4.91068	15.5817	0.00544348	0.0178008
MYO5C	4.94086	3.46699	116.487	1.20347e-05	0.000302015
AP4E1	-2.00566	5.51075	13.5476	0.00771848	0.0226296
FAM214A	0.436133	5.33198	4.18781	0.0795618	0.131035
MAPK6	-0.401794	7.22091	2.14808	0.185766	0.258159
SPPL2A	-0.134621	6.6479	0.906654	0.37242	0.455029
GLCE	-1.01461	4.63249	7.48598	0.0288089	0.0600799
SPG11	-0.461204	7.7049	7.28551	0.0303948	0.0627239
EIF3J	0.0975375	7.25668	0.337016	0.579585	0.652487
HACD3	-1.30629	6.62304	14.4773	0.00655123	0.0201634
APH1B	0.531774	4.39406	6.25583	0.040605	0.0780405
AAGAB	-0.661993	6.21836	13.3287	0.00803155	0.0232719
TIPIN	-1.06659	5.94591	32.725	0.000695223	0.00444553
TRIP4	0.0269373	6.60646	0.0361174	0.854616	0.885506
PARP16	-0.53468	3.93195	2.28515	0.173963	0.244713
RAB11A	0.274229	6.93211	3.98254	0.0857764	0.138975
DAPK2	3.24804	4.26069	116.189	1.21386e-05	0.000302015
SLC24A1	1.23928	4.32759	20.9575	0.00248692	0.010444
LACTB	0.770213	6.13292	23.548	0.00180062	0.00837046
CCNT1	-2.48493	5.49393	21.0076	0.00247071	0.010387
SEMA7A	1.49345	8.27326	49.5158	0.000195687	0.00189592
LOXL1	5.32151	1.99842	53.8657	0.000150038	0.0015538
FLT4	-2.10021	2.7973	39.8331	0.000384216	0.00299795
FAF2	-1.56698	5.79155	23.1867	0.00188029	0.00862564
TUBGCP3	-0.56571	7.18264	3.87506	0.0892876	0.143372
RBM25	0.0962735	8.60802	0.15581	0.704683	0.762299
LTBP2	-1.98417	1.62539	15.2794	0.00572097	0.0183388
MARS1	-0.322411	8.63491	9.08287	0.0193313	0.0445915
ATP5F1B	0.200868	8.76993	3.35184	0.109405	0.168889
RBMS2	3.39529	2.88305	100.267	1.98609e-05	0.000399507
PTGES3	0.0323525	6.76189	0.0491378	0.830839	0.866543
PIK3C3	0.108556	6.6449	0.369498	0.562291	0.636034
PHF3	-0.309847	8.05544	2.25088	0.176815	0.247896
ATF1	-1.27849	5.70771	29.7494	0.000921082	0.00536906
LETMD1	-0.261112	5.94603	2.84629	0.135029	0.199816
EIF4B	-0.00354068	8.78315	0.000985518	0.975824	0.981008
COPZ1	0.0207543	6.57427	0.0231564	0.883304	0.908216
MMD	-0.178382	4.37249	0.272739	0.617463	0.686527
TSPAN13	-1.14791	5.9114	37.2139	0.000472622	0.00345426
NUP153	-1.16846	8.33506	19.9232	0.00285412	0.0114464
FECH	-1.07467	7.52465	14.0463	0.00706188	0.0212825
RAB27B	1.06856	4.59327	7.58617	0.0280566	0.0587673
ZDHHC2	-1.3082	6.35714	65.7209	7.93997e-05	0.000992238
MCM4	-0.532381	8.84397	7.62883	0.0277439	0.058353
ERICH1	0.980222	6.24907	10.6275	0.0136771	0.0344628
MYOM2	0.496038	2.57934	0.989265	0.352743	0.434765
TWSG1	-0.750961	4.65292	2.62405	0.148872	0.216224
ANKRD12	0.300615	8.46395	0.488443	0.50696	0.584647
CEP76	-0.82775	5.85283	17.102	0.00428238	0.0151035
RBL2	-0.770092	7.24103	9.55266	0.0173352	0.0411962
LPCAT2	2.92544	6.85965	270.856	6.76977e-07	7.7159e-05
WIPI1	0.609353	6.05413	8.82238	0.020567	0.0466935
WDR59	-0.482891	7.37049	18.0765	0.00370236	0.0136671
MTFR1	-1.16774	5.59952	19.1571	0.00317202	0.0123024
SMAD7	4.46917	3.13598	83.9513	3.57438e-05	0.000585114
KCNH2	-0.539438	9.03498	19.8306	0.0028903	0.0115418
RHEB	-0.0233201	6.4994	0.0272476	0.873512	0.900368
SMARCD3	3.56518	3.93638	97.7717	2.15963e-05	0.000421554
KMT2C	-0.243299	8.06315	2.51761	0.156188	0.224411
PSMB1	0.188638	7.4421	2.18053	0.182875	0.254886
ADNP2	-1.47813	6.80448	30.8299	0.000829464	0.00499456
CRISPLD1	2.66114	3.67483	87.3676	3.13427e-05	0.000538314
CSPP1	-0.310648	6.91025	1.04388	0.34061	0.422664
TRAM1	0.123958	7.18323	0.603898	0.462304	0.542693
ARFGEF1	-0.435442	7.22576	1.97226	0.202591	0.276521
TMED2	-0.448908	6.40107	3.05187	0.123728	0.186558
YY1	-0.420721	7.36487	4.37492	0.074405	0.124494
RCOR1	-1.38724	5.61761	16.48	0.00471467	0.0160895
MOB3B	-2.51633	4.37077	40.5442	0.00036395	0.00287766
ZNF175	-0.384947	5.85717	2.31711	0.17136	0.24182
CD33	3.31006	5.69133	243.622	9.75783e-07	8.5488e-05
PIH1D1	0.493013	7.06671	7.18929	0.0311961	0.0639771
SCPEP1	-1.42044	6.03258	72.2496	5.84126e-05	0.000800925
LPO	3.6883	1.6776	38.1952	0.000436712	0.0032741
VMP1	-0.289123	6.68835	3.13669	0.119435	0.181306
PRR11	-1.59791	6.28167	23.9692	0.00171315	0.00809381
TRIM37	-0.756359	6.75365	17.6765	0.00392741	0.0142409
LMF1	0.385753	4.83532	2.69154	0.144472	0.211169
NUBP2	0.0780547	6.8155	0.260595	0.625264	0.692995
PKD1	-0.233916	9.51967	1.91487	0.208542	0.283146
RAB11FIP3	-0.0179698	6.00729	0.00891671	0.92739	0.943448
CHTF18	0.0501802	6.80525	0.105514	0.754713	0.804903
RHBDF1	1.30857	3.33023	21.5688	0.00229819	0.00991588
TELO2	-0.213433	7.38963	2.95274	0.129011	0.192495
AXIN1	0.439692	7.71235	13.1065	0.00836624	0.0239312
IL12RB2	0.567103	3.87891	4.34839	0.0751088	0.125442
GLIS2	0.421269	2.04472	1.16326	0.363625	0.44637
CREBBP	-0.407586	8.06219	4.60843	0.0685693	0.116822
MGRN1	0.355523	6.79192	2.62304	0.148939	0.216248
DNAJA3	-0.725793	6.96815	12.0264	0.0102762	0.0278147
UBN1	-0.504782	7.6136	14.6646	0.00634418	0.0197256
N4BP1	-0.0606902	6.56244	0.11228	0.747288	0.799064
WSB1	0.0434904	7.31989	0.10567	0.754538	0.804903
TRAF4	0.715503	6.66357	17.8512	0.00382703	0.0139763
RGS9	4.23565	3.04307	64.5718	8.40484e-05	0.00102178
ITGA2B	1.64981	9.23282	180.076	2.7525e-06	0.00012963
DHX8	-0.150063	7.4951	0.551802	0.481535	0.56105
SLC4A1	-0.0930312	9.10376	0.116752	0.742518	0.79507
CRISPLD2	4.56818	1.89788	33.809	0.000630863	0.00415755
COTL1	1.98571	6.2376	133.203	7.66413e-06	0.000227965
MLYCD	0.422584	5.31966	5.36845	0.0532816	0.0958738
METTL2B	-0.919358	4.54197	14.6839	0.00632326	0.0196761
SMURF2	0.781121	5.0251	15.4975	0.00551897	0.0179457
ERP44	0.112788	7.18028	0.643297	0.44864	0.529441
INVS	0.0409221	5.36842	0.0417867	0.843788	0.876751
GINS1	-1.65304	5.01444	31.429	0.000783683	0.00481405
SLC12A2	-0.0513474	5.02843	0.0327192	0.861535	0.890699
RNF167	0.545082	7.64161	13.7124	0.0074931	0.0221828
PITPNM3	0.614847	1.56233	0.507784	0.49894	0.577081
CFAP20	-0.0315397	5.85639	0.0384659	0.85003	0.881909
CSNK2A2	-0.727451	6.27477	15.0665	0.00592747	0.0187938
COQ9	-0.176625	6.37704	1.10721	0.327324	0.408828
NLRC5	0.336349	5.92251	2.0084	0.198965	0.272512
SRCAP	-1.34757	3.93414	21.1251	0.00243325	0.0102804
SETD1A	-0.736094	7.86547	16.4794	0.00471515	0.0160895
ZNF629	-0.543984	5.51231	1.662	0.237916	0.315731
DZANK1	1.34431	2.40944	16.0378	0.00505658	0.0168856
SPTLC1	-0.959406	6.67254	16.639	0.00459901	0.015816
ZC3H3	0.217876	6.8356	2.00132	0.199668	0.273316
RPL8	0.300933	8.1904	4.8441	0.0632748	0.109435
SLC9A3R1	1.41197	7.44801	107.114	1.59359e-05	0.000350886
TYROBP	3.00832	5.89104	109.437	1.48331e-05	0.000336595
SCN1B	2.271	1.71426	13.0184	0.00850394	0.0241794
RBM42	0.295029	8.07639	3.62107	0.0983764	0.155154
CCNE1	-1.38018	6.77734	50.1105	0.000188482	0.00185481
IMPAD1	-1.0014	5.20359	7.81734	0.0264154	0.056263
RAB2A	-0.0186507	6.29768	0.0145881	0.907226	0.927706
CDKN2C	0.0642758	5.84914	0.117847	0.741365	0.794091
ACIN1	-0.0155456	8.8027	0.0219892	0.886258	0.910868
TEP1	0.738466	5.92755	7.14574	0.0315679	0.0645389
PHLPP1	-0.770314	5.60294	4.33638	0.0754303	0.12582
CELSR1	0.800409	2.02579	1.88	0.212277	0.28733
PRDX1	0.309856	7.0425	4.68837	0.0667103	0.114311
PGS1	0.467694	6.38772	7.41038	0.0293941	0.0609923
TIMP2	4.16509	4.28219	170.152	3.33987e-06	0.000141031
LGALS3BP	-0.0170042	6.24009	0.00745674	0.933582	0.948455
UPF1	-0.339833	8.21171	2.47933	0.158939	0.22762
ELL	0.405991	6.18538	2.65661	0.146727	0.213742
MAST3	0.52287	5.68384	4.34559	0.0751836	0.125496
COPE	0.437534	7.85256	10.0638	0.0154557	0.0378437
MAU2	-0.308474	6.0127	1.16564	0.315755	0.397053
KLHL13	0.865195	2.44959	3.45048	0.105182	0.163497
AMMECR1	-2.91919	6.15335	27.552	0.00115142	0.00623254
PRKX	0.0975582	5.35782	0.211161	0.659658	0.723618
SLA2	3.03141	3.67869	45.4201	0.000256297	0.00229046
RALGAPB	-1.28543	6.84134	18.5214	0.0034712	0.0130823
XRCC1	0.384863	7.62384	7.88636	0.0259496	0.05552
MARK4	1.26966	5.8433	40.6278	0.000361658	0.00286614
ZNF225	-0.101823	4.18264	0.108731	0.751151	0.802327
GRIK5	3.52933	5.7582	87.2846	3.14412e-05	0.000538447
HACE1	-0.0500663	4.56549	0.0457695	0.836636	0.871288
ATRN	-1.3476	6.54637	18.6298	0.00341768	0.012945
CNPY4	0.496556	4.32309	3.07168	0.122707	0.185254
ARPC1A	0.176199	4.78496	0.409904	0.542207	0.617996
MYDGF	0.233838	6.63386	2.01778	0.198039	0.27162
MAP2K2	0.181529	7.80142	1.79305	0.222012	0.298261
GNA15	0.289737	7.73169	5.42282	0.0523672	0.0947543
DPP9	-0.154916	7.71107	1.00917	0.348246	0.430608
YJU2	0.281369	6.29491	2.0034	0.199461	0.273129
TCF3	-0.281864	8.46504	6.79441	0.0347879	0.0694238
ANKRD24	0.381343	3.28662	1.17287	0.314366	0.395809
PIAS4	0.0338435	6.11283	0.041801	0.843762	0.876751
CSE1L	-0.932121	8.5605	19.1226	0.00318742	0.012342
ZNF330	-0.261051	6.30649	2.65215	0.147019	0.214036
GAB1	-2.45706	5.93944	38.4322	0.00042857	0.00323554
MAPK3	0.96295	6.30278	31.1327	0.000805908	0.00490237
EEF2K	-0.772093	6.61369	6.39285	0.0390119	0.0756525
DHTKD1	-0.883165	6.35045	27.0207	0.00121793	0.00645864
PHYH	-0.0568106	5.91039	0.0782158	0.787737	0.831823
MAP3K8	1.34708	4.88802	22.04	0.00216513	0.00954933
MTPAP	-0.762767	6.79334	18.8618	0.00330669	0.0126716
SCARF1	1.92881	5.72656	71.4982	6.04328e-05	0.000819189
SMG6	-0.333439	6.58024	1.73387	0.229001	0.305781
DPH1	-1.07194	6.36046	43.2813	0.000297641	0.002534
ITGAE	0.479823	5.29974	3.38491	0.107964	0.167013
PLD2	3.92748	2.57531	65.3933	8.06907e-05	0.000999621
METTL16	-0.66176	5.46396	2.0559	0.194334	0.267342
SLC27A5	0.0502994	4.14317	0.0201252	0.891147	0.913942
ABCA7	-0.0255852	8.05899	0.0352339	0.856381	0.886793
ZNF264	-0.861953	3.84736	7.77276	0.026722	0.0567227
CNN2	1.27218	7.27242	70.2641	6.39495e-05	0.000850844
A1BG	4.05994	3.6499	101.396	1.91341e-05	0.000389079
CCDC6	-0.921865	4.99166	8.39855	0.022805	0.0504003
PRKCQ	0.622047	6.63464	15.2784	0.00572197	0.0183388
WDR37	0.322854	5.172	1.46672	0.264795	0.344053
CAPZA1	0.047892	7.50269	0.0827917	0.781803	0.827471
KIF18A	-0.763011	6.4357	8.28725	0.0234444	0.0513244
DGCR2	-0.0938804	6.1987	0.171171	0.691338	0.75105
CDC45	-0.479909	7.34124	14.3057	0.00674868	0.0205684
UFD1	0.223596	7.26732	2.03339	0.19651	0.270015
MED15	0.425949	7.35103	12.157	0.0100171	0.0272731
[truncated: 10,099 more rows]

## Sheet: shRPS19_Ribo-seq
geneSym	logFC	logCPM	F	PValue	PAdj
[truncated: 9,676 more rows]

[truncated: 1 more sheets: shRPS19_TE]
