# Supplementary material for: Differential impacts of ribosomal protein haploinsufficiency on mitochondrial function
Source: J Cell Biol. 2025 Jan 9;224(3):e202404084. doi: 10.1083/jcb.202404084 (PMC11716151; doi:10.1083/jcb.202404084)
Supplement: Table S7 — shows RNA, Ribo-Seq, and Translation Efficiency (TE) fold changes of all orthologous genes between C. elegans and humans in response to RPL5 reduction, analyzed using EdgeR. [file jcb_202404084_tables7.xlsx]

## Sheet: Expression values
wormSym	wBase	rpl-33(0)/+_RNA	rpl-5(0)/+_RNA	rps-10(0)/+_.RNA	rps-23(0)/+_.RNA	rpl-33(0)/+_.TE	rpl-5(0)/+_.TE	rps-10(0)/+_.TE	rps-23(0)/+_.TE	human_geneSym	human_ensID	shRPL5.RNA	shRPS19.RNA	shrRPL5.TE	shRPS19.TE
aco-2	WBGene00000041	0.114361	-0.00934035	0.05967	0.0606508	0.0671531	0.119164	-0.15311	-0.282947	ACO2	ENSG00000100412.16	-0.622049	-0.640572	-0.0988019	-0.437079
acy-1	WBGene00000068	-0.220545	-0.738679	-0.401886	0.106104	-0.111692	0.257899	-0.509463	-0.116884	ADCY9	ENSG00000162104.10	1.95889	2.21308	1.63574	0.985951
adm-4	WBGene00000075	-0.236831	-0.671216	-0.582759	-0.922798	0.644253	-0.159838	0.251486	0.423136	ADAM17	ENSG00000151694.14	-0.698342	-0.250016	0.530302	0.82288
adr-1	WBGene00000079	0.169132	-0.120339	0.270714	-0.00290115	-0.0422978	0.246314	-0.416375	0.124512	ADAT1	ENSG00000065457.10	-1.57401	-1.08351	1.56199	0.21904
adr-2	WBGene00000080	-0.587917	-0.854536	-0.500625	-0.480476	0.163507	0.719576	0.0609118	0.0646307	ADAR	ENSG00000160710.17	-1.49785	-0.81541	1.51939	1.1518
ads-1	WBGene00000081	0.13478	0.566702	-0.121136	0.226893	0.167244	-0.191558	0.282378	0.217051	AGPS	ENSG00000018510.16	-0.648054	-0.914362	0.473876	1.04057
aex-1	WBGene00000084	-0.286941	-0.212035	0.547255	-1.20847	-0.331715	-0.132799	-0.342724	1.6804	UNC13D	ENSG00000092929.11	0.396354	0.890539	0.0551792	-0.874778
aex-3	WBGene00000086	0.172434	-0.468607	0.202316	-0.567147	-0.351243	0.265369	-0.400602	0.309433	MADD	ENSG00000110514.19	0.885759	1.84715	0.446408	0.397708
agt-1	WBGene00000093	0.237111	0.546934	0.290619	-0.869242	-1.16683	-0.802143	-0.604712	-0.138646	MGMT	ENSG00000170430.10	0.648116	0.435652	-0.696909	-0.987193
air-2	WBGene00000099	-0.884691	-2.41581	-0.314325	-0.636962	-0.1246	2.04626	0.15838	-0.633141	AURKB	ENSG00000178999.13	0.186463	0.257547	-0.529824	-1.21319
alg-1	WBGene00000105	0.336361	-0.0961845	0.167518	0.366628	0.13747	0.643858	-0.176029	0.213645	AGO2	ENSG00000123908.12	-1.32784	-1.39036	0.646146	0.584564
alh-4	WBGene00000110	-0.200897	-0.238531	0.502763	-0.271135	0.356346	0.493347	0.516233	-0.0279896	ALDH3B1	ENSG00000006534.16	-0.639406	-0.241858	-0.0915089	-1.28884
alh-6	WBGene00000112	-0.516306	-0.328586	-0.0855226	-0.0880999	0.375942	0.00334617	-0.0631867	-0.457977	ALDH4A1	ENSG00000159423.17	-1.10778	-0.740501	-0.284617	-1.10447
alh-7	WBGene00000113	0.189894	0.405919	0.240377	-0.0547946	0.636907	0.443999	-0.140246	0.302959	ALDH5A1	ENSG00000112294.13	-1.0547	-1.49092	0.343963	-0.234371
alh-8	WBGene00000114	-0.837685	-0.579335	-0.173994	-0.482712	-0.494404	-1.04059	-0.0531284	-0.679543	ALDH6A1	ENSG00000119711.13	-1.49354	-1.28202	0.646822	-0.00358318
alh-9	WBGene00000115	-1.20326	-0.461524	-0.275919	-0.812182	0.868172	-0.833236	-0.164258	-0.526014	ALDH7A1	ENSG00000164904.18	1.56652	1.99538	0.139942	-0.399553
alh-11	WBGene00000117	0.14571	0.579689	0.334818	0.0581882	0.288581	-0.552671	-0.414695	0.114659	ALDH9A1	ENSG00000143149.12	-0.126152	-0.17073	-0.133837	0.124139
ama-1	WBGene00000123	0.0641124	-0.241743	0.0470392	-0.00176923	-0.123115	-0.105496	-0.448274	-0.662913	POLR2A	ENSG00000181222.17	-1.1747	-0.961025	0.899612	0.527534
aos-1	WBGene00000142	-0.122009	-0.697727	-0.0845614	-0.541389	0.071315	0.617785	-0.336827	-0.224927	SAE1	ENSG00000142230.13	0.047138	-0.032098	-0.156676	-0.0390597
apc-2	WBGene00000143	-0.0396093	-1.24938	-0.134793	-0.600418	-1.2055	0.652802	-0.431904	-0.526717	ANAPC2	ENSG00000176248.9	-0.230577	-0.0236781	-0.936034	-1.65876
apc-10	WBGene00000144	-0.789306	-0.204236	-0.896536	0.0911403	0.567065	-0.0390089	0.462219	-0.487761	ANAPC10	ENSG00000164162.14	0.372198	-0.110276	-0.218165	-0.768158
apc-11	WBGene00000145	-0.178077	-0.788678	-0.948306	-1.35924	-0.554792	0.486901	-0.0202557	-0.0161521	ANAPC11	ENSG00000141552.17	0.216046	0.222662	-0.180238	-1.16249
aph-2	WBGene00000148	-0.342092	-0.103699	-0.41784	-0.60118	-0.143106	-0.456634	-0.654007	-0.671946	NCSTN	ENSG00000162736.17	-0.037311	0.509238	0.32321	0.281405
aps-2	WBGene00000157	0.492235	0.659575	-0.823362	-0.268088	0.227212	-0.289261	0.339906	0.391813	AP2S1	ENSG00000042753.12	0.170523	0.224971	-0.711437	-0.5853
apb-1	WBGene00000160	-0.0928071	-0.00381891	-0.0522295	0.11492	0.729408	0.301874	-0.247142	0.18192	AP1B1	ENSG00000100280.16	-0.715707	-0.484574	0.184216	-0.618465
apd-3	WBGene00000162	-0.145722	0.0860033	0.380285	-0.351098	0.120741	-0.820718	-1.43955	-0.333824	AP3D1	ENSG00000065000.19	-0.269505	-0.187082	-0.491806	-0.747294
apm-3	WBGene00000164	-0.181964	-0.261938	-0.400704	-0.307277	0.793657	0.526093	-0.604135	-0.77755	AP3M1	ENSG00000185009.12	-0.702055	-0.885831	0.836308	1.34452
apx-1	WBGene00000168	-0.813847	-2.67366	0.0578276	-0.193381	-2.23179	0.754753	-0.770856	-0.463284	CRELD2	ENSG00000184164.14	0.570064	0.802766	-0.232523	-1.05398
aqp-2	WBGene00000170	0.0430004	0.546541	0.0735834	-0.416744	0.127776	-0.774543	0.17577	0.202707	AQP2	ENSG00000167580.7	4.26037	3.19056	-0.928527	-1.62624
arc-1	WBGene00000180	0.294626	0.326311	0.179302	-0.139486	0.177092	0.0478107	0.229191	-0.537609	TRIM23	ENSG00000113595.15	-0.933444	-1.08291	0.904913	1.29998
ard-1	WBGene00000181	-0.147519	0.137876	-0.368809	-0.0543674	0.114648	-0.203061	0.254693	0.197871	HSD17B10	ENSG00000072506.13	0.245771	-0.0674801	-0.772161	-0.847012
arl-1	WBGene00000187	0.603839	1.03107	0.484424	0.17578	0.0593002	-0.651543	-0.724666	-0.34949	ARL1	ENSG00000120805.14	-0.640212	-0.449486	0.374197	1.2251
arl-8	WBGene00000192	-0.111801	-0.322521	-0.38132	-0.394977	0.417275	0.540778	-0.259154	0.15374	ARL8A	ENSG00000143862.8	1.28363	1.88653	0.00415647	0.119718
aars-2	WBGene00000197	0.463489	0.275331	-0.028673	0.391225	0.305712	0.335051	-0.0787531	-0.119566	AARS1	ENSG00000090861.16	-0.499927	-0.519582	-0.148379	-0.548093
art-1	WBGene00000198	-0.590641	-0.14233	-0.800183	-0.358617	0.730417	-0.148702	0.223239	-0.0913604	TECR	ENSG00000099797.15	0.187538	0.207105	-0.834265	-1.50777
arx-1	WBGene00000199	0.140353	0.392155	-0.205013	-0.271712	0.0397252	-0.318068	-0.185828	0.264569	ACTR3	ENSG00000115091.12	0.205643	0.373983	0.213482	0.739723
arx-2	WBGene00000200	-0.466309	-0.0670973	-0.0940411	0.0357418	0.501525	-0.21933	-0.386727	-0.257216	ACTR2	ENSG00000138071.13	-0.104741	0.12559	0.560144	1.19397
exos-4.2	WBGene00000202	-0.688271	-0.265599	-0.310855	-0.44947	-0.176856	-0.332517	0.00171169	0.582993	EXOSC6	ENSG00000223496.3	0.233537	0.122832	-0.178688	-2.23977
arx-5	WBGene00000203	-0.846378	-0.150153	0.00272643	-0.0227763	1.26217	0.221345	-0.28547	-0.349978	ARPC3	ENSG00000111229.16	0.282132	0.422781	-0.0358963	0.742328
arx-6	WBGene00000204	-0.980018	-0.470937	-0.651973	-0.776142	0.984575	0.548338	0.485158	0.517861	ARPC4	ENSG00000241553.12	0.219428	0.434781	-0.388144	-0.163735
asb-1	WBGene00000206	-0.0708401	-0.27886	-0.132848	0.27163	-0.377819	0.324635	-0.0707136	-0.479365	ATP5PB	ENSG00000116459.11	0.128253	0.155819	-0.475606	-0.517208
trip-4	WBGene00000208	0.300567	0.599615	0.322872	0.111349	-0.255405	-0.283341	-0.412204	0.135819	TRIP4	ENSG00000103671.10	0.0742601	0.0269373	-0.0158191	0.188897
asg-1	WBGene00000209	-0.312122	0.0796279	-0.321991	0.198883	0.161912	-0.324648	0.217315	-0.507442	ATP5MG	ENSG00000167283.8	0.245798	0.358207	-0.4708	-0.321163
asm-1	WBGene00000211	-0.547075	1.08685	-0.587418	0.890219	1.9824	-0.869476	0.935865	0.13408	SMPD1	ENSG00000166311.10	0.738643	1.46509	-0.663401	-0.899178
asp-4	WBGene00000217	-0.00857212	0.455901	-0.755898	0.241742	0.456571	-0.334213	0.393866	0.210416	CTSD	ENSG00000117984.14	0.572507	0.776975	-0.338968	0.0247416
atp-2	WBGene00000229	-0.30851	-0.233293	-0.0535909	0.0506858	-0.243267	-0.362493	-0.119158	-0.23856	ATP5F1B	ENSG00000110955.9	0.160076	0.200868	-0.544125	-0.738862
atp-3	WBGene00000230	0.0608568	0.29691	-0.0263236	0.0206853	-0.352974	-0.437317	0.0820943	-0.269441	ATP5PO	ENSG00000241837.7	0.237415	0.250605	-0.673457	-0.642049
baf-1	WBGene00000235	0.416851	1.31989	-0.165032	0.22965	0.837982	-0.290024	0.547321	0.120231	BANF1	ENSG00000175334.8	0.141857	0.249137	-0.56935	-0.421043
bag-1	WBGene00000236	-0.00198902	2.20126	-0.167123	0.660785	1.95192	-2.00315	-0.479583	0.301734	BAG1	ENSG00000107262.25	-0.000409035	0.0648966	-0.106454	-0.950958
bcc-1	WBGene00000246	-0.255665	1.7726	1.80194	-0.538598	1.44189	-1.68588	-0.469847	-0.408093	HDLBP	ENSG00000115677.17	-0.397895	-0.206953	-0.1565	-0.373167
bec-1	WBGene00000247	-0.190305	0.627632	-0.560244	0.526305	1.04294	-1.05592	-0.303145	0.0783055	BECN1	ENSG00000126581.13	0.237074	0.374144	-0.245484	0.0450504
bmk-1	WBGene00000257	-0.133605	-0.621031	-0.267965	-0.243347	-1.62816	-0.686692	-0.70175	-1.14615	KIF11	ENSG00000138160.6	-0.519027	-0.963335	0.320807	0.640714
bpl-1	WBGene00000259	-0.553611	-0.614854	0.0306573	0.0491043	-0.387838	-0.0153165	-0.186627	-0.885202	HLCS	ENSG00000159267.14	-1.21105	-0.936137	0.803674	0.238744
brc-1	WBGene00000264	-0.573618	-1.06036	-0.255032	-0.669819	-0.876977	0.395651	-0.900146	-0.311257	BRCA1	ENSG00000012048.23	-0.790703	-0.911532	0.967807	0.829193
bre-1	WBGene00000266	0.7076	0.450296	-0.156197	0.150468	0.353453	0.852682	0.565775	0.347941	GMDS	ENSG00000112699.11	0.716348	0.804756	-0.96528	-0.852979
brf-1	WBGene00000271	-0.62033	-0.511227	-0.235889	-0.600014	-0.495817	-0.530255	0.0744852	0.0315138	BRF1	ENSG00000185024.17	0.468504	0.703626	0.0479963	-0.731008
btf-1	WBGene00000274	-0.19686	-0.447108	0.0813912	-0.368193	-0.719878	-0.380938	-0.645923	-0.595419	BTAF1	ENSG00000095564.14	-1.29177	-1.18805	0.647942	0.908866
byn-1	WBGene00000276	0.0621652	0.346013	-0.0588032	0.225038	0.0493811	-0.369091	0.0476575	-0.178686	BYSL	ENSG00000112578.10	-0.229147	-0.663627	-0.674959	-1.0843
cab-1	WBGene00000277	0.400538	0.291172	0.323166	0.208343	-0.233892	-0.434631	-0.0769651	-0.223969	NPDC1	ENSG00000107281.10	3.92976	4.72938	0.525699	-0.46121
cap-2	WBGene00000293	0.179752	0.0730786	-0.127444	0.173352	0.0236311	0.0774659	0.134122	-0.284549	CAPZB	ENSG00000077549.19	0.41878	0.572247	0.307233	0.625594
cas-1	WBGene00000294	0.283543	0.378263	0.0192147	0.456457	0.307196	-0.102624	-0.0303871	-0.302961	CAP1	ENSG00000131236.17	0.348513	0.827395	0.225545	0.9171
cat-4	WBGene00000298	0.00676244	0.0497354	0.769196	-0.145751	0.0167501	0.269452	-0.224265	-0.633928	GCH1	ENSG00000131979.19	-1.07248	-0.123926	1.34255	0.982245
cav-1	WBGene00000301	-6.01754	-3.08909	-3.80313	-4.8845	1.99558	1.53627	-4.66822	2.21416	CAV2	ENSG00000105971.15	1.24539	-2.05339	0.727283	0.682234
cct-1	WBGene00000377	-0.236662	0.043042	0.0755489	-0.0153806	-0.0189874	-0.537791	-0.326657	-0.0573217	TCP1	ENSG00000120438.12	0.0910775	0.0169001	-0.418304	-0.260804
cct-2	WBGene00000378	-0.371502	-0.0275335	-0.0157915	0.226521	0.340402	-0.179732	-0.236788	-0.176177	CCT2	ENSG00000166226.13	0.132266	-0.0777478	-0.5546	-0.257429
cct-4	WBGene00000379	-0.344064	0.519263	0.014162	0.418435	0.646606	-1.00492	-0.271523	-0.26404	CCT4	ENSG00000115484.15	0.0983164	-0.0272412	-0.754016	-0.497594
cct-5	WBGene00000380	-0.0665949	0.226149	0.298483	0.233542	-0.0119609	-0.565328	-0.388162	-0.217403	CCT5	ENSG00000150753.12	0.141312	-0.0116425	-0.538346	-0.543543
cct-6	WBGene00000381	-0.325733	0.186535	-0.162205	0.113493	0.490212	-0.623337	-0.0950269	0.101788	CCT6B	ENSG00000132141.14	0.639666	1.31479	-0.387968	-0.700421
cdc-6	WBGene00000382	-0.494768	-0.960358	-0.102888	-0.765981	-0.0945443	0.404334	-1.18624	0.0234331	CDC6	ENSG00000094804.12	-0.682667	-0.795447	-0.0487324	-0.0821983
cdc-42	WBGene00000390	-0.333183	0.0512827	-0.265946	-0.292225	0.782378	0.323658	0.152052	0.271956	CDC42	ENSG00000070831.17	0.171959	0.314646	-0.110199	0.536785
cdk-1	WBGene00000405	-0.824711	-1.84562	-0.580346	-0.685562	-0.63954	1.1275	-0.279187	-0.757798	CDK1	ENSG00000170312.16	-0.282231	-0.433011	-0.0653609	0.354928
cdk-7	WBGene00000408	-0.182013	-1.19373	-0.478545	-0.62236	-0.196226	0.903367	0.107333	-0.326322	CDK7	ENSG00000134058.12	0.0307605	-0.203506	-0.160233	0.23303
cdk-9	WBGene00000410	-0.282852	-0.711152	-0.222818	-0.0202017	-0.279858	0.464225	-0.122846	-0.402908	CDK9	ENSG00000136807.14	0.357208	0.560678	-0.319111	-0.330584
cdl-1	WBGene00000411	-0.868382	-1.35647	-0.378704	-0.827523	-0.183957	0.162568	-0.973118	-0.605517	SLBP	ENSG00000163950.13	-0.424711	-0.256701	-0.295127	-0.325414
cdt-1	WBGene00000413	-1.0632	-0.738447	-0.224263	-0.951724	0.808004	-0.197211	-1.30323	0.215784	CDT1	ENSG00000167513.9	0.00642787	-0.121319	-0.618137	-2.13832
ced-10	WBGene00000424	0.327393	0.753345	-0.720233	0.259028	-0.0419347	-0.784452	0.555529	-0.169756	RAC2	ENSG00000128340.15	0.397286	0.644577	0.130366	0.389278
ced-11	WBGene00000425	1.85442	0.486984	0.254688	0.278118	-1.26401	-0.0319483	-0.933178	-0.674708	TRPM4	ENSG00000130529.16	-0.33638	-0.0077454	-0.477812	-1.60582
pros-1	WBGene00000448	0.215677	0.556896	-0.57156	0.759303	-0.0556227	-1.17273	0.844143	-0.526673	PROX2	ENSG00000119608.13	0.691768	1.38689	NA	NA
ceh-32	WBGene00000453	-0.0654237	0.329718	0.944532	-0.850877	-0.287358	-1.26707	-0.364008	0.0714232	SIX5	ENSG00000177045.10	0.158753	-0.0936109	-0.569352	-1.75498
ceh-44	WBGene00000464	0.0974429	0.413916	0.210809	-0.405964	-0.39092	-0.339623	-0.609224	-0.040147	CUX1	ENSG00000257923.11	-0.262671	-0.00176469	0.356951	0.382117
cel-1	WBGene00000466	-0.193625	-0.0610447	-0.102465	-0.394067	0.330931	0.0909833	-0.090091	0.00387138	RNGTT	ENSG00000111880.16	-0.913989	-0.724884	0.687849	1.04954
cey-1	WBGene00000472	0.00673799	0.544795	0.191778	-0.0307702	-0.402956	-0.761132	0.0634229	0.0470771	YBX3	ENSG00000060138.13	-0.00710739	0.144961	-0.401824	-0.902813
cgp-1	WBGene00000480	0.328817	0.250445	1.06338	0.453394	0.386279	0.498948	-0.207944	0.11921	GTPBP1	ENSG00000100226.16	-0.381466	-0.484324	0.184498	-0.259469
che-3	WBGene00000485	-0.525806	0.424485	-0.159455	-0.292218	0.279559	-0.942622	-0.439187	0.0786721	DYNC2H1	ENSG00000187240.16	0.0852112	0.390583	-0.188139	-0.83518
chk-2	WBGene00000499	-0.131682	-0.566631	0.367559	-0.135002	-0.843875	0.217574	-0.22116	0.0676517	CHEK2	ENSG00000183765.22	0.250669	0.166312	-0.705672	-0.340019
chn-1	WBGene00000500	-0.0400716	0.300168	0.143551	-0.565324	0.185439	-0.171467	0.0499788	0.545918	STUB1	ENSG00000103266.11	0.302718	0.355758	-0.611101	-1.71625
ckk-1	WBGene00000518	0.936753	-0.0960167	0.271252	1.06103	0.113461	1.13374	-0.272707	-0.549416	CAMKK1	ENSG00000004660.15	0.145767	1.46813	-0.936552	-1.40408
cku-70	WBGene00000519	-0.0913633	0.206524	0.00191257	-0.149469	0.0347884	0.00927411	-0.628881	-0.487926	XRCC6	ENSG00000196419.12	0.0454282	0.121764	-0.264736	-0.191183
cku-80	WBGene00000520	-0.613238	-0.749368	-0.391127	-0.636212	0.0657	0.34819	-0.166702	0.152309	XRCC5	ENSG00000079246.16	0.030555	-0.126892	-0.234369	0.130719
clh-6	WBGene00000533	-0.644285	-0.0136538	0.0822335	-0.550056	0.201036	-0.451194	-0.591019	0.34423	CLCN7	ENSG00000103249.18	-0.994425	-0.178355	0.52946	-0.515909
clk-1	WBGene00000536	-1.01687	-0.590765	-0.258749	-0.553914	1.60546	1.12946	0.318835	0.781407	COQ7	ENSG00000167186.11	-0.21056	-0.65462	-0.365475	-0.194161
clk-2	WBGene00000537	-0.678403	-0.908743	0.271522	-0.698123	-0.649478	0.0853957	-0.649086	0.417253	TELO2	ENSG00000100726.15	-0.320985	-0.213433	-1.01233	-1.82747
clp-2	WBGene00000543	-0.0868471	-0.718092	0.043193	-0.196147	-0.497268	0.267522	-0.431197	0.041119	CAPN7	ENSG00000131375.10	-1.68642	-1.11775	1.41583	1.15588
clu-1	WBGene00000550	-0.991034	-1.5026	-0.305577	-0.706777	-0.977867	0.0899232	-0.081228	-0.409093	CLUH	ENSG00000132361.17	-0.79034	-0.776772	-0.324216	-1.37903
cmk-1	WBGene00000553	-0.532192	0.00224516	-0.379817	-0.172451	0.54925	0.185959	0.657535	0.107423	CAMK1	ENSG00000134072.11	2.6068	3.49911	-0.129276	0.203157
cnb-1	WBGene00000554	0.753396	0.583458	0.428792	-0.0636915	-0.578849	-0.170877	-0.0150768	0.159986	PPP3R1	ENSG00000221823.11	-0.755921	-0.560613	0.177185	1.5929
cogc-2	WBGene00000585	-0.388961	-0.267624	-0.364669	-0.079166	0.708765	0.317849	-0.0347057	-0.0960729	COG2	ENSG00000135775.14	-0.307243	-0.491478	0.375753	0.119205
coq-1	WBGene00000761	-0.428417	0.294464	-0.234709	-0.43877	0.167077	-0.446576	0.156793	-0.385838	PDSS1	ENSG00000148459.16	-0.563531	-1.07497	-0.259123	-0.262708
coq-2	WBGene00000762	0.238337	-0.645743	-0.0852938	-0.0161929	-1.00295	0.46671	0.768779	-0.434248	COQ2	ENSG00000173085.15	-0.398897	-0.779621	-0.160135	-0.22532
coq-3	WBGene00000763	-0.128997	-0.548125	-1.33266	-0.412738	-0.0437094	0.626011	1.38228	-0.226497	COQ3	ENSG00000132423.12	0.067756	-1.05785	-0.604193	-0.146047
coq-4	WBGene00000764	0.436456	0.307798	0.278696	0.33197	-0.0185503	-0.0130049	0.050763	-0.815096	COQ4	ENSG00000167113.11	-0.0309066	0.0764889	-1.04627	-1.54835
coq-5	WBGene00000765	-0.703147	-0.260535	-0.648325	-0.67759	0.614168	0.158734	-0.0238497	-0.0679289	COQ5	ENSG00000110871.15	0.450816	-0.194807	-0.359415	0.0278557
coq-6	WBGene00000766	-0.216572	-0.135272	-0.393622	-0.0961483	0.457236	0.422808	0.00844017	-0.0966512	COQ6	ENSG00000119723.17	-0.239055	-0.313154	-1.07288	-0.917267
coq-8	WBGene00000767	-0.60873	-0.626144	-0.210348	-0.348295	-0.324999	-0.455812	-0.346486	-0.551593	COQ8B	ENSG00000123815.12	-0.0842188	0.222928	-0.627516	-0.928474
cpb-3	WBGene00000772	-1.1978	-1.50378	-0.511137	-0.461512	-0.0225517	0.637352	-0.414087	0.160332	CPEB1	ENSG00000214575.9	-0.75016	-2.48564	1.00786	0.959181
cpf-1	WBGene00000773	-0.340985	-0.620056	-0.280892	-0.501796	0.0990659	0.373559	-0.49311	-0.00693525	CSTF1	ENSG00000101138.12	-0.0263237	-0.348675	-0.375351	0.0854472
cps-6	WBGene00000787	0.205339	0.655045	0.616815	0.433384	-1.47569	-1.62726	-1.10297	-0.868901	ENDOG	ENSG00000167136.7	0.98663	1.05915	-0.926652	-2.25203
cpz-2	WBGene00000789	0.691091	1.38161	0.336589	0.758101	1.25172	0.414932	0.656579	0.365355	CTSZ	ENSG00000101160.14	0.392178	0.325575	-0.279917	-0.601351
crn-1	WBGene00000794	-0.782515	-0.266972	-0.356061	-0.5264	0.187669	-0.773017	-0.902088	-0.802293	FEN1	ENSG00000168496.4	-0.246782	-0.32073	-0.423603	-0.774127
crn-3	WBGene00000796	-0.347497	-0.22298	-0.323082	-0.345952	-0.493278	-0.467937	-0.148924	-0.309513	EXOSC10	ENSG00000171824.14	0.148915	-0.193912	-0.273909	-0.240398
crn-4	WBGene00000797	-1.85591	-0.944092	-1.96487	-2.21394	1.1028	-0.307601	0.899534	2.0057	ERI1	ENSG00000104626.15	-0.744432	-1.20783	0.626641	1.15691
crn-5	WBGene00000798	-0.969233	-0.783952	-0.678553	-1.3665	0.976653	1.21517	0.675173	1.93326	EXOSC5	ENSG00000077348.9	0.0135946	-0.206148	-0.591546	-0.966688
crn-6	WBGene00000799	-0.260718	0.097117	0.147986	0.590607	0.888481	0.416882	0.23492	-0.769652	DNASE2	ENSG00000105612.9	-0.0171246	0.446817	-0.704771	-1.54734
cars-1	WBGene00000800	0.130863	0.00849858	0.102779	0.00318675	-0.42499	0.0297545	-0.131785	-0.151912	CARS1	ENSG00000110619.17	-0.0575664	-0.181794	-0.501067	-0.686913
crt-1	WBGene00000802	0.302886	0.435317	0.45354	-0.0507469	0.522354	0.443729	0.0488693	0.250176	CALR	ENSG00000179218.14	0.211282	0.324907	-0.255187	0.12203
csn-1	WBGene00000813	-0.205069	-0.347731	-0.243494	-0.41684	-0.0756025	0.236955	-0.205912	-0.0074248	GPS1	ENSG00000169727.12	0.334813	0.14728	-0.639202	-1.24412
csn-2	WBGene00000814	-0.356155	-0.0821653	-0.329688	-0.133637	-0.0832352	-0.171191	-0.338222	-0.292992	COPS2	ENSG00000166200.15	-0.382767	-0.60652	0.688657	1.03687
csn-4	WBGene00000816	-0.0522288	-0.365704	-0.0091746	0.227921	-0.223429	0.0312138	-0.309544	-0.469438	COPS4	ENSG00000138663.9	0.130737	-0.252826	-0.140087	0.276375
csn-5	WBGene00000817	-0.498273	-1.12289	-0.391119	-0.605338	0.0386557	0.944647	-0.382693	-0.0203413	COPS5	ENSG00000121022.14	0.437241	-0.0911557	-0.847095	-0.497447
csn-6	WBGene00000818	0.00872482	-0.129641	-0.0821501	-0.110354	-0.304453	0.0980604	-0.263969	-0.370732	COPS6	ENSG00000168090.10	0.631066	0.336496	-0.82385	-1.0032
ctn-1	WBGene00000832	0.526194	0.233637	0.60397	-0.362943	-0.409351	-0.463036	-0.351639	-0.0917796	CTNNAL1	ENSG00000119326.15	-0.178381	-0.956275	-0.259848	0.347559
cts-1	WBGene00000833	-0.110025	-0.241018	0.19512	0.0513746	0.16378	0.277954	0.225621	-0.150491	CS	ENSG00000062485.19	-0.78807	-0.567571	0.101563	-0.188368
cua-1	WBGene00000834	-0.043642	0.0521584	-0.246656	-0.222462	-0.125832	-0.171727	-0.461468	-0.217798	ATP13A4	ENSG00000127249.15	0.626918	2.48921	4.21217	4.69767
cul-1	WBGene00000836	-0.191175	-0.4549	-0.0271767	-0.0666969	-0.184906	0.236883	-0.589762	-0.726191	CUL1	ENSG00000055130.17	0.0712784	-0.225356	-0.519597	0.21295
cul-2	WBGene00000837	-0.121451	-0.66297	-0.266903	-0.208983	-0.26934	0.172958	-0.324073	-0.375051	CUL2	ENSG00000108094.15	-0.458366	-0.742937	0.313939	0.96416
cul-3	WBGene00000838	-0.144037	-0.661004	0.0451789	-0.190977	-0.981237	-0.298651	-0.564863	-0.456463	CUL3	ENSG00000036257.13	-0.318559	-0.448976	0.338699	0.846644
cup-2	WBGene00000843	0.576561	0.517985	-0.161975	0.0410659	0.390493	0.484765	-0.203908	0.136008	DERL1	ENSG00000136986.10	-0.203033	-0.177124	-0.0812128	0.255047
cup-5	WBGene00000846	-0.66367	-1.95733	-0.0936581	-0.752287	0.512336	1.85265	-0.400724	0.176564	MCOLN1	ENSG00000090674.16	0.431647	1.6456	-0.00195173	-0.109514
cux-7	WBGene00000854	-0.531366	0.0822361	0.0346036	-0.212365	-0.840963	-0.859706	-0.718752	-1.08516	AKAP17A	ENSG00000197976.12	0.109466	0.578323	-0.362173	-1.05501
cwn-1	WBGene00000857	-0.0942271	1.18218	-1.05205	0.656132	1.33557	-0.670427	1.73311	-0.111465	WNT11	ENSG00000085741.13	2.64992	2.37386	3.91429	3.79983
cyc-1	WBGene00000869	0.105829	0.00313962	-0.00228985	0.0458428	-0.439048	-0.250175	-0.0577302	-0.304372	CYC1	ENSG00000179091.5	0.0944667	-0.0701697	-0.916836	-1.63919
cyk-4	WBGene00000875	0.0462974	-1.0592	-0.114018	-0.0822176	-1.1892	0.483276	-0.485671	-0.38804	RACGAP1	ENSG00000161800.13	-0.75084	-0.773253	0.815621	0.68117
cyn-1	WBGene00000877	-0.219523	-0.0349212	-0.302561	-0.172548	-0.213902	-0.0765064	0.321046	-0.0272816	PPIA	ENSG00000196262.14	0.33465	0.216984	-0.367555	-0.104836
cyn-4	WBGene00000880	-0.535467	-0.239216	-0.286035	-0.292992	0.263079	0.25244	-0.407052	-0.339235	PPIL2	ENSG00000100023.19	-0.543074	-0.358659	0.0153167	-0.0939887
cyn-10	WBGene00000886	0.204183	0.788112	-0.0468012	-0.663587	-0.707362	-0.436484	-0.48807	0.505106	PPIL3	ENSG00000240344.9	-0.327531	-0.663466	0.324277	0.196375
cyn-11	WBGene00000887	-0.352576	-0.207721	-0.583258	-0.32067	0.303362	0.408734	0.228933	0.0754332	PPIH	ENSG00000171960.11	0.165451	-0.0265933	-0.379205	-0.102913
cyn-12	WBGene00000888	-0.0575999	-0.253424	-0.194172	-0.203	0.411451	0.678325	-0.152891	-0.193294	PPIL1	ENSG00000137168.8	-0.473631	-0.79638	-0.158947	-0.579014
sig-7	WBGene00000890	-0.22815	-0.234952	-0.219292	-0.392438	0.298499	0.275611	-0.309876	-0.00161075	PPIL4	ENSG00000131013.4	-0.0210913	-0.236218	0.288062	0.804004
cyn-15	WBGene00000891	-0.227546	-0.210404	-0.147456	-0.119896	0.455509	0.0667645	-0.334732	-0.0258023	PPWD1	ENSG00000113593.12	0.0216714	-0.188601	-0.0697023	-0.329648
cyn-16	WBGene00000892	-0.215229	0.206492	0.0321955	-0.335393	0.0225681	-0.27184	-0.610701	-0.090089	CWC27	ENSG00000153015.16	0.819542	-0.390543	-1.27393	-0.125743
dac-1	WBGene00000895	1.13615	1.39964	-0.235288	0.884204	-0.654951	0.104733	0.284416	-0.741132	DACH1	ENSG00000276644.5	1.50117	1.83369	2.31765	2.84188
dad-1	WBGene00000896	-0.224052	0.268024	-0.292785	0.208054	0.993918	0.287386	0.170212	0.110519	DAD1	ENSG00000129562.11	0.376422	0.373723	-0.234038	-0.104096
daf-4	WBGene00000900	0.136329	-0.307792	0.111622	-0.532439	-0.57767	-0.419867	-0.888144	-0.562207	ACVR1	ENSG00000115170.15	1.26524	2.18038	0.645298	0.61635
daf-15	WBGene00000911	-0.358475	-0.444226	-0.0253168	-0.447486	-0.532101	-0.374726	-0.225681	-0.119397	RPTOR	ENSG00000141564.15	-0.913775	-0.841039	0.326937	-0.0227521
daf-31	WBGene00000923	0.365993	0.902587	-0.213244	-0.0177367	0.46461	-0.00658074	0.0621767	0.463024	NAA10	ENSG00000102030.16	0.280234	0.178214	-0.773476	-1.18197
dao-3	WBGene00000929	1.79827	1.64153	0.383162	1.273	0.182921	0.32077	0.0178415	-0.282642	MTHFD2	ENSG00000065911.12	-1.08609	-0.631607	0.580761	0.592735
dao-5	WBGene00000931	-0.298787	-0.421843	-0.286131	-0.138093	-0.676635	-0.122675	-0.241353	0.224813	NOLC1	ENSG00000166197.17	-0.590839	-0.827051	0.062771	0.118443
dap-3	WBGene00000933	-0.127145	-0.300599	-0.324629	-0.12627	-0.26937	0.216888	0.217621	-0.701706	DAP3	ENSG00000132676.16	0.084336	-0.0882394	-0.744899	-0.603576
dbr-1	WBGene00000937	-0.692338	-0.477164	-0.165529	-0.853797	-0.208406	-0.605017	-0.593964	-0.114979	DBR1	ENSG00000138231.13	-0.463358	-0.608789	0.604868	0.634531
dcr-1	WBGene00000939	-0.287022	-0.408632	-0.0941455	-0.273685	-1.05485	-0.438692	-0.750393	-0.738175	DICER1	ENSG00000100697.14	-1.39334	-1.0525	0.917654	1.35271
dcs-1	WBGene00000940	-0.450504	0.129648	0.0118143	-0.662209	1.08128	0.342508	-0.132514	0.728741	DCPS	ENSG00000110063.10	0.392841	-0.00274368	-1.07849	-1.33885
deb-1	WBGene00000942	0.442656	0.57733	0.141653	0.203812	-0.482197	-0.510584	0.17554	0.0536279	VCL	ENSG00000035403.18	0.491692	1.25834	1.20729	0.702572
dgk-1	WBGene00000958	0.374796	0.255865	1.3752	-0.132131	-0.491587	-0.585998	-0.987416	-0.146767	DGKQ	ENSG00000145214.14	-0.276566	0.500929	-0.397234	-0.682252
dgn-1	WBGene00000961	0.732676	0.832712	-0.0795718	0.839363	0.822674	0.2494	-0.0577463	0.0239315	DAG1	ENSG00000173402.12	-1.21825	-1.16521	0.885007	0.723439
dhc-1	WBGene00000962	0.0492796	-0.134606	0.229063	0.0360924	-0.410867	-0.414157	-0.676956	-0.450245	DYNC1H1	ENSG00000197102.12	-0.149307	0.17505	1.12122	0.29752
dhs-9	WBGene00000973	0.640403	2.10595	0.460456	1.22162	1.53772	-1.13666	0.243838	0.092156	DHRS1	ENSG00000157379.14	1.37222	1.63725	-0.933597	-0.804092
dhs-21	WBGene00000984	0.0935575	0.298138	1.15035	-0.704539	0.277973	0.59325	-0.362031	0.707051	DCXR	ENSG00000169738.8	0.420913	0.400688	-0.845122	-1.08654
dhs-22	WBGene00000985	-0.0615892	0.339938	0.105396	-0.280193	0.632931	0.0453759	0.172672	0.943916	DHRSX	ENSG00000169084.15	0.379529	0.717996	-0.214315	0.0200185
dhs-28	WBGene00000991	0.541701	1.0443	0.065829	0.441296	1.11216	0.421653	0.312526	0.15903	HSD17B4	ENSG00000133835.17	0.150242	0.382752	0.0109788	0.486462
dis-3	WBGene00001001	-0.148876	-0.338699	0.0517413	-0.0517826	-0.599974	0.132382	-0.102537	-0.216665	DIS3	ENSG00000083520.15	-0.473043	-0.763033	0.61558	0.965602
div-1	WBGene00001002	-0.951372	-1.41083	-0.592364	-0.331944	0.20558	0.446998	-0.416656	-0.353808	POLA2	ENSG00000014138.9	0.485978	0.0634012	-1.8039	-3.16283
dlk-1	WBGene00001008	0.26049	0.379864	0.735593	0.169157	0.655901	0.129152	-0.0114746	0.0494374	MAP3K12	ENSG00000139625.13	1.89804	3.20246	1.04402	1.27674
dna-2	WBGene00001016	-0.242172	-1.21299	-0.194338	-0.643607	-1.91642	-0.583103	-1.56679	-0.824154	SETX	ENSG00000107290.14	-1.32416	-0.681487	1.28373	1.67664
dnc-1	WBGene00001017	0.0509648	0.542553	0.378971	-0.0028553	-0.253663	-0.891758	-0.718237	-0.417819	DCTN1	ENSG00000204843.12	0.0618138	0.0252813	-0.0595408	-0.414796
dnc-2	WBGene00001018	-0.192192	0.177642	-0.537778	-0.29168	0.467684	0.181459	0.227057	0.061963	DCTN2	ENSG00000175203.15	0.0163075	0.0619104	-0.191192	-0.504017
dnj-10	WBGene00001028	-0.00883742	0.220947	-0.210235	-0.325697	-0.0979533	-0.306534	0.170718	-0.141034	DNAJA3	ENSG00000103423.14	-0.699181	-0.725793	-0.00978139	-0.451355
dnj-15	WBGene00001033	-0.560736	-0.378128	-0.0504452	0.0536202	0.316033	0.57615	-0.12726	0.16474	HSCB	ENSG00000100209.11	0.918827	0.659689	0.0813402	-0.652885
dnj-17	WBGene00001035	-0.302266	0.00571017	-0.0977221	-0.324245	0.0462441	0.0659799	-0.0858605	0.171394	DNAJC21	ENSG00000168724.17	0.247331	-0.0411939	-0.142286	0.679801
dnj-19	WBGene00001037	-0.252631	0.573325	-0.0852279	0.31435	0.210578	-1.33124	-0.324553	-0.059865	DNAJA2	ENSG00000069345.12	-0.109765	-0.322431	-0.0817632	0.502218
dnj-20	WBGene00001038	0.291513	0.41334	0.0193664	0.222684	-0.273124	0.192488	-0.190376	-0.149438	DNAJB11	ENSG00000090520.11	0.0462151	-0.0157877	-0.517899	-0.159965
dnj-24	WBGene00001042	0.72771	1.22062	0.0453605	0.701904	0.587246	0.0486897	0.483673	-0.0355864	DNAJB7	ENSG00000172404.5	-0.502626	-1.02269	2.96235	-3.23264
dnj-25	WBGene00001043	0.336161	-0.432897	-0.194116	-0.187849	-0.338924	1.17903	-0.341548	0.182165	GAK	ENSG00000178950.17	-0.00925162	0.329331	-0.383898	-0.570833
dnj-27	WBGene00001045	0.379317	0.80761	-0.190423	0.192655	0.888044	-0.169587	0.302166	0.542547	DNAJC10	ENSG00000077232.18	-0.461473	-0.483926	0.760298	1.01804
dnj-29	WBGene00001047	0.333878	0.367969	-0.073482	0.4299	0.181519	0.0394172	-0.306434	-0.0925097	SEC63	ENSG00000025796.14	0.0987798	-0.0585388	-0.0304504	0.556002
dnj-30	WBGene00001048	0.248968	0.771046	-0.207135	-0.0955481	0.00824114	-0.530631	-0.361811	-0.639507	DNAJC8	ENSG00000126698.11	0.211701	0.19204	-0.193268	-0.0299173
dog-1	WBGene00001049	0.02895	-0.22031	0.0460127	-0.337741	-1.50919	-0.904708	-0.914557	-0.362423	BRIP1	ENSG00000136492.9	-1.11807	-0.869144	1.86417	1.72729
dom-3	WBGene00001050	-0.654547	-0.0799292	-0.0352077	-0.643792	-0.0242586	-0.419164	-0.314781	-0.642545	DXO	ENSG00000204348.10	0.503644	0.522857	-0.686909	-1.24317
cks-1	WBGene00001051	-0.817712	0.364671	-0.529376	-0.162254	0.545014	-0.503379	-0.211682	-0.82863	CKS1B	ENSG00000173207.13	0.232926	-0.0932623	-0.0318944	-0.116022
dpf-1	WBGene00001054	1.40263	-0.229364	-0.574321	0.67785	-0.975156	0.802623	0.382404	-0.268908	DPP4	ENSG00000197635.10	2.60209	1.08024	2.03735	1.98279
dpf-5	WBGene00001058	-0.458576	-0.529455	-0.138026	-0.400353	0.434013	0.486966	-0.396389	-0.119647	APEH	ENSG00000164062.13	-0.0612452	-0.256935	-0.762773	-1.21357
dpy-27	WBGene00001086	-0.494741	0.735627	-0.0661643	-0.348626	0.370728	-1.47621	-0.303803	-0.33413	SMC4	ENSG00000113810.16	0.432094	0.293963	0.125036	0.283594
dro-1	WBGene00001092	-0.851356	-0.828673	-0.457025	-0.662261	-0.19409	0.151707	-1.29081	-0.681935	DR1	ENSG00000117505.13	-0.348824	-0.356516	0.28852	0.694981
dars-1	WBGene00001094	0.122178	0.163113	-0.098048	0.139876	0.209644	0.132133	0.108477	-0.135219	DARS1	ENSG00000115866.11	-0.205578	-0.340228	-0.187633	0.0430164
dars-2	WBGene00001095	0.383844	-0.00267326	-0.155894	-0.222201	-1.20674	-0.095804	0.0535922	-0.339758	DARS2	ENSG00000117593.12	-0.623175	-1.27437	-0.0328653	0.200564
dyf-2	WBGene00001118	0.252612	0.382472	-0.165843	-0.0575951	-0.0151862	-1.8351	1.18201	0.386442	WDR19	ENSG00000157796.18	-0.441145	-0.841342	0.293605	0.171665
dyf-3	WBGene00001119	1.51566	2.31968	0.797879	1.65165	-0.221322	-0.454848	-0.562705	-1.0808	CLUAP1	ENSG00000103351.13	0.170993	-0.746976	-0.122251	0.381208
dyn-1	WBGene00001130	0.137151	-0.124606	-0.183268	0.153074	0.0704402	0.326667	0.0424527	-0.349564	MX2	ENSG00000183486.13	2.47518	3.75266	3.10783	2.83644
eat-3	WBGene00001134	-0.149244	0.432594	-0.109908	0.063906	-0.311838	-1.23222	-0.444716	-0.492521	OPA1	ENSG00000198836.10	-1.15165	-1.18271	0.863863	1.1937
ech-1.1	WBGene00001150	1.23303	0.463869	-0.145549	1.87781	0.41881	1.06175	0.0882353	0.368909	HADHA	ENSG00000084754.12	-0.327023	-0.0794168	-0.565787	-0.441387
ech-2	WBGene00001151	-0.360959	0.114252	-0.68714	-0.1582	0.548553	-0.175484	0.599733	0.019781	ECHDC3	ENSG00000134463.15	0.22146	0.622515	-0.876902	-1.14957
ech-6	WBGene00001155	-1.99139	-1.49004	-0.51215	-1.56934	0.227003	0.0520141	0.434367	-0.277837	ECHS1	ENSG00000127884.5	0.198533	0.0240881	-0.929147	-1.21469
efk-1	WBGene00001160	-0.464745	1.36594	-0.103055	0.897359	1.45997	-2.2723	-0.0455285	-0.0636817	EEF2K	ENSG00000103319.12	-1.36861	-0.772093	0.345002	0.733289
efl-1	WBGene00001161	-0.528265	-0.46094	-0.417323	-0.711649	0.191526	-0.116998	-0.221049	0.644661	E2F2	ENSG00000007968.7	-0.545888	-0.534395	0.342181	0.137134
eftu-2	WBGene00001166	-0.0917141	0.22019	-0.0348757	0.147295	0.22594	-0.530427	-0.439744	-0.300829	EFTUD2	ENSG00000108883.13	-0.129967	-0.248834	-0.249791	-0.310428
eef-2	WBGene00001167	0.258672	0.076048	0.348986	0.369879	-0.455268	-0.206638	-0.436665	-0.294061	EEF2	ENSG00000167658.16	0.0995287	0.31222	-0.807599	-1.18868
egl-8	WBGene00001177	0.0755404	-0.124008	0.0840882	-0.367715	-0.696653	-0.240339	-0.326867	-0.174045	PLCB4	ENSG00000101333.16	1.76908	2.66153	-1.11029	0.0527855
egl-9	WBGene00001178	-0.161888	-0.0037255	0.00855588	-0.520512	-0.598761	0.00835015	0.412589	0.100949	EGLN1	ENSG00000135766.9	-0.277411	0.384287	1.35262	0.369423
egl-27	WBGene00001194	0.0562196	-0.482061	0.183461	-0.25654	-1.02746	-0.000512085	-0.183411	-0.0874284	RERE	ENSG00000142599.19	-0.61381	-0.355406	0.93373	1.24524
egl-45	WBGene00001209	0.000412429	-0.210866	-0.222144	-0.0888252	-0.408933	0.0486837	-0.257966	-0.282565	EIF3A	ENSG00000107581.13	-0.0364232	-0.115546	-0.128665	-0.154987
ego-2	WBGene00001215	0.605125	0.0305847	-0.0428011	0.290355	0.337658	0.671258	-0.00174276	0.373481	RHPN1	ENSG00000158106.14	1.25999	2.36541	-0.255906	0.975657
eif-3.B	WBGene00001225	0.0998886	-0.113207	-0.313448	-0.125012	-0.148487	0.219972	-0.269745	-0.169491	EIF3B	ENSG00000106263.18	-0.0865189	-0.0723668	-0.435094	-0.541818
eif-3.C	WBGene00001226	-0.202006	-0.438357	-0.277627	-0.138017	0.326004	0.312524	-0.119737	0.0779303	EIF3C	ENSG00000184110.15	0.0160722	0.0644954	0.519344	-5.59747
eif-3.D	WBGene00001227	0.196756	0.0515127	0.1011	0.15591	0.0638644	0.211188	-0.293443	-0.246844	EIF3D	ENSG00000100353.18	0.195478	0.202934	-0.662768	-1.16054
eif-3.E	WBGene00001228	-0.186129	0.140947	-0.140851	-0.107449	0.379141	0.145023	-0.151418	0.107103	EIF3E	ENSG00000104408.10	0.0701526	0.142017	-0.3373	-0.629039
eif-3.F	WBGene00001229	0.144642	-0.119704	-0.152427	0.00120724	0.101254	0.098438	0.0106975	-0.00025233	EIF3F	ENSG00000175390.14	0.132472	0.276806	-0.629055	-1.2572
eif-3.G	WBGene00001230	0.204051	0.118393	-0.14338	0.0018008	0.239684	0.285043	0.0467169	0.193917	EIF3G	ENSG00000130811.12	0.36809	0.363917	-0.362324	-1.03759
eif-3.H	WBGene00001231	-0.550704	-0.431121	-0.135946	-0.160052	0.432007	0.457217	-0.252577	-0.207561	EIF3H	ENSG00000147677.11	0.194138	0.252869	-0.704606	-0.863818
eif-3.K	WBGene00001233	-0.263616	0.151704	-0.138378	-0.166996	0.666242	0.173061	0.01486	0.293523	EIF3K	ENSG00000178982.10	0.234591	0.326211	-0.763111	-1.17657
eif-6	WBGene00001234	-0.118557	0.00028204	-0.0495815	-0.116215	-0.121956	-0.0340868	0.118672	0.300741	EIF6	ENSG00000242372.8	0.362568	0.321089	-0.61582	-0.96948
elb-1	WBGene00001235	-0.158819	-0.0627709	-0.820827	-0.160598	0.498983	0.232619	0.510443	-0.624473	ELOB	ENSG00000103363.15	0.38502	0.459472	-0.574108	-0.695764
elc-1	WBGene00001236	-0.315194	0.49627	-0.221701	-0.0796854	0.338815	-0.838205	-0.0634464	-0.474576	ELOC	ENSG00000154582.16	0.206247	0.0905266	-0.607766	-0.490585
elo-3	WBGene00001241	-0.0168637	-0.489111	-0.261248	-0.310659	0.348735	0.954486	-0.336407	0.151362	ELOVL6	ENSG00000170522.9	-0.994203	-1.27138	0.322531	0.16396
emb-4	WBGene00001258	-0.199294	-0.287233	-0.109194	0.0807089	-0.29656	-0.246477	-0.320015	-0.39386	AQR	ENSG00000021776.11	-0.748709	-0.798272	0.395353	0.621146
emb-5	WBGene00001259	-0.226915	0.0544971	-0.239236	0.0246417	-0.138544	-0.528552	-0.538757	0.200964	SUPT6H	ENSG00000109111.15	-0.192509	-0.109073	0.150841	0.00450008
emb-8	WBGene00001262	-0.66018	-0.349496	0.167946	0.24518	0.793988	-0.071146	0.00613926	-0.00997411	POR	ENSG00000127948.16	0.313073	0.896553	0.0886391	-1.04171
emb-27	WBGene00001281	-1.16131	-1.13741	-0.453071	-0.758966	0.176571	0.910066	-0.311281	-0.368755	CDC16	ENSG00000130177.16	-0.0891391	-0.270735	-0.242827	-0.0444378
emr-1	WBGene00001309	-0.876821	-0.735399	-0.439616	-0.0960465	1.16632	0.814404	0.471739	-0.354126	TMPO	ENSG00000120802.13	-1.08084	-1.09534	0.701097	0.80542
qars-1	WBGene00001336	0.0875701	0.0958229	-0.022257	0.0817344	-0.768605	-0.51598	-0.212943	-0.118921	QARS1	ENSG00000172053.18	-0.174585	0.0615118	-0.702883	-1.47866
ears-1	WBGene00001337	-0.143974	-0.00532059	-0.0381888	0.0990071	-0.282023	-0.128657	-0.157764	-0.484474	EPRS1	ENSG00000136628.18	-0.423117	-0.610049	-0.205544	0.0405163
ears-2	WBGene00001338	-0.0581905	0.356437	-0.232476	-0.305457	-0.539809	-0.232816	0.0609164	0.0167758	EARS2	ENSG00000103356.17	-1.5466	-1.76771	0.550293	-0.114873
evl-20	WBGene00001358	-1.49544	-0.19172	-0.259856	-0.148777	1.01338	0.237848	-0.199448	-0.404458	ARL2	ENSG00000213465.8	-0.0168659	0.484006	-0.992709	-1.38912
exo-3	WBGene00001372	-0.621925	-1.26923	-0.597091	-0.693878	-0.119466	-0.093147	-0.848758	0.126592	APEX1	ENSG00000100823.12	0.0423764	0.168711	-0.541581	-0.527181
fbp-1	WBGene00001404	-0.697714	0.670762	-0.214939	0.450289	1.45911	-1.05656	0.0572304	-0.206179	FBP1	ENSG00000165140.11	2.57688	4.24153	0.442665	0.114216
fce-1	WBGene00001405	0.0283104	0.361561	-0.253526	-0.00299984	0.869798	0.39378	0.199649	0.373282	ZMPSTE24	ENSG00000084073.9	-0.914573	-0.911247	0.719099	0.698509
fce-2	WBGene00001406	-0.179441	-0.683872	-0.316545	-0.352668	-0.270743	-0.375497	0.0423906	-1.2287	RCE1	ENSG00000173653.8	-0.0629874	0.00493964	-0.534683	-1.0035
fem-1	WBGene00001411	-0.420572	-0.0997664	0.231061	0.0264427	-0.149045	-0.610899	-0.362153	-0.149399	FEM1B	ENSG00000169018.6	-1.44835	-1.87879	1.2386	1.80781
fem-2	WBGene00001412	-0.287573	-1.03841	-0.0808097	-0.530923	-0.230268	0.261543	-0.867566	-0.0465317	PPM1K	ENSG00000163644.15	-0.693968	-0.579246	0.954804	0.351301
fib-1	WBGene00001423	0.0510514	0.140352	-0.238626	0.196829	-0.432433	-0.113175	0.044153	-0.00512946	FBL	ENSG00000105202.9	0.221232	0.304074	-0.736484	-1.35029
fli-1	WBGene00001443	0.0322991	0.585612	0.266302	-0.0546604	-0.0425648	-0.907815	-0.62721	-0.747866	FLII	ENSG00000177731.16	0.0336795	0.347698	-0.135249	-0.773392
fre-1	WBGene00001485	0.153941	-0.368495	-0.567179	-0.312215	-1.07201	0.0145781	0.0266395	-0.487008	NDOR1	ENSG00000188566.14	-0.676052	-0.246985	0.511182	-0.606414
frh-1	WBGene00001486	-0.11572	0.79739	0.153396	-0.532418	0.872379	-0.227608	-0.117795	-0.035624	FXN	ENSG00000165060.14	-0.105608	-0.672776	-0.918787	-0.32373
frm-10	WBGene00001496	-0.664685	0.237626	0.250014	0.108325	1.09552	-0.310787	-0.135134	0.0230905	KRIT1	ENSG00000001631.15	-0.275614	-0.524923	-0.202628	0.852878
fars-1	WBGene00001497	-0.16296	-0.0875407	-0.213708	0.312067	0.369234	0.190412	-0.0600795	-0.244248	FARSA	ENSG00000179115.11	0.37427	0.137657	-0.639272	-0.932482
fars-3	WBGene00001498	-0.288253	-0.098665	0.0844805	0.186515	0.378945	0.229929	-0.202283	-0.282187	FARSB	ENSG00000116120.11	0.0313839	-0.605667	-0.340082	-0.112934
fsn-1	WBGene00001499	-0.882	-1.23479	-0.488853	-0.900382	-0.658728	-0.118417	0.214667	0.812691	FBXO45	ENSG00000174013.8	-1.86306	-1.5937	1.41699	-0.0763472
fum-1	WBGene00001503	-0.134187	-0.268	-0.324362	-0.119431	0.112947	-0.0363857	0.199624	-0.0500648	FH	ENSG00000091483.7	0.110683	-0.470997	-0.571392	-0.159528
fut-8	WBGene00001508	0.215985	-0.0264366	-0.823699	-0.195631	-0.685829	-0.486643	0.490856	0.062158	FUT8	ENSG00000033170.17	-0.626698	-0.46831	-0.0772988	1.07118
fzr-1	WBGene00001510	-0.433776	-0.689132	-0.267537	-0.410215	0.285049	0.594983	0.275347	0.257303	FZR1	ENSG00000105325.14	-0.0980386	0.188054	-0.0291773	-1.03092
fzy-1	WBGene00001511	-0.88461	-1.65467	-0.362719	-0.743612	-0.38144	1.14754	-0.416167	0.0739205	CDC20	ENSG00000117399.14	0.09267	-0.252095	-0.526146	-1.2286
gad-1	WBGene00001513	-0.856084	-0.592707	-0.447023	-0.576638	0.706085	0.562388	-0.0598163	0.593537	WDR70	ENSG00000082068.9	0.301848	-0.295555	-0.261496	-0.146186
gas-1	WBGene00001520	-0.116608	0.0306613	-0.11313	0.103884	0.539029	-0.00678584	0.0634657	-0.106603	NDUFS2	ENSG00000158864.12	-0.0055869	-0.0747	-0.900526	-0.778089
gbh-2	WBGene00001523	0.75335	0.303872	0.847025	0.527616	0.518565	0.768053	0.0770441	-0.112564	TMLHE	ENSG00000185973.11	-0.159479	-0.737593	-0.499831	-0.279592
gcs-1	WBGene00001527	-0.234568	-0.146787	0.201433	-0.0704488	-0.00244932	-0.200006	-0.0981982	0.0126801	GCLC	ENSG00000001084.13	-0.432264	-0.940844	0.162858	0.470258
gei-3	WBGene00001560	0.73934	-0.153531	0.0808022	0.435041	-1.34613	0.359141	-0.165562	0.032389	CIC	ENSG00000079432.7	-0.346226	0.0292019	0.716893	-0.385588
snpc-4	WBGene00001568	-0.297856	-0.470301	-0.0405023	-0.235501	-0.845438	0.0773215	-0.37711	0.0790505	SNAPC4	ENSG00000165684.4	-0.594614	-0.197993	-0.292393	-0.730654
ges-1	WBGene00001578	-0.205416	0.798674	-0.149551	0.541125	1.34876	-0.036541	0.0282277	-0.0285537	CES2	ENSG00000172831.14	-0.226377	0.0233515	0.115034	-0.58672
gfi-3	WBGene00001583	-1.27776	-1.06695	-0.910794	-1.30454	0.597305	0.188073	0.208771	0.0875205	ANAPC5	ENSG00000089053.13	-0.194661	-0.287564	-0.437902	-0.616562
gln-1	WBGene00001602	0.510705	0.627356	-0.415387	0.0501105	-0.933014	-0.941428	-0.200351	0.151755	GLUL	ENSG00000135821.19	0.228003	0.370763	0.0425978	0.574141
gly-4	WBGene00001629	0.459435	0.0718798	0.047839	0.257114	-0.565941	0.209164	0.536175	0.205756	GALNT2	ENSG00000143641.10	-0.466623	-0.208882	0.707933	0.464675
gly-12	WBGene00001637	0.293601	0.762081	0.125254	1.18255	0.323886	-1.22445	-0.18792	-0.680824	POMGNT1	ENSG00000085998.14	-0.08126	0.140169	-0.36063	-0.37085
gly-20	WBGene00001645	0.262308	-0.610367	-0.0497796	-0.227696	-1.15879	0.240964	-0.0555206	0.31661	MGAT2	ENSG00000168282.6	-0.287947	-0.0268631	0.443631	0.415341
gop-1	WBGene00001660	-0.106098	-0.281933	0.0343721	-0.160909	-0.179182	-0.0297056	-0.0847192	-0.662534	CLEC16A	ENSG00000038532.16	-1.17529	-1.07607	0.599225	0.387867
gop-2	WBGene00001661	-0.661045	-0.484315	-0.354381	-0.00555606	0.408137	0.186065	0.149039	-0.142689	GPN1	ENSG00000198522.14	-0.0594064	-0.356004	-0.112661	-0.0608141
gop-3	WBGene00001662	0.0549704	0.128875	-0.0655284	0.105261	-0.204158	-0.697022	-0.00172951	-0.767813	SAMM50	ENSG00000100347.15	0.199347	-0.0280705	-0.316445	-0.333424
gpb-2	WBGene00001680	0.177891	0.961967	-0.400079	0.247053	0.0209191	-0.611645	0.66408	0.417612	GNB5	ENSG00000069966.18	2.44728	2.76385	0.772898	0.388905
gpd-1	WBGene00001683	-1.28857	-2.2645	-0.572226	-1.6527	-1.30208	0.543623	-0.477698	0.693238	GAPDH	ENSG00000111640.15	0.0434494	0.188017	-0.392152	-0.310866
gro-1	WBGene00001740	0.296657	0.525196	0.163246	-0.218898	-0.918868	-0.752393	-0.335504	-0.25536	TRIT1	ENSG00000043514.17	-0.704307	-1.04144	0.0570198	-0.0267216
grp-1	WBGene00001743	-0.939154	-0.648431	-0.106875	-0.342338	0.893926	-0.105189	-0.421853	0.24863	CYTH4	ENSG00000100055.21	2.50328	4.11154	-0.0679138	-0.398922
gars-1	WBGene00001744	0.164861	-0.299255	-0.336833	0.0520389	0.124962	0.863252	-0.00328594	-0.199798	GARS1	ENSG00000106105.14	-0.0150861	-0.285408	-0.627795	-0.376808
gsp-1	WBGene00001747	0.182939	-0.0808839	-0.0884508	0.0695043	-0.123749	0.251728	-0.0642939	-0.227962	PPP1CB	ENSG00000213639.10	-0.823332	-0.782395	1.00427	1.52891
gst-20	WBGene00001768	1.40493	2.32347	1.41218	0.977988	1.3056	-0.615617	-0.490542	0.58383	HPGDS	ENSG00000163106.11	2.54588	2.88844	-0.111037	1.07973
gst-42	WBGene00001790	0.702974	1.42947	0.570499	0.369004	0.465995	-0.954643	-0.152264	0.324232	GSTZ1	ENSG00000100577.19	0.0836805	-0.233932	-0.33503	-1.26585
gsy-1	WBGene00001793	-0.395438	-0.505743	-0.0896592	-0.0984508	0.196311	0.251571	-0.205175	-0.25815	GYS1	ENSG00000104812.15	-0.443763	0.108788	-0.516079	-1.21822
gta-1	WBGene00001794	-0.33651	-0.0558986	0.0604389	0.169607	0.444335	-0.0624353	0.0718903	0.0922916	ABAT	ENSG00000183044.12	-0.0191488	1.98111	0.426814	0.505757
gut-2	WBGene00001808	-0.962012	0.0895889	-0.00603059	-0.547793	1.29244	0.372471	-0.645042	0.198561	LSM2	ENSG00000204392.11	0.331591	0.199904	-0.615641	-0.77839
hmt-1	WBGene00001815	-0.69661	-0.0889456	-0.527014	-0.15411	0.76437	-0.367714	-0.314488	0.37571	ABCB6	ENSG00000115657.14	-0.223188	-0.374625	-0.710899	-0.91756
haf-9	WBGene00001819	-0.648897	-0.259828	0.298858	0.0765335	0.928986	0.577869	0.169495	0.419487	ABCB9	ENSG00000150967.18	-1.09959	-0.735341	-0.990593	-2.11998
hap-1	WBGene00001823	-0.069819	1.01651	-0.123753	0.118738	0.929605	-0.785297	0.198798	0.277993	ITPA	ENSG00000125877.13	0.333487	0.200194	-0.871105	-0.862426
hcp-3	WBGene00001831	-0.404602	-1.21695	-0.211992	-0.168722	-0.484754	0.900935	-0.866244	-0.646114	CENPA	ENSG00000115163.15	-0.26583	-0.769773	0.0485991	-0.951052
hcp-6	WBGene00001833	-0.585009	-0.561905	-0.318931	-0.580612	-0.84348	-0.422804	-0.727144	0.0409059	NCAPD3	ENSG00000151503.13	-1.14355	-1.1796	0.915655	0.489976
hda-2	WBGene00001835	-0.852543	-1.29006	-0.460764	-0.476482	-0.238723	0.894562	-0.403223	-0.873631	HDAC3	ENSG00000171720.10	-0.167079	-0.0511891	-0.858743	-0.992815
hda-10	WBGene00001838	-0.661331	-0.671263	-0.273498	-0.464752	0.708245	0.771992	0.0739114	0.40992	HDAC10	ENSG00000100429.18	0.428239	0.879482	-0.844984	-1.78307
hel-1	WBGene00001840	-0.144853	-0.221742	-0.191797	-0.06582	0.179597	0.170304	-0.242408	-0.0677533	DDX39A	ENSG00000123136.15	0.0828546	0.059051	-0.877643	-1.05782
hgo-1	WBGene00001843	-0.0624701	0.599384	-0.0831587	0.322453	0.816188	-0.538572	-0.272793	-0.265673	HGD	ENSG00000113924.12	4.03598	4.75861	-1.57132	-0.780474
him-6	WBGene00001865	-0.309537	-1.53586	-0.0814121	-0.244539	-0.402816	1.13665	-0.319049	-0.0401429	BLM	ENSG00000197299.12	-0.385651	-0.503468	0.179213	0.207498
his-3	WBGene00001877	0.323862	-0.886795	-1.49769	-1.74807	-0.157471	2.51942	0.215822	0.750115	H2AX	ENSG00000188486.3	0.254436	0.311684	-0.810135	-1.49926
hlh-11	WBGene00001955	0.306436	0.252861	0.81317	0.0384772	-1.04362	-1.06489	-0.258618	-0.32499	TFAP4	ENSG00000090447.12	0.399638	-0.191907	-0.471421	-0.714629
hmg-1.2	WBGene00001972	-0.0892832	0.0164316	-0.162745	-0.314268	-0.0989538	0.107673	-0.173582	-0.278412	HMGB3	ENSG00000029993.15	0.257005	0.118619	-0.0948235	0.126234
hmp-1	WBGene00001978	-0.177102	-0.00063512	0.0665992	-0.169681	0.336411	-0.247286	-0.295404	-0.216797	CTNNA1	ENSG00000044115.21	-0.398741	-0.413738	-0.114331	0.00761814
hpd-1	WBGene00001993	0.249562	0.400486	0.0654589	0.249657	0.503223	0.322346	0.485832	-0.293436	HPD	ENSG00000158104.11	1.28352	1.72568	NA	NA
hpr-9	WBGene00001997	-0.533033	-1.0578	-0.481587	-0.471966	-0.615765	0.669202	-0.235828	-0.419121	RAD9A	ENSG00000172613.8	-0.329777	-0.072726	-0.213619	-2.10614
hpr-17	WBGene00001998	-0.393789	-0.830186	-0.0781821	-0.646729	-0.407322	0.408008	-0.136425	-0.594198	RAD17	ENSG00000152942.19	-0.463818	-0.940126	0.44147	0.839314
hse-5	WBGene00002003	-0.851349	-0.364296	-0.340159	-0.555614	0.444119	-1.12959	-0.380662	0.351262	GLCE	ENSG00000138604.10	-1.6453	-1.01461	1.81425	2.12067
hsp-1	WBGene00002005	-0.191439	0.82037	-0.0253193	0.584891	1.13623	-0.80111	-0.158133	-0.196847	HSPA2	ENSG00000126803.9	-1.36718	-0.728014	0.354491	0.022264
hsp-3	WBGene00002007	0.181749	0.0158155	0.284486	-0.273784	0.32262	0.384534	0.0914736	0.213759	HSPA5	ENSG00000044574.8	-0.0806492	0.0357156	-0.585861	-0.296089
hsp-6	WBGene00002010	-0.709875	0.458393	-0.220853	0.197984	1.10756	-1.01924	-0.0214192	-0.190637	HSPA9	ENSG00000113013.15	0.00118187	-0.281016	-0.508367	-0.180733
hsp-12.2	WBGene00002011	-0.0668419	0.953796	-0.131957	0.732452	0.147795	-1.37574	-0.0306634	-0.462024	HSPB1	ENSG00000106211.9	0.721318	0.650859	-0.379712	-1.29392
hsp-60	WBGene00002025	-0.925384	-0.915854	-0.376707	-0.3638	0.209724	0.108763	0.0868003	-0.153074	HSPD1	ENSG00000144381.17	0.147192	0.0835385	-0.818132	-0.637125
hsr-9	WBGene00002027	-0.466604	-0.604374	-0.287387	-0.336035	-0.817353	-0.50736	-0.705763	-0.745774	TP53BP1	ENSG00000067369.14	0.062706	0.0861542	0.392529	0.305096
hum-1	WBGene00002035	-0.0415764	0.051898	-0.0470356	0.0894659	0.752548	0.285222	0.418387	0.00369388	MYO1E	ENSG00000157483.9	-0.912304	-0.169248	1.09456	1.57571
hum-5	WBGene00002038	0.536192	0.271526	0.423352	0.420045	-0.201059	0.446768	0.0938425	-0.16046	MYO1G	ENSG00000136286.16	2.01243	2.43909	0.121325	-0.407993
hus-1	WBGene00002042	-0.353092	-1.35015	-0.373485	-0.329915	0.0140561	1.23629	0.0817316	0.241308	HUS1	ENSG00000136273.13	-0.835087	-0.79764	0.0854353	0.843742
icd-1	WBGene00002045	-0.215266	0.210321	-0.216165	-0.0355476	-0.534248	-0.77658	0.0558934	-0.309735	BTF3	ENSG00000145741.15	0.208959	0.312824	-0.310028	-0.162314
icln-1	WBGene00002046	-0.658503	-0.176782	-0.6439	-0.651993	0.745578	0.247453	0.0179795	0.711434	CLNS1A	ENSG00000074201.9	-0.141796	-0.240453	-0.214047	0.253535
ima-1	WBGene00002072	-1.376	-3.1423	-0.314139	-0.971129	-0.330248	1.58225	-0.393782	-0.112335	KPNA2	ENSG00000182481.9	0.0257069	-0.134826	-0.704967	-0.394721
imb-1	WBGene00002075	-0.424628	-1.02636	-0.169031	-0.239927	0.055552	0.561568	-0.714609	-0.558212	KPNB1	ENSG00000108424.10	-0.0934284	-0.202463	-0.23173	0.0587095
xpo-1	WBGene00002078	-0.153109	-0.524273	0.00963249	0.179607	-0.210178	0.175576	-0.369244	-0.448079	XPO1	ENSG00000082898.17	-0.299662	-0.501839	0.0545948	0.457397
xpo-2	WBGene00002079	-0.560263	-0.918053	-0.273304	-0.559638	-0.598496	-0.147535	-0.436184	-0.483458	CSE1L	ENSG00000124207.17	-0.756878	-0.932121	0.0950418	0.427095
xpo-3	WBGene00002080	-0.53311	-0.776713	-0.606314	-0.254983	-0.945357	-0.386439	-0.200693	-0.975145	XPOT	ENSG00000184575.12	-0.512037	-0.711593	0.05444	0.617617
inf-1	WBGene00002083	-0.339638	-0.332737	-0.180763	0.13834	0.244651	0.186085	0.00220491	-0.102945	EIF4A1	ENSG00000161960.15	0.189187	0.271696	-0.546065	-0.36368
ipp-5	WBGene00002146	0.316016	-0.936376	0.784323	0.314716	-0.630491	1.43184	-0.699322	-0.704735	INPP5A	ENSG00000068383.19	1.19673	1.52196	-0.331399	0.183239
iars-1	WBGene00002152	-0.430789	-0.352232	-0.0338649	0.0317218	-0.492924	-0.16585	-0.136529	-0.260163	IARS1	ENSG00000196305.17	-0.558478	-0.855426	-0.0706231	0.183992
iars-2	WBGene00002153	-0.305101	-0.354046	0.0437117	-0.213526	-1.50335	-0.600105	-0.368556	-1.42054	IARS2	ENSG00000067704.10	-0.544654	-0.86138	-0.0446655	0.244376
isp-1	WBGene00002162	-0.311386	-0.101784	0.0577075	0.155936	0.232312	0.122827	0.205447	0.0313826	UQCRFS1	ENSG00000169021.6	0.127448	0.0825119	-0.717764	-0.504442
isw-1	WBGene00002169	-0.304439	-0.460355	-0.37619	-0.414868	-0.11498	-0.182576	-0.764449	-0.585218	SMARCA1	ENSG00000102038.15	2.39074	3.24108	0.367568	-0.22436
jph-1	WBGene00002179	0.448389	0.608215	-0.00466	-0.145088	-0.905536	-1.32183	-0.53518	0.42272	JPH1	ENSG00000104369.5	2.99465	2.99741	1.68322	0.547443
jtr-1	WBGene00002180	-0.379066	-2.5618	-0.13272	-1.04619	0.754633	2.46778	-0.109979	1.21431	JTB	ENSG00000143543.15	0.267206	0.31594	-0.516078	-0.125757
kat-1	WBGene00002183	-0.796776	-0.870779	-0.15269	-0.602335	0.143072	0.234796	0.0036293	-0.506443	ACAT1	ENSG00000075239.14	0.0530862	-0.74365	-0.766876	-0.225876
kel-3	WBGene00002185	-0.263068	-0.346465	0.244762	-0.635495	0.669399	0.435242	-0.517985	0.430273	KLHL18	ENSG00000114648.12	-1.53934	-1.70203	0.540015	0.237979
kin-2	WBGene00002190	0.213081	0.0365243	0.140136	0.340886	0.216031	0.201297	-0.128429	-0.0179124	PRKAR1B	ENSG00000188191.15	-0.118182	-0.925868	-0.73661	-1.24169
kin-10	WBGene00002196	-0.275943	-0.0537882	0.00613012	-0.032808	-0.227125	-0.427284	-0.176503	-0.0556339	CSNK2B	ENSG00000204435.14	0.304566	0.390857	-0.720605	-0.824555
kin-19	WBGene00002202	0.1108	-0.104646	0.110603	-0.0914685	-0.316067	-0.0474437	-0.203995	-0.0730613	CSNK1A1	ENSG00000113712.18	-0.0394618	-0.21168	0.229667	0.836308
kin-20	WBGene00002203	-0.0648512	-0.455228	0.161105	-0.13545	0.0126338	0.873988	-0.100691	-0.132448	CSNK1D	ENSG00000141551.14	0.000312956	0.232317	-0.213229	-0.362807
kin-29	WBGene00002210	0.120651	-0.0701704	0.184277	0.376733	-0.122374	0.225066	-0.234743	-0.226148	SIK2	ENSG00000170145.5	-1.78008	-1.1383	1.51239	0.997155
klp-18	WBGene00002228	-0.651108	-1.39066	0.0755808	-0.499728	-1.6465	-0.794092	-0.995313	-0.766517	KIF15	ENSG00000163808.17	-0.252239	-0.611812	0.097757	0.662388
klp-20	WBGene00002230	-0.482731	-0.351652	0.885069	-1.29044	0.0307182	-0.132874	-1.40682	1.59939	KIF3A	ENSG00000131437.15	0.0717004	0.590856	0.244403	0.909282
kars-1	WBGene00002238	-0.448167	-0.820924	-0.0421115	-0.189373	-0.675748	0.0233224	-0.16078	-0.151048	KARS1	ENSG00000065427.14	0.0795953	-0.0884975	-0.42342	-0.309071
lag-1	WBGene00002245	-0.99128	-1.40265	-0.454921	-0.785521	-0.163986	0.334069	-0.426911	-0.156642	RBPJ	ENSG00000168214.20	0.285127	0.303705	0.105241	0.656974
lap-1	WBGene00002249	0.127707	0.0699142	-0.621216	-0.0289811	0.212796	-0.0180668	-0.147189	-0.174448	NPEPL1	ENSG00000215440.12	0.170941	0.229536	NA	NA
lbp-7	WBGene00002259	1.21792	1.59925	0.00276293	-0.0182836	0.581628	0.399156	0.356607	0.351665	FABP5	ENSG00000164687.11	0.595714	0.603268	0.043583	0.542679
ldb-1	WBGene00002261	0.660502	-0.257541	-0.0467526	-1.37835	-0.554517	0.538905	0.0162805	0.580535	LDB1	ENSG00000198728.11	-0.0305104	-0.209242	-0.50686	-1.05569
lea-1	WBGene00002263	0.878043	1.11554	0.527157	0.834212	0.614782	-0.0395381	0.190379	0.0262746	TMEM205	ENSG00000105518.14	0.989594	0.8572	-1.0328	-1.23201
let-19	WBGene00002295	-0.435339	-0.115831	-0.0147415	-0.369824	-0.232662	-0.929315	-0.495935	-0.852752	MED13L	ENSG00000123066.8	-1.12129	-0.677011	1.55299	1.39816
ect-2	WBGene00002297	-0.220019	-1.85624	-0.0506277	-0.422146	-1.24893	1.0254	-0.855466	-0.369041	ECT2	ENSG00000114346.13	-1.32114	-1.29243	0.805835	1.22701
let-60	WBGene00002335	0.561153	0.200066	-0.482307	-0.141721	-0.930126	-0.395985	0.391516	0.182611	HRAS	ENSG00000174775.17	0.665092	0.265801	-1.38986	-2.08939
let-70	WBGene00002344	-0.0534756	0.410622	-0.0375809	0.246251	0.479289	-0.36827	-0.0509932	-0.335725	UBE2D1	ENSG00000072401.15	-0.481213	-0.185814	1.25541	1.08311
let-630	WBGene00002804	-0.359647	-0.567481	-0.125155	-0.262815	-0.47066	-0.092616	0.107613	0.0590996	PTCD3	ENSG00000132300.19	-0.570931	-1.11566	0.12635	0.645594
let-711	WBGene00002845	-0.465433	-1.3696	-0.22211	-0.224891	-0.868087	0.468233	-0.382633	-0.59604	CNOT1	ENSG00000125107.18	-0.992008	-0.952631	0.830139	0.781841
let-716	WBGene00002850	-0.0999276	-0.121008	0.0452048	-0.0544217	-0.879525	-0.241236	-0.0764064	-0.194911	PDCD11	ENSG00000148843.15	-0.49085	-0.638663	0.213786	-0.0835335
let-721	WBGene00002855	0.668706	0.543545	0.0947195	0.237757	-0.0759827	0.143668	-0.255446	-0.204258	ETFDH	ENSG00000171503.12	-0.445595	-1.08436	-0.412738	0.208214
let-754	WBGene00002879	-0.314069	-0.315559	-0.189774	-0.0610112	0.382099	0.435881	0.031891	-0.20802	AK2	ENSG00000004455.17	0.102278	0.0208461	-0.404768	-0.193161
let-765	WBGene00002889	0.249327	-0.0230875	0.552348	-0.147225	-1.09045	-0.567428	-0.913561	-0.21326	SBNO2	ENSG00000064932.16	-0.280369	0.614105	-0.0773909	-0.672861
let-858	WBGene00002957	0.243821	0.281913	-0.0920313	-0.164255	0.0769001	-0.412535	-0.356752	-0.072316	CWC22	ENSG00000163510.14	0.152152	-0.174153	-0.0827873	0.263544
lgg-1	WBGene00002980	0.171557	0.731751	0.394273	0.347281	0.859567	0.259331	0.291087	0.0868927	GABARAP	ENSG00000170296.10	0.38565	0.552556	0.0763796	0.514856
lgg-3	WBGene00002982	-0.834792	-0.714824	0.74889	0.219081	1.38206	1.0827	-1.22674	-0.900153	ATG12	ENSG00000145782.13	0.0479957	-0.272571	-0.500281	-0.302383
lig-1	WBGene00002985	-1.24976	-1.26667	-0.374539	-0.765826	0.125643	0.117307	-0.876852	-0.849187	LIG1	ENSG00000105486.14	-0.310151	-0.180449	-0.226006	-1.12597
lig-4	WBGene00002986	-0.263617	-0.67933	0.264858	-0.430362	-0.190765	0.552025	-0.87276	-0.327249	LIG4	ENSG00000174405.13	-0.237748	-0.345766	0.808413	1.36952
lin-9	WBGene00002998	-0.605519	-0.685149	-0.0886669	-0.424548	0.884373	0.252285	-1.1832	0.535605	LIN9	ENSG00000183814.15	-1.06128	-1.57375	0.998709	1.29176
lin-12	WBGene00003001	-0.443803	-0.0664671	0.746566	-0.056877	0.183075	0.0428298	-0.110387	-0.440592	NOTCH2NLB	ENSG00000286019.1	1.83062	1.47472	NA	NA
lin-17	WBGene00003006	0.0615844	0.387416	-0.506258	-0.541185	0.472105	0.145253	0.782701	0.425326	FZD4	ENSG00000174804.4	0.352884	0.418368	NA	NA
lin-18	WBGene00003007	-0.642834	-0.470609	-0.126015	-0.679192	0.0222439	-0.248315	-0.0423106	-0.022599	RYK	ENSG00000163785.12	-0.995205	-0.965129	0.27404	0.292094
lin-23	WBGene00003009	-0.379756	-0.381382	-0.282144	-0.136593	0.418029	0.122385	-0.0176671	-0.207189	FBXW11	ENSG00000072803.17	-0.987457	-0.53327	1.18081	1.48661
lin-52	WBGene00003035	-0.95686	-1.33062	-0.949429	-0.131715	0.518622	0.920312	0.227873	-0.965927	LIN52	ENSG00000205659.11	-0.267065	-0.378486	0.949519	1.06844
lin-53	WBGene00003036	-0.881423	-0.750472	-0.587324	-0.64814	0.0957973	0.305321	-0.257487	-0.109872	RBBP7	ENSG00000102054.18	0.198778	0.066254	-0.825542	-0.212994
lin-54	WBGene00003037	-0.928156	-1.16323	-0.26591	-0.585487	-0.0767552	-0.0179309	-1.13129	-0.231522	TESMIN	ENSG00000132749.11	-0.417983	-0.862852	-0.441817	-0.858132
lis-1	WBGene00003047	-0.00606592	-0.073922	0.174212	-0.118686	-0.294543	-0.0496865	-0.282547	-0.0933226	PAFAH1B1	ENSG00000007168.13	0.0438897	-0.21925	0.205927	0.79324
lpd-2	WBGene00003059	-0.112635	0.114433	-0.289018	-0.570388	-0.361052	-0.334751	0.194383	0.523275	NGDN	ENSG00000129460.16	0.304417	-0.0650448	-0.688534	-0.418553
lpd-5	WBGene00003061	-0.15262	0.0911121	-0.0924208	-0.0349273	0.1878	-0.0968683	-0.157625	0.0587526	NDUFS4	ENSG00000164258.12	0.481053	0.264349	-0.28289	-0.158998
lpd-6	WBGene00003062	-0.260246	0.187566	0.0231191	0.166462	0.16628	-0.00716405	-0.507686	-0.0887764	PPAN	ENSG00000130810.20	0.250507	-0.163791	0.193893	-0.727369
lpd-7	WBGene00003063	0.258971	0.405449	0.186402	0.198896	-0.929671	-0.543792	-0.457508	-0.551941	PES1	ENSG00000100029.18	-0.0248452	-0.192809	-0.737488	-1.1781
lpl-1	WBGene00003066	-0.649009	0.0463051	-0.81769	-0.268729	-1.10804	-2.88249	0.0695585	-0.619345	LIPT2	ENSG00000175536.7	0.489557	0.28273	-0.948313	-3.74866
lars-1	WBGene00003073	0.000557712	0.189048	0.214293	0.0499793	-1.15044	-0.787206	-0.436987	-0.659465	LARS1	ENSG00000133706.19	-0.311583	-0.61887	0.0268537	0.301145
lars-2	WBGene00003074	0.0446384	0.523696	0.270884	0.276496	-0.810288	-1.19754	-0.373778	-0.205701	LARS2	ENSG00000011376.12	-1.00048	-1.43739	0.490844	0.41371
lsm-1	WBGene00003076	-1.37283	-0.757168	-0.299929	-0.935239	0.0301244	-0.177341	-1.71162	-0.482312	LSM1	ENSG00000175324.10	0.337437	0.0818557	0.398567	0.871783
lsm-3	WBGene00003077	-0.385883	-0.364248	-0.541973	-0.236408	0.147883	4.74758e-05	0.0624644	-0.495913	LSM3	ENSG00000170860.4	0.279683	0.200479	-0.581096	-0.160827
lsm-4	WBGene00003078	-0.853037	-0.750768	0.127622	-0.557942	0.924741	0.492327	-0.54937	0.255442	LSM4	ENSG00000130520.11	0.415615	0.436555	-0.429485	-0.966905
lsm-5	WBGene00003079	-0.161213	-0.0187956	-0.0498032	-0.0399593	0.461806	-0.235023	-0.564085	-0.64838	LSM5	ENSG00000106355.10	0.146819	0.0203201	-0.264489	0.325421
lsm-7	WBGene00003081	0.214671	-0.156884	-0.531478	-0.164346	-0.188306	-0.0464913	0.0704003	-0.0389587	LSM7	ENSG00000130332.15	0.345094	0.316804	-0.521656	-0.699289
lsm-8	WBGene00003082	-0.565944	-0.106188	-0.896192	-0.605092	0.321261	-0.233786	-0.106106	-0.0532747	LSM8	ENSG00000128534.8	0.228848	0.130762	0.0739858	0.666839
lst-4	WBGene00003086	0.214131	0.185155	0.152561	0.101566	0.689526	0.618463	-0.477722	0.170717	SNX32	ENSG00000172803.18	1.55624	2.65406	NA	NA
ltd-1	WBGene00003089	2.03961	1.71228	0.0681386	0.500661	-0.203986	0.493435	0.154339	0.404848	NEB	ENSG00000183091.19	0.796334	0.665031	NA	NA
mac-1	WBGene00003119	0.219047	0.112861	0.470117	0.134433	-0.702218	-0.442477	-0.306342	-0.220285	NVL	ENSG00000143748.18	-0.0623549	-0.331716	0.121414	0.200358
map-1	WBGene00003129	0.0168288	-0.349175	-0.0725968	0.33045	0.0869372	0.733023	0.123565	-0.197535	METAP1	ENSG00000164024.12	-1.1997	-1.11477	0.629868	0.652292
map-2	WBGene00003130	-0.238636	-0.211238	-0.010512	-0.0614493	0.289195	0.324701	-0.0738348	-0.050172	PA2G4	ENSG00000170515.14	0.226942	0.189658	-0.492658	-0.626416
mat-1	WBGene00003132	-0.588617	-0.890561	-0.301903	-0.472401	0.0781479	0.531072	-0.23353	-0.579172	CDC27	ENSG00000004897.12	-0.697946	-1.10291	0.256556	0.451645
mat-3	WBGene00003134	-0.313741	-0.458867	-0.321981	-0.0275818	-0.00349662	0.223594	-0.137606	-0.370585	CDC23	ENSG00000094880.11	-0.576984	-0.895573	0.647101	0.712789
mau-2	WBGene00003136	-0.393948	-1.02631	-0.635219	-0.187689	-0.432032	0.60532	0.312328	-0.30929	MAU2	ENSG00000129933.21	-0.741304	-0.308474	0.541008	-0.0155213
mau-8	WBGene00003142	-0.415778	0.32498	-0.532585	-0.81295	0.844245	-0.250579	-0.00379333	0.663114	PDCL	ENSG00000136940.14	-0.462676	-0.30873	-0.195601	0.0546634
mbf-1	WBGene00003148	0.172473	0.698444	0.316866	0.402555	0.65649	-0.243912	0.175129	0.0375916	EDF1	ENSG00000107223.13	0.271457	0.379162	-0.1724	-0.157977
mcm-2	WBGene00003154	-0.764767	-1.31374	-0.0752207	-0.669161	-0.810163	-0.261883	-1.35225	-0.990791	MCM2	ENSG00000073111.14	-0.278891	-0.371677	-0.349793	-0.799333
mcm-3	WBGene00003155	-1.25975	-1.7787	-0.275678	-0.951828	-0.510769	0.0485878	-1.91122	-1.13499	MCM3	ENSG00000112118.20	-0.215766	-0.220234	-0.31616	-0.440979
mcm-4	WBGene00003156	-0.742211	-1.51419	-0.512341	-0.800032	-0.40238	0.0900491	-0.904975	-0.668146	MCM4	ENSG00000104738.18	-0.452525	-0.532381	-0.23843	-0.16817
mcm-5	WBGene00003157	-1.06934	-1.28219	-0.463765	-0.855042	-0.223137	-0.226168	-1.47355	-1.17669	MCM5	ENSG00000100297.16	0.0311488	-0.0441693	-0.549133	-1.03587
mcm-6	WBGene00003158	-1.28741	-1.43366	-0.550913	-0.729569	0.044198	-0.317243	-1.33195	-1.08074	MCM6	ENSG00000076003.5	-0.407162	-0.450132	-0.188265	0.0322827
mcm-7	WBGene00003159	-1.67344	-2.30434	-0.459065	-0.974238	0.11831	0.692525	-1.35811	-0.992385	MCM7	ENSG00000166508.18	0.0229245	0.073033	-0.550397	-0.898356
mdf-2	WBGene00003161	-0.325979	-0.392338	-0.150934	-0.607097	-0.623094	0.0154356	-0.69598	-0.079824	MAD2L1	ENSG00000164109.14	-0.287034	-0.601993	-0.28972	0.12228
mdh-2	WBGene00003162	-0.243043	-0.323052	-0.220539	0.0135882	0.211346	0.278487	0.14775	-0.194899	MDH2	ENSG00000146701.12	0.172056	0.200466	-0.697383	-1.13298
mdt-6	WBGene00003164	-0.514135	-0.59209	-0.322758	-0.625801	0.461864	0.247956	-0.286197	0.976957	MED6	ENSG00000133997.11	0.126015	-0.248854	-0.190761	0.329562
mec-2	WBGene00003166	1.49218	1.59323	0.368255	0.733508	-1.53737	-1.02249	-0.812418	0.630795	STOM	ENSG00000148175.13	-0.165898	0.0781725	0.103217	0.304684
mec-17	WBGene00003178	0.210544	0.896673	-0.0686165	0.7965	0.263962	-0.802053	0.206726	-0.378103	ATAT1	ENSG00000137343.18	-0.249204	0.291839	-0.480122	-0.781894
mek-1	WBGene00003185	-0.619217	-0.488422	0.0872513	-0.869906	0.442403	0.299512	-0.888645	-0.336327	MAP2K7	ENSG00000076984.17	-0.528235	-0.0891226	0.0167318	-0.431992
mel-11	WBGene00003196	0.275143	-0.165099	0.053576	-0.153185	-0.904079	-0.178303	-0.326147	-0.341411	PPP1R12B	ENSG00000077157.22	-2.36475	-1.64541	2.22211	1.80364
mel-32	WBGene00003214	-0.915053	-0.732013	-0.440728	-0.527616	0.531096	0.0369656	-0.00490088	-0.282048	SHMT1	ENSG00000176974.20	-0.252525	-0.468028	-0.398958	-0.603119
mes-6	WBGene00003224	0.335429	-0.716747	0.248168	-0.130599	-1.22041	-0.469791	-0.645536	-1.16698	EED	ENSG00000074266.21	-0.0320292	-0.165946	-0.239518	0.325837
mev-1	WBGene00003225	-0.100624	0.25112	-0.225965	-0.0650256	0.282999	-0.0402456	0.176203	-0.187633	SDHC	ENSG00000143252.15	-0.125717	-0.122892	-0.298917	-0.378499
mif-1	WBGene00003234	-0.275803	0.332289	0.51819	-0.150909	1.27752	0.295252	-0.423263	-0.0418128	MIF	ENSG00000240972.2	0.280254	0.259422	-0.743178	-1.40078
mig-2	WBGene00003239	-0.243466	-2.00758	-0.0380635	0.112293	0.872544	2.511	-0.325807	0.271073	RHOG	ENSG00000177105.10	0.347876	0.489023	-0.127459	-0.405099
cogc-1	WBGene00003258	-0.200172	-0.58335	0.0427139	-0.269914	0.57535	0.785809	-0.408104	0.102324	COG1	ENSG00000166685.12	0.0936631	0.133336	0.0042754	-0.204629
mix-1	WBGene00003367	-0.202511	0.435825	0.0218319	-0.135587	-0.301147	-1.04603	-0.812763	-0.467622	SMC2	ENSG00000136824.19	0.396603	-0.211885	-0.446027	0.136642
mkk-4	WBGene00003368	-0.809963	0.804754	-0.326204	0.0764386	0.924271	-1.24033	0.301152	-0.245267	MAP2K4	ENSG00000065559.15	-1.08318	-1.3025	1.01334	0.92649
mlc-4	WBGene00003372	0.918405	1.05799	-0.298591	0.770464	-0.521954	-0.349042	0.476113	-0.311809	MYL9	ENSG00000101335.10	1.41465	1.87053	0.445748	-0.889352
mlh-1	WBGene00003373	-0.520716	-1.33857	0.152767	-0.446494	-0.30012	0.267114	-0.220945	-0.747376	MLH1	ENSG00000076242.16	-0.114727	-0.434707	-0.562638	-0.284973
mlp-1	WBGene00003375	0.918903	1.17764	0.214926	0.84655	-0.631963	-0.724893	0.161405	-0.0638162	CSRP1	ENSG00000159176.14	-0.0624957	0.338831	-0.0094318	-0.0136372
mml-1	WBGene00003378	0.0692274	0.494115	-0.135162	0.279749	0.13506	-0.495749	-0.0267934	0.0420015	MLXIP	ENSG00000175727.14	-0.944055	-0.755131	0.442061	-0.322213
mog-1	WBGene00003389	-0.169987	0.715699	-0.0718586	-0.268002	0.209066	-1.18213	-0.479351	-0.0798579	DHX38	ENSG00000140829.12	-0.124274	-0.182987	-0.414785	-0.571899
mog-2	WBGene00003390	-0.282386	0.308834	-0.382519	0.0339012	0.149498	-0.430036	-0.117001	-0.33782	SNRPA1	ENSG00000131876.17	0.176734	-0.198406	-0.595093	-0.232657
mog-3	WBGene00003391	-0.182112	-0.0325642	-0.365775	-0.436745	-0.494821	-0.507443	-0.375596	0.133137	CWC25	ENSG00000273559.5	0.173197	-0.0255402	-0.0770682	-0.549323
mog-4	WBGene00003392	0.0358364	0.24475	-0.114081	-0.123458	0.166763	-0.487161	-0.638682	-0.0980917	DHX16	ENSG00000204560.10	0.0284653	0.00472524	-0.457958	-0.483655
mog-5	WBGene00003393	-0.161131	0.267554	0.0759263	-0.147931	-0.458592	-0.878213	-0.780773	-0.0234591	DHX8	ENSG00000067596.12	-0.300139	-0.150063	0.486779	0.253553
mpk-1	WBGene00003401	-0.562164	-1.26001	-0.665826	-0.5025	-0.117027	0.487519	-0.291813	-0.492666	MAPK1	ENSG00000100030.15	-0.694619	-0.163374	0.557395	0.685167
mpk-2	WBGene00003402	1.48945	-0.448661	0.541722	0.608195	-1.47806	2.13222	-0.177645	0.0596128	MAPK7	ENSG00000166484.20	0.401568	0.576887	-0.419864	-0.677152
mre-11	WBGene00003405	-0.885003	-1.29051	-0.238544	-0.769782	-0.641381	0.431666	-0.95503	-0.590445	MRE11	ENSG00000020922.13	-0.600186	-0.594142	0.352192	0.334226
mrg-1	WBGene00003406	-0.624615	-0.414995	-0.146447	-0.469505	0.668243	0.511864	-0.289625	0.119515	MSL3	ENSG00000005302.19	-0.0785944	-0.333496	-0.297065	-0.216286
mars-1	WBGene00003415	-0.27343	-0.202956	-0.307812	-0.215545	-0.222033	-0.121925	-0.148183	-0.121713	MARS1	ENSG00000166986.15	-0.207311	-0.322411	-0.619805	-1.04755
mrt-2	WBGene00003417	-1.10898	-1.86377	-0.449025	-1.33336	0.904272	0.81235	0.309253	0.943096	RAD1	ENSG00000113456.19	-0.336293	-0.685745	0.307872	0.833019
msh-2	WBGene00003418	-0.468493	-0.7521	0.0404937	-0.096638	-0.200086	0.0154645	-0.822458	-0.64646	MSH2	ENSG00000095002.15	-0.339527	-0.82472	-0.128215	0.462809
msh-6	WBGene00003422	-0.575409	-0.421887	-0.0675216	-0.227235	-0.276389	-0.220411	-0.637183	-0.617862	MSH6	ENSG00000116062.17	-0.388337	-0.459963	0.195714	0.195372
msi-1	WBGene00003423	0.0976659	0.536987	0.528356	0.515375	0.144628	-0.221895	-0.023085	-0.301605	MSI2	ENSG00000153944.11	-0.106525	0.438785	0.819944	0.665112
mup-4	WBGene00003497	1.11312	-0.179802	-0.365087	0.426901	-1.56902	0.722305	-0.198554	0.00161102	COL6A5	ENSG00000172752.14	-0.632886	-1.91977	-0.180205	0.123413
mut-7	WBGene00003504	-0.28447	-0.698781	-0.527708	-0.507671	-0.393527	0.26253	0.496378	0.41278	EXD3	ENSG00000187609.16	1.84752	2.42575	-0.924802	-3.29966
mxl-1	WBGene00003509	-0.400077	0.0131792	-0.879178	-0.232422	-0.428205	-0.0159238	0.779101	0.331399	MAX	ENSG00000125952.20	0.999492	1.44455	0.882728	0.732876
ncr-2	WBGene00003562	2.12271	0.11877	0.324014	1.86485	-2.23736	2.02448	-0.0364708	-0.0528517	NPC1	ENSG00000141458.13	-0.336488	0.152829	0.322048	0.248274
ndc-80	WBGene00003576	-0.314078	-0.614021	-0.037935	-0.479496	-0.671422	-0.205549	-1.07619	-0.625753	NDC80	ENSG00000080986.13	0.610788	-0.166592	-0.592555	0.225668
ndx-2	WBGene00003579	0.999207	0.420236	1.01991	0.551307	-0.0367282	1.03399	-0.131351	-0.174396	NUDT5	ENSG00000165609.13	0.14111	-0.00683553	-0.453406	-0.5417
ndx-4	WBGene00003581	0.0439951	0.336456	0.0659272	0.691299	0.808262	0.628468	-0.0473847	-0.268091	NUDT2	ENSG00000164978.18	0.259815	0.292051	0.30563	-0.119628
dcap-2	WBGene00003582	-0.414239	-0.0688096	0.331309	-0.223899	0.575937	0.0186232	-0.729601	0.0897838	DCP2	ENSG00000172795.16	-1.81547	-1.46158	2.31722	2.87126
ndx-6	WBGene00003583	-0.413786	-0.275457	0.193929	0.339024	0.876458	0.555735	-0.480491	-0.475138	NUDT9	ENSG00000170502.13	0.383865	-0.0329428	0.460548	0.551615
ndx-7	WBGene00003584	-0.534068	-0.834797	0.18186	-0.171965	0.496283	0.893721	-0.510655	-0.218378	NUDT19	ENSG00000213965.3	-0.595596	-0.824168	0.198349	-0.0997346
ndx-9	WBGene00003586	0.466595	0.373619	0.342712	-0.520496	0.0397202	0.0646847	-0.536094	-0.271643	NUDT12	ENSG00000112874.10	-1.24501	-1.44956	1.45776	0.744779
ned-8	WBGene00003587	-0.0306574	0.864077	-0.155476	0.226395	0.092004	-0.712931	0.0487892	-0.193898	NEDD8	ENSG00000129559.13	0.254847	0.327983	0.137602	0.293641
nfm-1	WBGene00003593	0.74262	0.81431	0.557325	0.308417	-0.654286	-0.902661	-0.988671	-1.0164	NF2	ENSG00000186575.19	-0.339911	-0.873507	0.33735	0.1025
nft-1	WBGene00003594	-0.216682	0.304111	-0.128529	-0.160441	0.429424	0.110957	0.305912	-0.331264	NIT1	ENSG00000158793.14	0.640457	0.661397	-0.609271	-0.574433
ngp-1	WBGene00003596	0.326972	0.529859	0.0941429	0.330678	-0.603489	-0.529789	-0.203457	-0.117677	GNL2	ENSG00000134697.13	0.0187193	-0.331182	-0.559157	-0.208234
nhr-5	WBGene00003604	0.042367	0.14961	0.763346	-0.595192	-0.0135001	0.196916	0.172646	-0.955653	NR5A1	ENSG00000136931.10	2.57805	-0.438259	2.9765	0.357947
nhx-8	WBGene00003735	0.610065	0.174146	0.23328	0.480165	0.220649	0.443637	-0.278496	0.0861427	SLC9A8	ENSG00000197818.11	-1.23569	-0.659018	1.08522	0.320794
nos-1	WBGene00003783	-1.15055	-1.97906	-0.327152	-0.903815	-0.686652	-0.228262	-1.07749	-1.16106	NANOS1	ENSG00000188613.7	-0.232741	-1.29507	0.415446	-0.915503
npp-1	WBGene00003787	-0.546399	-0.768376	-0.658845	-0.112875	0.346603	0.57625	-0.139707	0.0216419	NUP54	ENSG00000138750.15	-0.567567	-0.665948	-0.0382966	0.414874
npp-2	WBGene00003788	-0.457174	-0.904747	-0.231043	-0.229797	-0.312245	0.2037	-0.485136	-0.172611	NUP85	ENSG00000125450.11	0.107252	-0.165302	-0.61852	-0.610244
npp-3	WBGene00003789	-0.331004	-0.462953	-0.116706	-0.15009	-0.258388	-0.3289	-0.402944	-0.294262	NUP205	ENSG00000155561.15	-0.825319	-1.03807	0.454773	0.527689
npp-5	WBGene00003791	-1.12771	-1.23603	-0.113947	-0.286794	0.367863	0.476566	-0.398517	-0.416522	NUP107	ENSG00000111581.10	-0.179454	-0.578363	0.153153	0.435553
npp-6	WBGene00003792	-0.323714	-0.500423	0.0442663	-0.159149	-0.256528	-0.407431	-0.622819	-0.134139	NUP160	ENSG00000030066.13	-1.59253	-1.86716	0.956354	0.913062
npp-8	WBGene00003794	-0.542678	-0.779882	-0.0152409	-0.248116	-0.385434	0.00591414	-0.321295	-0.337754	NUP155	ENSG00000113569.16	-1.23978	-1.43699	0.633095	0.877775
npp-9	WBGene00003795	-0.495981	-0.574856	-0.291257	-0.305995	-0.0293179	-0.24504	-0.330905	-0.0819204	RANBP1	ENSG00000099901.17	0.234933	0.312679	-0.653562	-0.805429
npp-10	WBGene00003796	-0.15047	-0.548441	0.00632036	-0.203242	-0.138561	0.163105	-0.548091	-0.0769893	NUP98	ENSG00000110713.17	-1.20052	-0.877183	0.776486	0.598626
npp-12	WBGene00003798	-0.33165	-0.262373	-0.0976943	0.00284898	-0.149514	-0.163308	-0.521228	-0.704472	NUP210	ENSG00000132182.12	-1.22424	-0.953527	0.623551	-0.132264
npp-13	WBGene00003799	-0.379993	-0.415421	-0.0359096	-0.173759	-0.104192	0.0785554	-0.383856	-0.239223	NUP93	ENSG00000102900.13	-0.160015	-0.384951	-0.399071	-0.507693
npp-15	WBGene00003801	-0.311322	-0.895823	-0.0742668	-0.300524	-0.292312	0.333065	-0.591843	-0.470705	NUP133	ENSG00000069248.12	-0.49922	-0.690904	-0.0359482	0.333717
npp-16	WBGene00003802	-0.245856	-0.898014	-0.0977106	-0.596379	0.350165	0.642302	-0.518143	0.179927	NUP50	ENSG00000093000.19	-0.596171	-0.534208	0.713964	1.18545
rae-1	WBGene00003803	0.221347	-0.411597	-0.050555	-0.0154851	-0.130246	0.638814	0.0329647	-0.465756	RAE1	ENSG00000101146.13	0.00836044	-0.317145	-0.238899	-0.193021
npp-18	WBGene00003804	-0.983887	-0.949396	-0.363106	-0.223962	0.411612	0.229161	-0.698019	-0.548367	SEH1L	ENSG00000085415.16	-0.778151	-1.00778	0.311253	0.578391
npp-19	WBGene00003805	-0.712373	-0.916971	-0.425167	-0.717576	-0.104409	0.465431	-0.398031	-0.0595411	NUP35	ENSG00000163002.13	-1.00515	-1.22698	0.567031	0.519563
npp-20	WBGene00003806	0.178548	0.342313	-0.330146	0.213408	0.591981	0.358462	0.155085	-0.200532	SEC13	ENSG00000157020.18	0.00271921	-0.0572055	-0.308101	-0.716946
nars-1	WBGene00003815	-0.0846933	-0.239475	-0.0110836	0.15523	0.0798008	0.125211	-0.120134	-0.343808	NARS1	ENSG00000134440.12	-0.313942	-0.525587	-0.124277	0.400148
nsf-1	WBGene00003818	0.200446	-0.15851	-0.006037	0.126217	0.396229	0.693781	0.0150346	-0.0864081	NSF	ENSG00000073969.18	-1.41985	-0.879718	1.48766	1.64772
ntl-2	WBGene00003825	-0.0351278	-0.163736	-0.306152	-0.350169	-0.694899	-0.259874	-0.0547023	-0.257353	CNOT2	ENSG00000111596.13	0.307258	-0.136221	0.104461	0.602102
ntl-3	WBGene00003826	-0.0205098	-0.192359	-0.0368107	-0.194889	-0.580584	0.0414891	-0.41105	-0.204842	CNOT3	ENSG00000088038.19	0.305728	0.326605	-0.455248	-1.21514
ntl-4	WBGene00003827	0.0287898	0.759243	0.00723787	0.33866	0.68611	-0.668031	-0.223109	0.0305155	CNOT4	ENSG00000080802.18	-0.267953	0.208171	0.253006	-0.350422
nud-1	WBGene00003829	-0.0539201	0.0618483	-0.630785	-0.38853	-0.363563	-0.529024	-0.197163	-0.106989	NUDC	ENSG00000090273.14	0.246513	0.163786	-0.731398	-1.08939
nuo-1	WBGene00003831	-0.0827319	0.157648	-0.00782014	0.0669361	-0.225474	-0.503087	-0.114502	-0.469066	NDUFV1	ENSG00000167792.13	0.217557	0.0349559	-0.974109	-1.53372
nxf-1	WBGene00003834	-0.455198	-0.278684	0.122794	0.00508832	0.629712	0.541176	-0.132341	0.172639	NXF1	ENSG00000162231.14	-0.140519	0.0808432	-0.379591	-0.726651
blmp-1	WBGene00003847	0.709122	-0.0197628	0.514486	0.408978	-0.183105	0.924439	-0.105208	-0.207094	PRDM1	ENSG00000057657.17	0.0533387	-0.0974657	NA	NA
ogt-1	WBGene00003858	0.316871	-0.0952474	0.41277	0.220635	-0.159489	0.499863	-0.0970171	0.0150907	OGT	ENSG00000147162.14	-0.296101	-0.177658	0.158146	0.497605
pept-1	WBGene00003877	-1.05941	-0.637468	-0.695271	-1.1443	0.966075	0.198811	0.341788	0.451051	SLC15A3	ENSG00000110446.11	3.90517	4.91831	1.41814	1.73645
orc-2	WBGene00003882	-0.0961451	-0.0993228	-0.731369	-0.149868	-0.86361	-0.710694	-0.290211	-0.830969	ORC2	ENSG00000115942.9	-1.04358	-1.30072	0.428667	0.949536
osm-1	WBGene00003883	-0.916201	-0.122556	0.0307032	-0.529303	1.38203	-0.060565	-0.112704	1.2588	IFT172	ENSG00000138002.15	-0.167935	-0.322042	-0.255732	-0.545121
ost-1	WBGene00003893	0.822151	1.19629	0.0614194	0.794038	0.126535	-0.34694	0.483186	0.478972	SPARC	ENSG00000113140.11	2.41796	3.69088	-0.153406	-0.589281
oxi-1	WBGene00003898	-0.778128	-0.680056	-0.202988	-0.529486	-0.314994	-0.231911	-0.535826	0.169517	UBE3B	ENSG00000151148.14	-1.06514	-0.815559	0.370121	0.973632
pabp-2	WBGene00003904	0.0864631	0.513448	-0.333107	-0.309417	0.583318	-0.411428	0.0311527	0.137971	PABPN1	ENSG00000100836.10	0.347186	0.369437	-0.683542	-1.07693
pam-1	WBGene00003914	0.144852	-0.0284587	-0.134559	0.21274	0.0283253	0.248459	-0.250767	-0.240224	NPEPPS	ENSG00000141279.16	-0.397346	-0.0580622	0.396792	0.214959
par-4	WBGene00003919	-0.467761	-0.453484	-0.148894	-0.161935	-0.712156	-0.97195	-1.32848	-1.58736	STK11	ENSG00000118046.16	0.274106	0.303304	-0.768568	-1.57367
pas-1	WBGene00003922	-0.157594	0.176772	-0.193354	0.18039	0.497745	0.22047	0.155887	-0.0921082	PSMA6	ENSG00000100902.11	0.184048	0.0405914	0.0742524	0.32289
pas-3	WBGene00003924	0.177281	0.163079	-0.139687	0.15399	-0.170979	-0.017734	0.0968941	-0.133184	PSMA4	ENSG00000041357.16	0.187291	0.101972	-0.108703	0.0761864
pas-5	WBGene00003926	0.452857	0.658142	-0.0753558	0.171825	-0.176092	-0.402268	-0.038085	-0.373942	PSMA5	ENSG00000143106.13	0.150077	0.104923	-0.342735	-0.182468
pas-6	WBGene00003927	0.153912	0.235686	-0.0926468	0.182887	-0.0811476	-0.0710461	-0.134874	-0.269026	PSMA1	ENSG00000129084.17	0.128181	0.134362	-0.0893637	-0.811223
pas-7	WBGene00003928	0.249757	0.133975	-0.00200011	0.201734	0.225168	0.361547	-0.0588511	-0.52061	PSMA3	ENSG00000100567.13	0.151365	0.0377414	-0.466114	-0.0728026
pat-4	WBGene00003931	0.0753109	0.354854	-0.124377	-0.0109799	0.174516	-0.281502	0.443102	0.147672	ILK	ENSG00000166333.14	0.844505	1.14657	0.41771	0.251127
pbs-3	WBGene00003949	-0.0791736	0.361578	-0.11419	0.154078	0.66697	0.177645	-0.0908793	-0.177267	PSMB3	ENSG00000277791.5	0.275855	0.342641	-0.549849	-0.655326
pbs-4	WBGene00003950	0.333562	0.491912	-0.377105	0.344702	0.223121	0.0532367	0.325025	-0.613693	PSMB2	ENSG00000126067.12	0.171356	0.138413	-0.557199	-0.838597
pbs-6	WBGene00003952	0.181236	0.335518	0.140145	-0.073214	0.459517	0.258689	-0.0656129	0.025779	PSMB1	ENSG00000008018.9	0.200061	0.188638	-0.526232	-0.34693
pbs-7	WBGene00003953	0.0465028	0.194862	-0.0824474	0.0250223	0.467091	0.335696	-0.102237	-0.317087	PSMB4	ENSG00000159377.11	0.270816	0.24534	-0.733513	-0.690706
pcm-1	WBGene00003954	0.356398	1.95114	-0.00141829	1.02882	1.62832	-1.3394	0.0504954	0.886398	PCMT1	ENSG00000120265.18	0.117988	0.174152	-0.267747	0.046342
pcn-1	WBGene00003955	-0.989719	-1.19141	-0.576605	-1.14777	-0.497243	-0.0994664	-1.14891	-0.631723	PCNA	ENSG00000132646.11	0.217555	0.288032	-0.601915	-0.290212
pct-1	WBGene00003961	0.0717978	-0.389513	0.0760484	-0.119726	-0.191773	0.65573	-0.541639	0.0114798	CDK16	ENSG00000102225.16	-0.394198	-0.187687	-1.02957	-0.812025
pdk-1	WBGene00003965	0.217512	-0.320225	-0.309804	-0.244595	-0.522717	0.375721	-0.19204	0.333351	PDPK1	ENSG00000140992.19	-1.63466	-1.17133	1.17241	1.11114
pgp-5	WBGene00003999	-1.51873	-1.86606	1.91499	-0.0900968	0.935257	1.42963	0.353333	0.260234	TAP2	ENSG00000204267.16	0.24134	0.691593	0.128866	-0.523209
phb-1	WBGene00004014	-0.602901	-0.539081	-0.277296	-0.364929	0.0950431	0.0489559	0.088851	0.0263451	PHB	ENSG00000167085.11	0.207835	0.031013	-1.03551	-1.34971
phb-2	WBGene00004015	-0.518795	-0.488794	-0.358042	-0.265516	0.00632128	0.18719	-0.00823896	-0.0938654	PHB2	ENSG00000215021.9	0.12342	0.182575	-0.97827	-1.46227
phf-5	WBGene00004016	0.56603	1.10828	-0.0362818	-0.249255	-0.45517	-1.11579	-0.41862	0.267168	PHF5A	ENSG00000100410.8	-0.151507	-0.191553	-0.47186	-0.241398
phy-2	WBGene00004025	1.36072	1.31664	0.126002	1.33076	0.482796	0.498047	0.494847	0.016651	P4HTM	ENSG00000178467.18	-0.00479678	0.59174	-0.451063	-1.08513
pif-1	WBGene00004028	-0.413267	-1.29807	-0.275409	-1.08959	-0.203733	0.488595	-0.797322	-0.140695	PIF1	ENSG00000140451.13	-0.663278	-0.56062	0.346986	-1.55285
pis-1	WBGene00004031	-0.420082	-0.341834	0.201241	-0.659844	-0.868456	-0.932605	-1.02651	-0.25067	PAXIP1	ENSG00000157212.19	-1.0334	-1.11526	0.381548	-0.022772
parp-1	WBGene00004049	-0.251057	-0.815247	0.229247	-0.104068	-1.27738	-0.138801	-1.13388	-0.975372	PARP1	ENSG00000143799.13	-0.0810805	-0.137145	-0.206974	-0.12826
parp-2	WBGene00004050	-0.405839	-0.144064	0.00319304	-0.616061	-0.0298107	-0.363037	-0.506639	-0.0815377	PARP2	ENSG00000129484.13	0.024832	-0.690637	-0.422425	0.390922
tank-1	WBGene00004053	-0.402917	0.154075	-0.369291	-0.394975	0.0983662	-0.871798	-0.169426	-0.578256	PARP3	ENSG00000041880.14	0.503199	0.0613124	-1.12746	-1.48684
pmp-1	WBGene00004058	-0.451098	0.481339	-0.334663	-1.02887	0.588561	-0.472315	0.466905	0.776609	ABCD3	ENSG00000117528.14	-0.731776	-0.944707	1.2247	1.16266
pmp-3	WBGene00004060	-0.599487	-0.882014	-0.252563	-0.574967	-0.309111	0.242989	-0.205694	-0.157139	ABCD4	ENSG00000119688.21	0.288301	0.473256	-1.16672	-1.55356
pmp-4	WBGene00004061	1.89029	2.45497	0.384633	0.924522	0.710671	0.0429425	0.418834	0.458289	ABCD1	ENSG00000101986.12	0.877714	1.87559	-0.159608	-0.433693
pms-2	WBGene00004064	-1.16286	-1.49037	-0.660972	-0.843538	-0.426256	0.895173	-0.303349	-0.312997	PMS2	ENSG00000122512.16	-0.0675936	0.151591	0.102417	0.520951
pnk-1	WBGene00004068	-0.260132	-0.53944	0.0669904	-0.355813	-0.189124	0.366428	0.155549	0.0246027	PANK4	ENSG00000157881.16	-0.170294	0.118051	-0.215496	-1.03138
pph-4.1	WBGene00004085	-0.125587	-0.245875	-0.286201	0.0343397	-0.0159409	0.171533	-0.0557097	0.110043	PPP4C	ENSG00000149923.14	0.293644	0.33071	-0.525644	-1.07768
ppk-1	WBGene00004087	-0.401822	-0.570137	0.0704007	-0.236982	-0.373846	0.0740114	-0.27889	-0.0379607	PIP5K1A	ENSG00000143398.20	-0.388862	-0.255347	0.502454	0.355982
ppk-2	WBGene00004088	-0.21643	-0.184867	-0.0745022	-0.102303	0.0790114	0.265452	-0.200514	-0.482399	PIP4K2A	ENSG00000150867.14	-0.492257	-0.655782	0.460312	0.774693
ppk-3	WBGene00004089	0.344252	0.238566	-0.3343	-0.198499	-0.958938	-1.07465	-0.99872	-0.711579	PIKFYVE	ENSG00000115020.17	-1.92699	-1.25768	2.32554	2.24139
eif-2Bgamma	WBGene00004090	-0.967129	-0.107303	0.0686195	-0.252466	0.587503	0.177085	-0.365033	-0.722231	EIF2B3	ENSG00000070785.17	-0.0374793	-0.833467	-0.484889	-0.171972
hgrs-1	WBGene00004101	0.586125	0.441518	0.138188	0.433971	0.201444	0.446834	-0.521263	-0.151754	HGS	ENSG00000185359.13	-0.120645	0.280832	-0.143676	-0.995558
myrf-1	WBGene00004134	0.366842	0.66563	0.164895	0.0152317	0.973193	0.0578863	0.626049	0.253628	MYRF	ENSG00000124920.13	-2.97068	-2.69693	0.597046	-4.5835
pqn-51	WBGene00004136	-0.241749	-0.200195	-0.287016	-0.384461	-0.254984	-0.0209075	-0.347488	0.0016142	GTF2A1	ENSG00000165417.12	-2.16231	-2.32149	1.99106	2.39069
ebax-1	WBGene00004140	-0.210976	0.913674	0.0278693	-0.132281	0.504475	-1.33426	-0.195962	-0.630059	ZSWIM8	ENSG00000214655.10	-0.151606	0.600153	0.684536	-0.132153
prg-1	WBGene00004178	0.245022	-0.207356	-0.159172	-0.0352776	-0.677601	0.462695	0.193594	0.00869102	PIWIL4	ENSG00000134627.12	1.9016	3.7797	-0.525472	-2.3539
pri-1	WBGene00004180	-0.825985	-0.832105	-0.0869494	-0.919189	0.895731	0.284212	-1.39143	0.333725	PRIM1	ENSG00000198056.15	-0.227773	-0.736318	0.151719	0.507553
pri-2	WBGene00004181	-0.728446	-0.885726	-0.453886	-0.850507	0.342716	0.571305	-0.69141	0.187911	PRIM2	ENSG00000146143.19	-0.0350013	-0.386989	-0.082013	0.239971
T19D2.2	WBGene00004184	-0.422616	-0.513121	-0.354199	-0.0816221	-2.18962	-0.982492	0.582684	-0.404807	PTP4A2	ENSG00000184007.21	0.219373	0.265163	0.0571562	-0.265908
pro-1	WBGene00004185	-0.31939	0.0641373	0.155731	0.0631884	0.11964	0.119767	0.0153091	0.331524	WDR18	ENSG00000065268.11	0.447365	0.00665575	-1.12624	-1.68218
prpf-4	WBGene00004186	-0.136259	0.35797	-0.233598	-0.273641	-0.768192	-1.09071	-0.957611	-0.956998	PRPF4B	ENSG00000112739.17	0.0580019	0.00568849	0.1884	0.420149
prp-8	WBGene00004187	-0.546892	-0.608192	-0.140967	-0.229644	-0.129029	-0.308729	-0.544717	-0.509866	PRPF8	ENSG00000174231.17	-0.699408	-0.612756	0.488423	0.130824
prp-21	WBGene00004188	-0.261718	-0.168339	-0.230443	-0.266181	0.256268	-0.102958	-0.298824	0.181355	SF3A1	ENSG00000099995.19	-0.40491	-0.349375	0.275804	0.0653895
pars-1	WBGene00004189	0.507355	1.06731	-0.155236	0.342876	0.313071	-0.345256	0.13822	-0.0340643	TARS2	ENSG00000143374.17	-0.261635	-0.435874	-0.397232	-0.480684
pars-2	WBGene00004190	-0.454954	-0.67585	-0.826627	-0.0733148	-0.669231	0.41811	0.714347	-0.871305	PARS2	ENSG00000162396.6	-0.429628	-0.509207	-0.370956	-0.328701
prx-1	WBGene00004191	0.370299	-0.203418	0.696832	-0.937256	-0.781552	-0.370472	-1.64811	0.527767	PEX1	ENSG00000127980.16	-0.502647	-0.412946	-0.27726	-0.706215
prx-5	WBGene00004194	-0.329431	0.53385	0.314885	-0.409614	0.812174	-0.348628	-0.493369	0.39563	PEX5	ENSG00000139197.10	-0.5796	-0.324854	0.311737	-0.25692
prx-6	WBGene00004195	0.421285	2.13692	-0.182314	0.688614	1.63956	-2.22505	-0.0673253	-0.134246	PEX6	ENSG00000124587.14	-0.0997627	0.733277	-0.635458	-0.86943
prx-13	WBGene00004198	0.276211	0.750028	0.16663	0.14052	-0.261546	-0.299678	0.564196	0.453616	PEX13	ENSG00000162928.9	-0.643189	-0.812349	-0.0293191	0.533689
prx-14	WBGene00004199	-0.616232	0.66744	-0.510555	0.102398	2.26918	-0.389778	-0.185425	0.768929	PEX14	ENSG00000142655.13	0.610834	0.427694	-0.635744	-0.856303
prx-19	WBGene00004201	0.126386	0.0246173	0.0839724	-0.429424	-0.0361858	0.0893377	-0.292714	0.154207	PEX19	ENSG00000162735.18	-1.03849	-0.897574	0.763729	0.635126
psr-1	WBGene00004205	-0.270529	-0.808522	-0.106856	0.0178655	-0.627527	0.7595	0.254341	-0.229296	JMJD6	ENSG00000070495.14	-0.054042	0.0598469	-0.443947	-0.818449
pst-1	WBGene00004206	0.917988	0.650843	0.23179	0.263147	0.573873	0.766029	-0.236956	0.970128	SLC35B2	ENSG00000157593.19	-0.0034641	0.37683	-0.599418	-0.611534
pus-1	WBGene00004248	0.195041	0.506413	-0.314069	-0.350705	-0.36882	-0.340511	0.60455	0.491461	PUS1	ENSG00000177192.14	-0.103965	-0.407584	-0.58428	-1.23655
pyc-1	WBGene00004258	-0.0495923	-0.789925	0.352135	-0.0328274	-0.246759	0.821939	-0.0914626	-0.256697	PC	ENSG00000173599.15	-0.799646	-1.30161	0.154201	-1.28572
pyr-1	WBGene00004259	1.49524	1.25854	-0.18586	1.29444	0.0968266	0.334662	0.0589557	-0.263775	CAD	ENSG00000084774.14	-0.218365	-0.570236	-0.41738	-0.916589
rab-5	WBGene00004268	0.103498	0.374391	-0.276202	-0.186306	0.83179	0.0778912	-0.165653	0.0873375	RAB5C	ENSG00000108774.15	-0.000262741	0.322948	-0.125099	-0.209199
rab-6.1	WBGene00004269	0.165912	-0.380101	-0.19427	0.215061	-0.102074	0.770959	-0.207728	-0.611166	RAB6A	ENSG00000175582.19	-0.360876	-0.118815	1.55967	2.39142
rab-6.2	WBGene00004270	0.614408	0.782874	0.53283	0.950429	0.556915	-0.449797	-0.584298	-0.55757	RAB6B	ENSG00000154917.11	0.287193	-0.293084	-0.0687638	-0.25026
rab-8	WBGene00004272	-0.0736417	0.00211892	-0.107665	-0.259889	-0.1412	-0.549357	-0.441241	-0.859999	RAB8B	ENSG00000166128.13	-1.4496	-0.542997	2.22964	2.30565
rab-11.1	WBGene00004274	0.137686	0.545256	0.00555462	0.232076	0.613567	-0.0747553	-0.358587	-0.03403	RAB11B	ENSG00000185236.12	0.441434	0.664058	-0.548818	-0.648657
rab-14	WBGene00004276	0.404624	0.683124	-0.0549288	0.111716	0.626004	-0.351125	0.287989	0.409994	RAB14	ENSG00000119396.11	-0.0812677	-0.0569253	0.241806	0.872643
rab-21	WBGene00004279	0.00814613	-1.02938	-0.123888	0.0707233	-0.140693	1.27403	-0.184471	0.381927	RAB21	ENSG00000080371.6	-0.594434	-0.36523	0.810874	0.910974
rab-30	WBGene00004282	-0.521228	-0.614964	-0.230364	-0.463324	0.637062	0.408635	-0.304584	0.0175102	RAB30	NA	NA	NA	1.71556	2.68968
rad-50	WBGene00004296	0.492132	1.17093	1.0555	0.521739	-1.98601	-2.20385	-1.77726	-1.5322	RAD50	ENSG00000113522.14	-1.31746	-0.988222	1.95483	0.423593
rad-51	WBGene00004297	0.0204923	-0.876259	-0.418165	0.007766	-0.0975716	1.01267	0.0761338	-0.416716	RAD51	ENSG00000051180.17	0.0793117	-0.138977	-0.283686	-0.317127
ran-1	WBGene00004302	-0.35678	0.213254	-0.173668	-0.310923	0.754026	-0.218314	-0.127689	0.167476	RAN	ENSG00000132341.12	0.205882	0.265566	-0.672932	-0.48285
ran-2	WBGene00004303	-0.315485	-0.199003	-0.19606	-0.133033	0.104613	-0.0121143	-0.128349	-0.218211	RANGAP1	ENSG00000100401.19	-0.0445351	-0.199747	-0.766455	-1.22504
ran-4	WBGene00004305	-0.238424	0.0640199	0.2186	0.11075	0.488164	0.290946	-0.431314	-0.387229	NUTF2	ENSG00000102898.12	0.143239	0.162335	-0.404716	-0.910208
rap-2	WBGene00004308	0.166406	0.59591	0.296424	-0.484202	-0.388369	-0.75583	-0.403608	0.0854263	RAP2A	ENSG00000125249.7	-0.740083	-0.943845	1.52539	1.94276
ras-1	WBGene00004310	-0.0539485	-0.48189	0.459671	-0.0353892	0.127594	1.02361	-0.103076	0.00336557	RRAS	ENSG00000126458.4	1.72278	2.53752	-0.982442	-1.10918
rbc-2	WBGene00004314	-0.767497	-0.843068	0.292356	-0.484891	-0.355839	-0.366535	-1.1357	0.338349	WDR7	ENSG00000091157.13	-1.81938	-1.70836	1.25729	1.656
rbd-1	WBGene00004315	-0.016386	0.207625	-0.117078	0.253748	0.150301	-0.0734421	0.138978	-0.223485	RBM19	ENSG00000122965.11	-0.139259	-0.836426	-0.553973	-0.598407
rbg-1	WBGene00004317	0.390744	0.198764	0.421686	0.326233	0.136165	0.349253	-0.278289	-0.34932	RAB3GAP1	ENSG00000115839.18	-0.529127	-0.435402	0.158043	0.637937
rbg-2	WBGene00004318	-0.0342461	-0.196331	0.176224	-0.153824	-0.771499	-0.236887	-0.497252	-0.527484	RAB3GAP2	ENSG00000118873.16	-1.35136	-1.14398	1.05885	1.2577
rbx-1	WBGene00004320	-0.294611	-0.729777	-0.371476	-0.264012	0.587427	0.695034	-0.452075	-0.0211036	RBX1	ENSG00000100387.9	0.258878	0.254322	-0.452565	-0.471194
rcq-5	WBGene00004322	-0.185018	0.460586	0.0506286	-0.0483908	-0.529952	-1.3111	-0.790016	-1.24115	RECQL5	ENSG00000108469.15	0.14691	0.0822726	-0.443208	-1.19133
rfc-1	WBGene00004337	-0.180865	-0.318706	-0.00545622	-0.323125	-1.65032	-0.753131	-1.5053	-0.856521	RFC1	ENSG00000035928.16	0.200859	-0.139432	-0.294522	0.265829
rfc-2	WBGene00004338	-0.554158	-1.15652	-0.876138	-0.819801	0.105875	0.972439	0.0823761	0.147957	RFC2	ENSG00000049541.11	0.055351	-0.14573	-0.264966	-0.337135
rfc-3	WBGene00004339	-1.36026	-1.71465	-0.0791389	-1.31716	-0.119158	0.35589	-1.62888	-0.328601	RFC3	ENSG00000133119.13	-1.27463	-1.49107	0.876553	1.12333
rfc-4	WBGene00004340	-0.986097	-1.45684	-0.492249	-0.533763	0.590201	0.833757	-0.484426	-0.0422709	RFC4	ENSG00000163918.10	0.279231	-0.30864	-0.467066	-0.166194
rfl-1	WBGene00004341	-0.721485	-0.933467	-0.0376429	-0.564206	0.582751	0.729864	-0.305637	0.395206	UBA3	ENSG00000144744.17	0.142755	0.117622	0.134132	0.232489
rgr-1	WBGene00004343	-0.710969	-1.29407	-0.241157	-0.634542	-0.75623	0.0034887	-0.462593	-0.804451	MED14	ENSG00000180182.11	-1.17164	-0.429669	1.03048	0.944332
rgs-5	WBGene00004348	-0.246451	1.10031	-0.476422	0.624948	-0.283493	-1.37594	0.300485	-1.75492	AKAP10	ENSG00000108599.15	-1.11283	-0.852264	0.972611	0.897521
rha-1	WBGene00004355	-0.404669	-0.250659	-0.195009	-0.107032	0.14495	-0.0738498	-0.180272	-0.2623	DHX9	ENSG00000135829.17	-0.266335	-0.405967	0.0674162	0.0941255
rib-2	WBGene00004361	-0.761029	-0.859022	-0.162426	-0.172711	0.378529	-0.387001	-0.247789	0.317834	EXTL3	ENSG00000012232.9	-1.23697	-0.527677	1.1201	0.651289
rme-1	WBGene00004373	0.145087	0.746174	-0.11568	0.194235	0.730985	-0.566323	-0.144575	-0.0220597	EHD1	ENSG00000110047.18	0.489522	1.03271	0.0496154	-0.74999
rme-2	WBGene00004374	-1.98957	-4.43081	-0.670402	-1.61005	-3.17742	-0.2739	-3.4671	-1.73348	EGF	ENSG00000138798.13	2.0791	2.25012	4.57054	5.66883
rme-6	WBGene00004377	0.252145	0.175229	-0.630242	-0.945553	-0.20051	-0.29225	-0.408932	0.880594	GAPVD1	ENSG00000165219.22	-0.906663	-0.843628	1.0034	1.1612
rme-8	WBGene00004378	-0.0181935	-0.287487	-0.0757641	-0.157568	-0.32541	-0.0517291	-0.551527	-0.546014	DNAJC13	ENSG00000138246.17	-1.06739	-1.03748	0.974765	1.48393
rnh-2	WBGene00004383	-0.468836	-0.961373	0.0997921	-0.844587	-0.267235	-0.00173987	-1.5597	-0.762037	RNASEH2A	ENSG00000104889.7	0.233695	-0.0764928	-0.631342	-1.17878
rnp-4	WBGene00004387	-0.0827287	0.342314	-0.10675	-0.165149	0.214661	-0.255924	-0.190982	-0.0832712	RBM8A	ENSG00000265241.7	0.26527	0.226772	-0.357989	-0.0321624
rnp-5	WBGene00004388	-0.382787	-0.556279	-0.454004	-0.276003	0.278901	0.536242	0.0555226	0.0820667	RNPS1	ENSG00000205937.12	0.0698368	0.187955	-0.513252	-0.88585
rnp-6	WBGene00004389	-0.312182	0.120749	-0.00952983	-0.350798	0.441599	-0.229506	-0.595506	0.132604	PUF60	ENSG00000179950.14	-0.0123555	-0.0286965	-0.546642	-0.837691
rnp-7	WBGene00004390	-0.0421681	0.0474963	-0.726967	0.142157	-0.341311	-0.547855	-0.107807	-0.585668	SNRNP70	ENSG00000104852.15	0.20135	0.291254	-1.0034	-1.59324
rnr-1	WBGene00004391	-1.06148	-1.06047	-0.433084	-0.824803	0.514783	0.140589	-1.06112	-0.616346	RRM1	ENSG00000167325.15	-0.182257	-0.457268	-0.480856	-0.0675318
rom-5	WBGene00004404	-0.446036	-0.273775	-0.0683572	-0.54914	0.453786	0.550022	-0.0841196	0.227638	PARL	ENSG00000175193.14	0.704056	0.367401	1.52723	1.43637
rop-1	WBGene00004405	0.123072	-0.18126	0.90878	0.813797	0.56982	0.880242	0.21036	-0.085782	RO60	ENSG00000116747.12	-0.762942	-0.770714	0.177873	0.647062
rla-0	WBGene00004408	0.611817	0.941002	0.618675	0.714166	-1.42702	-1.62203	-1.27616	-1.06421	RPLP0	ENSG00000089157.16	0.177199	0.256734	-0.889969	-0.947663
rla-1	WBGene00004409	0.710706	1.19419	0.408537	0.628308	-1.77065	-1.98771	-0.838713	-0.703072	RPLP1	ENSG00000137818.12	0.424935	0.426834	-1.14096	-0.902794
rpc-1	WBGene00004411	-0.407836	-0.728086	-0.197828	-0.156926	-0.725508	-0.077807	0.0271604	-0.196243	POLR3A	ENSG00000148606.13	-1.17978	-1.19631	0.966283	0.51836
rpl-2	WBGene00004413	0.824805	0.892601	0.500001	0.667263	-1.36112	-1.06338	-0.473341	-0.828391	RPL8	ENSG00000161016.17	0.316031	0.300933	-0.482788	-0.987916
rpl-3	WBGene00004414	-0.172799	-0.243314	0.167366	0.264121	-0.939362	-0.569956	-0.291831	-0.306983	RPL3	ENSG00000100316.16	0.112742	0.289263	-0.647145	-0.960997
rpl-4	WBGene00004415	0.690188	0.892886	0.517584	0.605191	-0.994816	-0.90024	-0.324041	-0.505898	RPL4	ENSG00000174444.15	0.156039	0.247738	-0.384649	-0.643976
rpl-5	WBGene00004416	-0.241896	0.702113	0.372596	0.508302	-0.22187	-1.57908	-0.444886	-0.548159	RPL5	ENSG00000122406.14	0.102069	0.329076	-1.44059	-0.414915
rpl-6	WBGene00004417	0.674219	1.04433	0.310949	0.542953	-1.05287	-1.06069	-0.209982	-0.571056	RPL6	ENSG00000089009.15	0.263172	0.305233	-0.330191	-0.401993
rpl-9	WBGene00004420	0.612215	0.968814	0.473407	0.637332	-0.969168	-0.885238	-0.113729	-0.328982	RPL9	ENSG00000163682.16	0.208852	0.292878	-0.228149	-0.240875
rpl-10	WBGene00004421	0.296641	0.222746	0.389833	0.461169	-1.20204	-0.827514	-0.243567	-0.426591	RPL10	ENSG00000147403.16	0.15961	0.251805	-0.324512	-0.56046
rpl-11.1	WBGene00004422	0.492019	0.291279	0.138826	0.414474	-1.4204	-0.356612	0.0339455	-0.597737	RPL11	ENSG00000142676.14	0.267778	0.363613	-0.580564	-0.557333
rpl-12	WBGene00004424	-0.0376985	0.351756	0.0974615	0.231944	-0.311638	-0.416961	-0.0108871	-0.231068	RPL12	ENSG00000197958.13	0.169159	0.341234	-0.978796	-0.869241
rpl-13	WBGene00004425	0.616921	0.97621	0.358444	0.580109	-0.966949	-0.970582	-0.118785	-0.329947	RPL13	ENSG00000167526.13	0.353023	0.529805	-0.77235	-1.28524
rpl-14	WBGene00004426	0.645989	0.901632	0.354294	0.605588	-0.910544	-0.75166	-0.156401	-0.486228	RPL14	ENSG00000188846.14	0.233515	0.27709	-0.558039	-0.701117
rpl-15	WBGene00004427	0.724455	0.960691	0.203969	0.401756	-0.902925	-0.876307	-0.290747	-0.381556	RPL15	ENSG00000174748.22	0.233545	0.341221	-0.657325	-0.578554
rpl-16	WBGene00004428	0.714748	1.07338	0.402994	0.541567	-1.06104	-1.04215	-0.266467	-0.51422	RPL13A	ENSG00000142541.17	0.229783	0.365694	-0.724945	-1.11619
rpl-17	WBGene00004429	0.891127	1.03836	0.401306	0.649213	-1.17281	-1.072	-0.0781012	-0.534496	RPL17	ENSG00000265681.7	0.303126	0.470236	0.108381	0.296008
rpl-18	WBGene00004430	0.691866	0.72288	0.413905	0.554148	-0.901724	-0.617599	-0.315799	-0.54827	RPL18	ENSG00000063177.13	0.280741	0.36244	-0.593632	-1.21649
rpl-19	WBGene00004431	0.632657	0.780513	0.385048	0.625042	-0.995404	-0.722887	-0.244342	-0.500618	RPL19	ENSG00000108298.11	0.25553	0.282817	-0.395173	-0.543695
rpl-20	WBGene00004432	0.0648595	0.238803	0.250032	0.285403	-0.794415	-0.54912	-0.0747702	-0.18017	RPL18A	ENSG00000105640.13	0.311452	0.365012	-0.651563	-1.06741
rpl-21	WBGene00004433	0.876941	1.21318	0.394364	0.558348	-0.98888	-0.929674	-0.15647	-0.40128	RPL21	ENSG00000122026.10	0.266423	0.334972	-0.576264	-0.209619
rpl-23	WBGene00004435	0.737082	1.10327	0.491777	0.602943	-0.948296	-1.03934	-0.209944	-0.334895	RPL23	ENSG00000125691.14	0.271323	0.325546	-0.540049	-0.591129
rpl-24.1	WBGene00004436	0.885577	1.34227	0.264672	0.571839	-0.939782	-1.19457	-0.150634	-0.466908	RPL24	ENSG00000114391.13	0.22521	0.315504	-0.359833	-0.433164
rpl-24.2	WBGene00004437	0.0842367	0.263279	-0.0349024	0.00534745	0.531698	0.309188	-0.0951042	-0.00637215	RSL24D1	ENSG00000137876.10	-0.0828795	-0.137055	-0.289061	-0.0284575
rpl-25.1	WBGene00004438	1.00475	1.29173	0.651321	0.744957	0.0880368	-0.107813	0.5358	0.374474	RPL23A	ENSG00000198242.14	0.170269	0.233417	-0.434762	-0.469356
rpl-27	WBGene00004441	0.713113	0.726997	0.273525	0.566651	-0.657368	-0.325786	-0.179743	-0.495364	RPL27	ENSG00000131469.15	0.216469	0.336547	-0.531214	-0.735432
rpl-28	WBGene00004442	0.647337	0.659985	0.269792	0.506415	-0.895354	-0.419793	0.0678223	-0.256398	RPL28	ENSG00000108107.15	0.538184	0.542401	-0.580857	-0.92124
rpl-29	WBGene00004443	0.274433	1.35554	-0.0377578	0.425084	-0.761453	-1.58653	0.0368566	-0.437526	RPL29	ENSG00000162244.12	0.236557	0.346294	-0.578264	-0.851658
rpl-30	WBGene00004444	-0.117449	0.397089	0.0994959	0.160901	-0.394049	-0.600861	0.111132	-0.165221	RPL30	ENSG00000156482.11	0.215616	0.344592	-0.248567	-0.149203
rpl-31	WBGene00004445	0.198881	0.473667	0.23827	0.372971	-0.807861	-0.648267	-0.164216	-0.393877	RPL31	ENSG00000071082.11	0.243845	0.337743	-0.434222	-0.356188
rpl-32	WBGene00004446	0.642768	1.00922	0.363313	0.439039	-1.10844	-0.977272	-0.162174	-0.270706	RPL32	ENSG00000144713.13	0.275753	0.381853	-0.588808	-0.282956
rpl-33	WBGene00004447	0.648759	0.215048	0.331493	0.466106	-1.69756	0.0220032	0.0132956	-0.327657	RPL35A	ENSG00000182899.17	0.247635	0.369698	-0.592318	-0.656849
rpl-35	WBGene00004449	0.588309	1.11925	0.390137	0.503477	-0.741357	-0.771703	-0.0268427	-0.233414	RPL35	ENSG00000136942.15	0.365849	0.332387	-0.635458	-0.795218
rpl-38	WBGene00004452	0.410682	0.988625	0.0933077	0.534624	-1.04473	-1.31074	-0.33394	-0.712508	RPL38	ENSG00000172809.13	0.289382	0.417792	-0.676516	-0.234199
rpn-1	WBGene00004458	0.0149822	-0.687278	-0.0974541	-0.00501112	0.190678	0.788623	-0.381004	-0.447215	PSMD2	ENSG00000175166.17	-0.0550077	-0.0439009	-0.535658	-0.797527
rpn-2	WBGene00004459	0.0563318	-0.121501	-0.11095	0.13574	-0.0411866	0.140476	-0.219913	-0.412652	PSMD1	ENSG00000173692.13	-0.207546	-0.178934	-0.272814	-0.0840716
rpn-6.1	WBGene00004462	-0.233587	-0.0925295	-0.142512	0.0323643	0.500767	0.17679	-0.251131	-0.379732	PSMD11	ENSG00000108671.11	-0.195461	-0.432479	-0.400063	-0.0625198
rpn-7	WBGene00004463	0.0170045	0.017157	-0.0369324	-0.030569	0.104283	0.0666509	-0.24991	-0.189438	PSMD6	ENSG00000163636.10	0.124897	-0.0683641	-0.390963	-0.229908
rpn-8	WBGene00004464	-0.0308268	0.264124	0.000504489	0.0887501	0.394748	-0.105804	-0.17153	0.0589659	PSMD7	ENSG00000103035.11	0.221207	0.117778	-0.41295	-0.190271
rpn-9	WBGene00004465	0.0613746	0.0326193	0.0685331	0.0637208	-0.0264318	0.0706671	-0.456628	-0.22247	PSMD13	ENSG00000185627.18	0.219195	0.249457	-0.63311	-0.232114
rpn-10	WBGene00004466	0.271173	0.12757	-0.17219	0.169397	0.316074	0.409002	-0.139031	-0.313165	PSMD4	ENSG00000159352.16	0.384365	0.346022	-0.730009	-0.839479
rpn-11	WBGene00004467	0.236302	0.271384	-0.0794771	0.0468468	-0.278095	-0.448376	-0.0908318	-0.39018	PSMD14	ENSG00000115233.12	0.0685254	-0.351598	-0.493923	0.276692
rpn-12	WBGene00004468	0.0895356	0.27286	-0.082246	0.234339	0.588263	0.294336	-0.179361	-0.0818346	PSMD8	ENSG00000099341.11	0.206388	0.210745	-0.706808	-1.02393
rps-0	WBGene00004469	0.678816	0.793164	0.496276	0.641234	-1.38595	-0.941738	-0.18839	-0.405439	RPSA	ENSG00000168028.14	0.16968	0.265374	-0.785245	-1.13967
rps-1	WBGene00004470	0.350535	0.827608	0.113583	0.243639	-0.878678	-1.01172	-0.307977	-0.430723	RPS3A	ENSG00000145425.10	0.250793	0.352252	-0.501909	-0.190734
rps-2	WBGene00004471	0.216284	0.0695205	0.0285814	0.151696	-0.936731	-0.541715	-0.0486235	-0.0646137	RPS2	ENSG00000140988.16	0.112479	0.150632	-0.747833	-1.37901
rps-4	WBGene00004473	0.278738	0.363213	0.154686	0.224984	-1.05346	-0.861509	-0.310946	-0.514212	RPS4X	ENSG00000198034.11	0.282147	0.420714	-0.474413	-0.40107
rps-5	WBGene00004474	0.609603	0.685219	0.378115	0.501836	-1.09762	-0.70363	-0.219629	-0.545848	RPS5	ENSG00000083845.9	0.174566	0.294909	-0.459429	-1.10163
rps-6	WBGene00004475	0.232023	0.502824	0.0986757	0.156503	-0.773367	-0.642838	-0.0403956	-0.281428	RPS6	ENSG00000137154.13	0.38461	0.416218	-0.485097	-0.257904
rps-7	WBGene00004476	0.738681	0.945397	0.383151	0.610932	-1.3187	-1.09172	-0.292183	-0.558776	RPS7	ENSG00000171863.15	0.23356	0.355001	-0.482324	-0.424699
rps-8	WBGene00004477	0.700352	1.18977	0.339874	0.579794	-1.34053	-1.43659	-0.147767	-0.35574	RPS8	ENSG00000142937.12	0.269027	0.328132	-0.476129	-0.758277
rps-9	WBGene00004478	0.574093	0.643952	0.324899	0.557108	-0.95825	-0.794761	-0.0490062	-0.394536	RPS9	ENSG00000170889.14	0.210507	0.365447	-0.688966	-0.997734
rps-11	WBGene00004480	0.77943	0.731089	0.335267	0.551031	-1.24266	-0.711648	-0.178125	-0.336539	RPS11	ENSG00000142534.7	0.231828	0.351732	-0.56825	-0.850821
rps-12	WBGene00004481	0.48099	0.880083	0.169562	0.32188	-1.72683	-1.68712	-0.210906	-0.405186	RPS12	ENSG00000112306.8	0.232067	0.25389	-0.941778	-0.480098
rps-13	WBGene00004482	0.130805	0.620395	0.00774706	0.185538	-0.767162	-0.845801	0.0444182	-0.0859261	RPS13	ENSG00000110700.7	0.239745	0.319605	-0.528353	-0.506355
rps-14	WBGene00004483	0.611738	0.74501	0.447046	0.573937	-1.21379	-0.868096	-0.27182	-0.329087	RPS14	ENSG00000164587.13	0.300844	0.39096	-0.617083	-0.898776
rps-15	WBGene00004484	0.610314	0.452338	0.395214	0.523565	-0.815612	-0.185787	-0.0545229	-0.229459	RPS15	ENSG00000115268.9	0.369122	0.352751	-0.846702	-1.56616
rps-16	WBGene00004485	0.616576	0.564583	0.338818	0.66397	-0.739246	-0.436796	-0.202711	-0.530917	RPS16	ENSG00000105193.9	0.215079	0.251629	-0.540702	-0.798875
rps-18	WBGene00004487	0.666332	0.965222	0.496447	0.622727	-0.713898	-0.840948	0.100203	-0.136696	RPS18	ENSG00000231500.7	0.202141	0.252335	-0.46074	-0.636269
rps-20	WBGene00004489	0.459968	0.994762	0.323066	0.503994	-1.35581	-1.56349	-0.393283	-0.732437	RPS20	ENSG00000008988.9	0.179187	0.367535	-0.862322	-0.258559
rps-21	WBGene00004490	0.553898	0.913409	0.393227	0.573581	-0.397466	-0.320684	0.107703	-0.083592	RPS21	ENSG00000171858.18	0.303942	0.357448	-0.43283	-0.888716
rps-22	WBGene00004491	0.151933	0.548458	0.0837676	0.127853	-0.561936	-0.503821	-0.0304775	-0.180457	RPS15A	ENSG00000134419.15	0.20555	0.328971	-0.425804	-0.335206
rps-23	WBGene00004492	0.648612	0.668593	0.276601	-0.412079	-1.28871	-0.773159	-0.297805	-0.477626	RPS23	ENSG00000186468.13	0.206542	0.291481	-0.560948	-0.274713
rps-24	WBGene00004493	0.821982	1.53148	0.344919	0.677468	-0.513534	-0.867634	0.0441685	-0.249722	RPS24	ENSG00000138326.21	0.244432	0.384519	-0.227638	-0.000380852
rps-25	WBGene00004494	0.35556	0.709847	0.26764	0.518248	-1.00993	-0.755947	-0.285957	-0.565006	RPS25	ENSG00000118181.11	0.211542	0.371887	-0.622595	-0.622342
rps-26	WBGene00004495	0.58391	1.13908	0.388578	0.441918	-0.247304	-0.542603	-0.16759	-0.289022	RPS26	ENSG00000197728.11	0.318143	0.334051	-0.613728	-0.616892
rps-28	WBGene00004497	0.823373	1.53213	0.2723	0.674473	-0.193856	-0.741144	0.273557	-0.162719	RPS28	ENSG00000233927.5	0.28632	0.378411	-0.94679	-1.18613
rps-29	WBGene00004498	0.776638	1.63807	0.311932	0.554761	-0.559658	-1.08253	0.168026	0.1211	RPS29	ENSG00000213741.11	0.217607	0.202309	-0.458449	-0.348164
rps-30	WBGene00004499	0.734951	1.14944	0.349747	0.614753	-0.786677	-0.838218	-0.0309859	-0.253428	FAU	ENSG00000149806.11	0.280535	0.366274	-0.650487	-0.970962
rpt-1	WBGene00004501	0.00997339	-0.200661	0.114513	0.150432	0.405239	0.621535	-0.397546	-0.355557	PSMC2	ENSG00000161057.12	0.143898	-0.0327929	-0.0752144	0.0341337
rpt-2	WBGene00004502	0.0648845	0.318121	-0.0757815	0.14355	0.187575	-0.223819	-0.606504	-0.480612	PSMC1	ENSG00000100764.14	0.246296	0.153862	-0.58111	-0.396555
rpt-3	WBGene00004503	-0.0213538	0.286138	0.0442483	0.126493	0.434571	0.0898645	-0.195541	-0.13099	PSMC4	ENSG00000013275.8	0.27144	0.0176065	-0.521997	-0.592477
rpt-4	WBGene00004504	-0.000794831	0.350416	-0.0631172	0.077183	0.387542	0.0231277	-0.19387	-0.0893004	PSMC6	ENSG00000100519.12	0.0669368	-0.313134	-0.406542	0.313922
rpt-5	WBGene00004505	0.0314149	-0.103645	0.050456	0.166377	0.412858	0.406991	-0.289546	-0.120552	PSMC3	ENSG00000165916.8	0.325076	0.19594	-0.752427	-0.934347
rpt-6	WBGene00004506	0.317589	0.305582	0.0569763	0.196286	0.38315	0.188818	-0.0915886	0.0485507	PSMC5	ENSG00000087191.13	0.370692	0.243715	-0.312727	-0.790159
rars-1	WBGene00004679	0.120511	-0.0459753	-0.147771	-0.199774	-0.524604	-0.0658109	-0.432093	-0.00259729	RARS1	ENSG00000113643.9	-0.034534	-0.551738	-0.185887	0.441132
rars-2	WBGene00004680	-0.661664	-0.674308	-0.666214	-0.702056	0.168637	-0.0852554	0.572943	0.139148	RARS2	ENSG00000146282.18	-0.277774	-0.39552	-0.150512	0.103122
rsp-1	WBGene00004698	-0.16842	-0.622666	-0.405924	-0.412696	-0.213425	0.524111	-0.461352	0.0318636	SRSF4	ENSG00000116350.17	0.0810735	0.0273202	0.542484	0.151346
rsp-8	WBGene00004705	0.119589	0.397136	0.365377	-0.14889	0.289733	0.00663721	-0.465213	0.0590677	TRA2A	ENSG00000164548.11	0.0845581	-0.141907	-0.166171	-0.113291
sap-49	WBGene00004723	-0.224265	-0.213407	0.0727202	0.0694504	-0.00256159	0.250645	-0.512201	-0.663473	SF3B4	ENSG00000143368.10	0.241168	0.29208	-0.71627	-1.25068
sca-1	WBGene00004736	0.0962102	0.0959482	0.14928	0.208881	0.0202688	0.010133	0.130221	0.180741	ATP2A3	ENSG00000074370.18	1.82655	2.51151	0.722614	0.445159
scc-1	WBGene00004737	-0.117378	-1.07481	0.115262	-0.139809	-1.09287	0.116251	-0.800483	-0.678878	RAD21	ENSG00000164754.15	-0.619729	-0.455591	0.809304	0.881151
scc-3	WBGene00004738	-0.487446	-0.78327	0.00238949	-0.177716	-0.282469	0.491344	-0.407883	-0.345995	STAG3	ENSG00000066923.17	0.363555	0.636802	0.457531	-0.293193
sdc-3	WBGene00004747	0.265974	0.639692	0.0132612	0.701746	-1.13294	-0.884368	-0.59862	-0.847447	CPA3	ENSG00000163751.4	1.20715	1.38415	1.22564	2.32603
sec-5	WBGene00004752	-0.477087	-0.701791	0.0906885	-0.240208	-0.379145	-0.0829509	-0.845735	-0.674546	EXOC2	ENSG00000112685.14	0.20651	0.238922	0.65697	0.677265
sec-8	WBGene00004753	0.345661	0.183725	0.165883	-0.483786	-0.815504	-0.153359	-0.455248	0.249313	EXOC4	ENSG00000131558.15	-0.793836	-0.744312	0.946619	0.902442
sec-24.1	WBGene00004755	0.257267	0.0734353	-0.0385948	0.239256	0.598379	0.582483	-0.0869798	0.238571	SEC24D	ENSG00000150961.15	0.382015	0.976669	0.864837	0.800549
sem-5	WBGene00004774	0.0660262	0.550145	1.04075	0.28758	0.744934	0.513949	-0.707806	-0.166544	GRB2	ENSG00000177885.15	0.284747	0.603521	0.0563211	0.0659425
2024-09-01	WBGene00004775	-0.381367	-1.04443	-0.0402826	-0.236119	-0.998423	0.328655	-0.8129	-0.35856	ESPL1	ENSG00000135476.12	-0.80409	-0.675891	0.0344603	-0.788051
set-2	WBGene00004782	0.11175	0.161025	0.0577269	-0.230398	-0.663702	-0.340323	-0.538852	-0.357984	KMT2B	ENSG00000272333.7	-0.24581	0.0390141	-0.240596	-1.21714
sft-1	WBGene00004787	-0.254122	-0.634397	0.439626	0.126977	-1.0252	-0.139119	-0.730946	-0.979294	SURF1	ENSG00000148290.10	0.529457	0.346245	-0.626061	-1.14875
sft-4	WBGene00004788	0.492441	0.24263	-0.234629	0.15021	-0.0555998	0.592711	0.228341	0.315038	SURF4	ENSG00000148248.14	-0.0575915	0.146403	-0.346492	-0.453924
sir-2.1	WBGene00004800	-0.801309	-0.637899	-0.106876	-0.117697	0.469015	0.390906	-0.24968	-0.77432	SIRT1	ENSG00000096717.12	-0.595249	-0.668468	0.758265	0.756707
sir-2.2	WBGene00004801	0.291505	1.11901	0.264513	0.288962	-0.141206	-0.935812	-0.175123	-0.384034	SIRT4	ENSG00000089163.4	0.284825	0.2531	-2.3963	-7.25401
sir-2.4	WBGene00004803	-0.4784	-3.21171	0.233616	-0.243458	-1.28902	2.7713	-1.08471	-0.934117	SIRT6	ENSG00000077463.15	0.430829	0.276849	-0.518557	-1.80716
skp-1	WBGene00004806	-0.266648	-0.120105	-0.115743	0.18454	-0.253538	0.0742011	0.0600926	-0.127418	SNW1	ENSG00000100603.14	0.321942	-0.102752	-0.289533	0.042521
skr-1	WBGene00004807	-0.0599389	0.526155	0.0614697	0.0885685	0.557827	-0.067764	0.0449993	-0.0426314	SKP1	ENSG00000113558.19	-0.124229	0.145868	-0.145284	0.528963
smd-1	WBGene00004875	-1.42505	-1.80938	-0.274164	-1.72293	-1.20726	-1.31128	-0.538672	-1.11488	AMD1	ENSG00000123505.18	-0.939577	-0.816646	0.155747	0.5622
smf-1	WBGene00004876	0.541347	0.37214	-0.274708	-0.212721	0.823448	0.740672	0.281992	0.504728	SLC11A1	ENSG00000018280.17	-1.24957	0.188629	-0.962312	-1.13603
smg-1	WBGene00004879	-0.189309	-0.42871	-0.0612639	0.115815	-1.18416	-0.595971	-0.460471	-0.447572	SMG1	ENSG00000157106.17	-1.13034	-0.894889	0.920456	0.967978
smg-2	WBGene00004880	-0.481637	-0.785262	-0.279446	-0.159364	-0.391951	0.0364499	-0.32062	-0.519171	UPF1	ENSG00000005007.13	-0.521294	-0.339833	0.141544	-0.400317
smg-3	WBGene00004881	0.103955	-0.0423298	-0.176308	-0.193001	-0.775862	-0.193627	-0.405741	-0.406601	UPF2	ENSG00000151461.20	0.0200702	-0.0438249	-0.127986	-0.0122049
smg-6	WBGene00004884	-0.3561	-0.561004	0.0325325	-0.390152	0.156886	0.188276	-0.562915	0.00661389	SMG6	ENSG00000070366.14	-0.660542	-0.333439	0.597814	0.2863
smg-7	WBGene00004885	-0.210523	-0.074157	0.161292	-0.114999	-0.286152	0.196655	-0.873622	-0.101997	SMG7	ENSG00000116698.21	-1.01441	-1.08701	0.457291	0.319052
smi-1	WBGene00004886	0.0747854	-0.553956	-0.0975475	-0.918107	-0.807062	0.887603	-0.205591	1.09654	GEMIN2	ENSG00000092208.17	-0.0793833	-0.860743	-0.338427	0.221756
smn-1	WBGene00004887	-0.410434	-0.204324	-0.8033	-0.940742	0.20824	0.072133	0.122167	0.0483903	SMN1	ENSG00000172062.16	-0.146383	-0.19748	-0.5018	-0.65093
smr-1	WBGene00004891	0.240765	-0.0584447	-0.682483	-0.482202	0.371736	0.744483	0.40774	0.349505	SMNDC1	ENSG00000119953.13	-0.039281	-0.0882201	0.195501	0.318538
sms-1	WBGene00004892	0.29723	0.527751	0.312647	0.0623572	-0.208342	-0.300058	-0.230338	0.117506	SGMS1	ENSG00000198964.14	-1.31348	-1.3559	1.09377	1.41556
smu-1	WBGene00004895	-0.401287	-0.601022	-0.274759	-0.10437	0.231257	0.406456	0.14758	-0.309461	SMU1	ENSG00000122692.9	-0.122977	-0.375459	0.128572	0.296102
snb-1	WBGene00004897	0.798786	1.38225	0.197987	0.335933	0.431913	-0.229401	0.18168	-0.343069	VAMP2	ENSG00000220205.9	1.05	1.49141	-0.0833631	-0.058454
snr-1	WBGene00004914	-0.38447	0.186932	-0.263456	-0.0576325	0.491498	-0.121708	0.298411	-0.0782253	SNRPD3	ENSG00000100028.12	0.217586	0.18921	-0.377946	-0.203302
snr-3	WBGene00004916	-0.626108	0.0646393	-0.0754952	-0.288205	0.218594	-0.231521	-0.329515	0.031121	SNRPD1	ENSG00000167088.11	0.182758	0.169164	-0.555511	-0.273786
snr-4	WBGene00004917	-0.610034	-0.17166	-0.565086	-0.232984	0.547631	-0.134377	0.0146545	-0.381728	SNRPD2	ENSG00000125743.10	0.267546	0.338148	-0.434539	-0.81388
snr-5	WBGene00004918	-0.438658	0.500279	-0.164101	0.0693939	0.757576	-0.221386	-0.0239005	-0.175869	SNRPF	ENSG00000139343.10	0.224811	0.215418	-0.504627	-0.4441
snr-6	WBGene00004919	-0.120839	0.427329	-0.446445	-0.260663	0.454756	-0.158908	0.236651	0.0573449	SNRPE	ENSG00000182004.13	0.202621	0.224862	-0.666632	-0.413651
sod-2	WBGene00004931	0.0471135	0.320532	-0.261974	0.181696	0.247835	0.160215	0.164822	-0.186268	SOD2	NA	NA	NA	0.0800554	-8.33098
sod-4	WBGene00004933	1.10952	1.99445	-0.0311461	0.967929	0.201442	-1.16868	0.55267	-0.387636	SOD1	ENSG00000142168.15	0.252566	0.322461	-0.641655	-0.475003
spe-5	WBGene00004959	1.23256	-0.114494	0.318646	0.352422	0.119908	2.82827	-0.0351404	1.13178	ATP6V1B2	ENSG00000147416.11	-0.566058	-0.133009	0.0655779	0.684132
spe-15	WBGene00004969	1.64161	-0.319066	0.629831	1.29902	-2.29815	1.26775	0.349375	-0.237459	MYO6	ENSG00000196586.16	3.28196	2.54438	-0.64693	1.1625
spe-39	WBGene00004975	-0.569727	-0.848208	-0.250593	-0.398716	-0.391582	0.413865	-0.552499	-0.745276	VIPAS39	ENSG00000151445.16	-0.287648	0.0966016	0.0550752	-0.0178426
sph-1	WBGene00004979	0.405273	0.907728	0.0308249	0.276761	0.482533	-0.0992233	0.411495	0.0895264	SYPL1	ENSG00000008282.8	0.282279	0.318373	0.0946843	0.632723
spr-4	WBGene00005009	-0.0954091	-0.251695	0.145739	-0.10344	-0.582252	-0.193266	-0.419663	-0.224282	ZFAT	ENSG00000066827.16	-0.207171	0.158075	0.438012	0.409672
spt-4	WBGene00005014	-0.859311	0.602106	0.575019	-0.509065	1.28203	-0.760756	-0.308701	0.401734	SUPT4H1	ENSG00000213246.7	0.123079	-0.11037	-0.99385	-1.08327
spt-5	WBGene00005015	0.0922791	0.218469	0.0369147	-0.104734	-0.170532	-0.533437	-0.567066	-0.169919	SUPT5H	ENSG00000196235.14	-0.0771167	-0.0241336	-0.298707	-0.894403
sqv-1	WBGene00005019	-0.42352	-0.573934	-0.014525	-0.441036	-1.11531	-0.629903	-0.708631	-1.03998	UXS1	ENSG00000115652.14	0.0153405	0.533855	0.252257	0.365281
sqv-2	WBGene00005020	-0.590953	0.32853	0.187048	-0.190635	0.128867	-0.755493	-1.49352	-0.0541213	B3GALT6	ENSG00000176022.7	0.102338	0.421696	-0.850283	-1.73983
sqv-3	WBGene00005021	-0.576942	-0.338916	-0.390755	-1.13712	-0.132869	-0.469237	-0.286926	0.49135	B4GALT7	ENSG00000027847.14	0.617266	0.743555	-0.391427	-0.968139
sqv-4	WBGene00005022	-0.726461	-0.559296	-0.601801	0.0591111	0.750436	0.235555	-0.6787	-0.295054	UGDH	ENSG00000109814.12	0.166093	0.470066	1.0698	0.94599
srf-3	WBGene00005153	0.680214	-0.260073	-0.543858	0.479116	0.941994	2.36568	0.885636	0.34522	SLC35A2	ENSG00000102100.16	0.0596248	-0.132585	-0.377659	-0.913516
sars-2	WBGene00005662	-0.288807	0.0141517	0.0479138	-0.733658	0.105168	-0.0674668	-0.551829	0.368715	SARS2	ENSG00000104835.15	-0.101704	-0.900127	-0.596296	-1.27855
sars-1	WBGene00005663	0.134453	0.151615	0.00843964	0.0416331	0.181295	0.230849	0.167542	0.024659	SARS1	ENSG00000031698.13	-0.0960065	-0.276755	-0.38041	-0.590783
stc-1	WBGene00006059	0.297388	0.677059	0.00776738	-0.0203753	-0.149287	-0.689703	0.126189	0.21339	HSPA13	ENSG00000155304.6	-0.966367	-1.05779	1.05109	1.70551
stl-1	WBGene00006061	-0.214463	0.24636	0.0639557	-0.130086	0.484403	-0.251159	-0.589842	-0.329402	STOML2	ENSG00000165283.16	0.0835286	-0.0937537	-0.608938	-0.66864
suf-1	WBGene00006307	-0.42573	-0.0718555	-0.0714927	-0.0372323	-0.250516	-0.548775	-0.225744	-0.770033	CSTF3	ENSG00000176102.13	-0.490145	-0.533448	0.217571	0.382616
sup-12	WBGene00006321	1.1086	1.87191	0.288357	0.750734	0.290063	-0.367093	0.144043	-0.767597	RBM38	ENSG00000132819.17	-0.420974	-0.123611	-0.0685578	-1.16233
sur-2	WBGene00006349	-0.832315	-1.14887	-0.259033	-0.635605	-0.0300052	0.308618	-0.509211	-0.540157	MED23	ENSG00000112282.18	-1.33271	-1.20628	0.921987	1.08005
sur-5	WBGene00006351	-2.06358	-1.65016	-1.24715	-0.617889	1.06415	0.0676861	0.496954	-1.09974	AACS	ENSG00000081760.17	-0.355316	-0.0218184	0.182646	-0.231564
sym-1	WBGene00006366	-1.00454	0.817875	1.09841	-0.254448	2.35625	-1.55511	0.75405	0.365458	LINGO3	ENSG00000220008.3	3.34962	4.77394	0.677034	-0.389449
sym-4	WBGene00006369	-0.626107	-0.277009	0.0525032	-0.328246	0.0572957	-0.531378	-0.94434	0.184384	WDR44	ENSG00000131725.14	0.0179441	0.510932	0.938176	0.963035
syx-3	WBGene00006371	-1.24747	0.828396	0.539226	-0.236931	1.52294	-1.42892	-1.66653	0.782805	STX11	ENSG00000135604.10	0.186145	2.22144	2.03712	0.427999
syx-5	WBGene00006373	-0.225278	-0.688162	0.0690701	-0.255803	0.0974969	0.912083	-0.226762	-0.610155	STX5	ENSG00000162236.12	0.624175	0.664494	-3.17518e-06	-1.04219
syp-1	WBGene00006375	0.567123	0.440971	0.50935	0.460975	-0.132192	0.326477	-0.112764	-0.0450277	GOLGB1	ENSG00000173230.15	1.2194	1.26518	-0.343556	-0.0324945
taf-1	WBGene00006382	0.0436843	-0.020114	-0.0660745	-0.323487	-0.920593	-0.936423	-0.529202	-0.64799	TAF1	ENSG00000147133.15	-1.07927	-0.872187	1.12591	0.85979
taf-2	WBGene00006383	-0.405712	-0.792372	0.034336	-0.182555	-0.99079	0.184866	-0.743088	-0.130371	TAF2	ENSG00000064313.12	-0.762231	-1.07843	0.255227	0.967297
taf-5	WBGene00006386	-0.477126	-0.0836955	0.123109	-0.33607	-0.165273	-0.454337	-0.815926	-0.469873	TAF5	ENSG00000148835.11	-0.429793	-0.541364	0.0130599	0.5749
taf-6.1	WBGene00006387	-0.314443	-1.2529	-0.359412	-0.0944319	-0.661914	0.393829	-0.348777	-1.03058	TAF6L	ENSG00000162227.8	0.198019	0.0958843	-1.0325	-1.18453
taf-8	WBGene00006390	-0.987431	-0.972983	-0.397404	-0.627165	0.504683	0.767247	-0.467319	0.109249	TAF8	ENSG00000137413.16	-0.179481	-0.145094	0.103373	0.470505
taf-10	WBGene00006392	-1.46836	-1.10743	-0.17551	-0.723438	1.24912	0.894848	-0.402146	-0.15002	TAF10	ENSG00000166337.10	0.288762	0.431151	-1.02808	-1.7723
taf-11.1	WBGene00006393	-0.929147	-0.842855	-1.06478	-2.14426	0.453404	0.933233	-1.23903	-0.246871	TAF11	ENSG00000064995.18	0.0487089	-0.123699	0.15004	0.277593
taf-12	WBGene00006396	-0.233524	-0.286967	-0.417621	-0.230819	-0.000854364	0.39276	0.283243	0.0226966	TAF12	ENSG00000120656.11	0.183031	-0.00119469	-0.256186	-0.00061539
taf-13	WBGene00006397	-0.136894	0.43628	-0.433097	0.0389206	0.0270492	-0.524262	-0.16763	-0.527186	TAF13	ENSG00000197780.10	-0.656103	-0.765602	0.421423	1.11811
hdl-2	WBGene00006409	2.16248	1.60197	0.245746	2.34081	-2.69937	-0.139513	0.470934	-1.24278	HDC	ENSG00000140287.11	1.9928	2.33267	0.361999	0.827922
sams-5	WBGene00006416	-0.0998154	-1.54952	-0.20446	0.587352	-2.09522	1.4717	0.6173	-0.992615	MAT2A	ENSG00000168906.13	-0.53498	-0.42793	-0.0950276	-0.228496
spl-2	WBGene00006418	0.921493	-1.18419	-0.714955	1.15873	-1.34606	2.37108	0.0890323	-1.00605	SGPL1	ENSG00000166224.17	-0.328307	0.314063	1.68959	1.80389
mrck-1	WBGene00006437	-0.176132	-0.244491	0.0908836	-0.51108	-0.228852	-0.50951	-0.675094	-0.216987	CDC42BPB	ENSG00000198752.11	-0.560811	-0.0780924	0.659911	-0.0193924
tag-65	WBGene00006442	-0.464041	-0.408018	-0.193664	-0.285909	-0.219897	-0.0333686	-0.2106	-0.713167	CHERP	ENSG00000085872.15	-0.388915	-0.220742	0.299513	-0.469276
atx-3	WBGene00006446	-0.292292	-0.468623	-0.080016	-0.207678	1.26153	1.13469	-0.000193087	0.547387	ATXN3	ENSG00000066427.24	-0.312439	-0.545921	0.507065	0.760676
tag-72	WBGene00006447	-0.122047	0.470745	-0.216854	-0.0241392	0.252491	0.0371517	-0.185948	-0.0634829	RNMT	ENSG00000101654.17	-0.709656	-1.17743	0.396558	1.19382
glod-4	WBGene00006448	-0.360528	0.887342	0.0214236	0.0578824	1.59345	-0.450173	0.015212	-0.145045	GLOD4	ENSG00000167699.13	0.116359	-0.0789257	-0.536438	-0.0553644
tag-96	WBGene00006461	0.98476	1.69298	0.0299933	0.630997	0.145029	-0.363366	-0.277489	0.187846	GALK2	ENSG00000156958.15	-0.122726	-0.64081	-0.150134	-0.292044
fntb-1	WBGene00006465	-0.0632321	-0.275555	-0.413956	-0.433289	-0.121242	0.206592	0.133565	-0.181282	FNTB	ENSG00000257365.8	-0.923339	-0.928207	0.798424	0.490985
tag-115	WBGene00006466	-0.896222	-1.44556	-0.0827451	-0.546958	0.383026	0.345945	-0.973607	0.0101041	SAC3D1	ENSG00000168061.17	0.948493	0.683152	-0.575273	-2.9568
tag-124	WBGene00006473	-0.386475	-0.723619	-0.554982	-0.313175	0.281723	0.837491	0.358322	-0.252218	PUS3	ENSG00000110060.9	0.111885	-0.359822	-0.389691	-0.103862
tag-131	WBGene00006478	-0.415245	0.0391022	-0.247651	-0.0992788	0.164701	-0.0512605	0.0785169	-0.0971326	CYB5D2	ENSG00000167740.10	0.651905	0.774779	-0.378823	-1.03775
tmbi-4	WBGene00006479	0.31977	0.0120619	-0.317416	0.464144	0.218123	0.459778	0.41463	-0.102104	TMBIM4	ENSG00000155957.17	0.536732	0.472769	-0.661391	-0.0298121
plrg-1	WBGene00006481	0.00019744	-0.459237	-0.0924176	0.13271	0.448076	0.440178	-0.27669	0.671648	PLRG1	ENSG00000171566.12	0.177428	-0.404976	-0.342049	0.0482371
zhit-3	WBGene00006489	-0.376637	0.321801	-0.462671	-0.0222861	0.0689619	-0.331172	0.320223	0.377747	ZNHIT6	ENSG00000117174.11	-0.497802	-0.546465	0.566977	0.817515
acl-3	WBGene00006491	-0.601047	-0.742102	-0.709711	-0.474258	-0.353954	0.351688	0.287109	0.51925	TAZ	ENSG00000102125.16	0.456495	0.427903	0.212412	-0.370108
zipt-7.2	WBGene00006494	0.712419	0.721133	0.0436635	0.258433	0.368807	0.321432	0.0137664	0.230786	SLC39A7	ENSG00000112473.18	0.157788	0.155114	-0.252042	-0.517546
tag-151	WBGene00006497	0.14482	-0.0175942	-0.126206	0.199536	-0.53359	-0.235634	-0.146255	-0.134467	TSR1	ENSG00000167721.11	-0.681577	-1.00897	-0.140539	-0.317704
mtrr-1	WBGene00006510	-1.90311	-2.34289	-0.53355	-1.62462	0.461236	0.608273	0.102583	-0.641572	MTRR	ENSG00000124275.15	-0.951875	-0.818967	0.368666	-0.0782026
abcf-1	WBGene00006512	-0.0570241	0.205344	-0.300186	0.115031	-0.161648	-0.218436	0.0413211	-0.37193	ABCF1	ENSG00000204574.13	0.180032	0.0356111	-0.688852	-1.05364
rimb-1	WBGene00006513	0.315973	0.465048	0.324332	-0.690552	-1.36921	-1.40796	-0.330331	0.508481	TSPOAP1	ENSG00000005379.17	1.62111	2.96844	0.352506	-0.0683479
tdp-1	WBGene00006514	-0.252932	-0.253741	-0.0488047	-0.677862	-0.477897	-0.198147	-0.19718	0.485946	TARDBP	ENSG00000120948.18	0.152996	-0.0977117	-0.371388	0.124939
txdc-9	WBGene00006515	-0.163086	0.799564	-0.439083	-0.52822	0.748378	-1.2213	-0.0868215	0.497658	TXNDC9	ENSG00000115514.12	-0.262784	-0.295383	0.0210228	0.453231
vps-16	WBGene00006516	-0.493082	-0.118938	-0.208265	-0.397461	-0.236099	-0.551836	0.295547	0.0814609	VPS16	ENSG00000215305.10	0.615415	0.403302	-0.84569	-1.15555
madd-3	WBGene00006517	-0.477023	-0.362286	-0.0529664	-0.566153	-0.0248534	-0.27858	-0.981545	-0.600645	CLK2	ENSG00000176444.19	-0.0276956	0.161411	-0.360311	-0.32556
bckd-1B	WBGene00006518	-0.408294	-0.451544	-0.665671	-0.264971	0.0725153	0.258101	0.360974	-0.223193	BCKDHB	ENSG00000083123.15	-0.900285	-1.05679	0.294736	0.653118
cox-6A	WBGene00006519	-0.0990477	0.151431	-0.169048	-0.195908	0.430416	0.260321	0.251321	0.0569596	COX6A1	ENSG00000111775.3	0.290797	0.29394	-0.942492	-0.708168
tdc-1	WBGene00006562	-1.9251	-2.14191	-0.650175	-0.839703	-0.811035	-0.414452	-1.79814	-1.36277	GAD1	ENSG00000128683.14	-1.69665	-1.77714	-0.0670772	0.0149859
teg-1	WBGene00006563	0.0745187	0.163935	-0.428164	-0.117767	-0.333466	-0.275394	0.2086	-0.503123	CD2BP2	ENSG00000169217.9	-0.0134464	0.491093	-0.464782	-0.583587
tfg-1	WBGene00006565	0.780186	0.522381	-0.128575	0.394147	0.251593	0.402284	0.0157089	-0.0881798	TFG	ENSG00000114354.14	-0.0908566	0.200767	-0.285154	0.164739
tgt-1	WBGene00006566	-0.316802	-0.677813	-0.117289	-0.168354	-0.630507	0.645011	0.27173	-0.198343	QTRT1	ENSG00000213339.9	0.329946	-0.242707	-1.29885	-1.65519
tgt-2	WBGene00006567	-0.0916478	-0.638214	-0.14514	-0.659832	-0.816303	0.350489	0.214582	0.736073	QTRT2	ENSG00000151576.10	-1.47049	-1.18037	0.893972	0.845423
thk-1	WBGene00006568	0.0367992	-0.0828148	-0.0736507	-0.641756	1.31173	1.56628	0.339059	0.764937	TK1	ENSG00000167900.12	0.069657	0.0301534	-0.362628	-0.752173
tim-1	WBGene00006571	-0.265753	-0.337634	0.00425772	-0.335019	-0.807504	-0.855667	-0.872149	-0.590725	TIMELESS	ENSG00000111602.12	-0.767769	-0.838018	0.103366	-0.0260476
tin-9.1	WBGene00006572	-0.398739	-1.04033	-0.21158	-0.142274	0.820938	1.27536	0.268713	-0.181992	TIMM9	ENSG00000100575.14	0.422718	-0.187216	-0.290019	-1.15908
tin-10	WBGene00006573	0.145259	0.181612	-0.629459	-0.19435	-0.114697	0.0685585	0.358546	-0.214398	TIMM10	ENSG00000134809.9	0.154493	-0.0720805	-0.540239	-1.27726
tin-13	WBGene00006574	-0.314303	-0.503062	-0.155428	-0.289889	0.513415	0.446212	-0.197797	0.165919	TIMM13	ENSG00000099800.8	0.322272	0.226451	-0.762995	-1.62755
tir-1	WBGene00006575	0.92706	0.846514	0.486243	0.24454	0.333753	0.0129084	0.184549	0.458667	SARM1	ENSG00000004139.14	0.135617	1.14173	0.238758	-0.897811
tlf-1	WBGene00006577	-0.463644	0.176569	-0.494608	-0.181507	0.401941	-0.167921	-0.0530701	-0.0880129	TBPL1	ENSG00000028839.10	-0.544105	-0.77437	-0.0241564	0.45901
tli-1	WBGene00006578	0.183085	1.40458	0.0379631	0.975333	1.11269	-0.860744	0.0816929	-0.0877079	TOLLIP	ENSG00000078902.16	0.373125	0.643524	-0.976476	-1.52281
toc-1	WBGene00006590	-0.0757516	0.24065	-0.428249	-0.146984	0.761467	-0.0478368	-0.054468	0.634374	SLC30A6	ENSG00000152683.14	-1.22748	-1.30155	1.40938	1.96725
tom-1	WBGene00006594	0.020201	0.00762918	-0.00949089	0.299229	0.159772	0.192778	0.0833342	-0.285342	STXBP5	ENSG00000164506.14	-0.055368	0.507634	1.07341	1.37386
top-3	WBGene00006596	-0.1248	0.0755534	0.122266	-0.303647	0.00995468	-0.0366053	-0.394393	0.186211	TOP3A	ENSG00000177302.15	-0.813475	-0.690618	0.130301	-0.623809
tpi-1	WBGene00006601	0.0254764	0.0474665	-0.209627	-0.0130232	0.290494	0.071223	0.151201	-0.146208	TPI1	ENSG00000111669.15	0.212059	0.335262	-0.610895	-0.62842
trm-1	WBGene00006613	-0.0358633	-0.154589	0.0400347	-0.290655	-0.0311206	-0.0448006	-0.0677217	0.361176	TRMT1L	ENSG00000121486.12	0.177133	-0.120957	-0.0932827	0.515877
trt-1	WBGene00006618	-0.886846	-0.415566	0.201771	-0.925104	-0.646428	-0.608287	-1.11979	0.0808261	TERT	ENSG00000164362.21	1.39912	1.63857	NA	NA
tsn-1	WBGene00006626	0.0213235	-0.233382	-0.3752	0.051141	0.457445	0.45911	-0.318697	0.0891711	SND1	ENSG00000197157.11	0.13651	0.301891	-0.35757	-0.588424
tsr-1	WBGene00006647	0.282131	-0.315996	-0.477539	-0.0226138	-0.734666	0.252163	0.114262	-0.176745	TNPO3	ENSG00000064419.13	-0.258098	-0.555356	-0.230996	-0.0894298
ttb-1	WBGene00006648	-0.0779574	-0.402823	0.115582	-0.109279	-0.339947	-0.183808	0.0211441	-0.125293	GTF2B	ENSG00000137947.12	0.0341766	0.109059	-0.174357	0.375055
uaf-1	WBGene00006697	-0.292692	-0.150303	0.0113877	-0.376301	0.342899	0.00275362	-0.759741	0.0930996	U2AF2	ENSG00000063244.12	0.0828588	0.140367	-0.523468	-0.825194
uaf-2	WBGene00006698	-0.0917349	0.804295	-0.0021788	0.182351	0.775093	-0.85301	-0.270653	0.0362468	U2AF1L4	ENSG00000161265.15	1.71386	1.63508	-1.61669	-6.43905
uba-2	WBGene00006700	-0.339199	-0.49556	-0.143804	-0.315355	-0.336902	-0.109961	-0.693451	-0.447471	UBA2	ENSG00000126261.13	-0.104087	-0.31589	-0.198859	0.185851
ubc-6	WBGene00006703	-0.7181	-0.30325	-0.129284	-0.196958	0.701852	0.233684	-0.540469	-0.701737	UBE2J1	ENSG00000198833.7	-0.0708414	-0.0709192	0.30782	0.684722
ubc-7	WBGene00006704	-0.316196	-0.158837	-0.0619335	-0.246398	0.437397	0.390769	-0.225108	0.00750735	UBE2G1	ENSG00000132388.12	-0.613371	-0.549603	0.335383	0.434971
ubc-8	WBGene00006705	0.565546	0.0718201	0.660527	-0.19859	-0.665514	0.57336	0.52674	0.245563	UBE2H	ENSG00000186591.13	0.200767	0.646045	0.484587	1.2623
ubc-9	WBGene00006706	-0.525275	-0.0664699	-0.539175	-0.386872	0.985008	-0.326433	-0.195786	0.140193	UBE2I	ENSG00000103275.20	0.245453	0.277879	-0.170755	-0.171752
ubc-12	WBGene00006707	-0.648974	0.107637	-0.587719	-0.798246	1.06016	0.23718	0.0347735	0.199737	UBE2F	ENSG00000184182.18	0.283103	0.229335	0.436709	0.519186
ubc-13	WBGene00006708	-0.0184756	0.336226	-0.883515	-0.493881	-0.410104	-0.522084	0.515426	-0.0664843	UBE2N	ENSG00000177889.10	-0.0658978	-0.0410514	-0.464609	0.0928322
ubc-14	WBGene00006709	-0.52673	0.271029	-0.440157	0.341521	1.06156	0.122662	0.369614	-0.477457	UBE2G2	ENSG00000184787.19	-0.784166	-0.683437	0.225851	0.431823
ubc-15	WBGene00006710	0.285353	-0.436827	0.303899	-0.0293693	-0.412459	0.0760182	-0.682067	-0.209461	UBE2J2	ENSG00000160087.21	0.109385	-0.0413544	-0.565193	-0.782713
ubc-18	WBGene00006713	0.17839	-0.214581	-0.31089	-0.206226	-0.182942	0.162733	0.024361	0.0635192	UBE2L6	ENSG00000156587.16	0.363427	0.170031	-0.399637	-0.583301
ubc-23	WBGene00006718	0.784884	0.520096	0.635909	-0.900936	0.485993	0.752644	-0.365399	1.7644	FAF1	ENSG00000185104.20	0.24093	-0.416741	-0.805371	-0.00562185
ubh-4	WBGene00006724	0.235042	0.348922	-0.0770675	0.181797	0.343718	0.182426	-0.0283018	-0.268377	UCHL5	ENSG00000116750.13	-0.971412	-1.36632	0.2458	0.659327
ubq-1	WBGene00006727	0.492365	0.534558	0.234587	0.406022	0.578724	0.337155	-0.220485	-0.138709	UBC	ENSG00000150991.15	0.294343	0.407504	-0.420562	-0.448828
ubq-2	WBGene00006728	0.483775	1.11971	0.377319	0.548415	-0.220571	-0.717175	-0.0141758	-0.112834	UBA52	ENSG00000221983.8	0.295325	0.336545	-0.661838	-0.656654
uev-1	WBGene00006730	-0.0232495	0.575158	-0.217192	-0.0283746	0.0732661	-0.305436	0.0390173	-0.34731	UBE2V2	ENSG00000169139.12	-0.0190072	-0.523865	-0.0924324	0.469639
ufd-1	WBGene00006733	-0.0616857	-0.110698	0.233889	0.0139739	0.243289	0.513078	-0.571103	-0.570211	UFD1	ENSG00000070010.19	0.408733	0.223596	-0.340361	-0.386125
ufd-2	WBGene00006734	-0.263192	-0.896734	-0.107382	-0.0196133	-0.188217	0.69489	-0.287794	-0.198749	UBE4B	ENSG00000130939.20	-0.697332	-0.775317	-0.232398	0.181947
ula-1	WBGene00006735	-0.687678	-0.515185	-0.148273	-0.507815	1.00069	0.6611	-0.13241	-0.150644	NAE1	ENSG00000159593.15	-0.153028	-0.436432	-0.439537	0.111929
ulp-3	WBGene00006738	0.336565	0.10779	0.728365	0.0691371	0.0292819	0.039633	-0.203677	-0.379897	SENP8	ENSG00000166192.15	-0.397587	-0.60424	0.483445	0.180098
unc-5	WBGene00006745	1.18295	0.457755	0.312083	0.364026	-0.537585	0.681048	-0.00366883	-0.358035	UNC5B	ENSG00000107731.12	1.60162	3.15159	1.35068	-0.422105
unc-6	WBGene00006746	0.559077	0.933685	0.315031	0.746216	0.426189	-0.301435	0.143639	0.170747	NTN1	ENSG00000065320.9	-0.997415	-2.15123	0.63438	0.377153
unc-10	WBGene00006750	0.92138	1.01083	0.58415	-0.158179	-0.827132	-1.24941	-0.115615	0.256533	RIMS3	ENSG00000117016.10	-2.35689	-3.40929	1.28179	1.7133
unc-11	WBGene00006751	0.0659423	-0.496183	-0.0600266	-0.164574	-0.274559	0.359926	-0.21076	-0.248579	PICALM	ENSG00000073921.18	-0.437704	-0.543511	0.185515	0.287133
unc-18	WBGene00006757	0.228216	0.125306	-0.182756	0.0166383	0.0410048	0.260971	0.249475	0.0822799	STXBP1	ENSG00000136854.22	-0.956246	-0.694703	0.212742	0.353956
unc-23	WBGene00006760	-1.11226	1.26671	-1.1759	1.45629	2.41516	-2.2746	-0.543325	-0.303085	BAG2	ENSG00000112208.11	-0.92397	-1.36567	0.0437727	0.451251
unc-32	WBGene00006768	0.598345	0.570479	-0.0216035	0.652855	0.12425	0.104935	-0.172547	0.0939015	ATP6V0A1	ENSG00000033627.16	-0.786172	-0.298719	0.452291	0.562895
unc-37	WBGene00006773	-0.471721	-0.749818	-0.191882	-1.06084	0.477868	0.708927	-0.599763	0.455349	TLE1	ENSG00000196781.16	-0.616539	-1.68458	-0.277279	0.176662
unc-41	WBGene00006777	-0.0280882	0.341665	0.443293	-0.29638	-0.296446	-0.515867	0.284029	-0.0727103	STON2	ENSG00000140022.13	-1.63351	-1.5662	1.58851	1.39628
unc-44	WBGene00006780	0.459598	-0.0460705	0.13142	-0.154115	-0.398904	0.127053	-0.196471	-0.0481115	ANK1	ENSG00000029534.21	-0.393041	-0.946706	-0.0863104	-0.801282
unc-50	WBGene00006785	0.162821	-0.24049	-0.0756553	-0.135371	0.627144	0.782114	-0.245149	0.294962	UNC50	ENSG00000115446.11	0.351243	0.238483	-0.0957509	0.162282
unc-53	WBGene00006788	1.24432	0.433598	0.436744	0.670104	-0.889816	0.148961	-0.237022	0.443078	NAV1	ENSG00000134369.15	0.389609	1.39784	2.27731	1.18413
unc-59	WBGene00006793	-0.587389	-1.0867	-0.804961	-0.842639	-0.0459121	0.554285	-0.0983738	-0.175016	SEPTIN7	ENSG00000122545.20	0.311808	0.197149	0.00225971	0.418591
unc-69	WBGene00006802	-0.0230017	-0.416875	0.147097	-0.778111	-0.114442	0.714774	-0.234445	0.91343	SCOC	ENSG00000153130.17	-1.47634	-1.09914	0.969617	1.08091
unc-70	WBGene00006803	0.143613	0.150774	0.0323175	-0.096669	-0.420063	-0.49584	-0.126714	-0.130019	SPTB	ENSG00000070182.21	-0.736497	-0.994611	-0.0590533	-0.615852
unc-71	WBGene00006804	-1.41406	-2.27719	-0.093258	-0.902756	-1.41556	0.064179	-1.90014	-1.66952	ADAM10	ENSG00000137845.15	-0.992464	-0.51492	1.03242	1.52232
unc-76	WBGene00006808	-0.0364239	-0.58234	-0.318515	0.0356311	-0.333538	0.616228	-0.0345447	-0.237312	FEZ2	ENSG00000171055.15	0.114999	0.0162561	-0.075245	0.0897292
unc-78	WBGene00006810	0.359862	0.542971	-0.0376623	0.309491	0.506424	-0.119936	0.243783	0.385907	WDR1	ENSG00000071127.17	0.291187	0.538428	0.228264	0.0623421
unc-84	WBGene00006816	0.709871	0.907953	-0.0932527	0.598574	0.109515	-0.35484	-0.295624	-0.57519	SPAG4	ENSG00000061656.10	-0.208437	-0.889095	-1.53692	-5.7608
unc-101	WBGene00006829	-0.862028	-1.1138	-0.0384105	-0.680665	-0.348766	0.123171	-0.880478	-0.260291	AP1M1	ENSG00000072958.8	-0.575424	0.108253	0.220801	-0.235486
usp-14	WBGene00006856	0.158142	0.125147	-0.0168849	0.138939	-0.0581906	0.202178	-0.388097	-0.510534	USP14	ENSG00000101557.15	-0.890059	-1.0299	0.483536	0.906946
pfd-3	WBGene00006889	-0.284039	-0.152255	-0.0788454	-0.31055	0.47109	-0.0711842	-0.126274	-0.0248016	VBP1	ENSG00000155959.12	-0.366026	-0.902766	-0.153894	0.566839
vha-2	WBGene00006911	-0.0720576	0.198199	0.254328	0.0130378	0.492343	0.0374451	-0.0182421	0.00216002	ATP6V0C	ENSG00000185883.12	0.21863	0.392219	-0.1283	-0.373757
vha-4	WBGene00006913	-0.199962	-0.0220479	0.0198494	0.172455	0.336438	-0.164368	-0.185832	-0.205285	ATP6V0B	ENSG00000117410.14	0.376232	0.533313	-0.557859	-0.359619
vha-9	WBGene00006918	-0.331049	0.253858	-0.0740164	-0.269373	0.700248	-0.12263	0.249687	0.0619679	ATP6V1F	ENSG00000128524.5	0.433119	0.625351	-0.207736	0.044464
vha-11	WBGene00006920	-0.13655	0.167542	0.0774423	-0.0682027	0.358027	-0.171184	0.023913	-0.273024	ATP6V1C1	ENSG00000155097.12	-0.995467	-1.02322	0.313441	0.703577
vps-26	WBGene00006931	-0.199255	0.0227408	-0.190597	-0.349288	0.173836	-0.708335	-0.792868	-0.106392	VPS26C	ENSG00000157538.14	-0.352343	0.332012	0.907403	0.724926
vps-34	WBGene00006932	0.0640627	0.0190618	0.208457	-0.366526	0.0694366	0.105332	-0.620764	0.391275	PIK3C3	ENSG00000078142.13	0.0510723	0.108556	0.490234	0.961943
vps-35	WBGene00006933	-0.432778	-0.77285	-0.301622	-0.245262	0.0269201	0.213273	-0.273241	-0.529322	VPS35	ENSG00000069329.18	-0.107175	-0.194616	0.199706	0.393857
vps-54	WBGene00006934	-0.487065	-0.661735	-0.0275846	-0.569362	-0.829806	-0.562652	-1.27698	-0.491512	VPS54	ENSG00000143952.20	-0.373945	-0.188697	0.659485	1.31236
glp-4	WBGene00006936	-0.533095	-0.800453	-0.0529667	-0.586476	-0.52265	0.0617206	-0.115013	-0.22229	VARS1	ENSG00000204394.13	-0.262489	-0.536155	-0.764497	-1.42315
wah-1	WBGene00006937	0.0631599	0.534488	0.0841424	0.0207848	0.0465289	-0.359671	0.0791783	-0.0173022	AIFM1	ENSG00000156709.14	0.355924	-0.240759	-0.49513	-0.669967
wrn-1	WBGene00006944	-0.511874	-0.855852	-0.0979001	-0.22904	-0.277127	0.107901	-0.643831	-0.400276	WRN	ENSG00000165392.11	-0.906624	-1.21984	0.566335	1.0132
wars-1	WBGene00006945	0.0582186	0.0409185	0.0192433	0.281011	-0.317825	-0.0605323	-0.101419	-0.245289	WARS1	ENSG00000140105.18	-0.196697	-0.0749019	-0.0733308	-0.205624
prx-10	WBGene00006946	-0.341136	0.255458	-0.0684061	-0.683439	-0.494409	-1.40302	0.30292	-0.680339	WARS2	ENSG00000116874.11	-0.173503	-0.832297	-0.389056	0.206246
xnp-1	WBGene00006961	-0.00729914	0.773666	0.18645	0.0568932	0.246062	-0.964274	-0.932937	0.0461475	ATRX	ENSG00000085224.22	1.25226	1.03639	-0.415748	0.10614
xpa-1	WBGene00006963	-0.0269289	0.117085	-0.0696807	-0.371847	0.345866	-0.0453828	-0.478582	-0.107558	XPA	ENSG00000136936.11	1.15466	0.860275	-0.951003	-0.14219
xrn-2	WBGene00006964	-0.155195	0.102747	-0.193874	-0.0375042	-0.386044	-0.783168	-0.439782	-0.0745298	XRN2	ENSG00000088930.8	-0.393128	-0.210832	0.280361	0.177111
yars-2	WBGene00006968	-0.0616548	-0.209307	-0.154671	-0.449921	-1.0666	-0.375192	-0.277478	0.146309	YARS2	ENSG00000139131.13	-0.11982	-0.340966	-0.454883	-0.814637
zak-1	WBGene00006971	-0.0625952	0.613554	0.62931	-0.207211	-0.135182	-0.387403	-0.523299	0.152056	MAP3K20	ENSG00000091436.17	-0.352085	-0.328371	0.18226	0.272849
zen-4	WBGene00006974	-0.355282	-1.10691	-0.382059	-0.710555	-0.799001	0.337394	-0.614932	0.133072	KIF23	ENSG00000137807.15	-0.596539	-1.00572	0.11814	0.375024
zfp-1	WBGene00006975	-0.60815	-1.13857	-0.0615078	-0.32877	-0.329644	0.57838	-0.244585	-0.15629	JADE1	ENSG00000077684.16	-0.971905	-1.34079	0.522535	0.448693
zyg-11	WBGene00006996	-0.899895	-1.03083	-0.480083	-0.790624	0.792503	0.293161	-0.400514	-0.2991	ZYG11B	ENSG00000162378.13	-2.906	-2.21834	2.55909	2.44481
tufm-1	WBGene00007000	-0.591043	-0.521249	-0.280001	-0.279177	-0.327002	0.0218184	0.165461	-0.099838	TUFM	ENSG00000178952.11	0.164306	0.113347	-0.984047	-1.37249
mak-2	WBGene00007007	0.113501	0.949798	0.239728	0.494634	1.5658	-0.453888	0.0475649	0.148146	MKNK1	ENSG00000079277.21	-0.262952	0.134124	0.328677	-0.267862
wwp-1	WBGene00007009	0.240224	-0.199898	0.0522674	-0.0639879	-0.444722	-0.0109547	-0.150261	-0.196734	WWP1	ENSG00000123124.14	-0.286303	-0.273756	0.122482	0.703718
mdt-4	WBGene00007012	-1.54704	-1.43455	-0.447054	-0.717273	0.197165	0.231615	-0.240211	0.108028	MED4	ENSG00000136146.15	0.113951	0.0252917	-0.220592	-0.0344937
mdt-8	WBGene00007013	-0.705292	-0.37506	-0.225793	-0.498458	0.267394	-0.473864	-0.721029	-0.282383	MED8	ENSG00000159479.17	0.157836	-0.167909	-0.679475	-0.753936
mdt-11	WBGene00007015	-0.521713	-0.975814	-0.510326	-0.837198	0.305259	0.605769	-0.0349566	0.950623	MED11	ENSG00000161920.11	0.246539	0.263234	-1.37911	-0.70861
mdt-17	WBGene00007017	-0.499746	-0.721675	-0.294993	-0.365554	-0.595205	-0.508569	-0.570887	-0.488924	MED17	ENSG00000042429.12	-1.52542	-0.602015	1.80183	0.620595
mdt-18	WBGene00007018	-1.19854	-0.589179	-0.600168	-0.820296	-0.00610039	-0.23164	0.0546903	-0.656975	MED18	ENSG00000130772.14	-0.14138	-0.195694	0.0435492	0.0999042
mdt-19	WBGene00007019	-0.110683	-0.212561	-0.599745	-0.506983	-0.860344	0.163255	-0.195133	-0.476124	MED19	ENSG00000156603.19	0.442121	0.358385	-0.551133	-0.483875
mdt-20	WBGene00007020	-0.828878	-0.16476	-0.166863	-0.186491	0.413109	-0.164803	-0.0332542	-0.335844	MED20	ENSG00000124641.16	-1.26606	-0.684063	1.206	0.706368
mdt-22	WBGene00007022	-1.07594	-1.27191	-0.0568742	-0.385321	0.761136	0.341286	-0.343704	0.200736	MED22	ENSG00000148297.16	0.0242552	0.314511	0.678235	-0.411364
mdt-31	WBGene00007026	1.17095	0.0686955	-0.698457	-0.174594	-0.889805	0.507789	0.623379	-0.112259	MED31	ENSG00000108590.11	-0.656413	-0.947007	0.225471	0.971725
pbrm-1	WBGene00007042	-0.412313	-0.548607	-0.212512	-0.528564	-0.0775995	-0.317067	-0.72249	-0.370634	PBRM1	ENSG00000163939.18	-1.1698	-0.837568	1.36288	1.20245
nfx-1	WBGene00007048	-0.391774	-0.213632	0.499272	0.282511	-0.217895	-0.20085	-0.494515	-0.155928	NFX1	ENSG00000086102.19	-1.14398	-0.803505	0.916808	0.850053
utp-20	WBGene00007050	-0.294507	-0.286388	-0.0332296	-0.11589	-0.41098	0.0447084	-0.40343	-0.0417053	UTP20	ENSG00000120800.5	-1.18871	-1.69956	0.515844	0.33945
vps-52	WBGene00007059	0.832956	0.229644	-0.398968	0.145811	-0.524172	0.394098	0.359476	-0.421265	VPS52	ENSG00000223501.9	0.0547911	-0.181985	-0.185408	-0.151213
rga-9	WBGene00007064	1.01984	0.0483981	0.269865	0.270787	-1.42801	0.781781	0.0350125	-0.305341	TAGAP	ENSG00000164691.18	1.83511	2.96477	1.1429	0.38423
pot-3	WBGene00007065	0.198849	0.527764	0.575834	0.348876	0.354889	0.496265	0.115996	-0.561073	DCLRE1B	ENSG00000118655.7	-0.326422	-0.612038	0.0371959	0.137019
cTel55X.1	WBGene00007068	-0.010541	0.544488	0.552351	0.0860301	0.826031	0.159513	-0.906249	-0.0886654	AIG1	ENSG00000146416.19	-1.01257	-1.00949	-0.645156	-0.288832
trx-2	WBGene00007099	-0.170945	0.362422	0.0630242	0.293059	0.31202	0.0281828	-0.000572567	-0.251761	TXN2	ENSG00000100348.10	0.0707352	-0.0113898	-0.716606	-0.987058
asps-1	WBGene00007100	-0.42153	-1.26464	-0.336106	-0.39148	0.10375	0.96787	-0.307798	-0.0277167	ASPSCR1	ENSG00000169696.16	0.494237	0.578055	-1.40855	-1.47212
B0024.11	WBGene00007101	-0.184766	-0.245693	-0.0399892	-0.0865938	0.00616688	0.486365	0.0936647	0.134284	PUS7L	ENSG00000129317.14	-0.976164	-1.27886	0.762506	0.786039
B0024.13	WBGene00007102	-1.01249	-0.558375	-0.367498	-0.395025	1.05348	1.18313	0.0883224	1.04434	SRD5A3	ENSG00000128039.11	-0.927542	-0.514674	-0.450984	-1.1521
znf-207	WBGene00007105	-0.325489	0.10144	-0.439557	-0.318758	0.306533	-0.287303	-0.316421	-0.19796	ZNF207	ENSG00000010244.18	-0.419631	-0.228946	0.1696	0.00577398
pfd-4	WBGene00007107	-0.153586	0.835395	-0.35744	0.257003	0.630392	-0.642344	0.114095	-0.155551	PFDN4	ENSG00000101132.10	0.420111	-0.254534	-0.769735	0.42077
gspd-1	WBGene00007108	-0.551627	-0.217398	-0.320642	-0.81195	0.206895	-0.309845	-0.0562849	0.0696751	G6PD	ENSG00000160211.19	0.294393	0.662264	-0.310994	-0.658751
leo-1	WBGene00007110	-0.214399	0.0834364	-0.181699	-0.569536	0.197816	-0.365423	-0.087114	0.412609	LEO1	ENSG00000166477.13	0.63207	0.486144	-0.197093	-0.14462
sart-3	WBGene00007111	-0.515497	-0.633171	-0.236296	-0.101424	-0.269637	0.0515375	-0.137937	-0.107437	SART3	ENSG00000075856.12	-0.762109	-0.75755	0.288627	0.302445
B0035.15	WBGene00007113	-0.12923	-0.120032	-0.149207	-0.826636	-0.680648	-0.414922	-0.0789705	0.149769	NDUFAF4	ENSG00000123545.6	0.0521755	-0.54539	-0.728704	-0.143449
mttu-1	WBGene00007114	-1.00056	1.55057	0.117391	0.311165	1.17748	-1.57764	-0.617741	-1.22046	TRMU	ENSG00000100416.15	-0.0424873	-0.498734	-0.654424	-0.146972
npp-22	WBGene00007118	-1.19345	-1.21954	-0.782471	-0.851181	0.550911	0.382689	0.0990911	-0.400102	NDC1	ENSG00000058804.12	-1.61804	-1.80947	0.943622	1.17022
pals-26	WBGene00007131	2.83329	3.23951	1.47523	1.81766	1.36312	1.03538	-0.172563	0.728273	FLACC1	ENSG00000155749.12	0.218011	-0.851535	NA	NA
lcmt-1	WBGene00007137	-0.101336	-0.475992	-0.479388	-0.379329	0.0902065	0.539532	0.00729888	0.131328	LCMT1	ENSG00000205629.12	0.510585	0.338395	-0.799927	-0.67857
B0334.4	WBGene00007144	-0.79338	-1.28717	-0.529391	-0.184497	0.59219	0.822621	0.396991	-0.158887	PRELID1	ENSG00000169230.10	0.201756	0.25464	-1.00423	-1.07098
B0334.5	WBGene00007145	-0.329694	-0.853721	-0.569172	-0.569752	-1.041	-0.621445	-0.114237	-1.29951	NDUFAF6	ENSG00000156170.13	0.461606	0.00757484	-0.784171	-1.28834
acly-2	WBGene00007150	-0.907295	-0.756092	-0.360172	-0.518229	0.726486	-0.488714	-0.564613	-0.788822	ACLY	ENSG00000131473.17	-0.441512	-0.393539	0.0368222	-0.21406
B0395.3	WBGene00007175	0.0798752	0.120484	0.283695	0.343686	-0.0937503	-0.110796	-0.4308	-0.3359	CRAT	ENSG00000095321.17	-0.117165	0.283451	-0.099384	-1.27705
kcnl-1	WBGene00007176	0.466289	1.39272	0.723517	0.414326	-0.214135	-1.9157	-1.09644	-0.00857748	KCNN4	ENSG00000104783.14	0.230172	-0.137209	-0.522167	-0.785456
ctr-9	WBGene00007184	-0.287694	0.0474857	-0.0383181	-0.24651	-0.310901	-0.435772	-0.256606	-0.251905	CTR9	ENSG00000198730.9	0.177386	0.303023	0.289271	0.450997
B0464.6	WBGene00007186	-0.664024	-0.819028	-0.320547	-0.335776	-0.107393	0.0854475	-0.60133	-0.609311	TMEM209	ENSG00000146842.17	-0.780238	-1.07621	0.664114	0.910011
B0464.9	WBGene00007188	-0.454076	-0.483935	-0.604818	-0.685794	-0.127092	0.256469	-0.306926	-0.453053	PPME1	ENSG00000214517.10	-0.574919	-0.582444	-0.151937	0.0147282
thoc-7	WBGene00007195	-0.178765	0.299912	-0.604637	-0.52194	-0.641114	-0.9567	0.11687	0.681887	THOC7	ENSG00000163634.12	0.240195	0.105043	-0.493743	-0.350043
prdh-1	WBGene00007197	-0.252033	-0.121409	0.331979	-0.129475	-0.543575	-0.592212	-0.420639	-0.179173	PRODH	ENSG00000100033.16	0.76432	1.99951	0.0233964	-1.16218
exos-4.1	WBGene00007201	-0.681282	-0.99051	0.0693453	-0.642513	0.0460981	0.0280831	-0.116288	-0.0357949	EXOSC4	ENSG00000178896.9	0.559718	0.313911	-1.01182	-1.63931
B0564.2	WBGene00007202	-0.208306	-1.80252	0.367764	-0.133275	-0.0230454	1.68499	-0.572957	-0.254668	ALKBH6	ENSG00000239382.10	0.383062	0.607358	-1.01784	-1.93554
oxa-1	WBGene00007215	-0.549543	-0.694327	0.0194232	-0.435516	0.193255	0.400679	-0.804769	-0.279841	OXA1L	ENSG00000155463.14	-0.0680838	-0.10822	-0.715141	-0.88479
C01A2.4	WBGene00007216	0.412915	1.44901	0.106362	0.743591	0.708459	-0.934952	0.0864566	-0.447799	CHMP2B	ENSG00000083937.9	-0.225103	-0.0746415	0.260957	1.0645
tads-1	WBGene00007217	-0.165529	0.112127	-0.203052	-0.352815	0.789046	0.309716	-0.179696	0.410524	RTF2	ENSG00000022277.12	0.368774	0.445856	-0.280618	-0.00314875
C01G6.4	WBGene00007226	0.0636552	-0.47824	0.173367	-0.0606046	-0.068236	0.941888	0.730042	-0.261262	RNF11	ENSG00000123091.5	-0.345928	0.327799	1.57113	1.32833
C01G6.5	WBGene00007227	0.0118084	0.0323222	-0.0429341	-0.183382	-0.394394	-0.395653	-0.184126	0.164221	TCF19	ENSG00000137310.12	-0.347418	-0.0893479	0.302117	-0.309886
ahsa-1	WBGene00007235	0.109533	0.496553	0.0430142	0.0573744	-0.108479	-0.640119	-0.121039	0.347372	AHSA1	ENSG00000100591.8	-0.256612	0.0637566	-0.379148	-0.32559
C01G10.9	WBGene00007236	-1.64018	0.148062	-0.587642	-0.284733	2.76034	0.255137	0.176053	-0.144463	MRI1	ENSG00000037757.14	-0.165021	0.0274075	0.41068	-0.838233
C01G10.10	WBGene00007237	0.28366	1.48522	-0.958128	0.0359062	-0.822511	-1.51787	-0.121115	-0.636994	OSGEPL1	ENSG00000128694.12	-0.278616	-0.446626	0.375409	1.14333
C03A3.2	WBGene00007267	0.217631	-0.621778	-0.396635	-0.00691417	-0.395328	0.989447	0.146326	0.345286	TMEM104	ENSG00000109066.14	-0.934331	-0.385616	0.662614	-0.0160868
rei-1	WBGene00007270	0.269489	0.876804	-0.39688	-0.348978	1.48108	0.175719	0.685269	0.421874	SH3BP5L	ENSG00000175137.11	-0.483594	-0.149906	0.877175	0.398415
C04H5.1	WBGene00007312	0.221959	-0.430617	-0.529164	0.672215	0.200485	0.966724	0.454855	-0.366456	TRMT112	ENSG00000173113.7	0.0528015	0.257894	-0.914337	-0.714855
C05C10.2	WBGene00007329	-0.21289	-0.53377	-0.0311295	-0.380707	-1.32165	-0.751295	-1.40089	-0.848074	IGHMBP2	ENSG00000132740.9	-0.304324	-0.156381	0.00855494	-0.696457
C05C10.3	WBGene00007330	-0.955625	-0.786316	0.203658	-0.97853	-0.18741	0.00834499	0.173844	-0.131336	OXCT1	ENSG00000083720.13	-0.789125	-1.03148	0.303359	0.528606
ufd-3	WBGene00007333	-0.0451776	-0.699194	-0.138059	-0.151668	0.198714	0.749955	-0.17806	-0.102195	PLAA	ENSG00000137055.15	-0.276684	-0.451783	0.0148104	0.216792
C05D12.2	WBGene00007340	-2.57316	-2.06313	0.603562	-0.420033	0.221701	0.106361	-0.734055	-0.203813	GNPTAB	ENSG00000111670.16	-1.06605	-0.575409	1.12342	1.58881
C05G5.1	WBGene00007347	0.875191	0.977371	0.0573356	0.740221	-0.174674	0.448867	0.354452	-0.37232	SLC49A3	ENSG00000169026.12	3.11727	3.61653	-0.528108	-0.678786
sucl-1	WBGene00007350	0.186848	0.532328	-0.156378	0.0223959	0.00564723	-0.524387	0.332651	-0.0425764	SUCLG1	ENSG00000163541.12	0.109405	-0.177623	-0.523527	-0.515563
rpb-6	WBGene00007355	-0.697582	-1.11645	-0.205585	-0.437224	0.844716	1.2674	-0.108396	0.782423	POLR2F	ENSG00000100142.16	0.140991	0.0603951	-0.307539	-0.586334
C06A12.3	WBGene00007357	-0.273981	0.176565	-0.0804718	-0.0535492	0.649773	-0.589567	0.13655	0.262122	GSKIP	ENSG00000100744.15	-1.3534	-0.963403	1.37657	1.74483
atp-5	WBGene00007385	-0.152702	0.155903	-0.015305	0.0818845	0.0573844	-0.196088	0.115265	-0.114031	ATP5PD	ENSG00000167863.12	0.25247	0.294186	-0.667465	-0.201148
C06H2.2	WBGene00007386	-0.739956	-0.534715	0.680914	0.199282	0.524674	0.419221	-0.835252	-0.439082	STARD7	ENSG00000084090.13	-0.814575	-0.587183	0.527436	-0.00481011
jmjd-5	WBGene00007387	-1.50047	0.311122	-0.390744	-0.620652	1.82608	-0.555752	0.215931	0.0805881	KDM8	ENSG00000155666.12	-0.151937	-0.31076	-0.572958	-1.25307
lmtr-3	WBGene00007390	-0.258636	0.414339	-0.303047	-0.675646	0.634589	-0.421372	0.490714	-0.0701094	LAMTOR3	ENSG00000109270.13	-0.25773	-0.0579245	0.271251	0.673027
bud-31	WBGene00007400	-0.23656	-0.0432194	0.108006	-0.431483	0.924874	0.212628	-0.692643	-0.23914	BUD31	ENSG00000106245.11	0.349703	0.241386	-0.0696442	-0.254226
stip-1	WBGene00007412	-0.539624	0.243404	0.220401	-0.193033	-0.169755	-0.936001	-0.96372	-0.371715	TFIP11	ENSG00000100109.17	0.0164132	-0.226561	-0.61355	-0.233174
pro-2	WBGene00007413	0.153191	0.579092	0.13672	0.232088	-0.354403	-0.418091	-0.0410123	-0.307704	NOC2L	ENSG00000188976.11	-0.106803	-0.229979	-0.945715	-1.44353
C08B6.8	WBGene00007429	-0.98878	-0.845758	-0.691398	-0.0429733	0.985193	0.891584	0.42113	-0.373746	REXO2	ENSG00000076043.10	0.0861728	-0.287458	-0.798481	-0.776505
swsn-7	WBGene00007433	-0.718005	-0.969669	0.00857043	-0.869402	-0.738818	-0.158073	-0.542785	-0.36774	ARID2	ENSG00000189079.17	-1.394	-1.31082	1.23643	1.51032
arp-6	WBGene00007434	-0.478494	-1.02539	-0.0838599	-0.612139	0.0585969	0.818654	-0.475742	-0.508001	ACTR6	ENSG00000075089.9	-0.180471	-0.337613	-0.663551	0.319769
algn-6	WBGene00007435	-0.099189	0.189389	-0.0181085	0.0100268	0.236876	0.0985688	-0.501287	-0.363862	ALG6	ENSG00000088035.18	-0.241389	-0.381356	-0.430594	0.4099
C08B11.9	WBGene00007436	0.428772	0.42233	-0.254206	0.0292244	0.424267	-0.104063	-0.123544	-0.0414874	C1orf50	ENSG00000164008.16	0.4449	0.0850333	NA	NA
pfd-1	WBGene00007443	-0.351731	0.683593	-0.13876	-0.197093	0.290013	-0.853082	-0.164883	0.0424029	PFDN1	ENSG00000113068.10	0.280142	0.0537704	-0.556471	-0.344789
C08F8.2	WBGene00007444	-0.394825	-0.833579	-0.265157	-0.094808	-0.958896	-0.150681	-0.122707	-0.362016	SUPV3L1	ENSG00000156502.14	-0.344575	-0.720029	-0.275169	-0.136389
algn-8	WBGene00007464	-0.819399	-1.00837	0.271026	-0.371031	1.17186	1.33621	-0.720177	0.279854	ALG8	ENSG00000159063.13	0.229761	-0.209389	-0.870804	-0.204469
C09E9.1	WBGene00007476	0.323161	0.522908	0.276061	0.331661	0.563303	-0.0511434	-0.191995	-0.61975	TUSC2	ENSG00000114383.10	0.071707	0.0102928	-0.305759	-1.29672
glna-1	WBGene00007480	1.08566	0.82697	0.2971	0.389479	0.0596636	0.441007	0.203913	0.221041	GLS	ENSG00000115419.13	-1.07551	-0.546952	1.5135	1.34802
dph-2	WBGene00007488	0.251683	0.445407	-0.135213	-0.0812679	-2.28462	-1.02248	0.138696	0.117176	DPH2	ENSG00000132768.14	-0.580012	-1.05599	-0.435736	-0.557439
npp-23	WBGene00007493	-0.957734	-0.74874	-0.651172	-0.497475	0.545525	0.566723	-0.136928	-0.0768723	NUP43	ENSG00000120253.14	-1.58614	-1.2535	1.13602	1.04005
nasp-1	WBGene00007500	-0.219595	-0.00745798	-0.116374	-0.495608	0.263932	0.423046	-0.0189959	0.148269	NASP	ENSG00000132780.17	0.136768	0.0850929	-0.561909	-0.461053
apc-17	WBGene00007501	-0.00201407	-1.12263	0.193829	-0.47573	-1.95001	-0.00692815	-1.28955	-0.270951	ANAPC1	ENSG00000153107.13	-0.649563	-0.842409	0.0262217	0.139242
C10C5.3	WBGene00007507	-0.96104	-0.800007	-0.0263644	-1.40628	-0.305473	-0.0579282	0.269619	-0.627513	ACY1	ENSG00000243989.9	0.0851389	-0.443079	-1.2096	-1.30014
catp-8	WBGene00007514	-0.249364	-0.0144888	0.204056	0.134889	0.759727	0.0174605	-0.241336	-0.054646	ATP13A1	ENSG00000105726.17	0.0267746	0.104976	-1.07671	-1.39951
gpx-5	WBGene00007516	-0.287616	-0.318348	-0.152935	-0.0939607	0.289729	0.385866	0.248259	0.011074	GPX7	ENSG00000116157.6	3.17072	3.53091	-0.555419	-1.22541
C11H1.3	WBGene00007529	-0.132901	0.0221531	-0.2478	-0.299842	0.527673	0.121237	0.70956	0.0468769	MGRN1	ENSG00000102858.13	-0.278166	0.355523	0.3423	-0.403446
ccm-3	WBGene00007561	-0.497321	0.272442	-0.355534	-0.423438	1.06318	0.11277	-0.00628301	0.396666	PDCD10	ENSG00000114209.15	0.179187	0.101195	0.182654	0.385797
mrps-22	WBGene00007564	-0.657991	-0.174317	-0.129014	-0.317707	0.106063	-0.222158	-0.225445	-0.21003	MRPS22	ENSG00000175110.11	0.195114	-0.357037	-0.744693	-0.198175
dph-1	WBGene00007576	-0.872041	-1.02517	-0.540783	-0.356134	0.310967	0.775476	0.592484	-0.0692414	DPH1	ENSG00000108963.18	-1.21189	-1.07194	-0.331616	-1.52332
alkb-8	WBGene00007581	-0.203065	0.0723544	0.487699	-0.16495	-0.644725	-0.392742	-0.540457	-0.398152	ALKBH8	ENSG00000137760.14	-1.01086	-1.78855	0.636284	1.35268
C14C10.5	WBGene00007588	-0.0741836	-0.0945473	0.0989465	0.077546	0.0658317	-0.208902	-0.417846	-0.41629	PSME4	ENSG00000068878.15	-0.716856	-0.735782	0.491458	0.789716
zipt-13	WBGene00007591	0.703786	0.727123	0.156733	0.855452	-0.0388404	0.110472	-0.268003	-0.22817	SLC39A13	ENSG00000165915.14	0.343553	1.18413	-0.114005	-1.81039
C14H10.3	WBGene00007593	0.749538	0.897711	0.11147	0.750992	1.16939	0.549633	0.315834	0.13287	PDXDC1	ENSG00000179889.19	-0.538165	-0.378843	0.67645	0.516836
C15C8.4	WBGene00007606	-0.471711	0.0850144	-0.436981	-0.371351	1.06487	0.0112393	-0.183488	0.341222	LRPAP1	ENSG00000163956.13	0.557938	0.755807	-0.262632	-0.549873
rpoa-12	WBGene00007616	0.405437	0.599981	0.418309	-0.355867	0.641411	0.352354	0.0535272	1.00316	ZNRD1	ENSG00000066379.15	0.369077	0.0949078	-0.821193	-0.713566
rrbs-1	WBGene00007617	0.432702	1.09107	-0.200395	0.259058	-0.788041	-0.934671	-0.00148845	-0.304884	RRS1	ENSG00000179041.4	0.00148544	-0.542836	-0.76435	-1.66523
ocrl-1	WBGene00007620	-0.565108	-0.461932	-0.194554	-0.532442	0.207949	-0.337967	-0.412137	-0.271789	INPP5B	ENSG00000204084.13	-0.19362	0.29324	0.741285	0.661493
C16C2.4	WBGene00007621	0.157947	0.466196	0.294091	-0.321822	0.92669	0.450668	-0.0892934	0.812438	SYAP1	ENSG00000169895.6	0.00697702	-0.478711	-0.353145	0.100782
C16C10.2	WBGene00007623	0.436927	0.947968	-0.361478	-0.296539	-0.433777	-0.503725	0.0263959	0.16999	UTP11	ENSG00000183520.12	0.254071	-0.121804	-0.335878	0.179813
C16C10.4	WBGene00007625	-0.19276	-0.436498	-0.0169914	-0.183749	0.260085	0.567096	-0.325526	0.0924282	SAP18	ENSG00000150459.12	0.243786	0.260973	-0.255497	-0.078826
rnf-121	WBGene00007626	0.115143	-0.0168155	0.0856439	0.131002	0.366005	-0.0759719	-0.705808	0.567343	RNF121	ENSG00000137522.18	-0.510405	-0.582395	-0.105582	-0.00615968
ccdc-55	WBGene00007627	0.033677	0.282347	0.00868046	-0.32739	-0.20884	-0.250124	-0.582736	-0.88772	NSRP1	ENSG00000126653.18	0.77011	0.642182	-0.895272	0.072186
C16C10.8	WBGene00007628	0.62274	1.14889	0.461026	0.0188552	-0.893366	-1.11542	-0.445709	0.285826	LYAR	ENSG00000145220.14	0.185599	-0.523621	-0.562193	-0.734733
har-1	WBGene00007630	-0.160147	1.38619	-0.401377	0.147284	1.3115	-1.1088	0.243181	-0.317788	CHCHD10	ENSG00000250479.9	0.0249087	-0.0775293	-1.28929	-2.27637
2024-03-03	WBGene00007643	-2.186	-3.03068	-0.673073	-1.15248	-3.14521	-1.76131	-2.91134	-2.04997	MARCHF3	ENSG00000173926.6	-0.20342	-0.461499	-0.392847	-0.133353
C17E4.6	WBGene00007645	-0.34393	-0.236467	-0.245472	-0.784834	-0.195837	-0.324266	-0.337091	0.0390787	VPS72	ENSG00000163159.14	0.336784	0.260951	-0.198217	-0.153666
C18B12.4	WBGene00007666	0.759113	-0.197508	0.192424	-0.279594	-0.226684	0.950041	0.464976	0.644198	RNF215	ENSG00000099999.15	0.952126	1.13782	-1.3323	-2.58394
C18B12.6	WBGene00007668	0.440912	0.428285	-0.361733	-0.271135	0.41457	-0.177085	0.11487	0.308804	ERGIC2	ENSG00000087502.18	-0.247481	-0.663513	-0.269606	0.303192
C18E9.2	WBGene00007683	0.595712	0.854739	0.181061	0.143119	0.530851	0.158909	-0.130659	0.355583	SEC62	ENSG00000008952.17	0.557008	0.298044	-0.486258	0.202905
C18E9.4	WBGene00007684	-0.202655	0.298074	0.00994942	-0.432049	0.403824	-0.339967	-0.0723081	0.0278887	NDUFB3	ENSG00000119013.9	0.237988	0.12455	-0.195651	0.511455
C23H4.6	WBGene00007694	0.832667	0.0839651	0.775836	-1.20224	-1.77705	-0.618814	-0.839865	-0.0196515	SMC6	ENSG00000163029.16	-0.141546	-0.483096	-0.345963	0.374678
qns-1	WBGene00007698	-0.261842	-0.0415211	0.0675659	-0.271769	-0.405823	-0.160165	-0.424059	-0.0332917	NADSYN1	ENSG00000172890.13	0.349179	0.600246	-0.384301	-0.91432
C24H11.5	WBGene00007702	-0.0884538	0.708503	0.257409	-0.16752	-0.194387	-0.0382077	-0.607287	0.0979385	GEMIN7	ENSG00000142252.11	0.280026	0.145065	-0.427508	-1.25327
mdt-21	WBGene00007704	-0.24444	0.1001	0.576958	-0.727699	0.0262578	-0.345798	-0.961167	1.15861	MED21	ENSG00000152944.9	-0.968763	-0.820758	0.755473	0.980212
C25A1.1	WBGene00007705	-0.451603	-0.399644	-0.426942	-1.35789	0.0841406	0.132008	-0.468403	0.345072	PSME3IP1	ENSG00000172775.17	0.370527	0.242845	-0.176645	-0.280126
fath-1	WBGene00007707	-0.881052	-0.213148	-0.606863	-0.105222	1.96304	0.413313	0.441338	0.928967	FA2H	ENSG00000103089.9	-1.3879	-3.32057	NA	NA
mrpl-34	WBGene00007712	-0.174777	0.141255	0.160904	-0.678805	0.330098	-0.0397564	-0.421531	0.305942	MRPL43	ENSG00000055950.16	0.39041	-0.00468622	-0.740276	-1.38146
otub-1	WBGene00007718	-0.198423	0.0831429	-0.462387	-0.234508	0.0481162	-0.342725	0.0640612	-0.199378	OTUB1	ENSG00000167770.11	0.393175	0.38941	-0.701758	-0.827539
C25G4.2	WBGene00007730	0.856751	0.429311	0.252179	0.466761	-1.57254	-0.249069	-0.59304	-0.791462	OVCA2	ENSG00000262664.3	0.399534	-0.30373	-0.573767	-1.07001
C25G4.3	WBGene00007731	0.138867	0.577838	0.273516	-0.0685026	-1.18497	-1.04081	-0.523364	-0.501764	RBFA	ENSG00000101546.13	0.0809804	-0.220953	-0.824095	-1.24632
C26D10.3	WBGene00007744	-0.889997	0.70212	-1.72922	0.213887	0.443118	-1.48209	-0.212361	-0.779216	PYROXD1	ENSG00000121350.16	-1.00152	-1.1213	0.664491	1.08411
C26D10.4	WBGene00007745	0.891286	1.1102	0.935922	-0.779058	0.0566366	-0.16563	-0.74737	1.14755	FCSK	ENSG00000157353.17	-0.852592	-0.489389	-0.288974	-1.12483
C27B7.2	WBGene00007760	0.315761	1.35665	0.786084	-0.842382	-0.212358	-0.95972	-0.250012	0.869634	C6orf136	ENSG00000204564.12	0.200575	0.241343	-1.14667	-1.59265
rad-26	WBGene00007761	-0.689127	1.21737	-0.387623	0.29465	1.30306	-2.14973	-0.93809	0.418105	RAD54L2	ENSG00000164080.13	-0.917549	-0.328786	0.702295	0.187057
C27C12.4	WBGene00007774	0.236347	0.350195	-0.972404	0.369844	0.433153	0.151202	1.02032	0.302022	MFSD11	ENSG00000092931.11	0.0586827	-0.18009	-0.398081	0.110507
ruvb-1	WBGene00007784	-0.401217	-0.858912	-0.384859	-0.352626	-0.451451	0.490047	-0.0906028	-0.264666	RUVBL1	ENSG00000175792.12	0.0126027	-0.412252	-0.569935	-0.51577
C29F3.7	WBGene00007807	-0.204377	0.880422	0.52761	-0.146921	1.05652	-0.252195	0.136097	0.282399	EPHX1	ENSG00000143819.12	-0.271054	-1.08985	-0.718027	-0.975001
dlat-2	WBGene00007824	0.0550293	0.176741	0.257072	0.0086967	-1.09048	-0.814239	-0.282711	-0.493601	PDHX	ENSG00000110435.12	-0.293982	-0.798771	-0.0378323	-0.00189176
C31C9.2	WBGene00007836	0.853246	0.995122	0.150488	0.541953	0.674625	0.652547	0.351152	0.0654112	PHGDH	ENSG00000092621.12	2.568	3.36486	0.0312655	-0.236619
C31E10.5	WBGene00007846	-1.24434	-0.848668	-1.05304	-1.50825	1.30603	0.182583	0.998122	0.668163	CCDC93	ENSG00000125633.11	-0.967223	-0.628133	1.61468	1.93811
cytb-5.1	WBGene00007848	-0.722772	0.686395	-0.0550714	-0.461607	1.42792	-0.721547	-0.0617465	0.275653	CYB5B	ENSG00000103018.17	-0.00924982	0.0428722	-0.0982614	-0.0397664
mrps-31	WBGene00007859	-0.494908	-0.324914	-0.273828	-0.709042	-0.291951	0.109185	-0.0712217	0.343315	MRPS31	ENSG00000102738.8	0.340438	-0.208926	-0.412432	-0.465372
nfki-1	WBGene00007877	0.891048	-0.449713	0.71768	-0.166917	-0.865893	1.18354	0.440937	0.156971	PPP1R13L	ENSG00000104881.16	-0.587587	-0.0661174	-0.0360522	-1.75277
C33A12.1	WBGene00007880	-0.171257	0.14184	-0.449081	-0.111251	0.572316	0.0783312	0.496856	-0.0847631	NDUFA5	ENSG00000128609.15	-0.013518	-0.255469	-0.53506	0.0248473
C33A12.3	WBGene00007882	0.095157	0.220907	0.318686	0.817648	0.65936	0.578714	0.453482	-0.154047	C4orf33	ENSG00000151470.13	-0.215102	-0.519027	0.609775	0.501537
ethe-1	WBGene00007886	-1.10532	-0.0222432	1.4252	-0.925237	1.00874	0.0406297	-0.58875	0.296645	ETHE1	ENSG00000105755.8	1.15908	1.50169	-0.962644	-1.64363
C33G3.4	WBGene00007904	0.847837	1.21666	0.228505	0.630092	0.388285	0.506214	-0.115052	-0.0255588	MANBA	ENSG00000109323.11	0.358437	0.908253	0.591494	0.922228
pph-6	WBGene00007922	-0.348798	-0.432265	0.198347	-0.870255	0.0944963	0.413312	-0.437515	0.697132	PPP6C	ENSG00000119414.11	0.0752782	-0.0612668	-0.0736715	0.446099
C34C12.4	WBGene00007923	-0.145926	0.0524935	0.106973	-0.207384	0.718599	0.952492	0.00522241	0.378586	SMIM14	NA	NA	NA	0.0906175	-0.97798
rsu-1	WBGene00007924	0.150104	0.440197	0.113069	0.630909	0.187137	0.00114361	0.202565	-0.381114	RSU1	ENSG00000148484.18	0.504713	0.605053	-0.025456	0.182051
C34F6.7	WBGene00007941	0.993125	0.179832	-0.360976	0.338964	-0.387802	0.677341	0.0348434	0.610746	TMEM129	ENSG00000168936.11	0.278054	0.555865	-0.118139	-2.66302
idh-2	WBGene00007942	0.0121238	0.421189	-0.598081	-0.124749	0.496302	-0.256632	0.26644	-0.301194	IDH2	ENSG00000182054.10	0.0187791	0.0889357	-0.732477	-1.01346
selt-1.1	WBGene00007955	0.0942464	0.793308	0.3427	-0.169845	0.54318	-0.140614	-0.413934	0.372371	SELENOT	ENSG00000198843.13	-0.0930897	0.028286	0.302041	0.506641
trpp-9	WBGene00007956	-0.0759944	-0.622227	-0.949599	-0.29652	-0.806143	-0.363982	-0.376624	-1.21299	TRAPPC9	ENSG00000167632.17	0.372025	0.776469	-0.303938	-0.791455
C35C5.10	WBGene00007959	-0.356403	0.398186	-0.655861	0.162235	0.121941	-1.13699	-0.179591	0.382035	TMEM164	ENSG00000157600.12	-1.20053	-0.535192	1.74144	1.22767
acs-19	WBGene00007969	-0.284763	-0.272597	0.0911439	-0.0409557	0.921838	0.697639	0.292863	0.278407	ACSS2	ENSG00000131069.20	-0.237938	0.433062	0.24477	-0.191618
rpb-3	WBGene00007971	-0.5308	-0.880312	-0.572522	-0.48547	0.1582	0.855746	0.0253179	0.0156555	POLR2C	ENSG00000102978.13	-0.469212	-0.403962	0.191502	-0.330395
prp-4	WBGene00007972	-0.103199	-0.407341	-0.192262	-0.164298	0.0579533	0.106138	-0.15244	-0.0124741	PRPF4	ENSG00000136875.13	-0.627724	-0.488671	0.0191515	0.208936
C36E8.1	WBGene00007980	-0.309245	0.00516714	0.25586	0.281865	-0.243851	-0.750238	0.171412	-0.96722	RRN3	ENSG00000085721.13	-0.142743	-0.193839	0.22697	0.602937
pxd-1	WBGene00007982	-0.0547064	1.43288	0.582477	-0.404922	0.64828	-1.37794	-0.581314	0.588558	PLXDC2	ENSG00000120594.17	2.17239	3.18324	-0.232661	1.02793
idhb-1	WBGene00007993	0.0745478	0.0384966	-0.114106	-0.0233737	-0.0318506	-0.0919077	0.254594	-0.0635515	IDH3B	ENSG00000101365.21	0.333422	-0.0118203	-0.937961	-1.08437
C38H2.2	WBGene00008019	1.00287	0.660285	0.302895	0.863432	-1.63472	0.081721	0.509222	-0.328825	C1GALT1	ENSG00000106392.11	-0.626897	-0.613322	0.861719	0.879367
ufc-1	WBGene00008041	0.0203631	0.391729	-0.139247	-0.0916429	0.976378	0.303855	0.114586	0.348518	UFC1	ENSG00000143222.12	0.472307	0.395576	-0.44968	-0.739045
ctns-1	WBGene00008052	-0.604562	-0.597145	-0.188031	-0.266778	-0.185431	-0.458707	-0.210705	-0.284399	CTNS	ENSG00000040531.16	0.972778	2.08962	0.258082	0.117789
vps-50	WBGene00008078	0.398146	0.361218	0.0675135	-0.167408	-1.21964	-0.179764	-0.674886	-0.339386	VPS50	ENSG00000004766.17	0.0154496	-0.85423	0.174425	0.281195
athp-1	WBGene00008081	-0.0776895	-0.775323	0.0345454	-0.327299	-0.657055	0.141424	-0.763889	-0.772336	SSRP1	ENSG00000149136.9	0.0371222	-0.159161	-0.515752	-0.795084
com-1	WBGene00008082	-0.48227	-0.148147	-0.159692	-0.500506	-1.2679	-0.462926	-1.1855	-0.407274	RBBP8	ENSG00000101773.19	-0.320797	-0.26474	0.0748964	0.969267
gsr-1	WBGene00008117	-0.275423	0.585543	0.00884828	0.443158	1.16515	-0.498504	-0.193686	-0.151324	GSR	ENSG00000104687.14	-0.227744	0.161122	0.229856	0.275772
C46F11.4	WBGene00008119	-0.280488	-0.215568	-0.400541	-0.393793	-0.34633	-0.376478	-0.208857	-0.524234	DDX42	ENSG00000198231.13	-0.155595	-0.174597	-0.149956	0.14185
ddo-1	WBGene00008127	-0.985606	-0.262203	0.112593	-1.25943	0.483683	-0.325593	-0.518993	0.833551	DDO	ENSG00000203797.11	0.0327893	-0.0630668	0.136524	-0.25281
C47B2.2	WBGene00008131	-0.366864	-0.940054	0.110573	-0.100796	-0.521628	0.114359	-0.598295	-0.231108	UPRT	ENSG00000094841.14	-0.838031	-0.568874	0.718204	0.366841
gale-1	WBGene00008132	0.132489	0.485634	0.0111875	-0.0932246	1.05183	0.295806	0.225321	0.0271882	GALE	ENSG00000117308.15	0.0467829	-0.154184	-0.430514	-1.5139
efsc-1	WBGene00008133	0.330613	-0.404228	-0.267241	0.365957	-1.05502	0.16545	-0.0471817	-1.1632	EEFSEC	ENSG00000132394.11	0.0231057	0.0675219	-0.333862	-1.50154
C47B2.9	WBGene00008134	-0.654709	0.267932	-0.733081	-0.256246	0.935879	-0.186623	0.573518	-0.0529636	MTRES1	ENSG00000130349.10	-0.00602176	-0.26259	-0.771746	0.116718
C47D12.2	WBGene00008136	-0.50661	-0.932344	0.249574	-0.365928	0.107241	0.419705	-0.362706	-0.0787528	DYM	ENSG00000141627.13	-0.0789039	0.0122365	-0.396151	-0.160689
xpf-1	WBGene00008140	-0.522938	-1.22768	0.0980501	-0.422582	-0.737991	0.498726	-0.57168	-0.74341	ERCC4	ENSG00000175595.15	-0.751434	-1.0239	0.472557	0.735859
C47E12.3	WBGene00008148	-0.452261	-0.531258	-0.460394	-0.16598	-0.561818	-0.725139	0.283918	-0.410367	EDEM1	ENSG00000134109.11	-1.39951	-0.301123	2.57906	1.71485
C47G2.3	WBGene00008164	0.253397	-0.368283	0.263168	0.069141	-0.199048	0.861082	-0.0990539	-0.301832	TIMM22	ENSG00000177370.5	-0.200201	-0.657002	-0.346075	-1.10846
C47G2.4	WBGene00008165	-0.891063	-0.583186	-0.102469	-0.525894	0.344106	0.18614	-0.149069	0.539506	LMBRD2	ENSG00000164187.7	-1.59334	-0.996973	2.2628	2.44411
nuaf-1	WBGene00008225	-0.146474	-0.203164	0.123848	-0.12054	-0.382369	-0.129659	-0.316685	-0.720558	NDUFAF1	ENSG00000137806.9	-0.160831	-0.383711	-0.575211	-0.187844
C50F4.12	WBGene00008236	-1.21776	-1.69004	0.0797297	-1.46246	0.297234	1.03291	-0.953183	0.998785	MTERF3	ENSG00000156469.9	-0.181739	-0.542818	-0.705087	0.0390931
nstp-10	WBGene00008237	0.0151767	0.435895	0.0380475	-0.154863	0.92537	0.401334	0.00639848	0.286937	SLC35C1	ENSG00000181830.9	0.0314286	0.151684	0.0474778	-1.8882
C50F4.16	WBGene00008238	-1.10962	-0.266922	-0.391735	-0.499164	0.790187	0.110861	0.143009	0.46841	NUDT14	ENSG00000183828.15	1.59048	2.23289	0.4079	0.497172
C53B4.3	WBGene00008273	0.255017	-0.301483	1.19266	-0.460562	0.388117	1.23371	-0.653675	-0.0516926	SLC22A18	ENSG00000110628.16	0.760908	1.69857	-0.985043	-1.26835
C53D6.4	WBGene00008281	-0.629723	-1.71854	0.00116274	-0.562818	0.410514	1.95915	-1.00013	-1.01517	TXNDC15	ENSG00000113621.15	0.511013	0.807223	-0.186205	-0.360028
C54C6.6	WBGene00008288	-1.07491	-1.44149	-0.901591	-0.868148	0.932939	1.53723	0.0633835	0.588047	CFAP20	ENSG00000070761.8	-0.0432177	-0.0315397	-0.584856	-0.170749
C54G4.7	WBGene00008317	-1.27085	0.00526414	-0.221031	0.160742	1.48207	-1.80862	-0.594772	0.10175	ABHD18	ENSG00000164074.15	-0.566188	-0.532885	0.274526	0.489929
slc-25A29	WBGene00008320	0.217847	0.129138	0.336223	-1.00179	-0.252629	0.0779243	-0.900262	-0.0876787	SLC25A29	ENSG00000197119.13	0.921838	1.50338	0.321859	-0.851929
pafo-1	WBGene00008338	-1.01662	-0.913468	-0.340527	-0.532684	0.431941	0.504166	0.0485472	-0.238911	PAF1	ENSG00000006712.15	0.614331	0.323105	-0.937396	-0.74348
C55A6.10	WBGene00008339	0.117137	0.0300311	-0.113854	-0.244341	-0.529473	-0.671384	-0.744099	-0.210951	C12orf4	ENSG00000047621.12	-0.678686	-1.25122	0.293189	0.67082
C56A3.4	WBGene00008343	-1.57304	0.566592	-0.560973	0.105473	2.28019	-0.413179	0.770051	-0.272651	RNF26	ENSG00000173456.5	-0.111571	-0.346035	-0.328852	-0.52134
C56G7.3	WBGene00008348	0.38215	0.618838	-0.206921	0.881278	0.190674	-0.701772	0.892365	-1.29198	ELMOD3	ENSG00000115459.18	0.0560511	-0.0976101	0.818228	-1.21511
gcsh-1	WBGene00008354	-1.45636	0.146041	-0.967717	-1.72059	0.592795	-1.9161	-0.109796	1.13671	GCSH	ENSG00000140905.11	0.157597	-0.416246	-1.18645	0.285467
slc-25A26	WBGene00008364	-0.549079	-0.0583841	-0.333433	-0.521303	-0.662977	-0.897052	0.167974	0.163368	SLC25A26	ENSG00000144741.17	0.130826	-0.0685869	-1.12993	-0.567076
tpra-1	WBGene00008366	1.18967	1.0153	0.549997	0.910527	-0.265931	0.432275	-0.00370892	-0.081715	TPRA1	ENSG00000163870.16	0.249003	-0.0810088	-1.13749	-1.55214
D1054.1	WBGene00008370	-0.705432	-0.452389	0.466107	-0.411974	-0.66394	0.428877	-0.879074	-0.0568028	PNPLA4	ENSG00000006757.12	-0.0139191	-0.679894	-0.186549	-0.397123
secs-1	WBGene00008379	-0.398693	-0.757289	0.141258	-0.174322	-1.01636	-0.0506352	-0.156052	-0.796591	SEPSECS	ENSG00000109618.12	-0.442342	-0.620189	0.331295	1.27752
prp-38	WBGene00008380	-0.4378	-0.700676	-0.601064	-0.804076	0.186368	0.644806	-0.204713	0.927561	PRPF38A	ENSG00000134748.13	-0.150838	-0.413258	0.0349901	0.212239
cdc-5L	WBGene00008386	-0.0606583	0.178534	-0.0763265	0.0324587	-0.0249154	-0.447697	-0.296903	-0.393561	CDC5L	ENSG00000096401.8	-0.0804549	-0.125228	0.295639	0.451441
D2005.3	WBGene00008398	0.104438	0.495708	-0.434078	-0.0132291	0.909403	0.34862	0.162508	0.00635919	PDCD5	ENSG00000105185.12	0.185301	0.0816205	-0.399048	-0.112451
ttll-12	WBGene00008405	-0.344402	2.23822	-0.0744322	1.36795	2.63555	-2.25507	-0.130918	-0.38585	TTLL12	ENSG00000100304.13	-0.775161	-0.826911	-0.176751	-0.92596
D2023.6	WBGene00008410	-0.458855	-1.24113	-0.345808	-0.325492	-0.256234	1.279	-0.167305	-0.329012	ADCK1	ENSG00000063761.16	-0.822393	-1.21656	-0.672875	-1.79328
D2030.2	WBGene00008412	0.399044	-0.102524	0.35061	0.0230601	0.0879633	0.752142	0.504826	-0.0451083	CLPX	ENSG00000166855.9	-0.133701	-0.667762	0.279231	0.834193
D2030.4	WBGene00008414	-0.303747	0.478051	-0.539146	-0.063973	0.440804	-0.208915	0.550395	-0.207911	NDUFB7	ENSG00000099795.7	0.314146	0.337841	-0.576445	-1.03478
mce-1	WBGene00008415	-0.0688365	0.15876	0.511087	0.360622	0.242047	0.466886	0.108143	-0.321266	MCEE	ENSG00000124370.11	-0.518355	-0.943019	0.915916	0.381224
wdr-23	WBGene00008419	-0.43142	-0.239948	0.105325	-0.0797783	-0.0602217	0.0674309	-0.342553	0.160799	DCAF11	ENSG00000100897.18	-0.207889	-0.18249	-0.458358	-0.784444
eif-2Bepsilon	WBGene00008428	-0.409772	-0.877153	-0.470695	-0.363522	-0.169879	0.592843	0.215787	-0.0167522	EIF2B5	ENSG00000145191.15	-0.0267067	-0.212101	-0.740718	-0.91588
etc-1	WBGene00008429	-0.285206	-0.43149	-0.114876	-0.265141	-0.197733	0.0979062	-0.429233	-0.747455	UBE3C	ENSG00000009335.18	-1.33388	-1.26147	0.505723	0.393962
hgap-2	WBGene00008430	-0.158697	-0.261598	0.0976565	-0.228151	-0.0603978	-0.289747	-0.329314	-0.086146	RALGAPB	ENSG00000170471.15	-1.10353	-1.28543	1.05448	1.45096
piga-1	WBGene00008431	-0.696431	-1.43828	-0.447634	-0.624724	0.260395	1.32223	0.587529	0.518415	PIGA	ENSG00000165195.15	-1.97921	-1.86114	0.959422	-0.0410752
mrps-5	WBGene00008452	0.366095	0.214043	0.33086	0.0984791	-0.505568	-0.402266	-0.248473	-0.232712	MRPS5	ENSG00000144029.12	0.392103	-0.112775	-0.792724	-0.767162
E02H1.1	WBGene00008455	0.0969534	-0.838714	-0.70946	-0.414377	0.0326753	0.899651	0.307817	-0.0782385	DIMT1	ENSG00000086189.10	-0.328307	-0.861385	-0.185728	0.0707997
eral-1	WBGene00008456	-1.13125	-0.930331	-0.470914	-0.76455	0.0338453	0.216613	-0.13587	-0.0735409	ERAL1	ENSG00000132591.12	0.351495	-0.247921	-0.716691	-1.1208
E02H1.5	WBGene00008457	0.0670377	-0.353241	-0.10952	-0.62778	-0.0492516	0.00458628	-0.184061	-0.262596	RTRAF	ENSG00000087302.9	0.172713	0.0927868	-0.681709	-0.21799
E02H1.6	WBGene00008458	-0.146506	0.17295	-0.0887255	-0.304642	0.711598	0.477464	-0.14337	0.463367	AK6	ENSG00000085231.14	-0.0110163	-0.620345	-0.277409	0.252029
E03H4.8	WBGene00008476	0.0443616	-0.524684	1.9117	0.599943	0.234208	1.46351	0.662234	-0.134849	COPB2	ENSG00000184432.10	-0.173546	-0.287207	0.0288837	0.335099
eif-2A	WBGene00008480	0.107566	0.191009	0.271459	0.19997	-0.827426	-0.860244	-0.673263	-0.499016	EIF2A	ENSG00000144895.12	-0.933305	-0.958402	0.471419	0.499324
skih-2	WBGene00008502	-0.0609086	-0.0504051	-0.0118639	-0.151243	-0.482772	-0.437135	-0.425963	-0.302265	SKIV2L	ENSG00000204351.12	0.0556579	-0.0170579	-0.647605	-1.30273
mrpl-44	WBGene00008514	-0.584099	-0.495441	-0.414367	-0.164239	-0.0230061	0.586351	0.279465	-0.213511	MRPL44	ENSG00000135900.4	-0.233109	-0.331278	-0.205026	0.218044
F02E9.5	WBGene00008530	-0.0333651	0.746229	0.324158	-0.174744	0.452808	-0.768034	-0.513611	-0.346219	OSER1	ENSG00000132823.11	0.647754	0.746349	-0.755258	-0.356525
F02E9.7	WBGene00008531	-0.694583	-0.455465	-0.515721	-0.634105	-0.172591	-0.0494722	0.0145617	0.717251	ACP5	ENSG00000102575.13	1.70421	2.83931	-0.563796	-0.793165
dpt-1	WBGene00008532	0.185601	-0.147322	0.0449585	0.142648	-0.402003	0.11175	-0.232494	-0.521531	DPP3	ENSG00000254986.7	0.00683184	-0.109418	-0.662791	-1.1634
sqrd-1	WBGene00008538	0.354631	-0.536658	0.163413	0.533121	-1.0453	0.627607	-0.235612	0.750993	SQOR	ENSG00000137767.14	-0.0849313	0.237909	-0.924662	-0.444443
scav-6	WBGene00008542	0.93502	0.892567	0.643355	0.60462	-0.195074	0.580967	0.275559	0.306505	SCARB1	ENSG00000073060.16	-1.2785	-0.946249	0.207066	-0.104719
F07A11.5	WBGene00008548	-0.256687	-0.192669	-1.51816	-1.91664	-0.360222	-0.563289	0.959982	0.86358	RBKS	ENSG00000171174.15	-0.497608	-0.626689	0.202208	0.742304
prmn-1	WBGene00008571	1.42077	1.24022	-0.141888	0.888756	-0.0263065	0.080314	0.429084	0.331858	PROM1	ENSG00000007062.11	3.97947	5.57807	-0.837633	-0.661454
F08G12.1	WBGene00008585	0.553575	0.596626	-0.143318	0.0616976	-0.495728	0.216251	-0.471128	-0.260219	RABL6	ENSG00000196642.19	-0.194784	0.0301058	-0.79357	-1.15586
snrp-40.1	WBGene00008586	-0.357283	0.548129	-0.427853	-0.629282	0.575239	-1.02454	-0.880527	-0.112325	SNRNP40	ENSG00000060688.13	0.140212	-0.183777	-0.486083	-0.412345
mob-2	WBGene00008601	0.393532	-0.551206	0.446422	-0.0858162	-0.465683	0.279348	-0.204106	-0.517971	MOB2	ENSG00000182208.14	0.653909	1.06443	-0.477035	-0.869538
dhhc-1	WBGene00008606	-0.0313693	-0.0332886	0.508817	-0.684285	-0.187372	-0.00196564	-0.466117	-0.00047663	ZDHHC6	ENSG00000023041.11	-0.184656	-0.365736	0.126601	0.641315
F09B12.3	WBGene00008607	0.229755	0.748985	0.237001	0.453315	1.26979	0.113245	0.259258	0.349339	PLBD2	ENSG00000151176.8	-0.876685	-0.0940368	0.372101	-0.227378
F10B5.2	WBGene00008639	-0.125915	-0.190864	0.109672	0.434271	-0.0532219	-0.307178	-0.0112562	-0.6917	AAR2	ENSG00000131043.12	-0.0382137	0.0365944	-0.134537	-0.314792
F10C2.4	WBGene00008645	-0.732597	-0.781139	-0.125386	-0.150016	-0.757266	-0.00560661	-0.934275	-1.17896	POLD1	ENSG00000062822.15	-0.115489	-0.259826	-0.85975	-2.21011
pfas-1	WBGene00008654	0.947398	1.38606	0.691796	1.03445	0.500074	-0.0100498	0.0471697	0.344043	PFAS	ENSG00000178921.14	-1.06554	-1.17131	0.103513	-0.708578
nubp-1	WBGene00008664	-0.0237753	0.188358	-0.266525	-0.186291	0.060038	-0.272201	0.169203	-0.195218	NUBP1	ENSG00000103274.11	0.472753	0.0123211	-0.603845	-1.09376
ercc-1	WBGene00008665	0.017548	-0.548432	0.279859	-0.20172	-0.863398	0.250196	-0.698771	-0.349239	ERCC1	ENSG00000012061.16	0.561849	0.318817	-0.984154	-1.8219
F10G8.9	WBGene00008667	0.478044	-0.121818	0.363457	-0.0566313	-0.730802	-0.0735454	-0.667323	-1.12448	OXSM	ENSG00000151093.8	-0.177996	-0.692363	-0.379313	-0.11099
eif-2Bdelta	WBGene00008670	-0.528301	-0.293019	-0.358562	-0.40435	0.0968925	0.330486	-0.136157	-0.168294	EIF2B4	ENSG00000115211.16	0.96632	0.369812	-0.8554	-0.921368
scrm-4	WBGene00008681	3.70224	4.16862	3.69659	2.99953	-0.609882	-1.40973	0.236721	-0.276295	PLSCR4	ENSG00000114698.15	-0.70475	-0.660689	0.750918	0.95531
repo-1	WBGene00008683	-0.35551	0.159814	-0.185975	-0.312374	0.226322	-0.175792	-0.195538	-0.296693	SF3A2	ENSG00000104897.10	0.288969	0.325462	-0.797592	-1.99549
mig-32	WBGene00008684	-1.243	-0.697009	-0.141649	-0.637401	-0.441406	-0.788857	-1.00831	-0.216665	PCGF3	ENSG00000185619.18	-0.555856	-0.191183	1.25792	0.204822
F11A10.6	WBGene00008687	0.727688	0.228638	0.163839	0.913936	0.338793	0.793416	0.160376	0.054475	TMEM115	ENSG00000126062.4	0.514636	0.499859	-0.363959	-0.990665
vwa-8	WBGene00008694	-1.11374	-0.426959	-0.0325668	-0.394436	0.139794	-1.15524	-0.400956	-0.366778	VWA8	ENSG00000102763.18	-0.903912	-1.68546	0.389361	0.098955
gba-3	WBGene00008706	0.29511	1.3797	-0.146367	0.94815	0.62412	-1.14245	0.424318	-0.57979	GBA	ENSG00000177628.16	0.295132	0.746249	-0.333085	-0.659452
F12F6.7	WBGene00008722	-0.269838	-2.29639	-0.424321	-1.07761	-0.282186	1.88182	-0.140088	0.424692	POLD2	ENSG00000106628.10	0.287908	0.00897291	-0.696644	-1.13801
F13B12.1	WBGene00008729	-0.0620483	0.0386835	0.201359	-0.170681	-0.184072	-0.118135	-0.533608	-0.389161	IWS1	ENSG00000163166.15	0.131283	-0.106988	-0.437857	-0.0218164
F13G3.6	WBGene00008766	-0.293269	0.316766	-0.137302	-0.0376694	-0.0672595	-0.0791577	0.264558	-0.578228	B3GNTL1	ENSG00000175711.8	0.698653	1.13597	-0.76132	-0.26838
F13G3.7	WBGene00008767	-0.364607	-0.448777	-0.2312	-1.06945	0.252994	0.7082	-0.245855	0.577463	SLC25A44	ENSG00000160785.13	-0.781436	-0.266219	0.497965	0.391934
F13G3.10	WBGene00008768	0.489845	0.119638	-0.573292	0.122682	-0.268401	0.157654	0.457814	0.0229399	HYPK	ENSG00000242028.7	0.326714	-0.006183	-0.469337	-0.37777
mrpl-13	WBGene00008769	-0.311956	0.207836	0.238215	-0.305835	-0.128646	-0.481921	-0.412418	0.00568694	MRPL13	ENSG00000172172.8	0.131028	-0.271649	-0.348365	-0.146095
F13H10.3	WBGene00008774	-1.09368	-1.12465	-0.570311	-0.541517	1.19606	0.741124	0.155699	0.105226	SLC38A9	ENSG00000177058.12	-0.343211	-0.619076	0.0989972	0.610513
mogs-1	WBGene00008775	-0.478862	-0.203783	-0.221343	-0.144531	-0.253104	-0.527049	-0.91285	-0.810543	MOGS	ENSG00000115275.14	0.266094	0.769728	-0.243488	-0.870558
rpoa-2	WBGene00008781	-0.450056	-0.672143	-0.247658	-0.100192	-0.374017	0.375481	-0.0653234	0.122986	POLR1B	ENSG00000125630.16	-0.842216	-0.994402	0.14106	0.331119
F14E5.2	WBGene00008800	0.598496	0.633805	-0.016209	0.380515	0.652341	0.328017	0.0366904	0.276446	GLG1	ENSG00000090863.12	-1.08311	-0.886444	0.459235	0.573985
mboa-7	WBGene00008806	0.0960066	0.225823	0.401513	-0.241266	0.0265344	0.236257	-0.500752	0.496282	MBOAT7	ENSG00000125505.17	1.15119	1.95996	-0.049429	-0.381751
ubql-1	WBGene00008852	-0.219374	1.33794	-0.625162	0.924199	1.48565	-1.25332	0.36482	-0.213265	UBQLN1	ENSG00000135018.14	-0.760819	-0.82659	0.250447	0.666159
F15D3.6	WBGene00008856	-0.82104	-0.731498	0.199226	-0.686021	0.509538	0.329335	-0.238608	0.237686	PRELID3B	ENSG00000101166.16	-0.6283	-0.683205	-0.116385	0.0659369
timm-23	WBGene00008857	-0.0545638	0.0903424	0.275598	0.0554718	-0.162198	-0.47928	-0.431037	-0.818857	TIMM23	ENSG00000265354.4	0.0963018	-0.0810892	-0.712724	-0.2858
F15D4.2	WBGene00008859	0.0946059	-0.228461	-0.104065	0.0587815	0.721442	1.28109	0.15185	-0.33392	CAAP1	ENSG00000120159.13	-0.809101	-0.774282	0.221441	1.21382
F16A11.1	WBGene00008876	1.04363	0.319139	0.184747	0.225429	-0.204642	1.14432	0.273185	0.0352987	RSPRY1	ENSG00000159579.14	-1.05314	-0.820798	1.43275	0.726012
rtcb-1	WBGene00008877	-0.489102	-0.199569	-0.429462	-0.298245	0.546646	0.288369	0.115601	0.209284	RTCB	ENSG00000100220.12	-0.113192	-0.460059	-0.169704	-0.164216
ppfr-1	WBGene00008878	0.0654618	-0.336876	0.0649056	0.0939079	-0.586283	-0.0099414	-0.93919	-0.419291	PPP4R1	ENSG00000154845.15	-0.957079	-1.04266	-0.119412	0.0845072
tbcd-1	WBGene00008887	-0.522927	-0.987596	-0.43976	-0.2262	-0.764287	0.0289305	-0.196964	-0.468764	TBCD	ENSG00000141556.21	-0.464206	-0.434289	-0.532594	-1.11659
vps-36	WBGene00008919	-0.275656	-0.491323	-0.315951	-0.0793595	0.0650337	-0.00234072	0.0886358	-0.00329652	VPS36	ENSG00000136100.14	-0.172295	0.0921144	0.279525	0.749598
ctf-4	WBGene00008921	-0.994206	-1.46441	-0.408478	-0.804968	-0.0655131	0.414287	-0.928898	-0.576208	WDHD1	ENSG00000198554.12	-0.775149	-0.900401	0.586965	0.762179
F17H10.1	WBGene00008925	-2.00743	-0.64614	-0.238079	-0.837321	1.84406	-1.12304	-0.419729	-0.108993	SERAC1	ENSG00000122335.17	-0.627803	-0.25205	1.69185	1.28337
snx-17	WBGene00008927	0.273701	0.442165	0.371753	0.11112	0.485266	-0.0788555	-0.302124	-0.284589	SNX17	ENSG00000115234.11	0.156095	0.415093	-0.603379	-0.597837
F18C12.3	WBGene00008934	-0.193597	0.104968	-0.131052	-0.539225	-0.0781634	-0.398611	-0.308299	0.767099	SRFBP1	ENSG00000151304.6	-1.76914	-1.61936	1.45936	1.59528
F19C6.2	WBGene00008951	0.836806	0.359417	0.2037	0.432993	0.0945907	0.730064	-0.189369	0.351629	ECD	ENSG00000122882.11	-0.125015	-0.483544	-0.200247	0.0146811
F19H6.4	WBGene00008959	-3.80285	-6.27133	-1.80017	-2.66635	-0.827937	0.799459	-0.850361	-0.127531	SRD5A1	ENSG00000145545.12	-0.378691	-0.470288	0.0662749	-1.06516
tbc-1	WBGene00008974	-0.361329	0.807668	-0.465993	0.371601	0.355197	-0.75558	0.163832	-0.750304	TBC1D23	ENSG00000036054.13	-1.08501	-1.03205	0.519994	0.817195
smgl-1	WBGene00008990	-0.14801	-0.0891994	-0.147795	-0.168411	-0.187389	-0.313587	-0.0543454	-0.139548	NBAS	ENSG00000151779.13	-0.402928	-1.04556	0.135693	0.0837075
F21A3.3	WBGene00008993	1.61424	0.668933	-0.290361	0.48886	-1.5848	0.365887	0.417796	-0.299339	THAP4	ENSG00000176946.12	0.1086	-0.160516	-0.911909	-0.973959
hint-1	WBGene00009002	0.038667	0.516196	-0.78571	-0.460858	0.415207	-0.247204	0.59578	0.147904	HINT1	ENSG00000169567.12	0.256637	0.376965	-0.164134	-0.623342
pfd-6	WBGene00009004	-0.386425	-0.0992483	-0.630704	-0.17888	0.706869	0.376118	0.274034	-0.0197058	PFDN6	ENSG00000204220.11	0.294586	0.10115	-0.68033	-0.781553
F21D5.1	WBGene00009006	-0.951359	-2.30564	-0.840907	-1.08472	-0.898706	0.987388	-0.394157	-0.236179	PGM3	ENSG00000013375.16	-1.14223	-0.885642	0.241674	0.552852
F21D5.5	WBGene00009010	0.195946	0.205299	-0.346784	-0.0901412	0.510229	0.245167	0.00213078	-0.0943392	PNKP	ENSG00000039650.12	0.708786	0.850065	-1.20629	-1.45653
F21D5.6	WBGene00009011	-0.789206	-0.867336	-0.270568	0.251617	0.359063	0.421196	-0.612545	-0.94113	RNASEH2B	ENSG00000136104.21	0.413425	0.0397137	-0.576077	-0.297066
F21D5.7	WBGene00009012	0.195198	0.378372	-0.0643642	0.157052	0.467245	0.137747	-0.0757607	0.0113477	SRP54	ENSG00000100883.12	-0.183746	-0.423003	0.09155	0.597577
mrps-33	WBGene00009013	0.3792	-0.116886	0.460504	0.37792	-0.734751	-0.0886398	-0.411203	-0.392927	MRPS33	ENSG00000090263.16	0.209949	0.0440793	-0.480879	-1.00782
F21G4.1	WBGene00009023	0.311912	0.342064	0.790783	-0.960724	-0.167397	0.56581	0.225893	0.883122	SLCO3A1	ENSG00000176463.14	2.5106	3.46175	0.53355	-0.0148192
F21G4.6	WBGene00009027	0.131375	0.73368	-0.304339	-0.305472	-0.548088	-1.44924	-0.787818	-0.0451674	HTT	ENSG00000197386.12	-0.551495	-0.115324	0.393312	0.277332
F22B5.10	WBGene00009045	0.0266043	0.699223	-0.519986	0.210906	0.4976	-0.45952	0.232792	-0.420167	TMCO1	ENSG00000143183.16	0.0683938	0.037626	-0.00333621	0.34406
cth-1	WBGene00009048	-0.446807	-0.312394	-2.78899	0.915619	0.175179	0.512462	0.565617	0.394309	CTH	ENSG00000116761.12	-0.923208	-1.68386	-0.0944096	0.333672
F22B8.7	WBGene00009049	1.1389	0.621513	-0.567316	1.02407	-0.233581	0.298433	0.517632	-0.23582	MTARC1	ENSG00000186205.13	2.54019	1.97643	-0.278108	-0.548006
F22D6.2	WBGene00009050	0.174801	0.453511	0.0427926	0.136309	0.682843	0.0252269	0.478293	0.114701	ZFAND5	ENSG00000107372.13	-0.211984	0.218298	0.147159	0.557963
nduf-6	WBGene00009051	-0.35522	-0.0454872	-0.0944642	-0.3442	0.532534	0.17579	0.00725023	0.17476	NDUFS6	ENSG00000145494.12	0.337907	0.221914	-0.792575	-0.930584
F22E12.1	WBGene00009058	-0.0674193	0.714612	-0.128467	0.446801	0.285045	-0.988939	-0.345323	-0.129886	SCPEP1	ENSG00000121064.13	-0.787979	-1.42044	-0.487741	-0.677748
F22G12.4	WBGene00009064	0.610372	0.056146	-0.124359	0.623978	-0.750198	0.0464183	-0.129411	-0.831038	ANKFY1	ENSG00000185722.18	-2.41901	-1.94668	1.70018	0.752936
dlat-1	WBGene00009082	-0.304659	-0.410749	-0.170243	-0.111635	-0.832891	-0.467489	0.176364	-0.371669	DLAT	ENSG00000150768.16	-1.12667	-1.44411	0.564747	0.609809
F23B12.7	WBGene00009084	-0.425317	0.0888258	-0.0690294	-0.0210825	-0.275147	-0.359873	-0.235375	-0.293381	CEBPZ	ENSG00000115816.15	0.249437	-0.177634	-0.448732	-0.15076
tomm-20	WBGene00009092	-0.100558	-0.259422	-0.459167	-0.161642	-0.324209	0.0197271	0.0942054	0.0039611	TOMM20	ENSG00000173726.11	-0.07846	-0.0922603	-0.580188	-0.446781
snx-27	WBGene00009116	0.514384	0.664828	0.624835	0.234741	0.416113	0.3986	-0.509015	0.0558585	SNX27	ENSG00000143376.14	-1.50442	-0.769799	2.22863	1.89642
F25H2.6	WBGene00009120	-0.461296	-0.713556	-0.0564419	-0.651934	0.0209032	0.450323	-0.241809	0.0166334	CERT1	ENSG00000113163.17	-0.313485	-0.412146	0.297139	1.18955
tct-1	WBGene00009122	0.445237	0.718161	0.217129	0.393233	-0.670309	-0.990978	-0.61501	-0.593522	TPT1	ENSG00000133112.17	0.387135	0.649826	-0.378239	-0.0475846
F25H2.12	WBGene00009123	0.232784	-0.517171	-0.291841	0.187783	-1.46965	0.00927143	-0.169123	-0.676012	METTL25	ENSG00000127720.8	0.290702	0.327373	-0.61298	-0.266198
rtel-1	WBGene00009124	-0.915644	-0.854325	-0.0836283	-0.410175	0.137017	-0.109829	-0.0156382	-0.115072	RTEL1	ENSG00000258366.9	-0.0471522	-0.343141	-0.846795	-5.43128
clsp-1	WBGene00009127	-0.0607553	0.268395	-0.483454	-0.432211	-0.456863	-0.641675	-0.123806	0.0854229	CLSPN	ENSG00000092853.14	0.338929	-0.111633	-0.400826	-0.329311
mrpl-54	WBGene00009128	-0.595966	0.652009	0.13292	0.132744	0.981326	-0.438571	-0.523912	-0.122635	MRPL54	ENSG00000183617.5	0.45283	0.237715	-0.859931	-1.06601
F25H8.1	WBGene00009131	-0.0675678	-0.446842	-0.631018	-0.510766	-0.410024	0.192772	0.125308	-0.00932992	TRMT10A	ENSG00000145331.14	-0.864193	-1.31638	0.850678	0.339812
F25H8.2	WBGene00009132	-0.892711	-0.687003	-0.571434	-0.876147	0.76599	0.28149	-0.0193423	-0.0322821	NAF1	ENSG00000145414.9	-0.842421	-1.21006	0.461428	0.617716
F25H9.6	WBGene00009138	-0.379492	-1.03013	0.024309	-0.661027	0.248804	0.763438	-0.813183	-0.319629	PPCDC	ENSG00000138621.12	0.597701	0.177946	-0.424873	-0.884735
F25H9.7	WBGene00009139	-0.394086	-0.2311	0.034876	-0.0658347	0.881056	0.850563	0.184306	-0.456421	SDHAF3	ENSG00000196636.8	0.451912	-0.515123	-0.258256	-0.0332591
ncbp-2	WBGene00009141	-0.254029	0.120888	-0.052234	-0.0166118	0.602319	0.124606	0.176027	0.165641	NCBP2	ENSG00000114503.11	-0.306346	-0.288031	0.0355676	-0.114123
cox-7C	WBGene00009161	-0.0237222	0.461381	-0.109434	0.240638	0.499695	-0.0978857	0.167964	-0.141502	COX7C	ENSG00000127184.13	0.244568	0.293683	-0.801703	-0.471867
F26E4.7	WBGene00009162	-0.551326	0.935313	0.234418	-0.953252	0.948834	-0.944498	0.134391	1.02757	TGFBI	ENSG00000120708.17	0.779006	3.30735	2.15185	-0.291146
drsh-1	WBGene00009163	-1.16925	-1.74426	-0.0928878	-0.953498	-0.945455	-0.514515	-1.81381	-0.578425	DROSHA	ENSG00000113360.16	0.109371	0.131923	-0.00708485	-0.0379928
hrdl-1	WBGene00009164	-0.081399	0.049816	0.243801	0.00487294	0.633133	0.470788	0.245863	0.43509	AMFR	ENSG00000159461.15	-0.573626	-0.0889099	0.0680208	-0.266383
F26F2.7	WBGene00009172	-0.426776	-1.08258	0.443382	-0.592738	-0.654383	1.18208	-0.396565	0.46855	TAPT1	ENSG00000169762.17	-0.191228	0.21683	0.600517	0.775105
F26H9.5	WBGene00009177	0.475218	0.344116	-0.33791	-0.00108678	0.635216	0.835468	0.192946	-0.0396491	PSAT1	ENSG00000135069.14	-2.01407	-1.65585	0.566238	0.366031
trcs-1	WBGene00009186	-2.02777	-3.66533	-0.770399	-1.53813	-3.60488	-0.416807	-1.85146	0.210407	NCEH1	ENSG00000144959.11	-2.09735	-2.49889	1.19222	1.37681
F27D4.4	WBGene00009189	-0.21525	0.419115	-0.167618	-0.0115023	0.279884	-0.512024	-0.116075	-0.200999	ZC3H15	ENSG00000065548.18	0.259729	0.138868	-0.191548	0.604104
asah-2	WBGene00009192	1.43213	1.8797	0.871807	1.93041	-0.311902	-0.506758	0.231025	0.301039	ASAH1	ENSG00000104763.19	0.248169	0.588134	0.413234	0.732016
F28C1.1	WBGene00009200	-0.417717	0.288125	-0.128395	-0.378003	-0.534651	-0.984506	-0.774171	-0.269861	CLASRP	ENSG00000104859.15	0.206738	0.277657	0.339211	-0.589296
F28C1.3	WBGene00009201	0.275856	-0.603888	0.645383	-0.00731907	-1.42915	-0.108797	-0.64954	-0.243987	PPP1R37	ENSG00000104866.11	0.0330393	0.396602	-0.679089	-0.582528
F28C6.8	WBGene00009207	-0.183706	-0.485496	-0.289301	-0.405805	0.380072	0.509875	0.0551367	0.260021	PTPMT1	ENSG00000110536.14	0.187661	0.0206523	-0.907139	-2.08531
wdr-46	WBGene00009211	-0.0530289	-0.174403	0.14066	-0.0729611	-0.427513	-0.0509157	-0.398528	0.0661564	WDR46	ENSG00000227057.10	0.273895	0.0283121	-0.783577	-1.5085
dpm-3	WBGene00009219	-0.0643038	0.465361	-0.266293	-0.0128762	0.67892	0.0261827	0.0472726	0.216128	DPM3	ENSG00000179085.8	0.928521	0.954586	-0.813848	-1.34564
rict-1	WBGene00009245	-0.594513	-1.10139	-0.0984264	-0.372907	-0.800727	-0.0776861	-0.588504	-0.88777	RICTOR	ENSG00000164327.13	-2.16554	-1.62946	2.48951	2.34666
gfm-1	WBGene00009246	-0.112805	-0.0970667	0.212436	0.0581256	-0.795521	-0.413015	-0.0687083	-0.252084	GFM1	ENSG00000168827.15	-0.849336	-1.34547	0.726135	0.934488
tut-2	WBGene00009256	0.000956171	-0.891887	-0.13319	-0.380247	-0.881842	0.621294	-0.0626736	0.235521	CTU2	ENSG00000174177.13	-0.105422	-0.513899	-0.432102	-0.320959
sac-1	WBGene00009264	0.184993	-0.0732773	0.178843	0.202268	-0.677986	-0.360277	-0.540219	-0.496882	SACM1L	ENSG00000211456.13	-0.608355	-0.593643	0.933446	1.15445
F30A10.9	WBGene00009266	0.735453	-0.300375	-0.339697	-0.120842	-0.853897	0.412781	-0.067526	0.0696066	FCF1	ENSG00000119616.11	-0.579869	-0.570429	0.406546	0.383399
gras-1	WBGene00009272	-1.4949	-1.56395	-0.0555021	-1.03738	1.18773	1.3367	-1.05251	-0.0616758	CYTIP	ENSG00000115165.10	2.94852	3.85896	-0.00475862	0.0343055
F30F8.9	WBGene00009276	-0.532434	0.132326	0.244773	-0.858307	0.36022	-0.46977	-0.350138	0.48118	LETMD1	ENSG00000050426.16	-0.295995	-0.261112	-0.688803	0.0328242
F30F8.10	WBGene00009277	-0.722599	-0.497357	-0.298386	-0.919837	0.394955	-0.15741	0.477428	0.567904	NAA60	ENSG00000122390.19	0.00374503	0.41572	1.24239	0.471512
psf-2	WBGene00009287	-1.18289	-1.05612	-0.535419	-1.42227	-0.235003	0.891053	-0.094333	0.499517	GINS2	ENSG00000131153.9	-0.228213	-0.236881	-0.554874	-1.32432
exos-7	WBGene00009289	-0.0691453	0.131992	0.409373	0.0394368	-0.223256	-0.430317	-0.498042	-0.226211	EXOSC7	ENSG00000075914.13	0.122803	-0.121753	-0.671558	-0.777856
F31D4.2	WBGene00009290	-0.506245	0.0776245	-0.00200884	-0.281226	-0.142538	-1.24198	-0.447159	0.29784	ARMT1	ENSG00000146476.11	0.0420077	-0.0226136	0.442392	0.669422
mccc-1	WBGene00009319	-0.221522	-0.0614811	-0.0332338	0.00246771	-0.046702	-0.138129	-0.113711	-0.352671	MCCC1	ENSG00000078070.13	-0.233145	-0.632062	-0.299158	-0.413196
F32D8.5	WBGene00009330	-0.594837	-1.73454	0.431937	-0.300738	0.469288	2.02133	-0.826041	0.152719	TMEM70	ENSG00000175606.11	0.338563	-0.500098	-0.243314	-0.326779
F32D8.12	WBGene00009334	-2.99066	-3.79563	-0.0698666	-2.62948	-0.606512	1.01351	0.21016	-0.50276	LDHD	ENSG00000166816.14	-0.510878	-0.068623	-2.02461	-2.10461
F32D8.14	WBGene00009336	-0.0175431	-0.486337	-0.061523	-0.142107	0.765315	1.13159	-0.207047	0.189857	YIPF5	ENSG00000145817.17	-0.770436	-0.937236	0.523376	1.20043
fasn-1	WBGene00009342	0.0933041	0.244946	0.449348	0.32718	0.865795	0.0365088	0.00410749	-0.166685	FASN	ENSG00000169710.9	-1.47711	-0.881475	-0.167708	-1.40567
F33A8.4	WBGene00009352	-0.0091499	-0.182074	-0.251912	-0.0130883	0.106936	0.288803	0.17039	-0.205675	ZCCHC4	ENSG00000168228.15	-0.511657	-0.855715	0.137827	0.07305
sdhd-1	WBGene00009353	0.0577157	0.343722	0.0472039	0.0805149	0.316931	0.0688441	0.0967493	-0.160847	SDHD	ENSG00000204370.12	-0.424433	-0.608822	-0.30719	-0.436455
F33H2.2	WBGene00009366	-0.289317	-0.731394	-0.22478	-0.150216	-0.278577	0.23383	-0.190019	0.105618	FAM91A1	ENSG00000176853.16	-1.14558	-0.475361	0.840016	1.47419
pole-1	WBGene00009368	-0.561699	-0.489926	-0.371054	-0.472821	-0.632538	-0.729354	-1.00655	-0.464161	POLE	ENSG00000177084.18	-0.743316	-0.371872	0.0145148	-0.683477
F33H2.6	WBGene00009369	-0.809061	0.0749672	-0.290505	-0.51562	1.47357	0.405341	0.215984	0.436307	RMDN1	ENSG00000176623.12	-0.277416	-0.816454	-0.471063	-0.847023
evl-18	WBGene00009372	-0.665103	-2.20694	-0.547786	-0.803372	-1.2294	0.887836	-0.719622	-1.10971	CDC45	ENSG00000093009.11	-0.274595	-0.479909	-0.26133	-0.576964
F35B12.10	WBGene00009389	0.46569	1.40066	0.0739447	0.273688	0.431817	-1.13214	-0.791452	-0.332945	NBL1	ENSG00000158747.15	0.586141	0.561133	-0.758276	-6.34056
F35C11.4	WBGene00009403	-0.516302	0.106805	0.0508926	0.0340759	1.24793	1.08978	0.226659	0.1138	PGAP4	ENSG00000165152.9	-0.673542	-1.07923	-0.0540989	-0.18819
marb-1	WBGene00009436	-0.574562	-0.162239	-0.099234	-0.543811	0.760998	0.511348	0.171729	0.512115	ISOC1	ENSG00000066583.12	-0.651899	-0.719443	-0.0416879	0.150139
mlcd-1	WBGene00009439	-0.0724718	-0.758557	0.300307	-0.457962	-0.409198	0.34462	-0.0358901	0.0419895	MLYCD	ENSG00000103150.7	-0.0622495	0.422584	-0.12765	-1.2245
wdr-48	WBGene00009441	-0.682272	-0.91227	-0.395737	-0.455514	-0.190095	0.285937	-0.709852	-0.757189	WDR48	ENSG00000114742.14	-0.806312	-0.560063	1.02377	1.4318
F35G12.7	WBGene00009443	-0.549694	0.695716	-0.0573325	-0.86693	2.03715	-0.155432	-0.274577	0.0908492	CUTA	ENSG00000112514.17	0.308605	0.317669	-0.35249	-0.849651
erh-2	WBGene00009444	-0.68563	-1.03431	-0.927054	-0.994395	-0.183145	-0.0558883	-0.110737	-0.125506	ERH	ENSG00000100632.11	0.197696	0.25974	-0.633177	-0.393084
F35G12.12	WBGene00009445	0.179976	0.317043	-0.0965557	-0.180457	-0.44875	-0.533182	-0.236892	-0.429178	PSMD5	ENSG00000095261.14	-1.13518	-1.22123	0.815972	0.805305
cids-2	WBGene00009451	-0.728038	-0.778623	-0.172832	-0.288316	-0.0352307	0.0835452	-0.253748	-0.572551	RPRD2	ENSG00000163125.15	-0.596126	-0.44259	0.539351	0.329725
F36A2.2	WBGene00009452	0.221079	0.557206	-0.0725863	-0.580579	-0.272188	-0.803937	-0.018667	-0.136843	DUS1L	ENSG00000169718.18	0.0118539	0.0292316	-0.919661	-1.57352
phip-1	WBGene00009455	-0.0974391	-0.0263398	-0.396931	-0.786438	0.343784	0.49481	0.115297	0.619787	PHPT1	ENSG00000054148.18	0.336351	0.334283	-0.402975	-0.664279
fcp-1	WBGene00009479	-0.02334	-0.0882442	-0.0902372	-0.515929	-0.191039	-0.176227	-0.688266	-0.413984	CTDP1	ENSG00000060069.17	-0.168189	0.217765	-0.451112	-0.785985
F37B12.3	WBGene00009505	-0.546305	-1.75135	-0.0805299	-0.741581	0.767991	1.41662	-0.0560364	0.688479	NUS1	ENSG00000153989.8	-0.959654	-1.45113	0.296772	0.136567
F38A1.8	WBGene00009521	0.337099	0.573181	0.0855	0.469578	0.182381	0.0508819	-0.361269	-0.361828	SRPRA	ENSG00000182934.12	-0.470458	-0.243833	0.0704593	-0.224648
F39B2.3	WBGene00009554	-0.240433	-0.108875	0.0702325	-1.43176	0.554843	0.3312	0.0281377	1.29817	CRYZ	ENSG00000116791.14	-0.00699402	0.204086	0.135393	0.388715
F39B2.5	WBGene00009556	-0.917388	-0.274178	-0.264176	-1.15669	1.31151	0.337392	0.264325	-0.22373	SOCS7	ENSG00000274211.6	-1.8402	-0.865037	1.92992	0.929647
mtcu-1	WBGene00009557	-0.548127	-0.0228045	-0.64151	0.406424	0.967932	0.251992	0.599372	-0.26322	GTPBP3	ENSG00000130299.17	0.254315	0.13877	0.0396077	-1.27608
F39H2.3	WBGene00009563	-0.205136	-0.429856	0.0129453	-0.120837	0.771128	1.06281	-0.0202297	0.407456	IBA57	ENSG00000181873.13	-0.634637	-1.34808	-0.300668	-1.63558
F40E10.6	WBGene00009574	0.813056	0.358736	0.0484784	0.727165	-0.179042	0.294654	0.0755903	0.0220531	TMEM184B	ENSG00000198792.13	-0.630721	-0.189094	0.390957	-0.678238
drap-1	WBGene00009584	0.216377	-0.189017	-0.298804	-0.123532	-0.872069	-0.177014	0.241767	-0.217451	DRAP1	ENSG00000175550.8	0.44403	0.541422	-0.503138	-0.910668
cyld-1	WBGene00009594	0.189235	-0.214571	0.343086	0.0363216	-0.446593	0.0395212	-0.119534	0.578353	CYLD	ENSG00000083799.17	1.57705	2.3713	0.390593	0.726882
F42A8.1	WBGene00009626	-0.662126	-0.853625	-0.589155	-1.10214	-1.00008	-1.39098	-0.615411	-0.750152	SDHB	ENSG00000117118.10	0.22249	-0.0501143	-0.550631	-0.463604
cup-15	WBGene00009627	-0.65288	-0.613011	-0.443858	-0.610133	0.712348	0.537757	-0.129519	0.351409	OSTM1	ENSG00000081087.15	-1.07942	-0.579918	0.811394	0.517295
zhit-2	WBGene00009648	-0.0441313	-1.0174	-0.277366	-0.555429	0.384057	0.934195	-0.27089	-0.267589	ZNHIT2	ENSG00000174276.7	0.346048	0.0481488	-1.00635	-1.53354
F43C1.5	WBGene00009649	0.693791	2.26844	0.272831	0.611414	1.18936	0.295121	0.103017	0.914853	CUEDC1	ENSG00000180891.13	2.96362	3.66203	-2.84484	-2.21958
ccnk-1	WBGene00009650	-1.41874	-2.0576	0.250244	-1.06049	0.896703	1.47242	-0.664692	1.08298	CCNK	ENSG00000090061.17	-0.325467	-0.586079	-0.0936067	0.197859
sly-1	WBGene00009654	0.383485	-0.143475	0.0877245	-0.182089	-0.0883595	0.525468	-0.455698	0.0270524	SCFD1	ENSG00000092108.21	0.369369	-0.28916	-0.296136	0.256331
slc-25A42	WBGene00009666	-0.450242	0.028669	0.293009	0.0395913	0.609706	0.0356797	0.143805	0.267551	SLC25A42	ENSG00000181035.14	-0.711024	-0.824228	0.774536	-0.294547
cfim-1	WBGene00009668	-0.381083	-0.267329	-0.314863	-0.146875	0.264584	0.534445	-0.159639	-0.131596	NUDT21	ENSG00000167005.14	-0.246651	-0.378971	-0.0919825	0.191609
magu-4	WBGene00009678	0.361825	0.987051	0.64342	0.14357	0.350402	-0.684068	-0.49418	-0.123764	DLG5	ENSG00000151208.17	-0.70017	-0.91013	0.112603	0.233182
F44G4.1	WBGene00009711	-0.131721	0.182334	-0.0782577	-0.245399	-0.301541	-0.606065	-0.224449	0.193127	RPF1	ENSG00000117133.11	0.427452	-0.0334084	-0.251589	0.0129065
F44G4.2	WBGene00009712	-0.312512	0.0922974	0.190262	-0.09973	0.401601	-0.129517	-0.313744	-0.355868	NDUFB2	ENSG00000090266.13	0.338406	0.37324	-0.408755	-0.592321
exo-1	WBGene00009731	-0.27208	-0.948183	-0.215559	-0.541638	-1.14517	0.136396	-0.495547	-0.176358	EXO1	ENSG00000174371.17	-0.194793	-0.881969	-0.243896	0.594935
cope-1	WBGene00009732	0.459991	0.940521	0.343351	0.185403	0.608689	0.154821	-0.279132	0.157271	COPE	ENSG00000105669.14	0.306899	0.437534	-0.595504	-1.1447
F45G2.9	WBGene00009735	0.062348	0.230364	0.937996	-0.551069	0.00847168	-0.119431	-0.450515	0.149966	MRM2	ENSG00000122687.19	-0.561559	-0.889004	NA	NA
F45H10.2	WBGene00009739	-0.204038	0.14022	-0.277739	-0.258236	0.582941	-0.00672569	0.247229	0.663587	UQCRQ	ENSG00000164405.11	0.198083	0.27395	-0.581574	-0.887118
cox-19	WBGene00009745	-0.538088	-0.298487	-0.37785	-0.249094	0.575919	0.326873	0.127679	-0.0474834	COX19	ENSG00000240230.6	0.36074	0.107235	-0.38323	-0.231218
F46B6.6	WBGene00009771	-0.299495	-0.369681	-0.416287	-0.542034	-0.634397	-0.544652	-0.0269216	-0.465261	EIF5B	ENSG00000158417.11	0.385421	-0.0105001	-0.291598	0.0271142
ztf-7	WBGene00009772	-0.215934	-0.289038	0.153408	-0.217809	-0.366998	-0.169291	-0.421569	-0.161344	ZNF277	ENSG00000198839.10	-0.0910984	0.189291	0.228445	0.300728
F46B6.12	WBGene00009776	0.309912	0.535076	0.223182	-0.559723	0.254704	-0.581575	-0.404156	0.321603	CZIB	ENSG00000162384.14	0.373857	-0.00595031	-0.591857	0.186583
rer-1	WBGene00009783	0.0201836	0.367672	-0.269066	0.104532	0.072093	0.295871	0.250273	0.0872072	RER1	ENSG00000157916.20	0.113478	0.0622405	-0.284723	-0.682875
suca-1	WBGene00009812	-0.0247453	0.325678	-0.257799	0.0259589	0.404972	-0.21744	0.0251195	-0.120369	SUCLA2	ENSG00000136143.16	-0.109928	-0.684009	-0.003982	0.241696
gpdh-1	WBGene00009824	1.29494	2.69286	-0.855915	1.12245	1.70597	-0.675863	0.196065	0.454401	GPD1L	ENSG00000152642.11	-1.12905	-0.789565	1.62722	0.871726
F47G4.4	WBGene00009825	-0.668306	-0.0512064	-0.386718	0.100427	0.660824	-0.750363	-0.694696	-2.00406	KATNB1	ENSG00000140854.13	0.559994	0.666091	-0.555665	-1.10924
drd-1	WBGene00009902	-1.79452	-1.27757	-0.913885	-1.27991	-0.842198	-0.522002	0.848464	-0.229921	FAXDC2	ENSG00000170271.11	-0.275734	-0.163093	-0.034337	0.253492
F52B5.2	WBGene00009921	-0.773546	-0.90666	-0.598027	-0.454054	-0.969548	-0.638981	-0.858949	-0.986877	MOK	ENSG00000080823.23	-0.337131	-0.58696	-2.12634	-0.556526
mtcu-2	WBGene00009944	-0.704901	-0.104966	0.0698946	-0.584774	0.202517	-0.145848	-0.258814	0.637637	MTO1	ENSG00000135297.16	-0.767794	-0.991297	0.180234	0.290513
acaa-2	WBGene00009952	-0.385994	-0.0133569	-0.128996	-0.142334	0.482561	-0.0815036	-0.121714	-0.335171	ACAA2	ENSG00000167315.18	0.354112	8.69617e-06	-0.563919	-0.177204
F53C11.3	WBGene00009973	-0.308807	0.562753	-0.335832	-0.324648	0.647457	-0.689744	0.361646	0.21382	DECR1	ENSG00000104325.7	-0.00965119	-0.286932	-0.556395	-0.467676
swan-2	WBGene00009976	0.172861	0.083471	-0.0153688	-0.0260215	0.445143	0.170696	-0.0520496	-0.254142	DCAF7	ENSG00000136485.15	-0.44487	-0.336294	0.16682	0.238719
F53F4.10	WBGene00009992	-0.0756998	0.287144	0.0117887	-0.048824	0.0736642	-0.530952	0.14939	0.0497372	NDUFV2	ENSG00000178127.13	0.382569	0.406166	-0.285057	-0.0937005
F53F8.5	WBGene00010002	0.363115	-0.635897	-0.142176	-0.598923	-1.11305	0.633324	-0.281345	0.65492	C19orf47	ENSG00000160392.13	0.225813	0.090757	-0.412172	-1.69932
F54B3.1	WBGene00010013	-0.141029	-0.166593	-0.0507259	-0.397701	-1.44774	-1.39672	-0.842508	-1.00044	SZT2	ENSG00000198198.17	-1.07622	-0.493396	0.739855	-1.02585
F54B11.5	WBGene00010028	-0.0383908	0.50334	0.259658	0.694856	0.795543	0.278713	0.125056	-0.559525	RNF141	ENSG00000110315.7	-0.27349	-0.150663	0.997653	0.985448
bcs-1	WBGene00010042	-0.637289	-0.671967	-0.31608	-0.313111	-0.202458	0.149209	-0.400684	-0.255149	BCS1L	ENSG00000074582.15	-0.191075	-0.717989	-0.772521	-0.950142
F54C9.9	WBGene00010044	-0.0773273	0.170746	-0.0344865	-0.0396086	-0.517833	-0.425218	-0.419609	-0.132007	KRI1	ENSG00000129347.21	0.434047	0.400045	-0.347246	-0.991772
F54D5.7	WBGene00010052	-0.324984	0.194833	0.19368	0.149493	0.255555	-0.478287	-0.0840266	-0.534536	GCDH	ENSG00000105607.13	-0.0885201	-0.417416	-0.710598	-1.14553
gtf-2E2	WBGene00010054	-0.661269	-0.50645	-0.0559846	-0.629692	0.802746	0.52354	-0.55647	0.186305	GTF2E2	ENSG00000197265.9	-0.130243	0.0778759	0.162427	0.187021
F54D5.12	WBGene00010055	-1.42425	-1.60514	-0.0403121	-1.21643	-0.393939	-0.373515	0.278198	-0.534642	D2HGDH	ENSG00000180902.18	-0.530787	-0.183805	-1.03667	-2.64949
hpo-31	WBGene00010089	-0.297807	-0.756588	-0.455571	-0.404399	0.445011	0.453674	0.170475	0.11364	TRNT1	ENSG00000072756.17	-0.617641	-0.841592	0.492392	0.790451
capg-2	WBGene00010093	-0.916183	-1.53593	-0.23736	-0.881365	-0.50813	0.93595	-0.918828	-0.435619	NCAPG2	ENSG00000146918.20	-0.374385	-0.511924	0.242311	0.421588
tsfm-1	WBGene00010094	-0.516026	-0.444799	-0.388338	-0.40446	0.563302	0.661383	0.290484	-0.0237033	TSFM	ENSG00000123297.20	-0.0473389	-0.550214	-0.356093	-7.49809
rskd-1	WBGene00010096	-0.62071	-1.02563	-0.393201	-0.246764	0.236388	0.620522	0.367839	-0.651178	RPS6KL1	ENSG00000198208.12	-1.24729	-1.36208	0.017059	-0.28473
srpa-68	WBGene00010097	-0.196782	-0.267729	-0.218222	-0.248783	0.444053	0.286987	-0.065495	0.256631	SRP68	ENSG00000167881.15	0.0234458	-0.230464	-0.205397	0.143529
vha-14	WBGene00010130	-0.0737637	0.22622	0.0486321	-0.23398	0.459059	-0.127013	0.0119715	0.165892	ATP6V1D	ENSG00000100554.12	0.0900231	0.188306	-0.150259	0.212698
spat-1	WBGene00010198	-1.16203	-1.33783	-0.43747	-0.955154	0.159377	0.0767912	-0.66695	0.0240011	BORA	ENSG00000136122.18	-0.781888	-1.12543	0.697323	0.541212
bet-2	WBGene00010199	-0.286511	0.0734864	0.118977	-0.248871	0.509874	-0.404084	-0.601604	-0.38644	BAZ1B	ENSG00000009954.11	-0.463104	-0.507896	0.215816	0.36583
rpac-19	WBGene00010230	-0.326278	0.429719	-0.185997	-0.216706	0.583219	-0.151035	0.244896	0.221548	POLR1D	ENSG00000186184.19	0.228501	0.0297489	-0.586646	-1.06675
F58B3.4	WBGene00010231	-0.324512	0.522606	-0.0700325	-0.0578235	-0.0975936	-0.682251	-0.53328	-0.375312	ESF1	ENSG00000089048.14	0.223482	-0.32513	-0.76573	-0.311696
rbm-17	WBGene00010233	-0.408073	-0.0564017	-0.179837	-0.301744	-0.240952	-0.0806242	-0.00332563	0.268559	RBM17	ENSG00000134453.16	-0.0274899	-0.259977	0.223061	0.302307
ddx-17	WBGene00010260	-0.79741	0.154209	-0.540193	-0.0266696	0.115202	-1.36082	-0.787257	-0.352982	DDX17	ENSG00000100201.22	-0.629079	-0.444134	0.934226	0.794738
F58H1.3	WBGene00010286	-0.499345	0.586391	-0.702238	-0.699656	0.412024	-0.657689	0.736954	0.526283	ENOPH1	ENSG00000145293.16	-0.369322	-0.439385	0.162762	0.146646
dgat-2	WBGene00010296	-0.6666	-0.176315	-0.993456	-1.29589	0.958779	0.5252	0.531575	0.45777	DGAT2	ENSG00000062282.15	0.507349	-0.0142499	-0.995474	-2.07785
cri-3	WBGene00010303	-0.551094	-0.0967837	-0.181322	-0.35726	0.289277	0.00702729	0.204869	0.293287	C1QBP	ENSG00000108561.8	0.108306	0.000385486	-0.63459	-0.861019
clpf-1	WBGene00010304	-0.736062	-0.391034	-0.0658827	-0.0190586	0.260819	-0.0938133	-0.380253	0.0807003	CLP1	ENSG00000172409.6	-0.0991474	-0.251847	-0.0770837	0.131274
F59B2.3	WBGene00010308	-0.304927	0.045077	0.115402	0.806623	-0.0231742	0.00857532	-0.256604	-1.1704	AMDHD2	ENSG00000162066.15	-0.235283	-0.0905958	-0.616893	-1.97141
idh-1	WBGene00010317	-1.90766	-0.810482	0.0782596	-1.30157	1.37139	-0.555892	0.035733	-0.18249	IDH1	ENSG00000138413.13	-0.350159	0.0160304	0.00714225	0.187375
exos-3	WBGene00010325	-0.227119	-1.16498	-0.173283	-0.736768	0.11151	1.58897	-0.0562991	0.0803557	EXOSC3	ENSG00000107371.13	0.118178	-0.333354	-0.380395	0.0189511
F59C6.5	WBGene00010326	0.118952	0.09404	0.102565	0.0605136	-0.197463	-0.256855	-0.00023902	-0.0701236	NDUFB10	ENSG00000140990.15	0.268119	0.226332	-0.382253	-1.02561
famk-1	WBGene00010356	1.29475	0.677084	-0.144163	0.920517	-1.03389	0.104949	0.275369	0.115415	FAM20C	ENSG00000177706.9	2.7908	5.04919	-2.83317	1.1425
suox-1	WBGene00010397	0.294218	0.631595	0.100181	0.114807	0.258589	-0.810225	-0.203374	0.0891174	SUOX	ENSG00000139531.13	0.0360542	0.465834	-0.509859	-1.02342
mboa-2	WBGene00010408	-0.595992	-0.484837	0.0717378	-0.91898	0.511129	0.171254	-0.315844	0.79168	DGAT1	ENSG00000185000.12	-0.0594561	0.34664	-0.530859	-1.50501
H21P03.2	WBGene00010409	-0.346706	-0.191589	-0.253763	-0.219553	-0.0518486	-0.0374145	-0.357048	-0.35207	EID3	ENSG00000255150.2	0.0885741	-0.680483	0.506651	0.306801
atp-1	WBGene00010419	-0.200422	-0.282274	-0.224135	-0.0562852	-0.0803605	0.00188148	0.0381148	-0.0909939	ATP5F1A	ENSG00000152234.16	0.200106	0.184562	-0.65191	-0.600886
mcrs-1	WBGene00010420	-0.783739	-0.781521	-0.587851	-0.633865	0.164536	0.537549	0.200277	0.0579515	MCRS1	ENSG00000187778.14	-0.0708879	-0.107675	0.0458795	-0.546646
cox-11	WBGene00010437	-0.671246	0.128416	-0.869298	-1.09445	0.53036	-0.722814	0.480911	0.973205	COX11	ENSG00000166260.13	0.000446883	-0.320943	0.0185875	-0.155049
JC8.7	WBGene00010439	-0.71431	0.135201	0.081988	-0.416271	0.407006	-0.430385	-0.83962	-0.4018	HPF1	ENSG00000056050.7	0.529526	-0.193047	-0.196668	0.490392
magi-1	WBGene00010444	0.140425	-0.584703	0.40035	-0.33756	-0.325803	0.51486	0.0795503	-0.381804	MAGIX	ENSG00000269313.5	1.60558	1.18588	-0.341456	0.218623
slc-25A32	WBGene00010459	0.307484	-1.3185	-0.876501	0.705764	0.0555927	1.6195	0.656121	-0.489634	SLC25A32	ENSG00000164933.12	-0.589744	-1.03849	1.0027	0.674588
rnf-113	WBGene00010476	-0.768562	-0.627788	-0.227301	-0.700004	0.395655	0.341003	-0.297062	-0.438504	RNF113A	ENSG00000125352.6	0.558624	0.673285	-0.107864	-0.640155
K01G5.5	WBGene00010478	-0.25862	-0.372721	-0.204914	0.00435417	-0.668669	0.16941	0.0678321	0.0478022	DKC1	ENSG00000130826.18	0.127665	-0.214966	-0.309166	-0.371309
K01G5.8	WBGene00010479	-0.253436	0.159174	-0.161135	-0.0921164	1.02038	0.630275	-0.0377542	-0.0291759	FAM32A	ENSG00000105058.12	0.0905358	0.331567	0.281938	0.411457
tasp-1	WBGene00010480	-0.361023	0.228508	-0.295097	-0.693393	0.674486	-0.316526	-0.0395393	0.210497	TASP1	ENSG00000089123.16	-0.501095	-0.829729	0.778214	0.562508
sec-12	WBGene00010496	0.109674	-0.142563	0.0111328	-0.324166	0.275104	0.859406	0.114253	0.00714288	PREB	ENSG00000138073.14	0.001423	-0.019014	-0.0335598	-0.572531
K02B12.7	WBGene00010500	0.619884	0.742875	-0.149804	0.0937582	-0.10685	-0.0280996	0.00774772	0.0735588	ARFGAP1	ENSG00000101199.13	-0.339706	-0.0132992	-0.199781	-0.760521
mys-2	WBGene00010537	-0.195773	-0.203789	-0.171376	-0.321089	0.322133	-0.351854	-0.292851	-0.412331	KAT8	ENSG00000103510.20	0.433694	0.36547	-0.657109	-0.862917
smg-8	WBGene00010551	-0.263923	-0.90329	0.330172	0.0141067	-0.440169	0.805564	-0.777122	-0.908304	SMG8	ENSG00000167447.12	-0.710473	-0.755558	0.226676	0.207418
rack-1	WBGene00010556	0.601094	0.676662	0.486978	0.663755	-0.97777	-0.709305	-0.181758	-0.416342	RACK1	ENSG00000204628.12	0.254153	0.342725	-0.683054	-0.847647
cdc-48.3	WBGene00010562	0.0341868	-0.600173	-0.14518	-0.437642	-0.320801	0.367966	-0.141408	-0.160306	SPATA5	ENSG00000145375.8	-1.29539	-1.79776	0.600392	0.935108
vacl-14	WBGene00010565	-0.698528	-0.827478	0.0574168	-0.252326	0.283093	0.694854	-0.445457	-0.11186	VAC14	ENSG00000103043.15	-0.258125	-0.310934	-0.761875	-0.594077
K05C4.2	WBGene00010579	0.363023	0.78849	0.0994744	0.347754	0.108975	-0.765563	0.297477	0.0442409	JAGN1	ENSG00000171135.15	0.348404	0.317397	-0.729504	-0.576776
haao-1	WBGene00010595	-0.560625	-1.02783	0.159737	-2.00237	0.168444	0.274237	-0.119118	-0.894189	HAAO	ENSG00000162882.15	3.16563	4.66284	-0.678616	-0.909366
dut-1	WBGene00010609	-1.27265	-1.61024	-0.85371	-1.49521	-0.332445	0.0314689	-0.910848	-0.217661	DUT	ENSG00000128951.14	0.295646	0.281981	-0.441011	-0.58404
ate-1	WBGene00010615	-0.295104	-0.708064	-0.557492	-0.269086	0.0966544	0.292456	-0.146733	-0.568504	ATE1	ENSG00000107669.17	-1.2219	-1.26574	1.33492	1.28489
K07A1.10	WBGene00010616	-0.443569	0.355309	-0.229685	-0.347478	0.621237	-0.316187	-0.16483	0.323693	GADD45GIP1	ENSG00000179271.3	0.324576	0.151158	-0.741469	-1.85613
K07A12.1	WBGene00010620	0.276346	0.417699	0.139712	0.156911	0.101661	-0.203877	-0.324	-0.342782	TCF25	ENSG00000141002.20	0.523476	0.667895	-0.679447	-0.918534
egg-6	WBGene00010621	-1.53022	-1.5301	-0.633316	-0.806909	0.530945	-0.260754	-1.891	-0.512811	VASN	ENSG00000168140.5	0.557641	0.635129	-0.45086	-1.48821
mrps-15	WBGene00010624	-0.506863	-0.0184664	-0.464642	-0.396327	0.458645	-0.116681	0.0665537	0.0435422	MRPS15	ENSG00000116898.12	0.224335	-0.146147	-1.25248	-0.89327
K07C5.3	WBGene00010626	-0.644811	-0.294008	-0.237076	-0.650583	0.122193	-0.253012	-0.203553	-0.151691	LIG3	ENSG00000005156.12	-1.13736	-0.912	0.790541	0.197881
nol-56	WBGene00010627	-0.150678	-0.231465	-0.0607007	0.189959	-0.317648	0.0857327	0.0631959	0.103729	NOP56	ENSG00000101361.17	0.0400004	-0.050861	-0.394713	-0.570129
K07F5.14	WBGene00010638	-0.514515	0.105243	-0.277416	-0.257874	0.303023	-0.425322	-0.0226461	0.104753	NOL8	ENSG00000198000.12	-0.104581	-0.311527	0.035172	0.547561
eak-7	WBGene00010671	-0.567496	-0.596415	-0.608044	0.294884	0.133763	0.466074	0.00795184	-0.299678	MEAK7	ENSG00000140950.16	1.15586	1.62397	0.496728	-0.131816
ctf-18	WBGene00010676	-0.530558	-0.19609	-0.107203	-0.406799	-0.203103	-0.750306	-0.542439	-0.808471	CHTF18	ENSG00000127586.17	0.160247	0.0501802	-1.36079	-2.06674
K08F4.3	WBGene00010678	0.185516	-0.749328	-0.691997	-0.15372	-0.395879	1.37154	0.30961	-0.162744	SSR2	ENSG00000163479.14	0.261521	0.39125	-0.377715	-0.239155
nol-9	WBGene00010709	-0.530552	-0.789862	0.36528	-0.390329	-0.0985561	0.548561	-0.940649	-0.266265	NOL9	ENSG00000162408.11	-0.913397	-1.05227	0.204909	0.242871
uso-1	WBGene00010713	0.116919	0.0230935	-0.0336127	0.140823	0.323657	0.289066	-0.292908	-0.396282	USO1	ENSG00000138768.14	-0.90185	-0.598857	1.25166	1.43652
algn-3	WBGene00010720	0.0518884	0.145306	0.00845361	-0.104158	0.755619	-0.26821	-0.286528	0.153332	ALG3	ENSG00000214160.10	-0.0760266	-0.0413628	-1.01851	-1.42057
K09E4.3	WBGene00010721	-0.109621	-0.732025	-0.32224	-1.11331	0.199902	0.571011	0.28158	0.276977	NDUFAF5	ENSG00000101247.18	0.250716	-0.172609	-0.649033	0.135011
K10C3.4	WBGene00010731	-0.786121	-0.773035	0.323321	-0.601383	1.03206	0.0833205	0.0128853	0.228298	TMEM98	ENSG00000006042.12	-0.107875	-0.348539	-0.559534	-0.647849
K10C3.5	WBGene00010732	-0.00161059	0.0662774	0.220201	0.122423	-0.248692	-0.0198902	-0.00313664	-0.0548261	EFL1	ENSG00000140598.15	0.24688	0.196357	0.364661	0.44556
parn-1	WBGene00010734	0.0162179	-0.584626	0.588596	0.101819	-0.7886	0.163156	-0.348954	-0.189735	PARN	ENSG00000140694.17	-0.219658	-0.265415	0.0413978	0.540429
istr-1	WBGene00010736	0.406659	0.786543	0.0897764	0.129013	0.43403	-0.315188	-0.274324	0.0356319	IST1	ENSG00000182149.21	0.0227386	0.205035	0.134514	0.303657
pad-2	WBGene00010757	0.212598	-0.691566	0.061057	-0.383205	0.507615	1.13168	0.829618	0.741025	POFUT2	ENSG00000186866.16	-0.536107	-0.144597	0.202752	-0.629632
vnut-1	WBGene00010758	-0.26549	-0.104101	0.174835	-0.049444	0.857414	0.468907	-0.176437	-0.10421	SLC17A9	ENSG00000101194.18	-0.377729	-0.0162813	-1.4824	-1.09599
mrps-27	WBGene00010766	-0.101956	-0.436298	-0.309563	-0.0647471	0.248066	0.405235	0.0547406	-0.40543	MRPS27	ENSG00000113048.16	-0.717865	-0.793353	0.0809238	0.178846
blos-9	WBGene00010767	-0.0534704	-0.0582395	-0.112992	-1.19744	-0.445595	-0.517964	-0.72705	-0.582077	BORCS8	ENSG00000254901.8	-0.11702	-0.0718112	-0.192316	-2.11717
mrpl-36	WBGene00010783	-0.139703	0.0599335	0.325155	-1.71444	-0.665155	-0.00823514	-0.287641	1.60943	MRPL36	ENSG00000171421.13	0.165638	-0.0256112	-0.704609	-0.402588
dld-1	WBGene00010794	-0.0788761	-0.0278118	-0.00136408	-0.123854	-0.315069	-0.111463	-0.0964232	-0.120945	DLD	ENSG00000091140.14	-0.431271	-0.646106	0.123603	0.407838
M01E5.2	WBGene00010805	0.587477	-0.0426213	0.294708	-0.325677	-0.544109	0.218536	-0.0572769	-0.458384	MTG2	ENSG00000101181.17	-0.279823	-0.517267	-0.588212	-0.800501
M01F1.4	WBGene00010810	-0.151452	-0.243353	-0.689343	-0.113452	0.129456	0.0871156	0.441988	-0.143073	TMEM245	ENSG00000106771.13	-1.72523	-1.78772	1.28531	1.18247
mrpl-35	WBGene00010812	-0.136514	-0.316897	-1.06654	-0.971046	-0.610995	-0.16081	0.789005	0.5251	MRPL35	ENSG00000132313.15	0.0379454	-0.447371	-0.713947	0.0362682
M01F1.9	WBGene00010815	-0.538761	-0.679124	0.161675	-0.388481	-1.07777	-0.75697	-0.735618	-0.405058	RGP1	ENSG00000107185.10	-1.08157	-0.746178	1.69674	1.11587
chl-1	WBGene00010839	-0.253556	-0.954076	0.0519073	-0.276831	-0.553236	0.143679	-0.648571	-0.524878	DDX11	ENSG00000013573.17	-0.526578	-0.507277	-0.260777	-0.656511
ymel-1	WBGene00010842	-0.101248	0.0430218	0.113896	-0.387818	-0.01754	-0.189251	-0.279284	-0.014578	YME1L1	ENSG00000136758.18	-0.339756	-0.420346	0.0517717	0.262272
prp-3	WBGene00010844	-0.225327	0.894255	0.0302927	0.044739	0.28225	-1.10261	-0.698846	-0.553919	PRPF3	ENSG00000117360.13	0.0657953	-0.140761	-0.272205	-0.514433
M03C11.8	WBGene00010845	-0.519074	0.483291	-0.544606	-0.101444	0.892538	-0.721819	-0.331568	0.0161487	SMARCAD1	ENSG00000163104.17	-0.954326	-1.05617	0.938122	1.30723
M05B5.4	WBGene00010872	1.02174	0.856226	0.242058	0.173139	-0.844568	-0.492918	-0.601901	0.0376848	PLA2G15	ENSG00000103066.13	0.643972	1.65078	0.359536	-0.53181
atg-7	WBGene00010882	-0.276981	0.261205	-0.532402	-0.00460269	0.899311	-0.580399	-0.16035	-0.0226781	ATG7	ENSG00000197548.12	-0.155837	-0.106488	-0.302985	-0.187494
M18.3	WBGene00010889	-0.678917	-0.0400877	0.16422	-0.862351	0.245601	-0.643994	-0.686404	-0.231853	ASNSD1	ENSG00000138381.10	0.096878	-0.197228	0.088288	0.0530196
ddb-1	WBGene00010890	0.101702	0.165206	0.287111	0.0585835	-1.03152	-0.941581	-0.494382	-1.0502	DDB1	ENSG00000167986.14	-0.460416	-0.343813	-0.044006	-0.0641249
M18.6	WBGene00010891	-0.337978	-0.417865	-0.20309	0.415937	-0.15509	0.341371	0.412814	-1.00565	CRBN	ENSG00000113851.14	0.60917	0.587476	-0.0119179	0.536317
mrps-34	WBGene00010905	-0.617113	0.203777	0.053474	-0.409591	0.814741	0.0236233	-0.164235	0.36507	MRPS34	ENSG00000074071.15	0.364674	0.110945	-0.544527	-0.791731
gmps-1	WBGene00010912	-0.107363	-0.125806	0.161853	0.0287828	-0.124475	-0.0988005	-0.2088	-0.0971985	GMPS	ENSG00000163655.16	0.118306	-0.366456	-0.364674	0.218808
M110.3	WBGene00010913	-0.881331	-1.08082	-0.453526	-0.652308	1.66884	1.55458	0.070561	0.612808	MARCHF5	ENSG00000198060.10	-0.532617	-0.670974	-0.194259	0.690507
M142.5	WBGene00010922	-0.588885	0.494182	-0.748925	-0.0458708	0.226734	-0.672526	0.693552	-0.0994507	LSM12	ENSG00000161654.10	-0.62928	-0.724467	0.360412	0.594003
gss-1	WBGene00010941	-0.0600548	-0.165488	0.111024	-0.398616	0.784239	0.566714	0.178263	0.44985	GSS	ENSG00000100983.12	0.502119	0.50407	-0.559517	-0.536598
ctc-2	WBGene00010965	-0.0223685	0.52132	-0.0947101	0.151115	-2.14567	-3.26606	-0.789718	-0.902549	MT-CO2	ENSG00000198712.1	0.0357003	0.120806	0.312744	1.70107
R01H10.7	WBGene00010975	-0.327899	-1.34402	0.0370032	-0.533729	-0.529207	0.972437	-1.18721	-0.208778	INPP4B	ENSG00000109452.12	2.12531	2.56007	1.15727	1.43275
metr-1	WBGene00010988	-2.3879	-2.24064	-0.298406	-1.98655	0.636625	-0.0415607	0.383162	-0.226995	MTR	ENSG00000116984.13	-1.76759	-1.51503	1.23698	1.31659
tceb-3	WBGene00010990	0.355053	-0.347603	-0.336901	-0.498093	-0.559827	0.900508	0.069019	0.34569	ELOA	ENSG00000011007.12	-0.412124	-0.554797	0.416454	-0.080845
vha-20	WBGene00010993	-0.131706	0.431807	0.130644	-0.0678067	0.509202	-0.349706	0.180708	0.0647305	ATP6AP2	ENSG00000182220.15	0.174196	0.297742	-0.147941	0.17821
R04B5.5	WBGene00011003	0.720327	2.00081	0.636348	-0.0433435	-0.457292	-2.10497	0.32845	0.432452	SORD	ENSG00000140263.15	-0.576464	-0.731397	0.300674	-0.398018
R04F11.2	WBGene00011015	-0.0245557	0.19627	-0.283811	0.0249772	0.164707	0.0218	0.399839	-0.107556	ATP5ME	ENSG00000169020.10	0.333856	0.295885	-0.271616	-0.860228
R04F11.5	WBGene00011017	0.358729	0.534557	-0.565505	-0.639352	-0.821904	-1.15904	0.303579	-0.0215794	TIMM29	ENSG00000142444.7	0.426618	-0.0548626	-0.903916	-1.80006
abhd-11.2	WBGene00011029	-0.908004	1.02215	-0.460111	-0.476135	0.510564	-1.10464	0.113531	0.142536	ABHD11	ENSG00000106077.18	0.192386	0.111077	-0.622558	-1.55302
ddx-52	WBGene00011032	-0.512943	-0.307236	-0.27386	-0.42398	-0.258302	-0.358855	0.0365139	-0.0365003	DDX52	ENSG00000278053.5	-0.265815	-0.725872	0.0034345	0.715206
snrp-27	WBGene00011035	-0.453427	0.626404	0.00915429	-0.515454	0.540774	-0.193821	0.0248258	0.214971	SNRNP27	ENSG00000124380.11	0.105762	0.0187104	-0.230698	-0.156649
edc-3	WBGene00011036	-0.797379	-0.893533	-0.461966	-0.376096	-0.0631133	0.10487	-0.434771	-0.626868	EDC3	ENSG00000179151.13	-0.615811	-0.717396	0.829757	0.620197
R05D11.9	WBGene00011037	-0.225963	-1.24711	-0.253088	-0.13416	-0.310818	0.728258	-0.26505	-0.315117	SMPD4	ENSG00000136699.19	-0.852667	-0.777254	-0.134472	-0.657726
agl-1	WBGene00011050	0.164828	0.109939	0.00785046	0.0762571	0.00502449	-0.197008	-0.193222	-0.472446	AGL	ENSG00000162688.17	-1.79708	-1.43568	1.4707	1.36432
pfs-2	WBGene00011051	-0.421711	-0.681074	-0.0193617	-0.451914	-1.15394	-0.11253	-0.298602	-0.560646	WDR33	ENSG00000136709.12	-0.287558	-0.394028	-0.0429814	-0.0155804
fdps-1	WBGene00011058	-0.390264	-0.777179	-0.075835	0.0103001	0.551707	0.922743	-0.107573	-0.530701	FDPS	ENSG00000160752.14	0.0485267	0.0166549	-0.830311	-0.795674
adsl-1	WBGene00011064	-0.453794	-0.0123731	-0.126724	-0.00924566	0.57556	-0.221512	-0.226773	-0.0538782	ADSL	ENSG00000239900.12	-0.151646	-0.309201	-0.447507	-1.32002
vps-11	WBGene00011067	-0.546118	0.258586	-0.223704	0.20421	0.783594	-0.365465	-0.559584	-0.241058	VPS11	ENSG00000160695.14	0.0709814	0.217978	-0.169103	-0.174862
R06F6.8	WBGene00011071	-0.157914	-0.82189	-0.0533077	-0.0933017	-0.601307	-0.00241497	-0.413739	-0.871196	RIC1	ENSG00000107036.12	-1.85405	-1.39963	1.86938	1.74643
snfc-5	WBGene00011111	-0.483178	-0.597245	-0.256044	-0.707426	0.585322	0.45712	0.181903	0.0697686	SMARCB1	ENSG00000099956.20	0.340905	0.281698	-0.366906	-0.688709
R07E5.7	WBGene00011115	-0.130314	0.988201	-0.249682	0.128229	1.1421	-1.41472	-0.357813	0.175567	VMA21	ENSG00000160131.13	-0.500071	-0.260311	-0.370174	-0.0944382
pdcd-2	WBGene00011116	0.0380549	0.670576	0.246099	0.341766	-0.795221	-1.37516	-0.364767	-0.471168	PDCD2	ENSG00000071994.11	-0.14113	-0.339694	-0.416234	-0.812697
cpt-2	WBGene00011122	0.150035	0.659694	-0.115516	0.423968	0.147164	-0.519	-0.243892	-0.364626	CPT2	ENSG00000157184.7	-0.705711	0.0322453	-0.102966	-0.393521
nuaf-3	WBGene00011123	-0.109959	-0.204717	-0.315474	-0.422777	0.242567	0.312382	0.0358266	0.338619	NDUFAF3	ENSG00000178057.15	0.415439	0.357651	-0.813094	-1.26085
rpap-2	WBGene00011143	-0.477009	-0.524516	-0.469734	-0.546415	0.0767392	0.373427	-0.127041	0.18408	RPAP2	ENSG00000122484.9	0.280336	-0.0456341	0.290387	0.96691
R08D7.4	WBGene00011144	-1.56906	-0.778086	-0.0629041	-0.57559	0.324672	-0.300561	-0.121916	-0.115912	EEF2KMT	ENSG00000118894.15	-0.750097	-0.947533	-0.220788	-1.42583
pde-2	WBGene00011146	-0.346841	-0.417269	-0.257972	-0.0559729	0.110043	-0.114991	-0.291824	-0.181708	PDE2A	NA	NA	NA	0.527841	0.62374
R08D7.7	WBGene00011147	-0.642409	0.265471	0.388831	-0.427524	0.373326	-0.54513	-0.0185589	-0.160547	XYLB	ENSG00000093217.11	-1.81901	-2.20116	0.278174	0.434614
R10D12.13	WBGene00011194	0.63655	0.596755	0.332542	0.0957731	-1.18263	-0.957964	-0.811313	0.162389	CCDC97	ENSG00000142039.4	-0.252969	0.334948	0.947923	0.018501
nth-1	WBGene00011201	-0.808997	0.371761	0.214506	-0.171445	-2.28609	-0.201924	-0.724902	-0.150398	NTHL1	ENSG00000065057.9	0.880888	0.494156	-1.01373	-2.16431
usp-46	WBGene00011216	-0.626484	-0.510822	-0.291802	-0.561724	-0.0285412	0.0169991	-0.257863	-0.0649585	USP46	ENSG00000109189.13	-1.40671	-2.43488	2.13446	3.44407
R10E11.6	WBGene00011218	-0.101447	-0.103747	0.236735	0.0619773	0.791545	0.52129	-0.0271547	0.281076	SYNRG	ENSG00000275066.5	-0.668659	-0.379981	0.721062	0.73135
R10H10.7	WBGene00011225	-0.370829	-0.988882	-0.116912	-0.217189	-1.30362	-0.105171	-0.207118	-0.687867	TTI1	ENSG00000101407.13	-0.717316	-0.607252	0.181484	-0.0493757
slc-25A21	WBGene00011226	0.250389	-0.046556	0.665092	-0.612409	-1.1125	-0.0231578	-0.703988	-0.545142	SLC25A21	ENSG00000183032.12	-0.502765	-1.88328	0.106897	0.267713
pck-2	WBGene00011232	-0.378565	-0.0694524	0.108758	-0.107961	0.250407	-0.267205	0.174345	-0.180338	PCK2	ENSG00000100889.12	-0.465672	-0.574899	-0.533204	-1.3386
gkow-1	WBGene00011237	0.0349605	0.0115438	0.207613	-0.337642	-0.284418	-0.387186	-0.437281	0.0412551	GPKOW	ENSG00000068394.11	0.374727	0.104662	-0.739017	-1.21863
pges-2	WBGene00011239	-0.536473	-0.741631	0.157076	-0.201013	0.149272	0.555616	-0.227535	-0.355161	PTGES2	ENSG00000148334.15	-0.00208786	-0.0945686	-0.678886	-1.45821
R11D1.1	WBGene00011242	-0.240194	-0.0969189	0.0748083	-0.0972586	-0.332969	-0.395462	-0.0583011	-1.00205	DCAF5	ENSG00000139990.18	-0.00869966	0.127112	0.0938495	0.0467861
mrpl-49	WBGene00011247	-0.509968	-0.32209	-0.0827029	-0.871989	0.414058	0.347408	-0.223978	0.316548	MRPL49	ENSG00000149792.9	-0.257282	-0.323096	-0.395802	-0.369425
R11H6.5	WBGene00011253	-0.788722	-1.27258	-0.770239	-0.418605	0.590916	1.15235	0.269205	0.154132	ILF2	ENSG00000143621.17	-0.0696347	-0.116554	-0.0895656	-0.153377
pde-12	WBGene00011268	-0.601257	-0.329435	0.256661	-0.340012	0.29147	0.0433629	-0.485477	0.395558	PDE12	ENSG00000174840.9	-1.85478	-1.65889	1.28864	0.625018
R31.2	WBGene00011270	0.360228	-0.0185128	0.0767746	-0.0517147	-0.41159	0.299723	0.0354769	-0.155381	ASB8	ENSG00000177981.11	0.0195206	0.133572	-0.246	-0.0572913
flad-1	WBGene00011271	-0.584582	-0.513802	-0.0466623	-0.176985	0.200286	0.0928357	-0.0598761	-0.323958	FLAD1	ENSG00000160688.19	-0.0568707	-0.0957576	-0.841697	-1.15822
dtmk-1	WBGene00011272	0.910659	0.941191	-0.143883	0.573771	1.04742	0.909311	0.620273	0.550041	CMPK2	ENSG00000134326.11	-0.529547	-0.0362579	0.729894	0.0082369
R53.4	WBGene00011273	-0.0839313	0.234439	-0.114236	0.0628417	-0.0189816	-0.284743	0.153915	-0.03464	ATP5MF	ENSG00000241468.8	0.200629	0.288672	-0.607432	-0.879135
psf-1	WBGene00011275	-1.78408	-1.84572	-0.65703	-1.49177	1.3621	1.00248	-0.31801	1.11298	GINS1	ENSG00000101003.10	-1.19823	-1.65304	0.62536	0.352777
pelo-1	WBGene00011280	0.130579	0.540182	-0.347934	0.00818023	0.392951	-0.377749	0.262372	0.269791	PELO	ENSG00000152684.11	0.357991	0.466993	-0.118024	-0.638559
R74.7	WBGene00011281	-0.578553	-0.574956	-0.438998	-0.619673	0.24797	0.12068	-0.147627	-0.254615	FTSJ1	ENSG00000068438.15	0.0716913	-0.0790985	-0.508724	-1.05388
R107.2	WBGene00011298	0.369488	0.021462	-0.0963858	-0.287444	0.59595	0.533285	-0.199473	0.619917	NAXD	ENSG00000213995.11	-0.323844	-0.0188104	0.179677	-0.571467
ikke-1	WBGene00011299	-0.408037	0.215354	-0.302501	-0.26269	0.802492	-0.46119	0.0993954	0.162853	SBK1	ENSG00000188322.7	0.108854	1.99181	5.41845	2.64214
R166.2	WBGene00011302	-0.155261	0.0453649	-0.271745	-0.147627	0.439791	-0.0680601	0.0276116	0.0219956	CLPTM1	ENSG00000104853.16	-0.373175	-0.178475	-0.459069	-0.84537
mnk-1	WBGene00011304	0.195159	0.233991	0.393114	0.244005	0.534589	-0.0515673	0.160525	0.236617	MKNK2	ENSG00000099875.14	-0.11045	-0.126083	-1.10045	-1.25323
pnn-1	WBGene00011308	0.159804	0.596662	0.264603	0.073316	0.434069	-0.250697	-0.150337	-0.176311	PNN	ENSG00000100941.9	0.088584	0.0304629	-0.0796673	0.162487
cdt-2	WBGene00011318	-0.865463	-1.20008	-0.505427	-0.675602	0.454052	0.223236	0.0826971	0.490073	DTL	ENSG00000143476.18	-0.994709	-1.25881	0.452528	0.787084
zipt-9	WBGene00011329	-0.256474	-0.451375	-0.292445	-0.383352	0.381389	0.431456	0.1959	0.403416	SLC39A9	ENSG00000029364.12	-1.39749	-1.22254	1.51388	0.945612
T01E8.1	WBGene00011331	0.488284	0.191519	0.346136	-0.394277	-1.06499	-0.276303	-0.11952	0.254243	FBXL19	ENSG00000099364.16	0.488037	0.732182	-0.502951	-1.36233
nrde-2	WBGene00011333	0.238205	0.672277	0.188301	-0.068618	-0.323966	-1.10361	-0.310979	-0.317371	NRDE2	ENSG00000119720.18	-0.0670071	-0.0774447	-0.181611	-0.386869
mrps-14	WBGene00011334	0.0309038	0.799532	-0.203236	-0.208148	-0.0501858	-0.781044	0.00855681	-0.201497	MRPS14	ENSG00000120333.4	0.071839	-0.0013926	-0.653284	0.26877
T01G9.2	WBGene00011344	0.0815253	-0.362343	-0.137652	0.0651908	0.250894	0.97867	0.438097	-0.349552	TBC1D32	ENSG00000146350.14	-1.49262	-1.06553	1.67097	0.675363
T01H3.2	WBGene00011348	-0.107334	0.0116052	0.193608	-0.550819	-0.698051	-0.71472	-0.536641	-0.147476	TECPR1	ENSG00000205356.10	-0.677165	0.0146629	0.512273	-0.649578
T01H3.3	WBGene00011349	-0.528108	0.0996649	-0.384789	-0.155334	0.876458	-0.291682	0.223474	-0.21253	SLC17A5	ENSG00000119899.13	-0.187169	0.462751	0.155277	0.697261
snpc-3.4	WBGene00011367	-0.410062	-0.364439	-0.495704	-0.2567	-0.532343	-0.0656749	0.130286	-1.28406	SNAPC3	ENSG00000164975.15	-0.961979	-1.04346	0.519214	0.490475
tftc-5	WBGene00011368	-0.539924	-0.201201	-0.0750531	-0.386992	0.680022	0.0156284	-0.681601	-0.0226438	GTF3C5	ENSG00000148308.17	0.0723752	-0.00855198	-0.249284	-0.671656
mrps-12	WBGene00011391	-0.155676	0.158606	-0.0680834	-0.494021	-0.292523	-0.190859	-0.322866	0.179693	MRPS12	ENSG00000128626.11	0.0505147	-0.0882204	-0.644569	-1.62548
qdpr-1	WBGene00011398	-0.882959	0.202715	-0.0849008	-0.370077	1.28398	-1.03761	0.0586236	-0.240735	QDPR	ENSG00000151552.12	-0.118906	-0.206107	-0.702331	-0.581989
T04A8.7	WBGene00011409	-0.828599	-0.742658	-0.479617	-0.539065	-0.341094	-0.627942	-0.49677	-0.564081	GBE1	ENSG00000114480.13	-0.717677	-1.07168	0.534542	0.50149
sel-13	WBGene00011411	-0.112042	0.162598	-0.400845	-0.192335	0.0582568	0.221683	0.0254301	0.142508	ZNF830	ENSG00000198783.6	0.20063	0.262448	0.0593679	-0.474652
mrpl-16	WBGene00011412	0.395214	0.595403	-0.278531	-0.384879	-0.508255	-0.607427	0.155002	0.00137562	MRPL16	ENSG00000166902.5	0.0442256	0.099361	-0.152536	-0.562237
him-18	WBGene00011415	-0.187004	-0.0166704	0.1976	-0.0138421	-0.995064	-0.967849	-1.10231	-0.917139	SLX4	ENSG00000188827.11	-1.15316	-0.569997	1.48171	0.527392
T04F8.2	WBGene00011441	-0.353433	-0.674814	-0.129851	-0.357998	-0.325791	0.0372783	-0.65131	-0.295503	GPR180	ENSG00000152749.8	-0.536878	-0.6665	0.391446	0.762613
T04H1.2	WBGene00011449	0.122344	-0.45607	0.666989	0.300674	-0.501638	0.5394	-0.0599898	0.182871	GTPBP2	ENSG00000172432.19	0.190254	0.589026	0.00965513	-0.229322
T04H1.5	WBGene00011451	-0.164403	0.555276	0.0259308	-0.284828	0.162888	-0.142346	0.0426376	0.360812	GPATCH11	ENSG00000152133.15	0.179445	-0.3009	0.303643	0.0434748
enpl-1	WBGene00011480	0.175092	0.022285	0.521306	-0.170695	0.109721	0.366367	-0.115303	0.0121734	HSP90B1	ENSG00000166598.15	-0.0319542	0.07496	-0.230882	0.276557
imp-2	WBGene00011481	0.241291	-0.00576856	0.0493157	-0.275708	-0.486847	0.122634	-0.288877	0.30519	HM13	ENSG00000101294.18	0.319513	0.420611	-0.585716	-0.558679
nra-2	WBGene00011488	-0.925729	-0.9217	-0.70639	-0.433701	0.519963	0.408563	-0.0326844	0.156024	NCLN	ENSG00000125912.11	-0.433023	-0.453919	-0.42783	-1.49674
T05G5.5	WBGene00011500	0.343353	-0.251635	0.029523	0.685782	0.44213	1.49191	-0.0281244	0.388087	DCAKD	ENSG00000172992.12	-0.317227	-0.00177292	-0.595997	-0.868415
vps-53	WBGene00011502	-0.30762	-0.414133	0.144212	-0.15346	0.187326	-0.0493069	-0.731649	-0.332222	VPS53	ENSG00000141252.20	-0.509975	-0.427651	0.0314102	-0.259779
gcc-2	WBGene00011503	0.295378	0.41367	0.115134	0.00780013	-0.441559	-0.494651	-0.204505	0.179367	GOLGA1	ENSG00000136935.14	-1.26626	-0.795837	0.628744	0.599545
T05H10.1	WBGene00011507	-0.314909	-0.395748	-0.221623	-0.292977	-1.02162	-0.435566	-0.552419	-0.540427	USP47	ENSG00000170242.19	0.270302	0.0788869	0.297838	0.831691
pdha-1	WBGene00011510	-0.167684	0.0821551	0.0034747	0.00783024	-0.426604	-0.427528	-0.15072	-0.709485	PDHA1	ENSG00000131828.14	-0.0329905	-0.338299	-0.381388	-0.464539
gpcp-2	WBGene00011511	0.261366	0.0195683	0.230778	0.0465312	-0.703366	-0.129134	-0.28956	-0.191838	GPCPD1	ENSG00000125772.14	-0.481177	-0.0128049	0.256975	0.985659
cgt-1	WBGene00011517	-0.102903	-0.143221	1.95851	0.123529	0.780572	0.688092	-0.561025	0.392293	UGCG	ENSG00000148154.10	-2.04826	-2.20134	0.745066	0.929608
cox-15	WBGene00011526	-0.0502349	-0.00616508	0.0539442	0.127783	-0.925962	-1.25092	-0.290468	-0.584854	COX15	ENSG00000014919.13	-0.719674	-0.939054	0.416766	0.836729
cchl-1	WBGene00011527	-0.463325	-0.581555	-0.11284	0.0293327	0.000551414	0.746101	-0.164568	-0.0813044	HCCS	ENSG00000004961.15	0.0945764	-0.45688	-0.61255	-0.403966
T06D8.9	WBGene00011529	0.534315	0.32389	-0.203574	-0.248325	-0.135359	0.316399	0.359149	0.70838	SARAF	ENSG00000133872.14	0.127369	0.444665	-0.182582	0.302095
chaf-1	WBGene00011532	-0.454766	-0.793875	-0.0468192	-0.57707	-0.685689	-0.345532	-1.36209	-1.22173	CHAF1A	ENSG00000167670.16	0.0822564	-0.15477	-0.243118	-0.397346
T06E6.1	WBGene00011538	-0.0498167	-0.00627299	0.168541	0.142742	-0.853412	-0.229332	0.0770072	-0.0377036	WDR74	ENSG00000133316.15	0.355157	-0.279823	-0.657045	-1.47396
umps-1	WBGene00011559	0.656686	0.159279	-0.572693	0.0147637	-0.196753	0.601486	0.186053	0.425174	UMPS	ENSG00000114491.14	-0.0999252	-0.502295	-0.447611	-0.194781
anmt-3	WBGene00011573	1.24388	0.264482	0.789274	0.672228	-0.391819	0.941117	0.372521	-0.0450577	PNMT	ENSG00000141744.4	0.619913	-1.1263	-1.77671	-0.958484
rmh-2	WBGene00011576	-0.156663	-2.75618	-0.0723187	-0.798857	-2.58656	1.54672	-0.875273	-0.344141	RMI1	ENSG00000178966.16	-0.725623	-0.816218	0.8578	1.21366
T07F10.3	WBGene00011589	-1.12003	-1.17006	-0.622634	-0.319458	-0.0428293	0.510327	0.0739657	-0.879292	TRNAU1AP	ENSG00000180098.9	0.133136	-0.0433392	-0.56025	-1.00336
T08A11.1	WBGene00011604	-0.220067	-0.24872	-0.119352	-0.3605	-0.883805	-0.999847	-0.826417	-0.619323	DEPDC5	ENSG00000100150.20	0.0250729	0.854395	0.476771	1.02753
sftb-1	WBGene00011605	-0.121363	-0.203809	-0.244193	-0.177579	-0.446503	-0.521116	-0.286553	-0.314963	SF3B1	ENSG00000115524.17	0.0079635	-0.0344722	0.130608	0.139457
T08D2.8	WBGene00011613	-0.546002	-0.606859	-1.27733	-0.561856	NA	NA	NA	NA	CKAP5	ENSG00000175216.15	-0.469267	-0.58703	0.367861	0.383658
nfya-1	WBGene00011614	-1.08089	-1.66971	-0.871607	-0.370635	-4.50037	1.24889	0.705021	-1.82876	NFYA	ENSG00000001167.14	-1.36482	-1.34318	1.06519	0.374487
vps-39	WBGene00011625	-1.00839	-1.35605	-0.336266	-0.578996	0.473006	0.569705	-0.0806348	0.252358	VPS39	ENSG00000166887.15	-0.913903	-0.305759	0.429675	0.56493
ostb-1	WBGene00011638	-0.170348	0.0514482	-0.136423	-0.172752	0.314973	0.186836	0.0452199	0.309193	DDOST	ENSG00000244038.10	0.0519337	0.268721	-0.372549	-0.497418
ztf-17	WBGene00011639	-0.486645	-0.328036	0.436199	-0.154846	-0.65351	-0.871755	-0.295871	-1.60793	YY2	ENSG00000230797.3	-0.545605	-0.304293	0.0627551	1.12109
T09B9.4	WBGene00011645	-0.505222	-0.392766	-0.271271	-1.09008	0.0599926	-0.340165	-0.465054	-0.104565	CCDC6	ENSG00000108091.11	-1.51337	-0.921865	2.30896	2.15754
cni-1	WBGene00011648	-0.10603	0.827267	-0.0856872	0.1193	0.296772	-0.860975	-0.332382	-0.0145308	CNIH1	ENSG00000100528.12	-0.710555	-0.524021	0.781417	0.898421
cwc-15	WBGene00011687	-0.169549	-0.0803201	-0.280809	-0.302368	0.139221	-0.165851	-0.243886	-0.0578424	CWC15	ENSG00000150316.12	0.264177	0.203384	-0.229383	-0.0363539
eea-1	WBGene00011696	0.222279	0.954641	0.277617	0.149324	0.435302	-0.927913	-1.09186	-0.115654	EEA1	ENSG00000102189.17	-0.0884736	0.00436449	-0.0294087	0.490347
T11G6.2	WBGene00011717	0.56422	0.964597	-0.0761765	-0.230067	0.0708578	-0.548332	-0.299208	-0.319833	SLC37A3	ENSG00000157800.18	-1.45103	-0.580628	2.03227	1.28729
rbm-22	WBGene00011722	-0.155236	-0.191286	-0.353854	0.0339463	0.432863	0.261206	-0.1302	-0.303262	RBM22	ENSG00000086589.12	0.442014	0.467888	-0.00367508	-0.0593466
acbp-5	WBGene00011731	-0.131341	0.382509	0.156187	-0.216451	0.341345	-0.791554	-0.768835	-1.16614	ACBD6	ENSG00000230124.8	0.517174	0.075559	-0.728455	-0.727435
sqst-1	WBGene00011737	0.42922	1.67452	0.897672	1.19995	1.30897	-1.26836	-0.271996	0.0686619	SQSTM1	ENSG00000161011.20	0.541834	0.688157	-0.0160202	0.0189688
mrpl-51	WBGene00011740	-0.46906	-0.0471131	0.05843	-0.121514	-0.111758	-0.0731826	-0.202249	-0.469177	MRPL51	ENSG00000111639.8	0.354304	0.303963	-0.53432	-0.588452
tgn-38	WBGene00011742	-0.233255	0.289752	-0.189841	-0.165874	0.686967	-0.564125	-0.675183	-0.0997309	C5orf15	ENSG00000113583.8	-1.13122	-0.08858	0.450707	0.21937
T13F2.2	WBGene00011743	0.112502	0.11007	-0.141672	-0.150535	-0.287208	-0.197685	-0.442263	-0.121498	SUB1	ENSG00000113387.12	0.234431	0.325938	0.0941099	0.926218
mrps-18B	WBGene00011759	0.225754	-0.151966	0.432731	0.193524	-0.492217	-0.129287	-0.065629	-0.321337	MRPS18B	ENSG00000204568.12	0.160102	-0.163668	-0.750608	-0.854187
T13H5.8	WBGene00011761	0.0258652	0.0356368	0.0414088	-0.0466196	0.0578741	0.130913	-0.212556	-0.0150005	CLPTM1L	ENSG00000049656.14	-0.140084	-0.0750642	-0.457933	-1.00946
T14G8.3	WBGene00011771	0.355557	0.500335	0.639267	-0.128358	0.327016	0.539018	-0.0374805	0.319775	HYOU1	ENSG00000149428.19	-0.638183	-0.395556	0.245363	-0.262406
T16G1.9	WBGene00011802	0.628376	0.342598	0.073462	0.312213	-0.264486	0.602794	0.0131578	0.256678	BARD1	ENSG00000138376.11	-1.32325	-1.31666	1.21758	0.835721
ekl-6	WBGene00011806	-0.257476	-0.863262	-0.0722095	-0.313813	-0.804666	0.263952	-0.446234	-0.747305	TANGO6	ENSG00000103047.8	-0.922421	-1.632	-0.561016	-0.487671
T16G12.6	WBGene00011807	-0.769859	-1.33091	0.172552	0.00569367	0.22701	1.10162	-0.288095	-0.768356	IPO13	ENSG00000117408.11	-0.219181	-0.508352	-0.944522	-1.18552
T19A6.1	WBGene00011827	0.17689	-0.279901	-0.453661	0.222567	0.0889857	1.16224	0.60826	-0.13998	SLC66A2	ENSG00000122490.19	-0.258102	-0.0818106	-0.786987	-1.25804
nepr-1	WBGene00011828	-0.398953	0.186088	-0.568883	0.104642	1.01426	0.0722281	0.264785	0.0327512	CNEP1R1	ENSG00000205423.11	-0.14456	-0.0727466	1.42653	1.7281
dvc-1	WBGene00011834	-0.791963	-1.48116	-0.54898	-0.820095	-1.19151	-0.178436	-0.147907	-0.448447	SPRTN	ENSG00000010072.16	-0.648653	-0.862917	0.304686	0.504947
T20G5.9	WBGene00011871	-0.568801	0.27507	-0.166003	-0.536462	0.617489	-0.238074	-0.0904906	0.0294937	PYM1	ENSG00000170473.17	-0.0187782	0.177952	-1.11092	-1.24801
mrpl-50	WBGene00011883	-0.573457	0.253334	-0.35488	-0.535551	0.7254	-0.594512	0.0157794	0.520824	MRPL50	ENSG00000136897.8	-0.498636	-1.03564	-0.195709	0.463024
scpl-4	WBGene00011897	-0.671166	-0.730497	0.303811	-0.263127	-0.561393	-0.0500446	-0.129214	-0.0378614	TIMM50	ENSG00000105197.11	0.190028	-0.27999	-0.903309	-1.0436
pash-1	WBGene00011908	-0.903713	-0.908885	-0.479335	-1.0689	-2.17276	-1.11182	-0.104947	-0.253861	DGCR8	ENSG00000128191.16	-0.0583315	-0.197558	0.0311272	0.346698
T22C1.1	WBGene00011912	-0.274618	-0.557444	-0.218616	-0.691734	-0.0826842	0.352222	-0.448	-0.403359	UBR7	ENSG00000012963.15	-0.653335	-0.580776	0.522182	0.473926
ctf-8	WBGene00011915	-2.91354	-0.901776	-1.24228	-1.50142	2.32783	0.483364	0.986508	0.24656	CHTF8	ENSG00000168802.14	-1.02441	-0.437352	0.771725	0.709755
T22C1.6	WBGene00011917	0.0460196	0.871133	-0.084033	-0.0997658	-0.155172	-0.732397	-0.229103	-0.0935922	TXLNG	ENSG00000086712.13	-0.481198	-1.03894	0.122917	0.506773
alh-13	WBGene00011938	2.07993	1.42269	-0.410239	1.67242	0.497369	1.44672	0.213438	-0.0297628	ALDH18A1	ENSG00000059573.9	-0.82697	-0.883192	0.212982	-0.122089
prmt-9	WBGene00011939	-0.460415	-0.796122	-0.179187	-0.53114	-0.952097	-0.764165	-0.9978	-0.55452	PRMT9	ENSG00000164169.13	-0.943933	-0.920901	0.759655	0.839207
T23D8.3	WBGene00011944	0.166829	0.601385	0.0137713	0.0695919	-0.707636	-1.09823	-0.23866	-0.453736	LTV1	ENSG00000135521.9	0.0339079	-0.726411	-0.0452236	0.20492
cdka-1	WBGene00011955	0.00260082	0.737282	-0.857165	-0.285955	0.394612	-0.591345	0.97537	0.611462	CDK5R1	ENSG00000176749.9	-1.78543	-2.04301	1.85138	-3.50123
saeg-2	WBGene00011964	0.928674	0.590369	-1.22934	1.56586	-0.240892	0.187557	1.12608	-0.926679	DNTTIP1	ENSG00000101457.13	0.454615	0.525923	-0.500651	-0.666499
T23G7.3	WBGene00011966	0.172758	1.05907	0.317583	0.0860533	-0.753795	-1.58689	-0.52703	-0.464053	PINX1	ENSG00000254093.9	0.0447323	-0.911417	-0.624811	-0.195658
T23G7.3	WBGene00011966	0.172758	1.05907	0.317583	0.0860533	-0.753795	-1.58689	-0.52703	-0.464053	PINX1	ENSG00000254093.9	0.0447323	-0.911417	-0.624811	-0.195658
T23G7.3	WBGene00011966	0.172758	1.05907	0.317583	0.0860533	-0.753795	-1.58689	-0.52703	-0.464053	PINX1	ENSG00000258724.1	0.0447323	-0.911417	-0.624811	-0.195658
T23G7.3	WBGene00011966	0.172758	1.05907	0.317583	0.0860533	-0.753795	-1.58689	-0.52703	-0.464053	PINX1	ENSG00000258724.1	0.0447323	-0.911417	-0.624811	-0.195658
T23G11.4	WBGene00011969	-0.213444	0.452906	-0.0484114	-0.395976	-0.148195	-0.733343	-0.807028	-0.0527998	C9orf78	ENSG00000136819.15	0.264432	0.369741	-0.593681	-0.418578
rlbp-1	WBGene00011970	-0.70447	-0.65967	0.0848636	-0.446097	0.302595	0.0298943	-1.16783	0.116784	RALBP1	ENSG00000017797.13	0.294804	0.263518	-0.377177	0.116401
T23G11.7	WBGene00011972	-0.310212	-0.282689	-0.0488366	-0.0432499	0.406124	0.421256	0.0154773	0.103711	UVRAG	ENSG00000198382.9	-0.468863	-0.677268	0.188786	0.645019
T24B1.1	WBGene00011975	0.247707	0.238061	0.188982	0.230911	-0.0988661	0.0962301	-0.576519	0.101134	GOLGA5	ENSG00000066455.13	0.172879	0.181637	-0.165078	0.756063
T24H10.4	WBGene00012002	-0.49498	-1.13669	-0.258017	-0.251738	0.99444	1.06812	0.620063	0.849602	TMEM53	ENSG00000126106.14	0.981558	0.909594	-1.17166	-2.2569
dyrb-1	WBGene00012004	-0.279179	1.2901	0.809353	-0.210715	0.347725	-0.735857	-1.11866	-0.12479	DYNLRB1	ENSG00000125971.16	0.42655	0.532123	-0.100919	-0.1546
T25B9.1	WBGene00012007	-2.05786	-0.160744	-1.1341	-2.75738	1.57482	-1.4948	0.591237	0.969553	GCAT	ENSG00000100116.16	-0.443285	-0.372703	-1.25479	-2.13894
T25B9.9	WBGene00012015	-0.713033	-0.611701	-0.545535	-0.464026	0.719726	0.16438	-0.0905097	-0.321333	PGD	ENSG00000142657.21	0.228618	0.394539	-0.224925	0.142138
T25G3.1	WBGene00012029	0.0909554	0.257334	0.043095	-0.854028	-0.105823	0.218238	-0.165082	0.878989	KIAA1143	ENSG00000163807.6	-0.577664	-0.907403	0.396514	0.437706
T25G3.3	WBGene00012030	-0.281755	-0.153585	-0.0712695	-0.00305813	-0.339241	-0.411413	0.0846311	-0.176076	NMD3	ENSG00000169251.12	-0.762183	-0.883514	0.54186	0.962536
T26C5.3	WBGene00012033	-0.0117226	0.208894	0.0815743	0.0689305	0.380371	0.0271535	-0.10473	0.176847	MFSD3	ENSG00000167700.9	0.946204	0.766442	-1.44456	-2.99348
T26E3.4	WBGene00012037	-0.623436	0.872036	-0.0224102	0.151749	0.807113	-1.00008	-0.416227	-0.593743	RWDD1	ENSG00000111832.13	0.398212	0.254823	-0.0851562	-0.656536
T26G10.1	WBGene00012059	0.174283	0.0644168	-0.168083	0.406144	-0.206652	0.21977	0.518952	-0.317319	DDX47	ENSG00000213782.7	-0.120515	-0.638587	-0.310845	-0.0901132
pssy-2	WBGene00012095	-0.432044	-1.05374	-0.232117	-0.833111	-0.847227	0.745641	-0.266875	0.249022	PTDSS2	ENSG00000174915.12	0.0706528	0.0277546	-0.804812	-1.19759
T27F6.6	WBGene00012105	-0.103435	-0.752757	-0.46723	-0.457737	-0.526588	0.397663	0.115117	0.431764	SMPD2	ENSG00000135587.9	0.440457	0.620213	-1.03386	-1.45999
T28D6.4	WBGene00012124	0.810903	0.0339755	-1.36333	1.61291	0.0456416	0.441555	0.893837	-1.22229	ANKRD50	ENSG00000151458.12	-1.3929	-0.923445	0.96039	1.31754
T28D6.6	WBGene00012126	-0.247143	-0.04075	-0.421039	-0.330714	-0.161224	-0.407982	0.0407652	0.317348	DRG1	ENSG00000185721.13	0.126164	-0.241009	-0.371851	-0.0236389
T28D6.7	WBGene00012127	-0.467224	2.26169	-0.20812	1.424	2.46315	-2.5238	-0.113987	-0.290449	STARD10	ENSG00000214530.9	2.08526	2.28124	-0.903051	-1.55642
T28F4.4	WBGene00012139	0.728082	1.51131	0.466595	1.20212	0.513477	-0.503595	0.0249885	0.281853	ARMC5	ENSG00000140691.17	0.943849	0.900366	-0.996429	-1.79815
inos-1	WBGene00012148	0.294184	0.252862	0.0995671	0.327148	-0.496427	-0.678436	0.0596094	-0.24549	ISYNA1	ENSG00000105655.19	0.136408	-0.162576	-0.662455	-1.56418
syx-17	WBGene00012150	0.0162873	0.926731	-0.428451	0.401989	1.28642	-0.187921	0.374672	-0.271195	STX17	ENSG00000136874.11	-1.10465	-1.07947	1.24744	1.13569
nuo-6	WBGene00012166	-0.169788	0.210319	-0.132862	0.101259	0.733945	-0.228029	0.105018	-0.269568	NDUFB4	ENSG00000065518.8	0.271454	0.250287	-0.521624	-0.559668
rpb-11	WBGene00012187	-0.382373	-0.583122	0.572879	-0.0504844	0.201213	0.675022	-1.01093	-0.0749078	POLR2J	ENSG00000005075.15	0.174842	0.244029	-0.230721	-0.592837
vps-25	WBGene00012193	-0.190319	0.900392	-0.0342822	-0.0526993	0.305234	-0.548548	-0.0163971	-0.32869	VPS25	ENSG00000131475.7	0.0758172	-0.0827089	-0.269125	-0.416585
W02D9.2	WBGene00012208	-0.164929	-0.549342	0.374196	-0.344539	0.722065	1.42229	-0.272242	1.05251	YIPF6	ENSG00000181704.12	-0.838033	-0.824861	-0.185984	-0.215145
cacn-1	WBGene00012230	-0.120339	0.537374	0.0306586	-0.0686811	0.0312798	-0.990743	-0.560288	-0.295784	CACTIN	ENSG00000105298.14	-1.02115	-0.883576	0.403701	-0.839642
mrps-11	WBGene00012244	-0.313107	-0.0744859	0.315856	0.0140708	0.183117	-0.385077	-0.385018	-0.422643	MRPS11	ENSG00000181991.16	0.0995864	0.0142776	-0.838018	-1.92685
prmt-7	WBGene00012298	0.272364	0.294996	0.297486	0.0660339	-0.474045	-0.155457	-0.266033	-0.247263	PRMT7	ENSG00000132600.16	-0.138142	-0.206246	-0.652591	-1.10494
immt-2	WBGene00012315	0.238478	-0.0629866	-0.160545	0.26191	-0.636346	0.285061	0.0102507	-0.347371	IMMT	ENSG00000132305.20	-0.22703	-0.360892	-0.540157	-0.724273
mtr-4	WBGene00012342	-0.0601864	-0.408772	-0.136312	-0.350911	0.057096	0.445566	-0.249681	-0.175219	MTREX	ENSG00000039123.16	-0.0879495	-0.7428	-0.0511481	0.355636
ola-1	WBGene00012344	0.0560429	0.413789	0.0117904	0.297501	-0.195065	-0.491067	-0.162773	-0.366907	OLA1	ENSG00000138430.16	0.166044	-0.0950233	-0.371582	-0.260055
W09C5.1	WBGene00012351	0.353672	0.677698	0.119415	0.188478	-0.773391	-0.94997	-0.463045	-0.515092	NSA2	ENSG00000164346.10	0.252831	0.26795	-0.658338	-0.658438
cox-4	WBGene00012354	0.191712	0.10076	-0.119933	0.082082	0.282284	0.34443	0.193754	0.11281	COX4I1	ENSG00000131143.10	0.187842	0.322471	-0.640775	-0.40201
W09D6.1	WBGene00012356	-0.146418	-0.488562	0.0364569	0.719462	-1.27827	0.121551	-0.0281533	-0.749787	AASDH	ENSG00000157426.14	-0.117458	-0.314275	0.166607	0.481313
mrpl-12	WBGene00012361	-0.577576	-0.43887	-0.121714	-0.136015	0.84349	0.662916	-0.119962	-0.0820037	MRPL12	ENSG00000262814.8	0.356432	0.106602	-2.48564	-5.6394
W09D10.4	WBGene00012362	0.721204	0.900273	0.341366	0.211093	-0.0482077	-0.347207	0.0322855	0.173169	PPTC7	ENSG00000196850.6	-1.9469	-1.77026	1.65187	1.47216
maea-1	WBGene00012366	0.417922	0.322205	-0.181608	-0.457485	-1.01916	-0.288878	0.832845	0.65159	MAEA	ENSG00000090316.16	-0.165591	-0.140076	-0.167425	-0.682526
W09G3.6	WBGene00012369	-0.0470589	-0.331138	0.311888	-0.308585	-1.09397	-0.56385	-0.887111	-0.0711254	TECPR2	ENSG00000196663.16	-0.782447	-0.272927	0.668091	0.372896
W09G3.7	WBGene00012370	-0.45116	-0.265227	-0.222496	-0.575011	0.32213	0.360861	0.183453	0.302451	RCC1L	ENSG00000274523.5	-0.209409	-0.390619	-0.658127	-0.63587
mecr-1	WBGene00012375	0.247263	0.616149	-0.0742898	0.0805847	0.301649	-0.324394	0.0526664	-0.280226	MECR	ENSG00000116353.16	-0.497444	-0.732434	-0.878834	-1.08363
nduf-7	WBGene00012376	-0.209754	-0.00464502	-0.407344	-0.187647	0.410133	-0.28557	0.334887	0.0235945	NDUFS7	ENSG00000115286.20	0.163913	-0.0320902	-0.958145	-1.99649
Y6B3B.4	WBGene00012389	-0.392505	0.0807133	0.0818698	-0.0651926	-0.406754	-0.694986	-0.707368	-0.570569	SCAPER	ENSG00000140386.13	1.33356	1.92967	0.0519834	-0.461937
Y6B3B.9	WBGene00012393	-0.0199479	-0.469423	-0.288737	0.224429	0.409351	0.477409	0.0932911	-0.710561	LAS1L	ENSG00000001497.16	-0.196364	-0.436128	-0.62247	-0.861316
Y7A9A.1	WBGene00012416	0.240582	0.753267	-0.227599	0.808238	0.740519	-0.363477	0.402999	-0.259261	GGT5	ENSG00000099998.17	6.14987	6.58057	-1.72992	-2.5084
nmy-3	WBGene00012437	-0.467677	1.06991	-0.201163	-0.0389736	1.20977	-0.927302	0.0951875	-0.524656	MYO18A	ENSG00000196535.16	0.824822	1.48956	0.360362	-0.482504
ash-2	WBGene00012458	-0.494715	-0.273374	0.284751	-0.139626	0.403449	0.11863	-0.956759	0.0870391	ASH2L	ENSG00000129691.16	-0.353263	-0.322654	0.322054	0.296886
dhps-1	WBGene00012460	0.0470153	-0.79923	-0.437719	0.311784	-0.426117	0.643389	0.337054	-0.513362	DHPS	ENSG00000095059.16	0.562504	0.406729	0.0973641	-1.28047
ippk-1	WBGene00012466	0.67961	0.529445	0.706173	0.0404141	0.464393	0.241004	0.589968	0.145718	IPPK	ENSG00000127080.10	-0.799705	-0.799005	0.455548	0.13774
Y17G7B.18	WBGene00012469	-0.777374	-0.747254	-0.369812	0.0268803	0.585547	0.223743	-0.402066	-1.1139	MEPCE	ENSG00000146834.14	-0.0948106	-0.0203317	-0.311806	-0.712426
Y18D10A.3	WBGene00012476	-0.217353	-0.430923	0.513208	-0.13953	-0.0649357	1.45153	-0.233022	-0.205049	NAXE	ENSG00000163382.12	0.534975	0.375372	-0.461705	-1.06321
coa-5	WBGene00012483	-0.35258	0.519279	-1.4676	-0.2317	0.260779	-0.304407	0.852693	-0.0120066	COA5	ENSG00000183513.9	0.360637	-0.0803949	-0.823821	-1.00881
Y24F12A.1	WBGene00012496	-0.57667	-0.784775	-0.247672	-0.899524	0.0922207	0.771479	0.113957	1.19039	TATDN2	ENSG00000157014.11	-0.944343	-0.527915	0.701253	-0.520512
Y26E6A.3	WBGene00012514	0.528705	0.835613	-1.18633	-0.115077	-1.25098	-0.560742	0.257633	0.342612	METTL26	ENSG00000130731.16	0.481106	0.355896	-0.749439	-1.52788
spcs-2	WBGene00012550	0.228845	0.37947	-0.0925159	-0.249592	0.326647	0.0605869	-0.233756	0.15419	SPCS2	ENSG00000118363.12	0.248423	0.0483123	-0.262012	0.0382449
cox-5A	WBGene00012553	-0.022359	0.032828	-0.089805	-0.0658629	0.123224	0.0258432	0.114296	0.0889318	COX5A	ENSG00000178741.12	0.165942	0.197007	-0.554055	-0.755062
npp-25	WBGene00012555	-0.13569	-0.0110226	-0.0818375	0.0886508	0.334151	-0.208347	-0.480893	-0.756142	TMEM33	ENSG00000109133.13	-0.990422	-0.770548	0.657416	0.642123
mrps-10	WBGene00012556	-0.282416	-0.220121	-0.467155	-0.144465	0.674935	0.793775	0.66164	0.00426713	MRPS10	ENSG00000048544.6	-0.180144	-0.594551	-0.397033	0.264648
rbm-7	WBGene00012558	-0.286026	-0.144354	-0.534783	-0.368153	0.219945	0.0446498	0.706525	-0.121383	RBM7	ENSG00000076053.10	-0.534999	-0.552114	0.664117	1.07539
epg-3	WBGene00012559	-0.300216	-0.402134	-0.267608	-0.316666	0.626983	0.48296	-0.117543	0.0824309	VMP1	ENSG00000062716.13	-0.307224	-0.289123	-0.188253	0.457205
hphd-1	WBGene00012608	-2.3114	-2.62644	-0.189652	-2.34717	-0.247685	0.790777	0.340438	-0.00846084	ADHFE1	ENSG00000147576.17	0.782153	2.16451	NA	NA
epg-6	WBGene00012641	-0.396383	0.160201	-0.142899	-0.0545177	0.936194	0.290277	0.0133476	0.113742	WDR45	ENSG00000196998.19	0.597002	0.63718	-1.46825	-1.65381
Y39A1A.3	WBGene00012643	0.155762	0.265916	-0.0538356	-0.221033	-0.120638	-0.421635	-0.407965	0.503031	ZNRD2	ENSG00000173465.8	0.128349	-0.301596	-0.980853	-1.55262
mrpl-22	WBGene00012645	0.17808	0.749082	-0.0235307	-0.189892	0.0307391	-0.502514	0.0604939	0.154172	MRPL22	ENSG00000082515.18	0.324389	-0.126273	-0.525811	-0.137794
orc-1	WBGene00012650	-1.3882	-1.93686	-0.597053	-0.571893	-0.408828	0.924163	-0.309965	0.287543	ORC1	ENSG00000085840.13	-0.626679	-0.620747	0.445696	0.0786317
Y39A1A.14	WBGene00012652	-0.693889	-1.37059	-0.459091	-0.298868	0.495131	1.35687	0.632638	0.300132	EMG1	ENSG00000126749.16	0.404644	-0.175486	-1.06348	-0.852202
Y39A1A.22	WBGene00012659	-0.403901	-1.17619	-0.290907	-0.398817	-0.567326	0.40694	-0.788064	-0.0874791	XPR1	ENSG00000143324.14	-1.50338	-1.37382	0.823325	0.806614
hex-3	WBGene00012663	-0.282563	-0.662732	-0.46643	-0.651312	-0.377079	-0.600301	-0.764223	-0.287636	HEXD	ENSG00000169660.16	0.498831	0.724891	-1.42091	-1.51369
pph-5	WBGene00012665	-0.434445	-0.143895	-0.281389	-0.52425	0.111453	-0.595181	-0.455446	-0.0901216	PPP5C	ENSG00000011485.15	0.0445813	0.0287373	-0.703087	-0.962254
Y39B6A.3	WBGene00012666	-0.132597	0.388292	-0.219703	-0.351678	0.66931	-0.34593	0.262375	0.382053	ISCA1	ENSG00000135070.15	0.215065	0.175844	0.0295005	0.703281
pro-3	WBGene00012676	-0.133848	0.204382	-0.157679	-0.107128	-0.270881	-0.622305	-0.154041	-0.247122	SDAD1	ENSG00000198301.12	0.00562841	-0.452589	-0.0823769	0.217671
Y39B6A.33	WBGene00012692	0.265964	1.25772	-0.0405516	0.208455	-0.126694	-1.23551	-0.287959	-0.477074	NOP53	ENSG00000105373.19	0.315357	0.47726	-0.524715	-1.57029
Y39B6A.34	WBGene00012693	-0.431355	-0.408178	-0.482126	-0.164607	0.660042	0.836723	0.934084	-0.0216141	COA8	ENSG00000256053.8	0.0520656	-0.141339	-0.932155	-0.395684
gtf-2F2	WBGene00012694	0.140793	0.200094	-0.281908	0.0383786	0.166832	-0.267486	-0.368507	-0.117407	GTF2F2	ENSG00000188342.12	-0.216299	-0.457465	-0.128331	0.0817543
mrps-35	WBGene00012697	-0.505322	0.0442071	0.0168467	-0.51323	0.234596	0.059046	-0.311295	0.152062	MRPS35	ENSG00000061794.13	0.151302	-0.485522	-0.391323	0.227331
mlt-3	WBGene00012704	0.768171	1.3048	0.167559	0.169377	0.560622	-0.20624	0.467878	-0.271061	ANKS3	ENSG00000168096.15	0.463523	0.144252	-0.931984	-2.48948
bckd-1A	WBGene00012713	-0.338152	-0.424054	-0.168928	-0.119689	0.212564	0.2013	-0.141881	-0.20224	BCKDHA	ENSG00000248098.12	-1.28183	-1.11628	-0.320936	-0.514518
abce-1	WBGene00012714	-0.0205307	-0.739311	-0.108503	-0.124836	-0.411552	0.566764	-0.282395	-0.351846	ABCE1	ENSG00000164163.11	-0.816096	-1.3959	0.512633	0.983652
snpc-1.2	WBGene00012715	-1.14576	-0.425173	-0.701297	-0.536897	1.0255	-0.252196	0.170962	0.432559	SNAPC1	ENSG00000023608.5	-0.580167	-0.976104	1.02439	1.33436
xrn-1	WBGene00012730	-0.0729066	-0.191609	-0.0536795	-0.0211512	-0.174771	-0.0748281	-0.578956	-0.020756	XRN1	ENSG00000114127.10	-1.96721	-1.45194	2.27894	1.65477
eif-3.J	WBGene00012738	-0.0819093	0.117155	-0.241016	0.226566	0.51696	0.188756	-0.093577	-0.328119	EIF3J	ENSG00000104131.13	0.316482	0.0975375	-0.527906	0.131894
Y40B1B.7	WBGene00012739	-0.0106945	1.03496	-0.268063	0.221324	0.22154	-0.385141	-0.0303047	-0.567199	CCDC86	ENSG00000110104.13	-0.0531629	-0.593395	-0.719401	-1.34379
slc-25A46	WBGene00012740	-0.260935	-0.954888	-0.124057	-0.378177	-0.574213	0.514392	-0.752259	-0.409685	SLC25A46	ENSG00000164209.17	-1.02398	-1.11239	0.820413	1.16127
Y41C4A.9	WBGene00012756	-0.0992779	-0.679551	-0.0252183	-0.442029	-0.645917	0.630634	-0.111715	0.622223	UTP25	ENSG00000117597.18	-0.728636	-0.8177	-0.0807972	0.146044
fcd-2	WBGene00012767	-0.231549	-0.586208	-0.108759	-0.240724	-0.656136	-0.0348586	-0.51224	-0.567406	FANCD2	ENSG00000144554.10	-0.523434	-0.731884	0.447963	0.411115
Y43E12A.2	WBGene00012794	0.309589	0.329035	-0.169327	-0.236428	0.28577	0.102986	0.719251	0.170908	ZCCHC24	ENSG00000165424.7	-2.24276	-0.820334	1.27592	-0.779063
Y43F4A.1	WBGene00012796	-0.0840007	1.45321	0.580973	0.673353	2.18443	-1.61231	0.43916	0.54656	LMLN	ENSG00000185621.11	-1.26928	-2.13512	0.629672	1.21958
mrps-28	WBGene00012830	-0.164275	-0.0154699	-0.328029	-0.190675	0.512426	0.0583983	0.388885	0.154404	MRPS28	ENSG00000147586.10	-0.0271879	-0.627179	-0.530593	-0.371642
ani-3	WBGene00012835	-0.654978	-1.26932	0.0515851	-0.365797	-0.605318	0.242976	0.11942	0.152032	ANLN	ENSG00000011426.11	-0.794621	-0.982333	1.19232	1.27629
Y45F3A.9	WBGene00012864	-0.435054	-0.199246	-0.401302	0.401327	0.386836	0.229072	0.35884	-0.182649	MRM1	ENSG00000278619.5	-0.197497	-0.662512	-0.659945	-1.42954
Y45F10D.7	WBGene00012887	-0.0356789	-0.419696	0.0282942	0.0375341	-0.408524	0.389691	0.0188383	-0.031542	WDR36	ENSG00000134987.11	-1.37927	-1.65802	0.916716	1.11784
lact-9	WBGene00012890	-0.3085	0.752429	-0.215578	-0.101197	0.904304	-0.441074	0.83387	-0.232144	LACTB	ENSG00000103642.12	0.313892	0.770213	0.0276685	0.26329
cox-10	WBGene00012895	-0.0768132	0.223253	-0.600257	-0.780169	-0.194374	-0.583336	0.46665	0.60462	COX10	ENSG00000006695.12	-0.927759	-1.33787	0.126566	-1.22199
snrp-200	WBGene00012896	0.0698869	-0.0671209	0.0222077	0.194757	0.203574	-0.201495	-0.407744	-0.330123	DDX60L	ENSG00000181381.13	-0.605235	-0.402313	0.304456	0.161052
pisy-1	WBGene00012897	-0.648266	-0.70167	0.0699744	0.136333	1.25554	1.26097	0.247789	0.295237	CDIPT	ENSG00000103502.14	0.843808	1.04468	-0.135584	-0.647935
cnp-2	WBGene00012901	3.10051	2.75021	-0.0908029	2.57297	-0.623322	0.464498	0.33128	0.159295	MUC1	ENSG00000185499.16	-0.63791	-1.70851	-0.753894	-1.00344
vps-2	WBGene00012903	0.0571117	0.413821	-0.310952	-0.335669	0.534383	0.117377	0.274831	-0.15248	CHMP2A	ENSG00000130724.9	0.504335	0.529775	-0.475853	-0.721228
Y46G5A.18	WBGene00012908	-0.316687	-0.661175	0.920105	0.658113	-0.460321	0.466568	0.416057	0.332507	R3HDM4	ENSG00000198858.10	0.659444	0.978995	-0.169996	-0.215277
spds-1	WBGene00012909	-0.170337	0.490532	-0.55927	0.518933	1.65242	0.098911	0.0982254	0.405421	SRM	ENSG00000116649.10	-0.619179	-0.0700878	-0.919468	-1.52925
acl-7	WBGene00012911	-0.88187	0.0616258	0.0989748	-0.238195	0.507635	-1.27807	0.150859	-0.350026	GNPAT	ENSG00000116906.13	-0.0338916	-0.524722	-0.329482	0.120545
alkb-7	WBGene00012920	-0.191116	0.268223	-0.859496	0.0377713	0.988502	0.017871	0.810131	0.442078	ALKBH7	ENSG00000125652.8	-0.141772	0.0255538	-0.927943	-1.66433
Y47D3A.14	WBGene00012927	-0.036747	-1.55397	-0.399756	-0.946633	-0.296128	1.12907	0.0638733	-0.0975077	ADAT3	ENSG00000213638.6	1.70339	1.17929	-2.22582	-3.76164
Y47D3A.21	WBGene00012932	0.194224	0.81371	-0.410079	0.219771	0.326514	-0.3217	0.121156	-0.195675	DENR	ENSG00000139726.11	-0.106632	-0.0818795	-0.0511896	0.40545
mib-1	WBGene00012933	1.49785	-0.216542	0.0924868	1.04557	-2.20967	1.14289	0.702666	-0.281537	MIB2	ENSG00000197530.12	0.749075	1.18856	-1.70058	-2.27049
mcm-10	WBGene00012935	-0.33293	-0.802864	-0.55827	-0.506471	-0.375475	-0.00207606	0.212551	0.664795	MCM10	ENSG00000065328.16	-1.25582	-1.62383	0.780277	0.499241
pola-1	WBGene00012936	-0.321363	-0.405876	0.00204461	-0.359993	-0.822138	-0.405038	-0.914488	-0.740886	POLA1	ENSG00000101868.11	-0.84999	-1.29806	0.660172	0.902494
eif-2Bbeta	WBGene00012950	-0.386121	-0.355711	-0.211992	-0.487895	0.0266872	0.457267	-0.403397	-0.0424702	EIF2B2	ENSG00000119718.11	-0.195198	-0.345096	-0.177277	-0.347491
Y47H9C.8	WBGene00012951	-0.639132	-0.628707	-0.500519	-0.0888782	0.196215	0.510632	-0.160848	-1.23709	CNPY2	ENSG00000257727.6	0.365344	0.311932	-0.611764	-1.00449
Y48A6B.3	WBGene00012964	-0.110275	-0.129237	-0.219201	0.182527	0.208394	0.577321	0.214105	-0.00432154	NHP2	ENSG00000145912.9	0.206266	0.108381	-0.216781	-1.05489
exos-1	WBGene00012966	0.327435	-0.0902489	-0.430709	-0.208541	-0.813537	0.0769254	0.17539	-0.269603	EXOSC1	ENSG00000171311.13	0.684429	0.148114	-0.585856	-0.529861
Y48B6A.1	WBGene00012978	0.117347	-0.217918	0.0486057	0.172951	-0.680897	0.311976	-0.110017	-0.124389	BOP1	ENSG00000261236.8	0.000781209	-0.32978	-0.995282	-1.4936
efhd-1	WBGene00012980	0.853052	1.09843	0.345402	0.724924	0.571053	0.0675239	0.0917803	-0.274445	EFHD2	ENSG00000142634.13	0.551605	1.11727	-0.251707	-0.213515
jmjd-2	WBGene00012982	-0.7256	-1.67477	-0.388264	-0.599477	-0.271134	0.577667	-0.0541581	-0.110591	KDM4C	ENSG00000107077.18	-0.673716	-0.887927	0.251281	0.366789
Y48B6A.13	WBGene00012984	-0.0973626	-0.342065	-0.405678	-0.550105	-0.948876	-1.11815	-0.0579482	-0.765493	MVD	ENSG00000167508.12	-0.305215	-0.240597	-0.836383	-2.15028
sam-10	WBGene00012990	-0.570381	-0.541257	0.191639	-0.790701	-0.468021	-0.152031	-0.920756	0.144814	SSBP2	ENSG00000145687.16	0.157744	0.832458	0.88007	0.879669
mrpl-20	WBGene00012992	0.120632	0.470569	-0.974933	-0.270021	-0.294173	-0.0499822	0.577061	-0.273675	MRPL20	ENSG00000242485.6	0.212322	0.167445	-1.03879	-1.087
Y48C3A.14	WBGene00012995	-0.270929	-0.31215	-0.0698665	-0.0236133	-0.293898	-0.359782	-0.403662	-0.577052	TOP3B	ENSG00000100038.19	-0.0435081	-0.0589535	-0.634577	-0.8753
pinn-4	WBGene00012996	0.0893693	0.560882	-0.262762	0.205919	0.0127425	-0.375588	0.292063	-0.281543	PIN4	ENSG00000102309.15	0.715482	0.576991	-0.758481	0.479757
Y48C3A.18	WBGene00012997	0.0298409	1.04555	0.00502773	-0.839842	0.259291	-0.648793	0.865774	0.850433	YRDC	ENSG00000196449.4	-0.129328	-0.327046	-0.00392515	-0.210484
Y48C3A.20	WBGene00012998	-0.298959	-0.288241	-0.0607966	-0.0407886	0.0893134	0.175427	-0.101763	0.0347924	PUS10	ENSG00000162927.14	-1.76798	-1.0216	1.35011	0.82699
rpoa-1	WBGene00012999	0.149448	-0.216711	0.132652	0.034416	-1.07145	-0.0635484	0.0293658	-0.246962	POLR1A	ENSG00000068654.16	-1.58494	-1.66843	0.849973	0.0604788
ddl-2	WBGene00013000	-0.0744844	-0.371379	0.288996	-0.460485	-0.383218	-0.736564	-0.410881	0.0958606	WASHC1	ENSG00000181404.17	0.229148	0.324448	-0.457936	-1.07659
mrpl-37	WBGene00013004	-0.166897	-0.418486	0.244202	-0.0228329	-0.036946	0.292397	-0.124577	-0.170758	MRPL37	ENSG00000116221.15	0.213745	-0.0175443	-1.12707	-1.33524
snx-14	WBGene00013011	0.262262	-0.392646	-0.152033	-0.550132	-0.713937	-0.508095	-0.14677	0.318892	SNX14	ENSG00000135317.13	0.494052	0.572289	-0.434884	-0.0361159
Y48E1C.2	WBGene00013015	-0.137001	-0.152358	0.120301	0.185562	-0.183719	-0.117309	-0.685192	-1.008	CARNMT1	ENSG00000156017.13	-1.48068	-1.72055	0.883441	1.00976
Y48G10A.1	WBGene00013018	-0.219249	0.0522395	-0.0048997	0.141614	0.976668	0.368817	-0.147127	-0.198643	ESD	ENSG00000139684.15	0.209009	0.0499545	-0.535813	-0.360792
vha-13	WBGene00013025	-0.116213	-0.111098	0.103079	-0.0113726	0.448205	0.223933	0.200289	-0.111846	ATP6V1A	ENSG00000114573.10	-1.72419	-1.35534	1.63309	1.57339
Y49A3A.3	WBGene00013026	-0.0602552	-0.483753	0.227842	-0.521394	-0.413146	0.137277	-0.628105	0.894581	TRMT13	ENSG00000122435.10	-0.301056	-1.03759	0.507045	0.518766
glrx-5	WBGene00013029	-0.18511	0.110009	-0.344794	-0.792802	0.316256	0.156495	0.187752	0.648941	GLRX5	ENSG00000182512.5	0.123073	0.00459172	-0.900596	-1.7386
cccp-1	WBGene00013042	-0.466685	0.503457	0.312518	-0.277224	0.234191	-0.894148	-0.0693453	-0.25558	CCDC186	ENSG00000165813.20	1.05678	1.09039	-0.48091	0.195151
Y51H1A.3	WBGene00013094	-0.423414	0.293734	-0.776153	0.00228637	0.46772	-0.280505	0.594711	0.0766678	NDUFB8	ENSG00000166136.16	0.35914	0.235877	-1.13421	-0.815042
Y51H4A.15	WBGene00013109	0.205919	0.746052	-0.318843	-0.064003	-0.182194	-0.460304	0.242482	0.330349	TSR2	ENSG00000158526.8	-0.152309	-0.376505	-0.107703	0.622988
impt-1	WBGene00013122	-1.44874	-1.74647	-0.989474	-0.732622	1.15934	0.959908	0.753942	0.482875	IMPACT	ENSG00000154059.11	-1.09208	-1.12404	1.54681	1.68947
Y52B11A.3	WBGene00013123	-0.563736	-0.660169	-0.191932	-0.211876	0.12842	0.352683	-0.273129	0.110561	CYB5R4	ENSG00000065615.14	-0.157761	0.5453	0.870265	0.99074
dxbp-1	WBGene00013128	-0.210689	0.158591	-0.264743	-0.497198	0.407977	-0.0279287	-0.79898	-0.301718	KIN	ENSG00000151657.12	0.847815	0.464872	-0.752861	-0.141337
Y52B11A.10	WBGene00013129	0.30712	0.446548	0.0759118	0.33666	-0.640418	-0.858845	-0.187032	-0.800978	NOM1	ENSG00000146909.8	-0.471335	-1.23693	-0.310744	0.120564
Y53C12A.3	WBGene00013139	-0.359751	-0.607553	-0.367765	-0.536411	0.83319	0.668286	-0.873301	0.205	YIPF3	ENSG00000137207.12	0.322499	0.537395	-0.633027	-0.990091
Y53C12B.1	WBGene00013143	-0.427347	-0.647673	-0.209261	0.0234534	-0.427705	0.629615	0.125647	0.204344	TBL3	ENSG00000183751.15	-0.0715974	-0.225376	-1.12497	-1.82068
pno-1	WBGene00013144	0.127625	0.336766	-0.082884	-0.16207	-0.961512	-0.793093	-0.429837	-0.217273	PNO1	ENSG00000115946.8	-0.984879	-1.31994	0.227579	0.733064
pole-4	WBGene00013150	0.369705	0.0962021	-0.149708	-0.13879	-0.12542	0.308816	-0.441545	0.0871408	POLE4	ENSG00000115350.12	0.496449	0.109315	-0.770038	-0.789833
nsun-5	WBGene00013151	0.164643	-0.613132	0.0438371	0.0136481	-0.0701326	1.25101	0.147723	0.0492179	NSUN5	ENSG00000130305.17	0.451124	0.301464	-0.549799	-1.24317
Y53F4B.14	WBGene00013161	-0.23953	0.802483	0.616405	-0.0240897	0.547275	-0.832695	-1.03403	-0.153278	PET100	ENSG00000229833.10	0.328386	0.427478	-0.393298	0.202946
Y53F4B.21	WBGene00013167	-0.756887	-1.15378	-0.0294824	-0.33954	0.507054	0.474309	-0.63024	0.179749	WASHC4	ENSG00000136051.15	-1.23889	-0.714167	1.99901	1.92618
arp-1	WBGene00013168	-0.018808	0.0944853	-0.224758	-0.0452946	0.406158	0.181412	0.124678	-0.0680115	ACTR1A	ENSG00000138107.13	0.345134	0.410465	-0.504718	-0.619442
Y53F4B.39	WBGene00013176	-0.368588	-0.1639	0.0066309	-0.594414	0.289379	-0.504362	-0.153272	-0.0260537	LACTB2	ENSG00000147592.9	-0.409242	-0.665862	0.0544569	0.567717
rsy-1	WBGene00013177	-0.278982	-0.102657	0.134319	-0.133363	0.0342597	-0.333681	-0.154013	-0.285031	PNISR	ENSG00000132424.16	1.04722	0.654494	-0.212421	-0.168977
smg-9	WBGene00013188	0.337094	-2.023	-0.0586987	-1.19756	-1.01381	1.88647	-0.239788	0.647432	SMG9	ENSG00000105771.14	0.72123	0.258668	-0.54819	-0.610725
Y54E2A.4	WBGene00013189	-0.119942	-0.438963	0.33176	0.121041	-0.417001	-0.159172	-0.743304	-0.281671	ASCC3	ENSG00000112249.14	-0.712387	-1.10993	0.3095	0.679088
tbc-20	WBGene00013196	-0.665262	0.183568	0.232734	-0.545165	0.0101508	-0.845417	-0.782279	-0.42126	TBC1D20	ENSG00000125875.14	-0.6072	-0.475399	0.341388	0.315813
Y54E5A.5	WBGene00013200	0.216349	0.508272	-0.451345	0.0127742	0.118614	-0.453654	0.531135	-0.0282448	PBDC1	ENSG00000102390.11	0.434721	0.166936	-0.6988	-0.211991
dus-2	WBGene00013201	0.145752	-0.0625577	-0.143723	0.0233036	-0.429168	0.220893	0.386763	-0.463567	DUS2	ENSG00000167264.18	0.09909	-0.00016469	-0.350518	-0.725744
Y54E5B.2	WBGene00013204	-0.426876	-0.603785	0.0846472	-0.0467631	-0.41003	0.187911	-0.0568525	0.219125	RRP9	ENSG00000114767.7	-0.162585	-0.410198	-0.894042	-0.918384
bub-3	WBGene00013209	-0.235612	-0.455958	-0.410235	-0.4112	-0.697617	-0.0397036	-0.126568	-0.291039	BUB3	ENSG00000154473.18	-0.081313	-0.28565	-0.346587	-0.413652
Y54G11A.2	WBGene00013213	-0.0377057	0.148183	-0.509105	-0.496232	-0.00188934	-0.0135998	0.0642057	0.065199	CCDC25	ENSG00000147419.19	-0.0134967	-0.590354	0.227468	0.65506
Y54G11A.4	WBGene00013215	-0.382146	0.70291	1.68418	-1.48262	1.16613	0.294621	-0.0345818	1.59093	TTC38	ENSG00000075234.17	-0.167567	-0.51394	-0.230565	-0.997402
ddl-3	WBGene00013217	-0.111897	-0.277253	0.0155422	-0.203577	-0.246192	-0.085119	-0.318789	0.0417411	TTC19	ENSG00000011295.16	-0.755936	-0.427863	0.59724	0.346541
efa-6	WBGene00013223	0.156034	-0.420341	0.0267369	-0.114295	-1.1164	0.0862566	-0.541112	-0.398928	PSD	ENSG00000059915.17	0.464797	1.689	-0.558154	2.91484
Y55D9A.2	WBGene00013224	-0.405248	-0.476711	-0.252587	-0.492554	0.119637	0.136586	-0.139099	0.334875	AGGF1	ENSG00000164252.13	-0.0868741	-0.00678706	-1.58588	-1.63613
Y56A3A.2	WBGene00013225	-0.298707	-0.762909	-0.0435043	-0.171337	-0.358913	-0.669012	0.0110353	-0.417972	MBTPS2	ENSG00000012174.12	-1.84004	-1.86463	1.26354	1.63583
tsen-2	WBGene00013231	-0.233867	0.572078	-0.469986	-0.857254	-0.499222	0.0920814	0.127752	0.24703	TSEN2	ENSG00000154743.18	-0.685451	-1.02047	0.589494	0.059114
Y56A3A.16	WBGene00013235	-0.635166	-1.38647	-0.153889	-0.553709	-1.46924	0.203204	-1.61549	-0.726378	DEF8	ENSG00000140995.16	-0.150655	-0.20201	-0.20835	-1.23418
Y56A3A.19	WBGene00013237	0.250489	0.33518	-0.0489305	-0.0692696	0.0139265	-0.217713	0.0884661	-0.140997	NDUFAB1	ENSG00000004779.10	0.0933644	-0.063021	-0.798833	-0.576132
trap-4	WBGene00013238	-0.0112753	0.345015	-0.647437	-0.059359	0.294088	0.0698242	0.233505	0.164437	SSR4	ENSG00000180879.14	0.356267	0.47076	-0.416249	-0.726084
Y56A3A.22	WBGene00013239	-0.387777	-1.53527	-0.240471	-0.244068	0.391204	1.36591	0.175052	0.14835	FAM210A	ENSG00000177150.13	-0.603233	-1.10949	0.294178	0.683244
ung-1	WBGene00013241	-0.517785	-0.91701	-0.1053	-0.555554	-0.718671	0.237925	-0.353763	-0.517209	UNG	ENSG00000076248.11	-0.340645	-0.354972	-0.205971	-0.296282
tric-1B.1	WBGene00013255	0.27443	0.275316	-0.0975258	0.416996	-0.0155018	-0.286016	0.376477	0.132811	TMEM38B	ENSG00000095209.12	-1.06589	-1.23543	0.468454	0.617093
polg-1	WBGene00013258	-0.110931	0.0759604	0.0142985	0.00499073	-0.475842	-0.880795	-0.75846	-0.502497	POLG	ENSG00000140521.15	-0.504239	-0.126058	-0.00549119	-0.984576
trpp-5	WBGene00013259	-0.865594	-0.190004	-0.402347	0.63457	1.86083	0.368418	0.273517	-0.600536	TRAPPC5	ENSG00000181029.9	0.616931	0.654347	-0.333126	-1.43898
sinh-1	WBGene00013261	-0.727087	-0.568295	0.158851	0.135536	1.12204	0.160533	-0.352982	0.159663	MAPKAP1	ENSG00000119487.17	-0.31364	-0.197857	0.195395	0.175475
txdc-12.1	WBGene00013263	2.1006	2.35032	-0.182134	1.43549	0.639345	0.231934	0.335277	0.182633	TXNDC12	ENSG00000117862.13	0.439604	0.682454	-0.201583	-0.120882
parn-2	WBGene00013265	-0.31536	-0.973663	0.0416001	-0.329532	-0.773994	0.751004	0.278762	0.149887	TOE1	ENSG00000132773.12	-0.0188366	-0.0977207	-1.09891	-0.833709
Y57A10A.29	WBGene00013269	-0.496029	-0.865287	0.326991	-0.0943645	0.317511	0.830415	-0.637667	-0.475585	SDHAF2	ENSG00000167985.7	0.20333	0.356618	-0.428023	-0.454295
Y57A10A.31	WBGene00013270	-0.110466	-1.08928	-0.0847555	-0.284124	-1.29774	0.440793	-0.668795	-0.355061	RNF216	ENSG00000011275.18	-0.3662	-0.275213	0.452056	0.529186
daf-22	WBGene00013284	0.762368	1.12781	0.236337	0.284379	0.622632	0.110975	0.183769	0.0104548	ACAT2	ENSG00000120437.9	-0.0115398	-0.450189	-0.369687	-0.0325954
Y57G11C.3	WBGene00013301	-0.240356	-0.318338	-0.409997	-0.138287	0.393747	0.275671	-0.206417	-0.0134212	PGLS	ENSG00000130313.7	0.522585	0.636216	-0.863208	-1.42382
vti-1	WBGene00013302	0.0855551	0.164925	-0.561882	-0.100862	0.723477	0.327922	1.18789	0.0248236	VTI1A	ENSG00000151532.13	-0.166616	-0.662548	0.375455	0.232379
nuo-3	WBGene00013308	-0.221654	0.00956746	0.378498	-0.183365	-0.106094	0.0534847	-0.853053	-0.465623	NDUFA6	ENSG00000184983.11	0.250196	0.0793798	-0.568102	-0.751562
Y57G11C.22	WBGene00013317	0.880028	0.978054	0.78316	-0.651043	-0.38307	-0.611723	-0.533069	0.99616	PICK1	ENSG00000100151.16	0.563023	0.495823	-0.761408	-0.998413
Y57G11C.33	WBGene00013323	-1.05889	-0.330902	-0.466568	-0.233845	0.941423	0.134458	0.617258	0.0602133	GOLGA7	ENSG00000147533.17	-0.207034	0.0758841	0.162898	0.494363
mrps-7	WBGene00013324	-0.726704	-0.160642	-0.325726	-0.0609889	0.438439	-0.220469	0.0853859	-0.0561026	MRPS7	ENSG00000125445.11	0.136806	-0.127771	-0.69751	-0.893648
anoh-2	WBGene00013326	0.16438	-0.0237158	-0.946716	0.998617	-0.510849	0.228622	1.53625	-1.01737	ANO8	ENSG00000074855.11	1.40301	2.58544	1.16216	0.556773
Y57G11C.43	WBGene00013332	-0.399402	-0.413829	-0.143731	-0.342171	0.373245	0.494522	-0.572353	-0.246327	KTI12	ENSG00000198841.4	-0.0532047	-0.136305	-0.315755	-1.45745
phf-14	WBGene00013339	-0.509428	-0.768127	-0.486065	-0.612543	-0.045493	0.368087	0.29416	0.541977	PHF14	ENSG00000106443.16	0.491943	0.197553	-0.365381	-0.192508
prp-6	WBGene00013343	0.314786	0.446763	0.280328	0.280028	-0.414979	-0.618842	-0.307966	-0.686017	PRPF6	ENSG00000101161.8	0.504364	0.560644	-0.822338	-1.18957
Y59A8B.8	WBGene00013345	-0.0468059	0.590392	0.0928022	0.0596611	0.704145	-0.0291928	-0.179407	-0.329311	NAPG	ENSG00000134265.13	-0.600424	-1.07015	0.62984	1.15819
gck-3	WBGene00013355	-0.0529004	-0.215632	-0.00265147	-0.0169747	-0.0366523	0.2648	-0.153487	0.0492077	STK39	ENSG00000198648.11	-0.198293	0.182672	-0.0366077	0.309245
abhd-3.1	WBGene00013358	-0.300056	-0.207883	-0.12664	-0.984696	0.0279848	-0.363122	-0.302059	0.373451	ABHD3	ENSG00000158201.10	0.786089	1.11414	0.273315	0.300967
fars-2	WBGene00013361	-0.0253458	-0.388788	-0.138919	0.172975	0.0477521	0.254254	-0.212224	-0.665065	FARS2	ENSG00000145982.13	0.273644	-1.01858	-0.809061	-0.0484461
algn-7	WBGene00013362	-0.385488	0.19478	-0.494612	-0.860402	0.550218	0.0569419	0.0583759	0.731991	DPAGT1	ENSG00000172269.19	0.163824	-0.273035	-0.674655	-0.330092
Y60A3A.19	WBGene00013365	0.343696	-0.46447	0.228039	0.0247556	0.477113	1.25146	-0.290107	0.525378	YIPF4	ENSG00000119820.11	-0.587908	-0.526389	0.184343	0.871441
Y62E10A.6	WBGene00013376	-0.471533	-0.14965	-0.059788	0.284323	0.429874	-0.133959	-0.485527	-0.559698	FDXR	ENSG00000161513.12	-0.11763	-0.422893	-0.74289	-1.37891
emc-3	WBGene00013378	0.376025	-0.0550511	-0.249661	0.0686703	-0.0975284	0.226775	-0.12854	-0.142553	EMC3	ENSG00000125037.12	0.347144	0.416692	-0.457716	-0.0462673
Y62E10A.13	WBGene00013379	0.104208	0.212283	-0.432826	-0.0887967	0.637957	0.977977	0.075151	0.0808494	PSPH	ENSG00000146733.14	0.0471295	-0.287358	-0.568269	0.152571
gcl-1	WBGene00013382	0.262239	1.0545	0.427827	-0.0591664	-0.143884	-1.44211	0.0562121	-0.495866	GMCL1	ENSG00000087338.5	-1.15267	-0.740578	1.50302	1.88574
tdpt-1	WBGene00013405	-0.237837	-1.52031	0.203956	-0.506557	-0.346908	1.26742	-0.738373	-0.0474369	TDP2	ENSG00000111802.14	-0.351476	-0.162894	0.650167	0.667719
Y63D3A.7	WBGene00013406	0.17059	0.881259	0.0253507	0.245855	0.421336	-0.675091	-0.12147	-0.19705	NDUFA2	ENSG00000131495.9	0.323485	0.253483	-0.684359	-1.30613
Y66D12A.7	WBGene00013433	0.322532	-0.287509	-0.407179	-0.560866	-1.72898	0.102719	-0.0107524	-0.515462	GATC	ENSG00000257218.6	-1.20443	-1.13524	0.464221	-0.0580274
Y66D12A.10	WBGene00013436	0.599689	0.662843	0.420321	0.124977	0.423634	0.34302	-0.0866118	0.532696	MITD1	ENSG00000158411.11	0.346098	0.0887541	-0.446789	-0.572138
xpb-1	WBGene00013441	-0.0252759	-0.599285	0.121307	0.0212292	-0.890832	0.0103489	-0.614538	-0.485685	ERCC3	ENSG00000163161.14	-0.192322	0.0855729	0.0245815	-0.231963
Y66D12A.21	WBGene00013446	-1.11123	-2.20326	0.0271188	-0.503208	0.0880178	0.701629	-1.34042	-0.861177	TM2D1	ENSG00000162604.12	-0.0313639	0.532468	0.400174	-0.0377652
nars-2	WBGene00013447	-0.109404	-1.28807	-0.212596	-0.664653	-1.05302	0.627745	-0.397212	0.443756	NARS2	ENSG00000137513.10	0.00614996	-0.541843	-0.198312	-0.0480966
cpsf-3	WBGene00013460	-0.428624	-0.483336	-0.2578	0.0389883	0.161567	0.390948	-0.24388	-0.978919	CPSF3	ENSG00000119203.14	0.135783	-0.319085	-0.424356	-0.247266
Y67H2A.2	WBGene00013461	-0.363751	-0.0904157	-0.304363	-0.811995	0.355752	0.0149605	-0.490799	0.454344	KLHDC10	ENSG00000128607.14	-1.03975	-1.21171	0.75332	0.672447
micu-1	WBGene00013462	0.187908	0.122725	0.132065	-0.1709	-0.234333	-0.00216269	-0.0528479	-0.132924	MICU1	ENSG00000107745.19	-0.17982	-0.102789	-0.148912	0.295046
Y67H2A.7	WBGene00013464	-0.225249	0.0584877	-0.244026	-0.505798	-0.0297065	-0.444864	0.522058	0.38249	MIPEP	ENSG00000027001.10	-0.212455	-0.801858	-0.291163	-0.0964172
Y70G10A.3	WBGene00013499	-1.78869	-2.17141	-0.652841	-0.626534	1.26581	0.306451	0.440703	-0.0598912	SLCO4A1	ENSG00000101187.16	-0.20553	-0.37208	-0.128171	-0.376879
ntl-11	WBGene00013530	-0.666059	-1.05484	-0.453706	-0.320765	-0.248281	0.142179	-0.239539	-0.275717	CNOT11	ENSG00000158435.8	-0.277924	-0.0947555	-0.161692	-0.17115
Y73F8A.27	WBGene00013532	-0.506342	-0.128518	-0.206273	-0.572744	0.633006	0.00159646	0.318252	0.0199746	FDX2	ENSG00000267673.6	1.02326	0.321842	-1.227	-2.43994
ari-1.4	WBGene00013538	-0.276998	-0.947882	-0.135685	-0.64115	0.0569179	0.525986	-0.407298	0.321444	ARIH1	ENSG00000166233.15	-0.905292	-0.78857	1.23461	1.86242
lonp-2	WBGene00013541	0.613918	0.819305	-0.309524	0.182591	0.448975	0.538866	0.493076	0.400785	LONP2	ENSG00000102910.14	-0.649022	-0.857752	0.612604	0.666243
Y75B8A.7	WBGene00013544	0.117948	0.427255	0.0364756	0.0494272	-0.515737	-0.721236	-0.188339	-0.272896	MPHOSPH10	ENSG00000124383.9	0.346855	-0.193947	-0.490644	0.155583
Y75B8A.14	WBGene00013550	-0.185234	-0.113322	-0.413696	-0.251125	-0.0490052	0.186311	0.049797	0.49707	GPN3	ENSG00000111231.9	-0.0310198	-0.533992	-0.804481	-0.325648
Y75B8A.24	WBGene00013557	-0.354552	-0.90401	-0.168951	0.0129568	-0.423602	0.0378838	-0.264298	-1.0877	PI4KA	ENSG00000241973.11	-0.324227	0.187333	0.428295	0.129576
Y75B8A.31	WBGene00013561	-0.527057	-0.0173842	-0.492481	0.310487	-0.0358976	-0.110207	0.172703	-0.779533	FAM172A	ENSG00000113391.19	-0.684565	-0.0656699	0.395421	1.34702
Y76A2B.5	WBGene00013577	0.0844219	0.419546	0.0641468	0.299965	0.619388	0.0705348	0.13286	-0.106372	MMADHC	ENSG00000168288.13	0.039635	-0.276114	-0.181923	0.372525
Y87G2A.2	WBGene00013594	-0.563085	0.378312	-0.590869	-0.639487	1.64389	0.0483293	0.701739	1.31504	ACOT8	ENSG00000101473.17	0.283266	0.339457	-0.697223	-1.95348
gpi-1	WBGene00013597	-0.441246	-0.448719	-0.504516	-0.217081	0.0468007	-0.0680587	0.00429299	-0.403171	GPI	ENSG00000105220.17	-0.0447415	0.148008	-0.761941	-0.921906
vps-28	WBGene00013598	-1.06427	-0.957346	-0.107117	-0.525525	1.46302	1.12837	-0.0780738	0.203273	VPS28	ENSG00000160948.14	0.649633	0.74097	-0.159375	-0.660533
eipr-1	WBGene00013599	-0.264942	-1.0123	-0.0726805	-0.275568	0.599489	1.37047	-0.10702	0.356697	EIPR1	ENSG00000032389.12	0.0871541	-0.105737	-0.352524	-0.64037
Y105C5B.9	WBGene00013650	1.53514	1.45739	0.434428	0.909602	-0.132361	-0.0746428	0.274534	-0.030877	PHYHD1	ENSG00000175287.19	-0.383834	-0.954458	-1.09759	-6.14735
Y105E8A.2	WBGene00013667	0.43366	0.0522282	0.0413221	0.121478	-0.0932598	0.428818	-0.188771	-0.240056	ERLEC1	ENSG00000068912.14	-0.23078	-0.0212669	-0.0531826	0.180571
tcab-1	WBGene00013669	-1.06125	-1.72657	-0.399712	-0.546214	0.379702	1.30458	-0.0612825	0.305799	WRAP53	ENSG00000141499.17	0.625755	0.404237	-1.05148	-1.02914
hpo-13	WBGene00013670	-0.449008	-0.100152	-0.324623	-0.259198	-0.610194	-0.834781	-0.345734	-0.63966	GBA2	ENSG00000070610.14	-0.207495	0.0725034	-0.781816	-0.676368
Y105E8A.11	WBGene00013671	-0.433476	1.19723	-0.781304	-0.567508	0.556608	-0.905744	0.681124	0.520876	BOLA3	ENSG00000163170.12	-0.226678	-0.59373	-0.783794	-0.122856
Y105E8A.14	WBGene00013674	-0.555461	-1.17637	0.032388	-0.396621	-0.59199	0.581732	-0.697333	-0.408382	RNF146	ENSG00000118518.15	1.02427	0.834472	0.210958	0.384174
ekl-4	WBGene00013676	-0.349572	-0.63343	-0.706348	-0.646007	-0.452971	0.454035	-0.236784	-0.602444	DMAP1	ENSG00000178028.14	0.848679	0.468682	-0.49664	-1.41783
rpom-1	WBGene00013680	0.0410479	0.351718	-0.0571413	0.0360888	-0.450146	-0.666054	0.000703494	-0.34804	POLRMT	ENSG00000099821.14	-0.212018	0.0624518	-0.728214	-1.61379
zoo-1	WBGene00013683	0.123317	0.520656	-0.668803	-0.265513	-0.0589646	-0.48584	0.293875	0.494432	TJP1	ENSG00000104067.16	0.713234	-0.480114	1.37851	-0.629547
exoc-8	WBGene00013687	-0.440242	-0.345187	-0.338828	-0.42909	-0.680555	-0.667273	-0.0728589	-0.0631169	EXOC8	ENSG00000116903.7	-1.42317	-1.05255	1.28701	0.715737
riok-2	WBGene00013688	-0.258809	-0.0646144	-0.0724044	0.0335111	-0.974337	-0.557403	-0.312069	0.0607197	RIOK2	ENSG00000058729.11	0.080185	-0.458345	-0.0497756	0.602259
Y105E8B.9	WBGene00013693	0.47331	0.699481	0.0380388	0.346088	0.1998	-1.35435	0.269109	-0.402102	GUSB	ENSG00000169919.17	0.170827	0.622109	-0.346443	-0.499261
csnk-1	WBGene00013709	-0.0549068	-0.766478	-0.022471	-0.135468	-0.610837	0.522255	0.11211	-0.125175	CSNK1G3	ENSG00000151292.17	-1.22035	-1.08993	1.80578	2.5219
Y106G6H.8	WBGene00013720	-0.0752651	-0.900253	-1.39864	-0.00898787	0.409062	1.13747	1.73937	0.0738827	TMEM256	ENSG00000205544.4	0.457347	0.277341	-1.52637	-1.76257
Y106G6H.14	WBGene00013724	-0.266501	0.108452	-0.711336	-0.16762	1.16753	0.192235	0.318165	0.293844	OSTF1	ENSG00000134996.12	0.967222	1.31579	0.274057	0.48804
sql-1	WBGene00013730	0.331976	0.709655	-0.0269219	-0.247749	0.0453044	-0.680431	-0.427681	0.610594	TRIP11	ENSG00000100815.12	0.00260178	0.0983977	-0.107642	0.161447
Y111B2A.12	WBGene00013735	-0.341011	-0.745502	-0.0893618	-0.146476	-0.274638	0.489474	0.0034347	0.0988194	AAMP	ENSG00000127837.9	0.183419	0.122551	-0.593137	-0.752878
elpc-2	WBGene00013738	-0.580521	-0.804655	-0.15262	0.243911	-0.138404	0.614671	0.363056	-0.0688508	ELP2	ENSG00000134759.14	-0.212477	-0.550593	-0.195628	0.102323
hut-1	WBGene00013740	-0.0423227	-0.110291	-0.0635797	-0.297982	0.468589	0.538486	0.152094	0.504961	SLC35B1	ENSG00000121073.15	0.185655	0.224812	-1.05643	-1.09815
cdkr-3	WBGene00013765	0.205872	0.496898	0.210468	-0.0134353	0.665273	0.0929952	-0.414717	0.268375	CDK5RAP3	ENSG00000108465.15	0.0375718	0.143537	-0.927905	-0.996526
sld-5	WBGene00013768	-0.208004	0.157763	-0.438153	-0.933769	-0.532444	-0.494645	-0.424589	-0.0501735	GINS4	ENSG00000147536.12	-0.693472	-0.792954	0.414133	0.280691
Y116A8C.9	WBGene00013789	-0.135038	-0.0321089	-0.224442	-0.258766	0.0637765	-0.162819	-0.244361	-0.533976	TMEM185B	ENSG00000226479.4	-0.738225	-0.164311	0.359802	0.227637
snx-13	WBGene00013803	-0.529636	-0.681452	-0.0561559	-0.0617582	-0.74377	-0.630782	-0.684066	-0.394844	SNX13	ENSG00000071189.21	-1.72804	-1.58235	1.76601	2.66329
Y116A8C.27	WBGene00013804	-0.129571	-0.114122	0.0612389	0.294113	0.0679494	-0.0706154	-0.263889	-0.404338	ATPAF2	ENSG00000171953.16	0.0126816	-0.315093	-0.888791	-0.575755
Y116A8C.30	WBGene00013807	0.0769919	0.324635	0.198078	-0.353461	0.13141	-0.346405	-0.316751	0.599454	NDUFAF2	ENSG00000164182.11	0.539729	-0.149131	-0.570007	-0.375005
sfa-1	WBGene00013808	0.290754	0.158757	0.49141	-0.133687	-0.537657	-0.352196	-0.421897	-0.541113	SF1	ENSG00000168066.20	0.0492675	0.116177	-0.372687	-0.43926
cyc-2.2	WBGene00013854	2.09782	1.35012	-0.763807	1.3883	-2.70267	0.11947	0.593259	-0.07906	CYCS	ENSG00000172115.9	0.172656	-0.113897	-0.248228	-0.101969
orc-5	WBGene00013857	-0.747314	-2.04325	-0.306345	-0.804338	-0.692179	1.38748	-0.800352	-0.337748	ORC5	ENSG00000164815.11	-0.350362	-0.765927	-0.0427257	0.419703
mppb-1	WBGene00013880	-0.216363	-0.47665	-0.0386342	-0.102585	0.0876466	0.267573	-0.38042	-0.103069	PMPCB	ENSG00000105819.14	0.198241	-0.25285	-0.830843	-0.425163
mans-4	WBGene00013881	-0.50194	-0.931597	-0.319905	-0.244922	-0.202318	1.45241	0.0132173	0.285324	MAN1B1	ENSG00000177239.15	0.311577	0.731496	-0.138549	-1.07927
ZC434.4	WBGene00013892	-0.792109	-0.696789	-0.090328	-0.977109	0.450547	0.943851	-0.129076	0.553744	RRP7A	ENSG00000189306.11	0.101318	-0.046284	-0.672574	-1.3689
coa-7	WBGene00013925	-0.325874	0.283611	-0.196744	0.0568539	0.16511	-0.474545	-0.0630749	0.262815	COA7	ENSG00000162377.6	-1.0831	-1.82279	0.465476	0.182959
nol-16	WBGene00013958	0.149921	0.0755937	-0.396858	-0.176065	0.0492365	0.137413	0.236231	0.081277	NOP16	ENSG00000048162.21	-0.0683735	-0.27838	-0.699612	-0.705066
ZK287.7	WBGene00013967	-0.795481	-0.617147	-0.28553	-0.421876	0.368432	0.483327	0.60438	0.413296	RPUSD3	ENSG00000156990.14	0.488935	0.0668688	-0.75235	-0.948573
ZK512.2	WBGene00013983	0.14856	0.0195585	0.216854	0.357518	-0.14857	0.184176	-0.217832	-0.0125427	DDX55	ENSG00000111364.16	-0.110613	-0.37693	-0.658072	-0.24831
gtf-2E1	WBGene00013998	-0.0449188	-0.487041	-0.228387	-0.432997	-0.606502	-0.249872	-0.341246	0.797713	GTF2E1	ENSG00000153767.10	-0.466765	-0.205525	0.325533	0.469525
ZK550.6	WBGene00014000	2.13746	1.41892	0.38885	1.45147	-0.54725	0.794698	0.657832	-0.481751	PHYH	ENSG00000107537.14	-0.501942	-0.0568106	-0.469892	-0.90764
fic-1	WBGene00014004	-0.277304	-0.190933	0.275681	-0.424117	-1.18381	-0.595923	-0.64768	0.46109	FICD	ENSG00000198855.7	0.0172119	0.00346763	-0.185097	-0.694877
ZK632.2	WBGene00014011	-0.56652	0.170695	-0.00339116	-0.630006	-0.615671	-0.831558	-1.06758	-0.586287	SLC4A1AP	ENSG00000163798.13	0.324818	0.0165481	-0.466809	-0.507673
riok-3	WBGene00014012	-0.222955	-0.118206	0.135619	0.15721	0.653774	0.388433	0.125029	-0.486679	RIOK3	ENSG00000101782.15	-0.60114	-0.292388	1.25731	1.51313
ZK632.4	WBGene00014013	0.100667	0.0943359	-0.116362	-0.195745	0.790945	0.749868	0.541539	-0.154015	MPI	ENSG00000178802.18	-0.0514852	0.221819	-0.545216	-0.512502
panl-3	WBGene00014015	-0.377237	-0.985349	0.531165	-0.227771	-0.891962	-0.153745	-1.4202	-1.37345	PAN3	ENSG00000152520.14	-1.33739	-0.684995	1.49153	1.37847
ZK632.11	WBGene00014018	-0.258337	0.244733	0.0530427	-0.123923	0.113295	-0.0228473	-0.323009	-0.0598639	ZCCHC8	ENSG00000033030.15	-0.359944	-0.60851	0.0779675	0.340827
ZK632.12	WBGene00014019	-0.0938265	-0.437003	-0.188686	-0.477473	0.869554	0.889749	-0.171724	0.471858	PLEKHF2	ENSG00000175895.4	-0.723193	-0.759674	0.933192	1.59116
ZK637.2	WBGene00014022	-0.45037	0.126319	0.216015	-0.22835	-0.324036	-0.634366	-0.648647	0.161906	FAM136A	ENSG00000035141.8	0.206835	-0.249551	-0.149587	-0.691572
lnkn-1	WBGene00014023	-0.291826	-0.195593	0.162599	-0.179169	0.299897	0.25608	-0.716532	0.284692	ITFG1	ENSG00000129636.13	-0.430111	-0.0625104	0.180002	0.626894
asna-1	WBGene00014025	0.0988239	0.227875	-0.144864	0.0214992	0.449579	0.0832344	0.102957	-0.168697	GET3	ENSG00000198356.12	-0.140212	-0.198225	-0.707996	-1.1349
trxr-2	WBGene00014028	0.681332	1.20546	-0.102488	0.519916	0.137679	-0.571048	0.641062	-0.646168	TXNRD2	ENSG00000184470.21	-0.247698	-0.299357	-0.591374	-0.725102
ZK643.2	WBGene00014034	-0.279325	-1.18673	-0.128209	-1.14924	0.571195	1.17882	-0.968439	0.312198	DCTD	ENSG00000129187.14	-0.347744	-0.362582	0.935625	1.42116
spv-1	WBGene00014051	0.85828	0.693591	0.292216	0.288737	-0.232355	0.0488668	-0.0561107	-0.27405	GMIP	ENSG00000089639.11	1.89114	3.08594	-0.410161	-0.818233
dbt-1	WBGene00014054	-0.241413	-0.175244	-0.395741	-0.390789	0.181202	0.0798799	0.208105	0.286131	DBT	ENSG00000137992.14	-1.43417	-1.49162	1.21844	1.22972
rev-1	WBGene00014066	-0.553521	0.119475	-0.0858642	-0.113768	-0.374854	-0.840171	-1.34955	-0.27944	REV1	ENSG00000135945.10	-0.164691	-0.255332	-0.100962	0.350849
ZK792.5	WBGene00014078	0.289434	0.709469	0.333621	-0.149977	-0.303573	-0.609084	-0.224842	0.138857	NOP9	ENSG00000196943.14	-1.44065	-1.51065	0.916244	0.307065
ipmk-1	WBGene00014081	0.847402	0.00779266	0.559208	-0.129897	-0.780248	1.41763	0.525654	-0.222393	IPMK	ENSG00000151151.6	-1.37251	-1.32613	1.36719	2.22773
ZK795.3	WBGene00014083	-0.151482	-1.28271	-0.116347	0.107376	0.123472	1.70285	0.0769354	0.0344671	IMP4	ENSG00000136718.10	-0.114958	-0.422172	-0.732062	-1.29576
gdh-1	WBGene00014095	-0.508946	-0.459081	-0.0400225	-0.0567179	-0.814927	-0.834744	-0.148568	-0.693901	GLUD1	ENSG00000148672.9	-0.578383	-0.34836	0.678543	0.217534
ogdh-2	WBGene00014098	-0.491918	-0.399752	-0.0155229	-0.410618	-0.61249	-1.02116	-0.795999	-0.705724	DHTKD1	ENSG00000181192.12	-1.10012	-0.883165	0.335557	-0.596078
rpc-25	WBGene00014111	-0.0655082	0.526128	-0.679195	-0.422972	-0.0927821	-0.626657	0.336789	0.252083	POLR3H	ENSG00000100413.17	-0.296931	-0.646845	-1.09811	-0.520917
ZK856.11	WBGene00014112	-1.52778	-2.23267	-0.224262	-1.12041	0.143188	0.37549	-0.556191	1.16376	EIF1AD	ENSG00000175376.9	-0.0600615	-0.481159	-0.433108	-0.0779769
tftc-3	WBGene00014114	-0.457078	-0.421192	-0.184308	-0.604254	-0.670032	-1.00052	-0.451009	0.314728	GTF3C3	ENSG00000119041.11	-0.932422	-0.8993	0.689364	0.781004
ZK858.6	WBGene00014119	0.195169	-0.0461915	-0.32875	0.38774	0.566269	0.836316	0.333884	0.0626525	TM9SF4	ENSG00000101337.16	-0.327229	-0.311104	0.0768233	0.479899
ZK858.7	WBGene00014120	-0.459821	-0.546061	-0.615417	-0.587638	-0.641509	-0.203253	0.470282	0.529225	TRMT6	ENSG00000089195.15	-0.132371	-0.343625	-0.618279	-0.148571
elpc-3	WBGene00014123	-0.0826125	-0.612819	0.0665411	-0.220183	0.211728	0.496283	-0.274113	-0.056829	ELP3	ENSG00000134014.17	-0.0632519	-0.239153	0.231714	0.473813
ZK909.3	WBGene00014148	1.97821	1.73645	0.172952	0.972282	0.0178845	0.772261	0.416954	-0.12199	HDDC3	ENSG00000184508.12	0.428664	-0.0815143	-0.683258	-1.15532
vps-15	WBGene00014151	-0.325268	-0.712888	-0.0418029	-0.527093	-0.643025	-0.0463221	-0.431219	0.200478	PIK3R4	ENSG00000196455.8	-1.0616	-1.02722	0.463751	0.767681
ZK930.2	WBGene00014152	0.521928	0.527564	0.10129	0.423406	0.678691	-0.122803	0.252532	0.342153	ZC4H2	ENSG00000126970.16	0.148127	0.394373	0.0599484	0.117392
puf-12	WBGene00014165	0.0598967	0.535898	0.181383	0.165423	-0.941167	-0.858427	-0.451787	-0.261676	PUM3	ENSG00000080608.10	-0.178582	-0.584447	-0.271748	-0.0475241
clpp-1	WBGene00014172	0.305536	0.282454	-0.396192	-0.00803164	0.1426	-0.0334664	0.213634	0.00124694	CLPP	ENSG00000125656.11	0.316999	0.0417688	-0.700418	-1.21957
ZK1010.2	WBGene00014176	-0.516881	-0.989193	-0.558953	-0.985002	-0.693983	0.291971	-0.329348	0.621757	RMND1	ENSG00000155906.19	0.140268	0.0819478	-0.276946	0.413415
frg-1	WBGene00014177	-0.127402	0.622157	-0.603165	-0.491818	0.449606	-0.356791	0.278442	0.684219	FRG1	ENSG00000109536.12	0.526236	0.406934	-0.282779	-0.030898
mmcm-1	WBGene00014202	-0.511563	0.331395	-0.080529	0.413785	0.977942	-0.827565	-0.427902	-0.155573	MMUT	ENSG00000146085.8	-0.246487	-0.354538	0.126977	0.36526
ZK1058.3	WBGene00014203	0.303681	0.228355	0.697288	-0.355494	0.0972204	0.358635	-0.270533	0.178907	GALT	ENSG00000213930.12	0.626336	0.314737	-0.615147	-1.46079
ccdc-47	WBGene00014204	0.233675	0.562006	0.225323	0.01374	-0.862132	-1.43475	-0.868392	-0.591601	CCDC47	ENSG00000108588.14	-0.624132	-0.849416	0.254948	0.91379
obr-3	WBGene00014215	0.474972	-0.529822	-0.432059	-0.197668	-0.881714	0.725485	0.498348	-0.727697	OSBPL5	ENSG00000021762.20	-0.225624	0.0418508	0.140381	-0.922302
eif-2Balpha	WBGene00014221	-0.164085	-0.859696	-0.630622	0.517187	0.492602	1.06425	0.317521	-0.727351	EIF2B1	ENSG00000111361.13	-0.259999	-0.369266	-0.216559	0.0265778
trpp-3	WBGene00014222	0.256566	-0.140312	-0.0453185	-0.679175	0.25316	0.610572	-0.0123222	0.796402	TRAPPC3	ENSG00000054116.12	0.219487	0.195193	-0.315334	0.0294201
mrps-23	WBGene00014224	-0.943102	-0.00122075	0.146073	-0.394114	1.18027	-0.315517	-0.331891	0.26847	MRPS23	ENSG00000181610.13	0.199093	0.0615973	-0.241415	-0.026708
ZK1128.1	WBGene00014227	-0.098718	0.218287	-0.519292	-0.14233	-0.313667	-0.414656	0.413076	-0.52425	NDUFAF7	ENSG00000003509.16	-0.355221	-0.472453	0.521218	-0.200644
mett-10	WBGene00014228	-1.13071	-0.322595	-0.44208	-0.777387	1.19731	0.291314	-0.312352	0.674886	METTL16	ENSG00000127804.13	-0.538154	-0.66176	1.41963	1.23773
gtf-2H3	WBGene00014230	-1.21679	-2.02604	0.263919	-0.350235	0.716317	1.75927	-0.624709	0.388538	GTF2H3	ENSG00000111358.14	-1.69826	-1.48619	1.00694	0.792643
ttll-4	WBGene00014232	-0.127281	-0.419218	-0.158756	-0.431365	-1.18104	-0.258618	-0.397536	-0.315282	TTLL4	ENSG00000135912.11	-1.32057	-1.39014	0.416154	0.314608
vps-29	WBGene00014234	-0.371927	0.895907	-0.36682	-0.253864	1.401	-1.04589	-0.352198	-0.317289	VPS29	ENSG00000111237.19	0.56012	0.396977	-0.286948	7.14922e-05
dcaf-1	WBGene00014243	0.0243869	-0.00997716	0.00739254	-0.0695871	-0.77744	-0.608464	-0.0593338	-0.163087	DCAF1	ENSG00000145041.15	-0.865929	-0.782377	0.292542	0.445854
ZK1307.8	WBGene00014249	0.0499989	0.608765	0.179149	-0.0136355	0.617638	-0.051713	-0.192532	-0.192238	PRKCSH	ENSG00000130175.9	0.341275	0.50812	-0.580824	-0.952256
gstk-1	WBGene00014251	0.89722	1.497	0.604661	0.877499	0.674229	-0.356341	-0.166751	0.261072	GSTK1	ENSG00000197448.14	0.4602	0.62352	-0.355911	-0.529569
ZK1320.7	WBGene00014256	-0.450611	-1.46765	0.0321603	-1.05408	-0.991359	1.20513	-0.93722	0.120155	GPANK1	ENSG00000204438.11	0.596463	0.461582	0.357285	0.21449
zipt-2.1	WBGene00014669	0.344952	-0.00489536	0.437208	0.174329	0.290107	1.30671	0.635837	0.393931	SLC39A1	ENSG00000143570.18	0.029103	0.777812	-0.651845	-1.46576
mdt-9	WBGene00014938	-0.153496	-1.74949	-0.230224	-0.812195	-0.508007	1.01788	0.0979448	0.0424148	RABIF	ENSG00000183155.5	0.795986	0.323308	0.293693	0.310487
B0025.4	WBGene00015001	-0.117172	0.104497	-0.784101	-0.0255003	0.535869	-0.392093	-0.0470935	-0.515663	MEAF6	ENSG00000163875.15	0.261163	0.358971	-0.352886	-0.229647
B0041.5	WBGene00015009	-0.149049	-0.487909	-0.11245	-0.0653522	-0.0353642	-0.0303836	-0.911895	0.652975	SLC35F5	ENSG00000115084.15	-0.765112	-0.458116	0.97326	1.72539
mrpl-9	WBGene00015025	0.288637	0.569711	0.119142	0.0426705	-0.334227	-0.621155	-0.0170571	-0.326419	MRPL9	ENSG00000143436.11	0.114458	-0.0415483	-0.827839	-1.16451
B0207.6	WBGene00015029	-0.99176	-0.830677	-0.0828918	-1.31833	1.01015	0.861377	-0.415886	0.807537	GPN2	ENSG00000142751.15	-0.0153037	-0.0713736	-0.346422	-0.945045
B0228.7	WBGene00015064	0.0147757	0.832279	0.0344966	0.327907	0.556611	-0.72385	0.288869	0.0702826	MTAP	ENSG00000099810.21	-0.750238	-0.911556	0.605211	0.420763
natc-2	WBGene00015074	0.492244	0.429332	0.0512985	0.0147965	0.136458	0.286116	0.312406	0.257443	NAA30	ENSG00000139977.14	-1.30097	-1.30456	1.57211	1.59586
B0261.1	WBGene00015091	-0.118159	0.583048	0.0252687	-0.0668241	-0.112366	-1.14475	-0.732811	-0.284365	BDP1	ENSG00000145734.19	-0.887964	-0.758387	0.214779	-0.0953111
mrpl-47	WBGene00015092	-0.000701071	0.610386	-0.0927185	0.440465	0.486227	-0.842448	-0.143356	-1.00008	MRPL47	ENSG00000136522.14	0.415071	-0.0955128	-0.476229	-0.639064
ggtb-1	WBGene00015099	-0.414402	-0.626145	0.0114758	-0.334988	0.807444	0.468984	-0.465449	-0.131114	RABGGTB	ENSG00000137955.16	-0.223863	-0.232642	-0.447978	0.595116
rpia-1	WBGene00015101	-0.695922	-0.68036	-0.0932467	-0.603091	2.57105e-05	0.0523599	-0.200658	-0.0992523	RPIA	ENSG00000153574.9	-0.388203	-0.654981	-0.364899	-0.312816
B0303.3	WBGene00015125	0.251823	0.728329	-0.164767	0.44736	0.788113	0.006364	-0.0433522	-0.0743487	HADHB	ENSG00000138029.14	-0.0604544	-0.203764	-0.287024	-0.151536
vps-33.1	WBGene00015130	-0.465361	-0.388971	-0.251969	-0.346086	-0.132341	-0.565406	-0.339731	-0.687227	VPS33A	ENSG00000139719.11	-0.0256514	-0.331647	0.244688	-0.134263
mrpl-11	WBGene00015133	-0.284434	0.690198	-0.0931486	-0.615462	0.111733	-0.803205	-0.351393	-0.0152822	MRPL11	ENSG00000174547.13	0.289401	-0.0670381	-0.824775	-1.77798
hpo-28	WBGene00015148	-0.0804253	-0.0320174	-0.328533	0.7165	0.633431	0.59569	0.765557	-0.464925	MOSPD2	ENSG00000130150.12	-1.33067	-0.592382	1.42871	1.29781
psd-1	WBGene00015159	-0.382311	-1.0257	-0.62916	-0.14733	-0.310644	0.406508	0.473101	-0.258756	PISD	ENSG00000241878.11	-0.421065	-0.644002	-0.528513	-0.834964
algn-11	WBGene00015162	-0.0661148	-0.336761	0.0902364	-0.0702945	0.28883	0.314243	-0.536224	0.0903699	ALG11	ENSG00000253710.4	-1.24064	-1.34449	1.13147	1.0692
ykt-6	WBGene00015164	0.0932006	-0.208525	-0.564905	-0.0705406	0.586084	0.847942	0.511379	-0.527104	YKT6	ENSG00000106636.8	-0.196218	-0.347778	-0.012484	0.111543
pdi-6	WBGene00015168	0.233904	-0.0217679	0.266896	-0.415827	0.377517	0.685011	0.0762556	0.346719	PDIA6	ENSG00000143870.13	-0.0330689	0.0307159	0.075426	0.254763
trpp-11	WBGene00015173	-0.167963	-0.366066	0.0299648	-0.0996188	-0.660177	-0.540651	-0.721736	-0.256568	TRAPPC11	ENSG00000168538.16	-0.492973	-0.373857	0.512402	0.91565
vps-51	WBGene00015176	-0.681878	1.11157	-0.472052	0.469023	1.37492	-1.73344	-0.520109	-0.201296	VPS51	ENSG00000149823.9	0.286734	0.617267	-0.592871	-1.57932
djr-1.1	WBGene00015184	0.142918	0.29951	-0.179542	0.0976309	-0.00741931	0.118707	-0.252115	-0.403536	PARK7	ENSG00000116288.13	0.231093	0.263831	-0.594377	-0.122257
mrpl-41	WBGene00015185	0.417499	0.546666	-0.0947216	0.362429	-0.796836	-0.623829	0.227156	-0.655452	MRPL41	ENSG00000182154.8	0.405944	0.52854	-0.670107	-1.41653
misc-1	WBGene00015186	-0.539023	-0.0371922	-0.319174	-0.311129	0.606859	-0.0120963	0.25374	-0.112156	SLC25A11	ENSG00000108528.14	0.297924	0.227274	-1.00619	-1.70303
B0432.8	WBGene00015189	-0.26109	-0.501777	0.118487	-0.511528	-0.822845	0.735983	-0.982803	-1.07984	TATDN3	ENSG00000203705.11	-0.40997	-0.351635	-0.215869	-1.00984
B0495.5	WBGene00015204	0.0981151	0.11125	0.0131381	-0.15872	-0.128109	-0.174145	0.167858	0.0922895	SPATA20	ENSG00000006282.21	0.870023	1.01629	-1.23328	-2.9355
B0495.7	WBGene00015206	-0.166417	-0.0374939	-0.0692413	0.0661021	0.29647	-0.0425959	0.0309305	-0.015346	ERMP1	ENSG00000099219.14	-1.18041	-0.482404	1.51759	1.57784
B0507.2	WBGene00015219	0.00479226	0.680508	0.513543	0.104706	1.01621	0.105489	0.0900461	0.0465827	BROX	ENSG00000162819.12	-1.28352	-0.967183	1.57327	1.90474
B0511.6	WBGene00015232	0.150092	0.0915796	0.180661	0.176874	-0.520826	-0.390439	-0.199895	0.0519051	DDX18	ENSG00000088205.13	-0.191024	-0.576185	-0.219733	0.341258
B0511.7	WBGene00015233	-0.73536	-0.788095	-0.542225	-0.836317	0.582019	0.724856	-0.0979797	0.499442	PPP1R8	ENSG00000117751.18	-0.663713	-0.535239	0.288372	0.281326
mai-2	WBGene00015248	0.0430921	0.434282	-0.197797	0.120978	0.510762	-0.0879654	0.108929	-0.149977	ATP5IF1	ENSG00000130770.18	0.241008	0.239451	-0.212347	-0.356857
otub-4	WBGene00015249	-0.0498912	-0.544153	-0.616931	-0.498437	-0.349229	0.317446	0.190822	-0.188499	OTUD5	ENSG00000068308.13	0.389111	0.706936	-0.506632	-0.661795
B0546.3	WBGene00015250	0.271301	0.626002	-0.198344	-0.161194	-0.27522	-0.453367	0.730327	0.522068	YPEL5	ENSG00000119801.13	0.896151	1.09299	0.176848	0.773135
BE0003N10.1	WBGene00015266	-0.500382	-1.05683	0.147453	-0.251589	-0.450498	0.500197	-0.619549	0.0999817	PNPT1	ENSG00000138035.15	-0.554675	-1.31006	-0.145651	0.192325
gtf-2F1	WBGene00015296	0.338849	1.29178	-0.0484982	-0.00971013	-0.116982	-1.4068	-0.462966	-0.213942	GTF2F1	ENSG00000125651.14	0.181959	0.16627	-0.487597	-0.983812
sco-1	WBGene00015297	0.355842	0.409742	-0.0638969	0.0783931	-0.333134	-0.0661368	0.314871	-0.454098	SCO1	ENSG00000133028.12	-1.23295	-1.56288	0.630944	0.542025
C01F1.6	WBGene00015301	-0.727123	-2.12516	-0.10106	-0.489644	-0.388375	2.09234	-0.185259	-0.116228	ANKRD13C	ENSG00000118454.13	-0.631418	-1.29822	1.06714	-0.0132158
fan-1	WBGene00015310	-1.07637	-0.906039	-0.0593679	-0.266379	-0.263078	-0.166813	-0.669996	-0.792339	FAN1	ENSG00000198690.10	-1.19229	-1.10452	0.84422	0.357545
ivd-1	WBGene00015326	-0.311966	-0.75945	0.104483	-0.180563	-0.762408	0.192973	0.0373207	-0.129148	IVD	ENSG00000128928.10	-0.641755	-0.320492	0.0137558	-0.244162
snpn-1	WBGene00015327	-0.16864	-0.480426	0.223729	-0.534684	-0.0167616	0.124516	-0.461807	-0.39955	SNAPIN	ENSG00000143553.11	0.0873264	0.167777	-0.438618	-1.01172
C02B10.5	WBGene00015330	-0.307544	-0.600755	-0.116412	-0.866828	-0.377365	-0.054751	-0.157145	-0.204163	PYGO2	ENSG00000163348.4	-0.314619	-0.0604675	0.33787	-0.157191
C02F5.3	WBGene00015346	0.168792	0.00875246	0.513295	-0.245559	-0.432224	0.0898665	-1.17781	-0.0961188	DRG2	ENSG00000108591.10	-0.204943	-0.267521	-0.422115	-1.01525
henn-1	WBGene00015349	0.11582	-0.145824	0.211227	-0.0760324	-0.469638	0.368957	-0.371785	-0.0335677	HENMT1	ENSG00000162639.16	0.735389	1.38428	-0.126992	0.195803
C02F5.13	WBGene00015353	-2.09008	-2.52728	-0.722117	-0.535072	1.7815	2.12413	0.237675	-0.203509	TM2D2	ENSG00000169490.17	0.705108	0.538778	-0.560375	-0.245237
sdha-1	WBGene00015391	0.0463125	0.0688953	0.183288	-0.169836	-0.0746679	-0.0587486	0.107011	0.0950818	SDHA	ENSG00000073578.17	-0.0672355	-0.121272	-0.76278	-0.790002
nstp-4	WBGene00015404	0.145837	0.32855	0.375032	-0.202307	0.266219	-0.188504	-0.266975	0.289787	SLC35A3	ENSG00000117620.15	-1.18137	-1.21797	0.751447	2.37697
C03H5.5	WBGene00015407	0.79289	-0.0221311	-0.378673	0.541643	-0.687833	0.151894	0.21835	-0.212356	EIF3L	ENSG00000100129.18	0.0148923	0.212804	-0.270089	-1.00634
pdhb-1	WBGene00015413	-0.649171	-0.480262	-0.280185	-0.25458	-0.417622	-0.351285	-0.0043528	0.01223	PDHB	ENSG00000168291.13	0.0121497	-0.217091	-0.714606	-0.520893
pac-1	WBGene00015418	0.274959	-0.678591	-0.0546906	-0.140349	-1.06833	0.0875969	-0.346413	-0.540235	ARHGAP23	ENSG00000275832.5	-1.3809	-1.63043	0.372209	-0.936605
C04G6.4	WBGene00015454	-0.0116525	0.0143869	0.537589	-0.269851	0.0417957	-0.165576	-0.622284	0.601278	PRRC1	ENSG00000164244.21	-1.76883	-1.55167	1.8711	1.69989
C05C8.1	WBGene00015460	-0.164065	0.284165	0.481294	-0.0237744	0.653896	0.0768658	-0.876767	-0.338926	DMAC2L	ENSG00000125375.16	0.112121	-0.0931688	-0.200968	-0.237539
krr-1	WBGene00015461	-0.410014	0.43083	-0.195088	0.0919594	0.396515	-0.419553	0.00363243	-0.184102	KRR1	ENSG00000111615.14	-0.465106	-0.752045	0.143496	0.655559
C05D11.1	WBGene00015481	0.193811	0.394237	0.27694	0.298411	-0.0435606	-0.214639	-0.313614	-0.371362	UQCRC1	ENSG00000010256.11	0.316514	0.041857	-0.829373	-1.32759
lnp-1	WBGene00015492	-0.157725	0.121078	0.588115	-0.00786056	0.734213	0.27076	-0.658472	0.0634012	LNPK	ENSG00000144320.14	-1.17231	-1.08005	1.21371	1.65044
mvb-12	WBGene00015508	-0.834632	-1.01244	-0.0444387	-0.883863	0.54217	1.41609	-0.14342	0.557165	MVB12A	ENSG00000141971.13	1.05527	0.967124	-0.534625	-1.09152
mthf-1	WBGene00015512	-1.21778	-1.26113	-0.0674	-0.693531	0.432565	-0.00204075	-0.0848019	-0.572839	MTHFR	ENSG00000177000.13	-1.74667	-1.58121	0.832365	0.258373
rha-2	WBGene00015525	-0.377305	-0.171863	0.131326	-0.0192593	-0.100434	-0.174205	-0.563178	-0.318283	DHX37	ENSG00000150990.8	-0.999848	-0.780534	0.0815896	-0.925842
ufl-1	WBGene00015555	0.100805	0.182863	0.231774	-0.240721	0.347347	-0.143833	-0.238867	0.445619	UFL1	ENSG00000014123.10	-0.561274	-0.862017	0.640213	0.771724
C09D4.4	WBGene00015635	-0.181756	-0.58089	-0.221892	0.0769159	-1.64643	-0.830808	-0.511155	-0.848254	FAM135A	ENSG00000082269.16	0.836912	1.24175	0.520411	0.858457
tsg-101	WBGene00015658	-0.360102	0.21836	-0.242805	-0.13916	0.585978	-0.574121	-0.190033	-0.0396214	TSG101	ENSG00000074319.13	0.195785	0.192536	-0.225177	0.0397438
mcp-1	WBGene00015678	-0.786953	0.148739	0.172754	0.37153	0.656704	-0.0474972	-0.874638	-1.56196	GDPGP1	ENSG00000183208.12	-0.270652	0.12099	0.364682	-0.997919
C10G8.8	WBGene00015684	0.710211	1.26145	-0.419192	0.315465	-1.16251	-1.66407	0.513773	0.317679	CCDC9	ENSG00000105321.14	0.399614	0.378329	-0.542226	-0.811788
mlst-8	WBGene00015697	0.163144	-0.641924	-0.351629	-0.222821	-0.590672	0.634837	-0.169638	-0.877304	MLST8	ENSG00000167965.18	0.221688	-0.0577972	-0.575147	-1.65721
C11D2.7	WBGene00015703	0.0759975	0.613516	-0.0838158	-0.165912	0.5038	-0.000247486	-0.206853	0.13317	MCTS1	ENSG00000232119.8	0.387448	-0.00922576	-0.63246	-0.441777
C13B9.2	WBGene00015733	-1.19931	-1.66267	0.99274	-0.255082	0.674497	1.23676	-1.8445	-0.221273	GLYCTK	ENSG00000168237.18	0.671554	0.785433	-0.469862	-1.33396
copd-1	WBGene00015734	0.498662	0.150386	0.0623264	0.254629	0.302777	0.586685	-0.157318	-0.0133286	ARCN1	ENSG00000095139.14	-1.13778	-0.818111	1.39425	1.13939
kxd-1	WBGene00015742	-1.14591	-0.32235	-0.697991	-0.552835	-1.16948	0.0921024	-0.993131	-1.37134	KXD1	ENSG00000105700.11	-0.132129	0.0056577	-0.094434	-1.77414
C13F10.5	WBGene00015744	-0.217071	0.296881	0.336441	-0.409862	-0.637331	-0.488486	-0.0895492	-0.049772	SAYSD1	ENSG00000112167.10	0.45664	0.1681	-0.3596	-1.25178
C13F10.7	WBGene00015746	0.279546	-0.0598121	0.112053	-0.417062	-0.653878	-0.346712	-0.874173	0.138033	SREK1IP1	ENSG00000153006.16	0.63911	0.0167052	-0.895154	0.483666
sfxn-2	WBGene00015777	0.119279	1.17393	-0.36674	-0.143245	0.83761	-1.04352	0.0655795	0.474458	SFXN2	ENSG00000156398.13	-1.62334	-1.44844	0.221836	0.099115
got-2.2	WBGene00015778	0.714506	0.586191	0.0947285	0.551189	-0.0254895	0.257527	0.0524367	-0.034035	GOT2	ENSG00000125166.13	-0.117503	-0.874394	-0.47034	-0.40107
kynu-1	WBGene00015802	-1.27245	-0.567969	-0.589899	-0.488209	0.996666	-0.695407	0.0626077	-0.843094	KYNU	ENSG00000115919.15	0.486004	0.765726	1.1423	1.06003
C16A3.5	WBGene00015810	-0.22868	-0.0944496	-0.298818	0.0355849	0.507375	0.0572167	-0.0572465	0.0464064	NDUFB9	ENSG00000147684.9	0.292649	0.324038	-0.384351	-0.560261
C16A3.6	WBGene00015811	0.368699	0.871211	0.483657	0.494704	-0.524154	-0.977627	-0.132015	-0.863682	MAK16	ENSG00000198042.11	-2.17038	-2.00954	1.54543	1.33998
thoc-2	WBGene00015813	-0.0366137	0.151328	0.241557	0.00820878	-0.796595	-0.643735	-0.919491	-0.667221	THOC2	ENSG00000125676.20	0.244107	-0.0798638	-0.0687841	0.198452
oatr-1	WBGene00015814	-0.187195	0.091811	-0.254036	0.284371	0.664816	0.111316	-0.0256666	-0.506737	OAT	ENSG00000065154.12	-0.271534	-0.596425	-0.379897	0.00993156
C16E9.2	WBGene00015866	-0.418687	-1.21536	-0.11409	-0.151167	0.195693	1.2921	0.2469	-0.213144	KIAA0930	ENSG00000100364.18	-0.17152	0.107982	-0.175283	-0.307104
C17G10.1	WBGene00015915	-0.552487	-0.844291	-0.487705	-0.980822	-0.0486146	0.385585	-0.159621	0.168081	OGFOD1	ENSG00000087263.17	-0.3744	-0.597275	0.0829618	0.0355155
ttc-4	WBGene00015916	-0.313071	-0.290993	-0.355062	-0.167634	-0.0623366	0.00749078	-0.038325	-0.0136252	TTC4	ENSG00000243725.7	-0.216691	-0.379068	1.06527	0.138027
C17H12.2	WBGene00015928	0.167213	-0.513924	0.372831	-0.562367	-0.171328	0.546061	-0.663133	0.0826821	KIAA2013	ENSG00000116685.16	0.395311	0.538492	-0.274591	-1.29127
damt-1	WBGene00015939	-0.934722	-2.45782	-0.727163	-1.29979	0.44527	2.62851	0.54582	0.693597	METTL4	ENSG00000101574.15	-0.441622	-0.978153	-0.0471138	-0.33761
zipt-3	WBGene00015940	-0.271426	-0.559244	-0.0896128	-0.600063	-0.361957	0.315772	-0.134397	-0.0702255	SLC39A3	ENSG00000141873.11	0.27057	0.212225	-0.350185	-1.28058
C18A3.3	WBGene00015941	0.0140244	0.362314	0.0475981	-0.0673634	0.0315306	0.0198063	-0.148836	0.193121	EBNA1BP2	ENSG00000117395.12	0.179761	-0.0588922	-0.68534	-0.863912
C23G10.2	WBGene00016011	-0.795128	0.0851901	-0.191352	-0.255484	1.21314	-0.244593	-0.0708623	-0.395224	RIDA	ENSG00000132541.11	-0.761847	-1.13179	-0.389514	-0.326893
C23G10.7	WBGene00016014	-0.823166	-0.0809305	-0.575107	-0.0570342	0.666613	-0.661007	0.0623227	0.517339	TRMT44	ENSG00000155275.19	-0.5981	-0.759483	0.116551	-0.773219
ascc-1	WBGene00016019	-0.150816	-0.249007	0.514104	-0.0906693	-0.312669	0.332512	-1.3297	-0.330634	ASCC1	ENSG00000138303.18	0.263361	0.0258468	0.230396	0.616695
sptl-1	WBGene00016020	-1.02397	-0.623237	-0.634624	-0.984672	0.462301	-0.198377	0.334071	0.335267	SPTLC1	ENSG00000090054.15	-1.115	-0.959406	0.630201	0.84728
spas-1	WBGene00016045	-0.318548	-1.06936	-0.679448	-0.418751	0.166657	0.752858	0.118867	0.211799	SPAST	ENSG00000021574.12	-2.27122	-1.69205	1.69701	1.62857
C24D10.6	WBGene00016057	-0.589004	0.0191675	-0.415981	-0.265184	0.527549	0.0548188	0.170216	-0.192157	CHCHD1	ENSG00000172586.8	0.240365	0.176186	-0.336038	-0.992538
mms-19	WBGene00016060	-0.869108	-1.27047	0.0457015	-0.578799	-0.292866	0.436114	-0.610269	-0.553334	MMS19	ENSG00000155229.21	-0.57569	-0.708981	-0.393312	-1.10638
C24H12.4	WBGene00016073	0.246564	-0.130417	-0.0918612	0.310914	-0.823984	0.116498	-0.0608563	-0.0769114	DDX56	ENSG00000136271.10	0.125045	-0.154857	-0.80513	-1.27689
dnsn-1	WBGene00016074	-0.184254	-1.0145	-0.35802	-0.613127	-1.67744	0.538644	-0.558891	0.0687473	DONSON	ENSG00000159147.18	-0.301286	-0.72179	0.279476	-0.34977
dpyd-1	WBGene00016103	-0.117296	0.105704	-0.348237	-0.0557257	0.653962	-0.461121	-0.139175	-0.00898854	DPYD	ENSG00000188641.14	0.353939	1.2211	1.19842	0.880088
eif-2D	WBGene00016113	0.0637441	-0.844127	-0.0480858	-0.661087	-1.04199	0.401106	-0.654703	-0.245675	EIF2D	ENSG00000143486.16	0.328357	-0.022058	-1.29982	-0.9816
C25H3.9	WBGene00016118	0.0591409	0.351595	-0.219813	0.0128927	0.0977705	-0.409934	0.0999486	-0.147498	NDUFB5	ENSG00000136521.13	0.294793	-0.0463652	-0.587917	-0.0943344
C25H3.11	WBGene00016120	0.170843	-0.262505	0.0729009	-0.0356206	-1.55645	-0.495958	-0.643608	-1.00624	VPS13D	ENSG00000048707.15	-1.66647	-1.36487	0.866433	0.767245
dnc-4	WBGene00016124	-0.26503	-0.159875	-0.451527	-0.206894	0.452187	0.244022	0.275362	-0.172716	DCTN4	ENSG00000132912.12	-1.57244	-1.30145	1.02453	1.00823
elpc-4	WBGene00016128	-0.473702	0.419802	0.0868184	-0.304224	0.782131	-0.0653065	-0.38544	0.209798	ELP4	ENSG00000109911.19	-0.128667	-0.860653	-0.353652	-0.520941
C26B9.1	WBGene00016131	-0.283105	-0.268244	0.681544	0.0928502	0.242841	0.656457	-0.404993	-0.134857	TMEM268	ENSG00000157693.15	0.341733	1.31734	0.709649	1.08561
ntl-9	WBGene00016139	-0.375412	-0.857276	-0.160884	-0.262742	-0.139213	0.0293683	-0.250318	-0.419854	CNOT9	ENSG00000144580.13	-0.904826	-1.06042	0.495817	0.108369
rpb-2	WBGene00016140	-0.154857	-0.326277	-0.207163	-0.192956	-0.374956	-0.20626	-0.365122	-0.331228	POLR2B	ENSG00000047315.17	-0.271155	-0.396283	0.00680444	0.428583
mrps-18C	WBGene00016142	-0.336264	0.0727526	0.0433862	-0.199928	-0.594908	-0.745089	-0.49156	-0.121304	MRPL3	ENSG00000114686.9	-0.0345742	-0.474388	-0.32153	0.109383
mmab-1	WBGene00016144	0.0165211	0.909711	-0.0351643	-0.16752	0.652373	-0.740385	0.0557624	0.42425	MMAB	ENSG00000139428.12	0.036541	-0.409647	-0.478252	-0.938796
C26E6.12	WBGene00016145	-1.03961	-0.429992	0.0970151	-0.0709769	0.806373	0.145589	-0.336252	-0.0146503	GTPBP10	ENSG00000105793.16	-0.0274478	-0.798004	0.164242	0.833688
hint-3	WBGene00016150	-0.793857	-1.81169	0.345618	-0.12015	-0.387332	1.47243	-0.286711	0.0305432	HINT3	ENSG00000111911.7	-1.0401	-1.04158	0.953443	0.74929
smc-5	WBGene00016151	-0.3196	-0.163873	0.00985405	-0.278187	-1.1462	-0.830724	-0.549509	-0.597021	SMC5	ENSG00000198887.9	-1.06713	-0.775265	1.10592	1.42023
C27F2.4	WBGene00016166	0.0638513	0.37352	-0.189218	-0.199581	-0.465508	-0.187776	0.110716	-0.0524033	BUD23	ENSG00000071462.12	0.362797	0.0607398	-1.00617	-1.25851
vps-22	WBGene00016167	-0.304255	-0.457478	-0.487196	-0.748432	-0.457086	-0.00583349	-0.29586	0.202737	SNF8	ENSG00000159210.10	0.268111	0.113584	-0.739679	-0.799886
C27F2.10	WBGene00016171	-0.750009	-0.504524	-0.301227	-0.897657	0.0809798	-0.300223	-0.737265	-0.134639	PCID2	ENSG00000126226.22	-0.524293	-0.811941	-0.196803	0.033327
sec-15	WBGene00016188	0.352533	0.453988	0.210607	-0.532375	-0.468113	-0.443057	-0.56781	-0.0950642	EXOC6	ENSG00000138190.17	-0.21281	-0.210729	0.162443	0.867711
kle-2	WBGene00016202	-0.190542	-0.289582	-0.281083	-0.34858	-0.476783	-0.221347	-0.538249	-0.133319	NCAPH2	ENSG00000025770.19	0.211424	-0.00795332	-0.978404	-0.954428
C29E4.12	WBGene00016209	-0.0765287	1.47725	0.130787	-0.448056	0.361046	-1.29093	-0.683891	0.0877423	FMC1	ENSG00000164898.13	0.827133	0.658265	-1.84918	-1.9041
C29H12.2	WBGene00016235	-0.106803	0.268346	-0.669096	0.366683	0.764958	0.0292037	-0.0559119	0.166694	SLC35F6	ENSG00000213699.9	-1.37735	-1.40882	0.379229	-0.742373
mob-4	WBGene00016238	-0.70193	-1.05232	-0.0966417	-0.58989	0.157697	1.38005	-0.174052	0.954294	MOB4	ENSG00000115540.15	0.30721	-0.0744959	-0.125839	-7.03049
rbmx-2	WBGene00016245	-0.331994	-0.180182	-0.0704301	-0.258608	0.157486	0.246016	-0.523193	0.435071	RBMX2	ENSG00000134597.16	0.684808	0.477482	-0.375589	-0.499286
mrpl-32	WBGene00016249	-0.38117	0.261255	0.150372	-0.28841	1.17222	-0.387826	-0.323814	0.61488	MRPL32	ENSG00000106591.4	0.412826	-0.0102094	-0.805847	-0.230651
vha-16	WBGene00016258	0.141309	0.199816	0.160199	0.0685404	0.251739	-0.0648187	-0.0751093	-0.116554	ATP6V0D1	ENSG00000159720.12	-0.0611379	0.219413	-0.612142	-0.572145
C30F12.2	WBGene00016261	-0.465019	-1.41312	-0.325124	-0.00601093	-0.271782	1.17887	0.177194	-0.591892	AFG1L	ENSG00000135537.17	-0.354582	-1.261	0.363998	0.0250993
erp-44.1	WBGene00016278	-0.0940554	0.285066	-0.164587	-0.181017	0.162793	0.322647	0.315218	0.240534	ERP44	ENSG00000023318.8	0.19962	0.112788	-0.319317	0.501124
C31H1.5	WBGene00016288	0.864248	0.0938234	1.16514	1.71923	-1.5266	0.775127	-0.804878	-0.669503	PLA2G12A	ENSG00000123739.11	-1.05985	-0.999467	1.64876	-5.00446
tbc-7	WBGene00016292	0.640172	-0.032918	-0.0517152	-0.190408	-1.03355	0.138749	0.32948	0.445461	TBC1D24	ENSG00000162065.14	-1.30684	-0.958218	0.364755	-0.115304
efr-3	WBGene00016311	-0.418261	-0.812227	-0.323175	-0.800429	-0.290926	0.133435	-0.317154	0.676491	EFR3A	ENSG00000132294.15	-2.00251	-1.3253	1.29368	1.88012
C32D5.11	WBGene00016318	-0.443591	-0.863694	-0.0890903	-0.606062	-0.578663	0.392813	0.0110533	0.163893	PEX10	ENSG00000157911.11	-0.3631	-0.1681	-0.604462	-0.884671
obr-4	WBGene00016331	-0.359208	0.188058	0.107859	0.0544458	0.968041	-0.0628591	-0.0499687	0.161911	OSBPL9	ENSG00000117859.19	0.00584481	-0.186426	0.256251	0.635
mtq-2	WBGene00016341	0.328244	0.902364	-0.824471	-0.389645	0.102658	-0.577944	1.47385	-0.0904451	N6AMT1	ENSG00000156239.12	-0.732284	-0.764157	-0.065778	0.373787
tbck-1	WBGene00016352	-1.11725	-0.571435	-0.0401886	-0.379858	0.685296	-0.617356	-0.501313	0.366321	TBCK	ENSG00000145348.17	-0.421794	-0.741349	0.15977	0.4369
swd-2.1	WBGene00016373	-0.0753915	-0.658978	0.527185	-0.879465	-0.711826	-0.554412	-1.70031	-0.0477611	WDR82	ENSG00000164091.12	-1.13527	-0.831969	0.627286	0.687969
sec-10	WBGene00016376	-0.69516	-0.953145	0.0553109	-0.202396	0.854969	0.80475	-0.105454	0.138041	EXOC5	ENSG00000070367.16	-1.62835	-1.23195	1.33476	1.91457
cdgs-1	WBGene00016384	0.0557711	-0.736474	0.0675837	0.0815288	0.306919	1.01492	0.176706	0.164613	CDS2	ENSG00000101290.14	0.30513	0.296158	-0.0575469	0.075109
lonp-1	WBGene00016391	0.0974035	-0.00642151	0.00420262	0.00931812	-0.175299	-0.159035	-0.14848	-0.294789	LONP1	ENSG00000196365.12	-0.309905	-0.378978	-0.806818	-1.51773
C34B2.8	WBGene00016393	-0.134395	0.159562	-0.184894	0.0244197	-0.0023492	-0.306384	-0.0953144	-0.1871	NDUFA13	ENSG00000186010.19	0.375409	0.367706	-1.22485	-1.51723
spcs-1	WBGene00016395	-0.0320403	0.960804	0.514343	-0.0875156	1.05327	-0.0449419	-0.595413	0.340279	SPCS1	ENSG00000114902.14	0.291782	0.332734	-0.101343	-0.195813
C34D4.4	WBGene00016400	0.217645	-0.259845	-0.144148	0.416372	0.770836	1.30163	0.218059	-0.218755	TVP23B	ENSG00000171928.14	-0.892802	-0.651996	1.07298	0.968041
hecd-1	WBGene00016405	0.316508	-0.05172	0.296912	0.118919	-1.22367	-0.545272	-0.46047	-0.746586	HECTD1	ENSG00000092148.13	-1.05277	-0.96884	1.14404	1.33981
C34D10.1	WBGene00016406	0.302998	1.46445	-0.0211649	-0.20916	0.545666	-1.17275	0.758629	-0.0370426	MOSPD1	ENSG00000101928.13	-1.12666	-1.36398	0.816626	0.941379
prmt-5	WBGene00016408	-0.426908	-0.340169	-0.0896236	0.0422773	0.259518	0.263671	0.191347	-0.300534	PRMT5	ENSG00000100462.16	-0.0714955	-0.706938	-0.625879	-0.648308
sumv-1	WBGene00016409	-0.763598	-1.18774	-0.213257	-0.555475	-0.0180284	0.565387	-0.538834	-0.149401	INO80D	ENSG00000114933.16	-2.91678	-2.43347	2.95272	2.2822
C34E10.10	WBGene00016411	-0.459902	0.201929	0.209234	-0.0155537	-0.509563	-0.376264	-0.347363	-0.681053	UTP23	ENSG00000147679.12	0.252199	0.0425265	0.00456834	-0.286355
mrps-26	WBGene00016412	0.0831331	-0.0217596	-0.433356	-0.262144	-0.278407	-0.354029	0.0989678	-0.294213	MRPS26	ENSG00000125901.6	-0.107495	-0.148659	-0.0626477	-1.09783
ampd-1	WBGene00016415	0.543394	0.6549	0.0656591	0.0100572	0.151987	-0.140744	-0.0839285	-0.151388	AMPD2	ENSG00000116337.19	0.13835	0.201627	0.0384555	-0.505821
cdc-7	WBGene00016421	-0.829004	-0.482974	-0.050835	-0.781539	-0.787851	-1.43081	-2.34255	-1.36704	CDC7	ENSG00000097046.13	-0.373062	-0.816248	0.13708	0.421093
C35B8.3	WBGene00016438	0.391229	0.52844	0.216468	-0.307574	0.33963	-0.0105221	0.300494	0.121352	TCAIM	ENSG00000179152.20	-0.351508	-0.0883045	1.24064	1.86703
C35D10.1	WBGene00016439	0.0393284	0.290563	-0.498217	-0.106298	0.615958	0.205688	0.55059	0.214945	EMC7	ENSG00000134153.10	0.100925	-0.0888041	-0.360978	0.196229
C35D10.5	WBGene00016442	0.079406	-1.49181	-0.513403	-1.49694	-0.883371	0.990886	-0.0907903	-0.0210489	UQCC1	ENSG00000101019.22	-0.66822	-0.694118	0.250878	0.136859
C35D10.10	WBGene00016446	-0.443233	0.0845776	-0.185067	-0.668421	0.375694	0.046141	-0.208071	0.113256	TMX2	ENSG00000213593.10	-0.0291088	-0.324108	-0.456158	-0.0973505
C35D10.17	WBGene00016452	-0.0688659	0.656525	-0.354231	-0.39653	0.633153	-0.46447	0.266154	-0.388524	CMC2	ENSG00000103121.9	0.266089	0.119462	0.918945	-0.983071
C36B7.5	WBGene00016468	0.605625	0.328608	-0.519265	0.829807	-0.173387	0.611057	0.0582029	-0.799881	CFP	ENSG00000126759.13	5.19428	5.48244	-2.59134	-2.66447
C37A2.7	WBGene00016493	0.588066	0.69389	0.198035	0.466284	-0.666103	-0.514741	-0.142704	-0.265264	RPLP2	ENSG00000177600.9	0.30339	0.356705	-0.503617	-0.596401
C37A2.8	WBGene00016494	0.5207	0.213507	-0.19703	-0.08215	-0.894482	-0.434662	-0.56496	-0.165805	CCDC174	ENSG00000154781.16	0.692697	0.645735	-0.220606	0.131741
C37C3.2	WBGene00016496	-0.0523402	0.155007	-0.166547	-0.1911	-1.01097	-0.998642	-0.26353	-0.494619	EIF5	ENSG00000100664.11	0.142206	0.0133469	0.0926241	0.778711
memo-1	WBGene00016500	0.531656	-0.602646	-0.0489235	-0.402659	-1.08843	0.998978	0.551654	0.245443	MEMO1	ENSG00000162959.13	0.0796746	-0.194336	-0.554276	-0.318554
C37H5.5	WBGene00016508	-0.486167	0.830113	-0.322682	0.0135861	0.833403	-1.14244	-0.0344756	0.232285	NOC3L	ENSG00000173145.11	-0.954275	-1.28281	0.145832	0.708988
C39B5.6	WBGene00016524	0.256655	0.0160704	0.181048	-0.0945361	-1.06189	0.0578283	0.00113445	-0.314988	GATB	ENSG00000059691.12	0.0523338	-0.784278	-0.406589	-0.807255
pcyt-2.2	WBGene00016531	0.102015	1.08028	-0.223202	-0.193168	0.597238	-0.923633	-0.136688	0.445748	PCYT2	ENSG00000185813.11	-0.856197	-0.922734	-0.317288	-1.21543
C39F7.5	WBGene00016540	-0.134265	-0.306634	-0.19365	-0.110301	0.405529	0.649633	-0.375805	-0.522083	BTBD7	ENSG00000011114.15	-1.22778	-1.16526	2.09901	2.06336
vps-8	WBGene00016582	-0.379212	-0.187241	-0.220154	-0.201361	-0.139974	-0.795039	-0.831213	-0.262488	VPS8	ENSG00000156931.15	-0.376151	-0.363609	0.630918	0.448459
tag-335	WBGene00016583	0.566994	0.591875	0.246484	0.259609	0.542432	0.462286	0.155099	0.435341	GMPPB	ENSG00000173540.13	-0.307879	-0.216639	-0.323656	-0.616039
hpo-12	WBGene00016588	-0.873056	-0.904499	-0.195403	-0.457937	-0.924575	0.173373	-0.490602	-0.149205	SLC25A19	ENSG00000125454.12	-0.00582354	0.105556	-0.0627099	-0.602501
ltah-1.1	WBGene00016589	-0.025377	-0.311748	0.000767066	0.218481	-0.00305965	0.747001	-0.146928	-0.116298	LTA4H	ENSG00000111144.10	-0.159617	-0.0520071	-0.411703	-0.832969
C42C1.13	WBGene00016591	0.20306	-0.200112	-0.668537	-1.12853	0.108732	0.00441097	0.396862	1.0295	VCPKMT	ENSG00000100483.14	-0.635573	-0.781927	0.00591944	0.00837689
acin-1	WBGene00016601	0.0315461	0.292629	-0.0216817	-0.220401	-0.248945	-0.434554	-0.189199	-0.18976	ACIN1	ENSG00000100813.14	-0.117696	-0.0155456	-0.18335	-0.392808
mus-81	WBGene00016602	-0.508207	-0.586309	-0.0476803	-0.140054	0.293224	0.550437	0.253152	-0.402199	MUS81	ENSG00000172732.12	0.26619	0.291647	-0.224216	-0.801506
exoc-7	WBGene00016606	-0.480714	0.30707	-0.100393	-0.345583	0.921854	-0.0838885	-0.0751213	0.0179436	EXOC7	ENSG00000182473.22	-0.539341	-0.128264	0.556809	0.0669651
C43E11.9	WBGene00016607	0.0627928	0.141284	-0.583999	0.215087	0.226988	0.420526	0.702279	0.284997	NIP7	ENSG00000132603.15	-0.41944	-1.09225	-0.0434341	0.0694649
cogc-5	WBGene00016608	0.380111	0.19904	0.313431	0.175931	-0.422839	-0.0275931	-0.572851	-0.162026	COG5	ENSG00000164597.13	-1.17613	-0.937543	0.656732	0.57181
trpp-12	WBGene00016614	0.274773	0.473024	-0.446701	0.692753	-0.0694625	-0.435575	0.204543	0.0130275	TRAPPC12	ENSG00000171853.16	0.0989526	0.291306	-0.716477	-1.29897
arch-1	WBGene00016621	0.967942	0.60005	-0.783808	-0.0482995	0.046976	-0.753401	0.893879	-0.0182909	ZBTB8OS	ENSG00000176261.15	0.520501	-0.215298	-0.204063	-0.089868
mafr-1	WBGene00016622	0.116817	0.0440995	0.0290367	-0.468686	0.0904017	0.000776795	-0.24976	0.391129	MAF1	ENSG00000179632.10	0.270824	0.364171	0.405286	-0.663147
psmd-9	WBGene00016623	-0.372929	-0.396826	-0.193826	-0.442653	0.274355	0.611389	-0.886706	0.192203	PSMD9	ENSG00000110801.14	0.0881635	0.0623822	-0.577775	-1.46639
C44B7.7	WBGene00016629	-0.160297	0.368361	-0.588409	0.201668	0.727101	0.257559	0.846513	-0.104743	GGCT	ENSG00000006625.18	0.0802335	0.0992559	-0.394654	-1.29122
vps-45	WBGene00016643	0.591622	-0.00367324	-0.719418	-0.190947	-0.873532	-0.11148	0.286871	-0.135392	VPS45	ENSG00000136631.15	0.296334	-0.170465	-0.0956097	0.0492025
ubr-4	WBGene00016650	0.0729721	0.0584309	0.184775	-0.0750014	-0.684768	-0.83456	-0.57601	-0.648181	UBR4	ENSG00000127481.15	-0.705091	-0.427763	0.462851	-0.00839854
ssb-1	WBGene00016653	-0.193976	0.0516647	-0.231449	0.0447559	-0.0551498	-0.0880869	0.087372	-0.0148569	SSB	ENSG00000138385.16	0.249475	0.0408263	-0.477121	0.110147
C44E4.5	WBGene00016654	0.0673784	-0.189514	-0.132228	-0.387083	0.187509	0.224055	-0.19522	0.0105566	NUDCD1	ENSG00000120526.11	-0.860351	-1.04982	0.538201	0.947632
C45G9.2	WBGene00016674	-1.1758	-0.551052	-0.995565	-0.809745	0.419563	-0.142541	0.475375	1.02529	DUS4L	ENSG00000105865.11	-0.0968014	-0.807425	-0.372429	0.671552
hosl-1	WBGene00016704	-1.09831	-1.18899	-0.401285	-1.56849	0.89769	0.292584	-0.639578	1.0761	LIPE	ENSG00000079435.10	0.702407	0.606345	-0.683039	-1.03519
C48B6.2	WBGene00016740	0.470308	0.870431	0.0498132	-0.099256	0.261487	-0.162319	0.259218	0.434271	IMP3	ENSG00000177971.8	0.454365	0.322239	-0.42856	-1.18092
let-611	WBGene00016750	0.162962	-0.186284	0.0838436	0.0528225	-1.05954	0.00147813	-0.756888	-0.481497	POLR3C	ENSG00000186141.9	0.521971	0.136013	-0.141318	-0.482896
C48E7.6	WBGene00016751	-0.0305444	0.273376	0.266673	0.00979695	-0.179072	-0.539229	-0.559316	0.544511	CSPG4	ENSG00000173546.7	-0.647011	-1.23824	-1.47562	0.392634
C49A9.10	WBGene00016764	-1.4889	1.03817	-0.408864	-2.1024	2.21654	-0.680874	0.708445	1.43819	OXLD1	ENSG00000204237.5	0.962459	0.68989	-0.83748	-1.37882
C49H3.4	WBGene00016791	0.0684906	0.826817	0.295122	-0.247218	-0.567745	-0.851124	-1.23171	0.397153	LSM11	ENSG00000155858.6	-1.4772	-1.47599	1.6971	0.932888
arp-11	WBGene00016793	-0.352404	-0.75261	0.111103	-0.725632	0.167012	0.745324	-0.536899	0.334241	ACTR10	ENSG00000131966.14	0.0132249	-0.0414004	-0.229191	0.100451
C49H3.9	WBGene00016794	-0.263501	-0.0900465	-0.403666	-0.618841	0.251354	0.0354421	-0.433373	0.291579	ZC3HC1	ENSG00000091732.17	0.0353707	-0.430506	-0.596422	-0.509112
C50D2.7	WBGene00016810	-0.00326739	0.124109	0.18491	-0.0598855	0.346522	0.057869	-0.37373	-0.147725	ADPGK	ENSG00000159322.17	-0.543313	0.211913	0.377518	-0.0317825
C50D2.9	WBGene00016812	-0.792996	-0.164229	-0.036059	-0.0187104	0.66422	0.0850283	-0.389225	0.0950862	MCAT	ENSG00000100294.13	-0.0990198	-0.530818	-0.793841	-1.15336
sucg-1	WBGene00016844	-0.254163	-0.198663	-0.728843	-0.135814	-0.116023	0.161297	0.409191	-0.0651967	SUCLG2	ENSG00000172340.14	-1.33268	-1.68267	0.939937	0.94825
klo-1	WBGene00016848	0.624158	0.575802	0.391308	0.131912	-0.507458	-0.144903	-0.464503	-0.0860805	KL	ENSG00000133116.8	0.589038	1.45564	-1.99308	0.711066
acs-21	WBGene00016849	-0.0272477	0.760077	0.504897	0.316582	1.67285	0.353982	-0.258673	-0.160144	ACSF3	ENSG00000176715.17	0.405901	0.496496	-0.495285	-1.58466
C52B11.5	WBGene00016874	-2.77147	-0.81406	-2.78476	0.00925649	1.71962	-0.913989	0.928669	-1.74492	RAB20	ENSG00000139832.5	3.36404	3.95049	0.182687	-0.537362
C53D5.1	WBGene00016902	-0.432636	0.207736	-0.149143	0.12037	-0.733812	-0.478697	0.385832	0.423765	DIPK1B	ENSG00000165716.11	2.86083	3.44803	-0.41864	-0.585891
C53H9.2	WBGene00016907	-0.273	-0.331145	-0.271593	0.209898	-0.332325	-0.176957	-0.361373	-0.517347	LSG1	ENSG00000041802.11	-0.542735	-0.645522	0.179678	0.224985
test-1	WBGene00016918	0.539043	0.882136	0.159217	0.583736	0.490328	0.049632	0.0412631	0.761269	SPOCK1	NA	NA	NA	1.36635	1.53815
C55B6.1	WBGene00016939	-1.32591	-2.04268	-2.2926	-1.44989	-0.825086	-0.28786	0.279715	0.162157	GK5	ENSG00000175066.16	-0.78202	-0.506704	0.668915	0.529749
atic-1	WBGene00016957	0.945987	1.28254	0.484522	0.839411	1.0387	0.305406	0.240341	0.133773	ATIC	ENSG00000138363.15	-0.0363723	-0.337665	-0.334294	-0.433369
vps-33.2	WBGene00016960	-0.490511	-0.680073	-0.279737	-0.579672	-0.432632	0.273478	0.128339	0.279467	VPS33B	ENSG00000184056.15	0.431569	0.11267	-0.329621	0.342261
vps-32.1	WBGene00016961	0.288963	1.02813	0.115073	0.350537	0.808364	-0.423157	-0.0147084	0.0722196	CHMP4B	ENSG00000101421.4	0.345155	0.464383	-0.456395	-0.396741
C56C10.7	WBGene00016964	-0.657544	-0.486964	-0.0339629	-0.506619	0.959111	0.1042	-0.66308	0.222504	TRAPPC13	ENSG00000113597.18	-0.421345	-0.868065	0.22981	0.41468
C56C10.9	WBGene00016965	0.222754	0.140728	0.494688	0.053895	-0.355059	-0.0897817	-0.944164	-0.749236	SDF4	ENSG00000078808.18	0.380932	0.543461	-0.750582	-0.828647
aipr-1	WBGene00016966	-0.775716	-0.865377	-0.794164	-0.529094	1.20687	0.600736	0.155112	0.967106	AIP	ENSG00000110711.10	1.27899	1.69556	-0.406321	-1.48685
akap-1	WBGene00016977	0.0182661	0.0325078	0.0208952	-0.042829	-0.433259	-0.213866	-0.345194	-0.0854586	AKAP1	ENSG00000121057.13	-0.960134	-0.905962	-0.10806	-0.346875
C56G2.3	WBGene00016978	-0.42872	0.202062	0.276301	-0.000239451	0.03179	-1.02944	-0.704697	-0.191195	TRMT10C	ENSG00000174173.7	-0.301399	-0.472835	-0.434035	-0.359659
rpn-13	WBGene00016981	-0.00384446	-0.264359	-0.17678	0.0277631	0.368664	0.55574	0.0199759	-0.0497835	ADRM1	ENSG00000130706.13	0.29006	0.197324	-0.61728	-1.05649
mrpl-48	WBGene00016989	-1.13646	-0.225425	0.275613	-0.952032	1.3185	-0.086124	-0.37339	0.300382	MRPL48	ENSG00000175581.14	0.555925	-0.162516	-0.586619	0.218147
zhit-1	WBGene00016992	-0.938803	-1.55699	-0.845613	-0.307621	0.35993	0.689994	0.472914	-1.37955	ZNHIT1	ENSG00000106400.12	0.451782	0.278275	-0.81195	-1.25028
D1007.4	WBGene00017002	-0.51222	-5.52858	-1.0102	-1.55425	-0.141968	5.13734	0.673236	0.699292	GEMIN6	ENSG00000152147.11	0.295714	-0.422873	-0.586462	-0.654933
D1007.15	WBGene00017010	-0.323239	-1.62284	-0.379854	-0.418658	-0.706761	0.898728	0.391841	1.70134	TMEM94	ENSG00000177728.17	0.0106035	0.434744	-0.0911519	-0.415856
D1037.1	WBGene00017025	-0.0959186	-0.271904	0.333485	-0.28472	-1.21553	-0.0235948	-0.49531	-0.409272	SON	ENSG00000159140.21	-0.733667	-0.473385	0.515665	0.343559
D1044.6	WBGene00017031	-0.392273	-0.517812	-0.0488912	-0.640332	-1.1564	-0.593648	-1.05674	-0.547656	ZNF318	ENSG00000171467.16	-1.39733	-1.26186	0.972016	0.769755
mrpl-18	WBGene00017044	-0.31696	-0.498131	-0.178541	-0.603877	0.0781846	0.519461	-0.206745	0.0289765	MRPL18	ENSG00000112110.10	0.393037	-0.0061664	-0.839733	-0.408678
atg-13	WBGene00017045	-0.306146	-0.463204	0.408996	-0.0419534	-0.116933	0.413628	-0.185427	0.112044	ATG13	ENSG00000175224.16	-0.162207	-0.129183	0.192356	0.31916
glrx-3	WBGene00017062	-0.209289	-0.357729	-0.0702265	0.00634562	0.456151	0.741752	-0.218126	-0.197355	GLRX3	ENSG00000108010.12	0.250649	-0.349807	-0.62601	-0.582293
maco-1	WBGene00017066	-0.516092	-1.24081	-0.137657	-0.424055	-0.0012904	0.723361	-0.11754	-0.0941177	MACO1	ENSG00000204178.11	0.162144	0.0726355	0.159765	0.282911
E01A2.1	WBGene00017084	-0.431806	-0.222028	-0.188348	-0.287892	-0.0597394	-0.187562	-0.00708941	-0.304664	GCLM	ENSG00000023909.10	-0.877773	-0.80706	-0.0860159	0.354531
E01A2.2	WBGene00017085	-0.173465	-0.146634	-0.230403	-0.297469	0.232065	-0.0248652	-0.0437954	0.129751	SRRT	ENSG00000087087.20	0.18089	0.0257346	-0.633234	-0.959736
acdh-12	WBGene00017125	0.327046	0.413029	-0.164493	0.507707	0.255427	0.0573141	-0.192784	-0.585704	ACADVL	ENSG00000072778.20	0.349818	0.514763	-0.538777	-0.584117
pink-1	WBGene00017137	-0.391702	-0.400506	-0.0240592	-0.661999	-0.101012	-0.408562	-0.546801	-0.112509	PINK1	ENSG00000158828.8	0.87396	0.9212	-1.07313	-2.05738
EEED8.10	WBGene00017138	-0.687223	-0.413909	0.319708	-0.405583	0.0892868	-0.411379	-0.299947	-0.11305	FBXL4	ENSG00000112234.9	-0.453338	-0.557538	0.791331	1.27281
brap-2	WBGene00017144	-0.116021	0.486564	-0.204155	0.00811163	-0.471435	-0.708914	-0.250322	-0.0613203	BRAP	ENSG00000089234.16	-0.0772651	-0.302693	-0.120957	0.229948
hpo-10	WBGene00017158	-0.0439058	0.0872204	-0.233112	0.044741	-0.152207	-0.625716	-0.424584	-0.402489	LENG8	ENSG00000167615.16	-0.327687	0.265792	-0.0477068	-1.38282
ddx-23	WBGene00017162	-0.325969	0.701338	-0.0546266	0.0963045	0.554338	-1.25655	-0.493137	-0.16366	DDX23	ENSG00000174243.10	-0.160275	-0.208366	-0.549513	-0.120458
eng-1	WBGene00017164	-0.538852	0.59883	-0.233072	-0.452249	0.777686	-0.607346	0.248384	-0.574416	ENGASE	ENSG00000167280.17	0.560409	0.860352	-0.6756	-0.793382
F07E5.5	WBGene00017210	0.238035	0.961867	0.13129	0.174901	-0.499874	-0.76817	-0.353941	-0.110686	ZCCHC9	ENSG00000131732.12	0.188611	0.0479009	-0.313319	0.212191
pole-2	WBGene00017237	-0.803876	-1.68405	-0.668079	-0.631691	-0.144208	0.820946	-0.322407	-0.203244	POLE2	ENSG00000100479.13	-0.453593	-1.14413	-0.558962	0.0483452
calu-2	WBGene00017240	0.914943	1.36506	0.273775	0.0208741	-0.563121	-1.4677	-0.912465	-0.0425766	RCN2	ENSG00000117906.14	-0.864985	-0.593991	0.395246	0.493393
apy-1	WBGene00017244	-0.160672	0.270477	0.0244701	-0.312371	0.577051	0.0261461	0.0279682	-0.00725571	CANT1	ENSG00000171302.17	-0.841407	-0.150144	0.697409	0.00668609
srpa-72	WBGene00017245	0.075417	0.101871	-0.158518	-0.0296945	0.19722	-0.0766885	-0.196052	0.138332	SRP72	ENSG00000174780.17	-0.242348	-0.567117	0.156666	0.420325
hmgr-1	WBGene00017268	0.248931	0.065411	0.185399	-0.135132	-0.69699	-0.0992632	0.129271	-0.0287781	HMGCR	ENSG00000113161.16	-1.61549	-1.17057	1.32709	1.22732
F08F8.7	WBGene00017272	0.58252	0.857594	-0.0496004	0.228927	0.261562	-0.12021	0.0773431	0.283218	RPE	ENSG00000197713.15	-0.828537	-0.693301	-0.0893145	-0.375665
gos-28	WBGene00017273	0.0459137	-0.357279	0.626192	0.20623	0.737117	1.02713	-0.677507	-0.22502	GOSR1	ENSG00000108587.15	-0.214529	-0.550214	0.394099	1.06474
usp-39	WBGene00017280	-0.230362	-0.295713	-0.107426	-0.175497	0.0465972	-0.00543277	-0.894769	-0.710337	USP39	ENSG00000168883.20	0.0225551	-0.305021	-0.157103	-0.103865
algn-2	WBGene00017282	-0.580487	0.0231077	-0.642532	0.0180344	0.306652	-0.46974	0.0460387	-0.824167	ALG2	ENSG00000119523.10	-0.0283606	0.0402528	-0.389635	-0.231388
F09E5.3	WBGene00017283	-0.766596	0.119175	-0.175347	-0.155585	0.797113	-0.505849	0.0454108	-0.270277	DERA	ENSG00000023697.13	-0.804605	-1.16173	0.514368	0.0256671
sec-6	WBGene00017284	-0.143002	-0.00504808	0.144896	0.205324	-0.273616	-0.455748	-0.710226	-0.420314	EXOC3	ENSG00000180104.16	0.151405	0.369571	-0.181037	-0.56467
F09E5.7	WBGene00017285	-0.101923	0.45557	-0.0859705	-0.0494407	0.907057	-0.0124979	0.249561	0.292944	PLPBP	ENSG00000147471.12	-0.443026	-0.309002	0.430893	-0.171996
F09E5.11	WBGene00017289	-0.298112	1.04626	-0.0806486	0.383003	2.11859	-0.814292	-0.331356	0.190549	TMEM199	ENSG00000244045.13	-0.0526193	-0.144214	-0.39921	-1.04646
bmy-1	WBGene00017293	-0.810243	0.492827	-0.441439	-0.1227	1.25115	-0.629493	-0.297706	0.580554	MESD	ENSG00000117899.11	0.288396	0.297594	0.161496	0.557823
rpc-2	WBGene00017300	-0.180098	-0.388257	-0.19286	-0.240437	-0.662264	-0.143299	-0.259636	-0.111296	POLR3B	ENSG00000013503.10	-0.379198	-0.612881	0.577051	0.708376
hach-1	WBGene00017301	-2.20177	-1.60716	-0.458071	-2.08008	0.0280355	-0.701053	0.357116	0.18074	HIBCH	ENSG00000198130.16	0.3785	-0.196665	-0.405713	0.401566
nmad-1	WBGene00017304	0.595427	1.2326	0.540371	0.371138	0.10568	-1.06582	0.250873	-0.0360841	ALKBH4	ENSG00000160993.4	-0.0220376	0.0854653	-0.154161	-1.62118
F09G2.2	WBGene00017311	-0.696901	0.031708	-0.208897	-0.164929	0.532077	-0.506413	-0.46534	0.00664211	CNPPD1	ENSG00000115649.16	0.143127	0.505488	-0.487141	-0.966976
cpsf-2	WBGene00017313	0.0450744	-0.122786	-0.0203976	-0.409049	-1.33045	-0.636702	-0.212884	-0.584036	CPSF2	ENSG00000165934.13	-0.124658	-0.824423	0.0636843	1.12265
mrps-9	WBGene00017319	-0.20393	-0.255242	-0.0658675	-0.156043	-0.0935941	0.248318	-0.330467	0.0922283	MRPS9	ENSG00000135972.9	0.266192	-0.652697	-0.866783	-0.284899
F10D7.3	WBGene00017340	-0.176112	0.76189	0.00763448	0.476393	1.29327	-0.686399	0.289699	-1.38598	GLRX2	ENSG00000023572.9	0.616955	0.162294	-0.130752	0.357856
F10E7.9	WBGene00017350	0.124541	-0.329393	0.0492539	0.27047	-0.382846	-0.113194	0.476718	-0.197504	SLC12A8	ENSG00000221955.10	3.88757	5.04042	-1.75004	-0.75831
F10E9.5	WBGene00017357	-0.314032	-0.162384	-0.64508	-0.350879	-0.422915	-0.217366	-0.251703	-0.388995	GEMIN8	ENSG00000046647.13	0.385803	-0.112338	-0.862753	-1.04616
F10E9.11	WBGene00017360	-0.537175	0.11271	-0.908547	-0.721245	1.16945	-0.08885	0.194648	0.57623	CCDC59	ENSG00000133773.12	0.425576	0.0215679	-0.688525	-0.287383
F10G7.10	WBGene00017373	0.242415	0.0177557	-0.1027	-0.174624	-0.331053	-0.326886	-0.3234	-0.610572	UBR3	ENSG00000144357.17	-1.32195	-1.16942	0.931112	0.781899
F11G11.5	WBGene00017385	0.312867	1.19819	0.515647	0.433238	1.39365	-0.509987	-0.0173742	0.325093	BRI3	ENSG00000164713.10	0.157274	0.487477	-0.823916	-1.31941
F13H8.2	WBGene00017435	-0.156283	-0.493294	-0.31629	0.201226	-0.557846	0.0896847	0.242336	-0.445572	WDR3	ENSG00000065183.16	-0.335947	-0.679219	0.0836716	0.307727
nstp-2	WBGene00017480	-0.659545	-0.364585	0.143811	-0.400203	0.43062	0.258235	-0.213177	0.105222	SLC35B4	ENSG00000205060.11	-0.835755	-0.523832	2.46588	2.026
rpa-1	WBGene00017546	-0.154143	-0.470551	0.189582	-0.234076	-0.016976	0.0534935	-1.0493	-0.687141	RPA1	ENSG00000132383.12	-0.324825	-0.325152	-0.172064	0.114759
alfa-1	WBGene00017547	-0.201484	-0.356133	-0.192453	-0.433779	0.308642	0.626003	-0.00793573	0.137787	C9orf72	ENSG00000147894.17	-0.595245	-0.87647	2.62374	2.96652
nep-11	WBGene00017557	0.174486	-0.23801	-0.130649	0.205986	-0.773985	0.0165666	-0.184581	-0.752949	KEL	ENSG00000197993.9	-0.507148	-0.942595	-0.692027	-1.12475
F20D12.2	WBGene00017642	-0.30185	0.158626	-0.0702086	-0.535728	-0.260108	-0.949813	-0.504764	-0.313635	MCM3AP	ENSG00000160294.11	-0.172325	-0.048545	-0.150333	-0.629916
czw-1	WBGene00017643	-0.339964	-0.521778	-0.281151	-0.455453	-0.428034	-0.107582	-0.52121	-0.294635	ZW10	ENSG00000086827.9	-0.438657	-0.969457	0.268318	0.775895
[truncated: 605 more rows]

## Sheet: GO,  RPL5, RNA and TE under
N	X	LOD	P	P_adj	attrib ID	attrib name
7	71	1.43919	3.29164e-08	<0.001	GO:0032508	DNA duplex unwinding
7	77	1.40042	5.82312e-08	0.001	GO:0032392	DNA geometric change
7	116	1.20826	9.79223e-07	0.002	GO:0071103	DNA conformation change
7	143	1.11189	3.97736e-06	0.008	GO:0006399	tRNA metabolic process
14	338	1.05923	3.61217e-10	<0.001	GO:0005759	mitochondrial matrix
11	403	0.855926	2.07858e-06	0.004	GO:0051276	chromosome organization
9	327	0.85367	1.76248e-05	0.039	GO:0006520	cellular amino acid metabolic process
21	924	0.817356	6.21452e-10	<0.001	GO:0044429	mitochondrial part
22	1195	0.723698	1.10637e-08	<0.001	GO:0005739	mitochondrion
15	787	0.706755	2.31285e-06	0.004	GO:0019752	carboxylic acid metabolic process
23	1428	0.66538	5.69904e-08	0.001	GO:0005524	ATP binding
23	1463	0.653789	8.87392e-08	0.001	GO:0032559	adenyl ribonucleotide binding
23	1471	0.651175	9.80022e-08	0.001	GO:0030554	adenyl nucleotide binding
15	891	0.649295	1.03875e-05	0.029	GO:0043436	oxoacid metabolic process
29	2020	0.642673	7.67364e-09	<0.001	GO:0000166	nucleotide binding
29	2021	0.642428	7.76063e-09	<0.001	GO:1901265	nucleoside phosphate binding
15	908	0.640524	1.29988e-05	0.034	GO:0006082	organic acid metabolic process
25	1756	0.616322	1.42002e-07	0.001	GO:0035639	purine ribonucleoside triphosphate binding
31	2339	0.614645	1.26081e-08	<0.001	GO:0036094	small molecule binding
25	1765	0.613832	1.56722e-07	0.001	GO:0032550	purine ribonucleoside binding
25	1768	0.613005	1.61935e-07	0.001	GO:0001883	purine nucleoside binding
25	1768	0.613005	1.61935e-07	0.001	GO:0032549	ribonucleoside binding
25	1775	0.611079	1.74735e-07	0.001	GO:0001882	nucleoside binding
25	1799	0.604529	2.26118e-07	0.001	GO:0032555	purine ribonucleotide binding
25	1809	0.601824	2.51414e-07	0.001	GO:0017076	purine nucleotide binding
25	1813	0.600745	2.62249e-07	0.001	GO:0032553	ribonucleotide binding
29	2555	0.524712	1.29747e-06	0.002	GO:0043168	anion binding
25	2120	0.52372	4.76673e-06	0.009	GO:0097367	carbohydrate derivative binding
60	8209	0.499622	4.20822e-07	0.001	GO:0044237	cellular metabolic process
62	9039	0.472821	2.49366e-06	0.004	GO:0008152	metabolic process
60	8619	0.460126	3.148e-06	0.005	GO:0071704	organic substance metabolic process
40	4710	0.429308	9.5228e-06	0.026	GO:0034641	cellular nitrogen compound metabolic process
41	4931	0.422866	1.15168e-05	0.033	GO:0003824	catalytic activity
42	5127	0.420133	1.19869e-05	0.033	GO:0006807	nitrogen compound metabolic process
39	4643	0.416882	1.79977e-05	0.039	GO:1901360	organic cyclic compound metabolic process

## Sheet: GO ,RPL5, RNA and TE over
No significant overrepresented GO attributes were found.

## Sheet: GO, RPL5,  RNA over, TE under
N	X	LOD	P	P_adj	attrib ID	attrib name
16	21	2.13585	5.11919e-23	<0.001	GO:0002181	cytoplasmic translation
4	5	2.12283	1.19646e-06	0.001	GO:0098556	cytoplasmic side of rough endoplasmic reticulum membrane
25	34	2.09754	1.06285e-34	<0.001	GO:0022627	cytosolic small ribosomal subunit
57	89	1.95389	1.05692e-72	<0.001	GO:0006614	SRP-dependent cotranslational protein targeting to membrane
58	93	1.92421	5.91572e-73	<0.001	GO:0045047	protein targeting to ER
57	93	1.90339	4.85321e-71	<0.001	GO:0006613	cotranslational protein targeting to membrane
4	6	1.90096	3.52588e-06	0.008	GO:0034715	pICln-Sm protein complex
4	6	1.90096	3.52588e-06	0.008	GO:0070990	snRNP binding
32	51	1.89835	1.35174e-40	<0.001	GO:0022625	cytosolic large ribosomal subunit
58	97	1.87774	2.309e-71	<0.001	GO:0072599	establishment of protein localization to endoplasmic reticulum
58	100	1.84587	3.07144e-70	<0.001	GO:0070972	protein localization to endoplasmic reticulum
5	8	1.84303	2.8493e-07	<0.001	GO:0005687	U4 snRNP
5	8	1.84303	2.8493e-07	<0.001	GO:0005832	chaperonin-containing T-complex
17	28	1.84203	1.02466e-21	<0.001	GO:0042788	polysomal ribosome
81	162	1.73572	3.21081e-91	<0.001	GO:0044391	ribosomal subunit
5	9	1.73386	6.29297e-07	<0.001	GO:0002199	zona pellucida receptor complex
52	101	1.7251	3.41289e-59	<0.001	GO:0015934	large ribosomal subunit
57	112	1.72092	1.68764e-64	<0.001	GO:0019083	viral transcription
58	115	1.71423	2.50675e-65	<0.001	GO:0000184	nuclear-transcribed mRNA catabolic process, nonsense-mediated decay
58	118	1.69207	1.84644e-64	<0.001	GO:0006612	protein targeting to membrane
54	111	1.67853	1.0934e-59	<0.001	GO:0003735	structural constituent of ribosome
5	10	1.64669	1.23542e-06	0.001	GO:0005685	U1 snRNP
62	137	1.62923	5.01866e-66	<0.001	GO:0006413	translational initiation
29	62	1.61748	9.70677e-32	<0.001	GO:0015935	small ribosomal subunit
6	13	1.58557	1.78019e-07	<0.001	GO:0042274	ribosomal small subunit biogenesis
70	167	1.58012	1.07969e-71	<0.001	GO:0006412	translation
42	96	1.57937	5.19951e-44	<0.001	GO:0005840	ribosome
11	25	1.55232	1.99369e-12	<0.001	GO:0000313	organellar ribosome
11	25	1.55232	1.99369e-12	<0.001	GO:0005761	mitochondrial ribosome
70	186	1.50233	1.09745e-67	<0.001	GO:0043043	peptide biosynthetic process
63	166	1.49971	4.02214e-61	<0.001	GO:0044445	cytosolic part
20	50	1.49003	1.48046e-20	<0.001	GO:0000315	organellar large ribosomal subunit
20	50	1.49003	1.48046e-20	<0.001	GO:0005762	mitochondrial large ribosomal subunit
17	45	1.44747	3.72093e-17	<0.001	GO:0003954	NADH dehydrogenase activity
17	45	1.44747	3.72093e-17	<0.001	GO:0008137	NADH dehydrogenase (ubiquinone) activity
17	45	1.44747	3.72093e-17	<0.001	GO:0050136	NADH dehydrogenase (quinone) activity
72	211	1.43825	4.99962e-66	<0.001	GO:0006364	rRNA processing
63	185	1.42605	1.28977e-57	<0.001	GO:0090150	establishment of protein localization to membrane
62	185	1.41434	3.39758e-56	<0.001	GO:0000956	nuclear-transcribed mRNA catabolic process
72	220	1.41088	1.62891e-64	<0.001	GO:0016072	rRNA metabolic process
5	14	1.40923	9.11784e-06	0.019	GO:0042273	ribosomal large subunit biogenesis
16	46	1.3913	1.49867e-15	<0.001	GO:0005747	mitochondrial respiratory chain complex I
16	46	1.3913	1.49867e-15	<0.001	GO:0030964	NADH dehydrogenase complex
16	46	1.3913	1.49867e-15	<0.001	GO:0045271	respiratory chain complex I
9	26	1.38542	2.78526e-09	<0.001	GO:0097525	spliceosomal snRNP complex
62	199	1.36736	6.03858e-54	<0.001	GO:0006402	mRNA catabolic process
6	18	1.3636	1.75167e-06	0.002	GO:0005732	small nucleolar ribonucleoprotein complex
16	49	1.35048	4.7607e-15	<0.001	GO:0006120	mitochondrial electron transport, NADH to ubiquinone
72	244	1.34523	7.7092e-61	<0.001	GO:0043604	amide biosynthetic process
76	276	1.30775	9.43249e-62	<0.001	GO:0006518	peptide metabolic process
63	225	1.30235	1.48425e-51	<0.001	GO:0006401	RNA catabolic process
63	225	1.30235	1.48425e-51	<0.001	GO:0006605	protein targeting
25	84	1.29953	1.12751e-21	<0.001	GO:0070125	mitochondrial translational elongation
25	86	1.28512	2.16198e-21	<0.001	GO:0070126	mitochondrial translational termination
17	58	1.28395	5.11157e-15	<0.001	GO:0016655	oxidoreductase activity, acting on NAD(P)H, quinone or similar compound as acceptor
18	64	1.25967	1.79849e-15	<0.001	GO:0010257	NADH dehydrogenase complex assembly
18	64	1.25967	1.79849e-15	<0.001	GO:0032981	mitochondrial respiratory chain complex I assembly
18	64	1.25967	1.79849e-15	<0.001	GO:0097031	mitochondrial respiratory chain complex I biogenesis
10	36	1.24955	4.11986e-09	<0.001	GO:0030532	small nuclear ribonucleoprotein complex
11	40	1.2435	7.6528e-10	<0.001	GO:0019843	rRNA binding
6	22	1.24293	6.52689e-06	0.009	GO:0048027	mRNA 5'-UTR binding
9	33	1.23912	2.99352e-08	<0.001	GO:0005684	U2-type spliceosomal complex
25	93	1.23814	1.83181e-20	<0.001	GO:0006415	translational termination
66	270	1.22532	8.26498e-50	<0.001	GO:0072594	establishment of protein localization to organelle
28	108	1.21946	2.65858e-22	<0.001	GO:0006414	translational elongation
16	61	1.21722	2.25855e-13	<0.001	GO:0098803	respiratory chain complex
11	42	1.21497	1.3613e-09	<0.001	GO:0022613	ribonucleoprotein complex biogenesis
78	336	1.20981	3.55316e-57	<0.001	GO:0034470	ncRNA processing
7	28	1.19109	2.05486e-06	0.002	GO:0071007	U2-type catalytic step 2 spliceosome
20	84	1.16394	1.68414e-15	<0.001	GO:0033108	mitochondrial respiratory chain complex assembly
30	129	1.15872	2.59358e-22	<0.001	GO:0044085	cellular component biogenesis
19	81	1.15483	1.16318e-14	<0.001	GO:0070271	protein complex biogenesis
22	96	1.14377	1.53365e-16	<0.001	GO:0022904	respiratory electron transport chain
8	35	1.13949	7.91749e-07	<0.001	GO:0000387	spliceosomal snRNP assembly
118	647	1.12671	2.62057e-75	<0.001	GO:0030529	intracellular ribonucleoprotein complex
118	650	1.12419	4.55497e-75	<0.001	GO:1990904	ribonucleoprotein complex
26	122	1.10646	1.7843e-18	<0.001	GO:0043624	cellular protein complex disassembly
66	334	1.10549	1.85097e-43	<0.001	GO:0034655	nucleobase-containing compound catabolic process
79	416	1.09886	8.38338e-51	<0.001	GO:0043603	cellular amide metabolic process
63	328	1.0866	1.10622e-40	<0.001	GO:0072657	protein localization to membrane
7	35	1.06851	1.02009e-05	0.022	GO:1901998	toxin transport
98	579	1.05989	1.24655e-58	<0.001	GO:0016071	mRNA metabolic process
16	81	1.0585	2.48997e-11	<0.001	GO:0071013	catalytic step 2 spliceosome
69	389	1.05032	3.32402e-42	<0.001	GO:0019439	aromatic compound catabolic process
74	425	1.04609	1.00445e-44	<0.001	GO:0033365	protein localization to organelle
66	378	1.0385	6.67271e-40	<0.001	GO:0044270	cellular nitrogen compound catabolic process
66	378	1.0385	6.67271e-40	<0.001	GO:0046700	heterocycle catabolic process
29	155	1.03817	8.18578e-19	<0.001	GO:0032984	macromolecular complex disassembly
18	96	1.03147	3.5554e-12	<0.001	GO:0016651	oxidoreductase activity, acting on NAD(P)H
17	91	1.02903	1.51744e-11	<0.001	GO:1990204	oxidoreductase complex
80	489	1.01984	2.61229e-46	<0.001	GO:0034660	ncRNA metabolic process
70	420	1.0182	5.88515e-41	<0.001	GO:1901361	organic cyclic compound catabolic process
26	144	1.01673	1.35581e-16	<0.001	GO:0043241	protein complex disassembly
114	763	1.01411	8.75225e-63	<0.001	GO:0006396	RNA processing
23	142	0.957476	9.06716e-14	<0.001	GO:0005681	spliceosomal complex
17	106	0.949	1.89906e-10	<0.001	GO:0098800	inner mitochondrial membrane protein complex
72	514	0.929419	6.3899e-37	<0.001	GO:0006886	intracellular protein transport
24	158	0.924983	1.12854e-13	<0.001	GO:0022900	electron transport chain
56	396	0.91723	6.47808e-29	<0.001	GO:0005743	mitochondrial inner membrane
20	140	0.891143	4.13474e-11	<0.001	GO:0098798	mitochondrial protein complex
56	434	0.870338	7.60869e-27	<0.001	GO:0019866	organelle inner membrane
18	134	0.859084	1.09872e-09	<0.001	GO:0022618	ribonucleoprotein complex assembly
153	1534	0.856671	1.54821e-61	<0.001	GO:0003723	RNA binding
19	144	0.850525	5.14508e-10	<0.001	GO:0071826	ribonucleoprotein complex subunit organization
91	797	0.845984	1.61849e-39	<0.001	GO:0016482	cytoplasmic transport
29	229	0.836325	3.84846e-14	<0.001	GO:0000375	RNA splicing, via transesterification reactions
28	223	0.831293	1.33286e-13	<0.001	GO:0000377	RNA splicing, via transesterification reactions with bulged adenosine as nucleophile
28	223	0.831293	1.33286e-13	<0.001	GO:0000398	mRNA splicing, via spliceosome
78	690	0.826332	2.21472e-33	<0.001	GO:0034613	cellular protein localization
74	651	0.824813	8.58056e-32	<0.001	GO:0044265	cellular macromolecule catabolic process
78	694	0.823404	3.31564e-33	<0.001	GO:0070727	cellular macromolecule localization
21	169	0.821524	1.95723e-10	<0.001	GO:0044455	mitochondrial membrane part
75	667	0.820394	6.48788e-32	<0.001	GO:1902580	single-organism cellular localization
83	753	0.819033	9.012e-35	<0.001	GO:1901566	organonitrogen compound biosynthetic process
70	660	0.785673	3.47774e-28	<0.001	GO:0044802	single-organism membrane organization
11	95	0.785126	8.61428e-06	0.016	GO:0051444	negative regulation of ubiquitin-protein transferase activity
11	96	0.779993	9.53725e-06	0.019	GO:0051352	negative regulation of ligase activity
12	106	0.773616	4.27356e-06	0.008	GO:2000058	regulation of protein ubiquitination involved in ubiquitin-dependent protein catabolic process
61	581	0.771487	2.50643e-24	<0.001	GO:0031966	mitochondrial membrane
36	337	0.757237	6.45847e-15	<0.001	GO:0008380	RNA splicing
33	316	0.743676	1.73517e-13	<0.001	GO:0022411	cellular component disassembly
76	790	0.743022	7.60721e-28	<0.001	GO:0009057	macromolecule catabolic process
55	563	0.729879	1.71753e-20	<0.001	GO:0005198	structural molecule activity
13	128	0.720475	5.7867e-06	0.009	GO:0051438	regulation of ubiquitin-protein transferase activity
85	949	0.716699	5.36655e-29	<0.001	GO:0051641	cellular localization
94	1078	0.712926	2.73505e-31	<0.001	GO:1902582	single-organism intracellular transport
13	131	0.709265	7.47358e-06	0.013	GO:0051340	regulation of ligase activity
18	185	0.700144	1.81462e-07	<0.001	GO:0006457	protein folding
73	830	0.695263	2.45963e-24	<0.001	GO:0061024	membrane organization
105	1281	0.69391	7.65089e-33	<0.001	GO:0046907	intracellular transport
35	377	0.687616	1.0064e-12	<0.001	GO:0005925	focal adhesion
79	924	0.687231	1.4488e-25	<0.001	GO:0044429	mitochondrial part
35	379	0.685038	1.17335e-12	<0.001	GO:0005924	cell-substrate adherens junction
37	402	0.684959	2.84962e-13	<0.001	GO:0006397	mRNA processing
35	383	0.679925	1.58981e-12	<0.001	GO:0030055	cell-substrate junction
84	1025	0.671216	5.84554e-26	<0.001	GO:0015031	protein transport
84	1101	0.635545	7.37498e-24	<0.001	GO:0045184	establishment of protein localization
89	1184	0.633181	7.12087e-25	<0.001	GO:0044248	cellular catabolic process
27	322	0.63276	4.03107e-09	<0.001	GO:0006091	generation of precursor metabolites and energy
58	761	0.610569	1.79299e-16	<0.001	GO:0005730	nucleolus
18	229	0.597766	4.08491e-06	0.008	GO:0051169	nuclear transport
100	1474	0.592962	1.24307e-24	<0.001	GO:1901564	organonitrogen compound metabolic process
99	1462	0.590989	2.61718e-24	<0.001	GO:0033036	macromolecule localization
17	224	0.58091	1.19929e-05	0.042	GO:0006913	nucleocytoplasmic transport
35	471	0.579954	5.03512e-10	<0.001	GO:0005912	adherens junction
47	647	0.578001	9.69541e-13	<0.001	GO:0034622	cellular macromolecular complex assembly
36	488	0.577152	3.43454e-10	<0.001	GO:0070161	anchoring junction
96	1449	0.57695	7.73216e-23	<0.001	GO:0008104	protein localization
91	1391	0.565669	3.21739e-21	<0.001	GO:1901575	organic substance catabolic process
24	333	0.558733	5.02617e-07	<0.001	GO:0043623	cellular protein complex assembly
304	8480	0.541573	9.71739e-32	<0.001	GO:0044446	intracellular organelle part
124	2131	0.53973	6.86705e-25	<0.001	GO:0051649	establishment of localization in cell
92	1512	0.530273	2.50977e-19	<0.001	GO:0009056	catabolic process
75	1195	0.530174	1.96951e-16	<0.001	GO:0005739	mitochondrion
304	8708	0.519268	3.17166e-29	<0.001	GO:0044422	organelle part
210	4621	0.511385	1.54384e-30	<0.001	GO:0032991	macromolecular complex
22	338	0.509603	7.85856e-06	0.013	GO:0005759	mitochondrial matrix
96	1733	0.486684	1.98087e-17	<0.001	GO:0071702	organic substance transport
171	3648	0.476638	9.84938e-25	<0.001	GO:0003676	nucleic acid binding
177	4167	0.427185	7.92302e-21	<0.001	GO:0044428	nuclear part
113	2445	0.408855	7.89337e-15	<0.001	GO:0043228	non-membrane-bounded organelle
113	2445	0.408855	7.89337e-15	<0.001	GO:0043232	intracellular non-membrane-bounded organelle
189	4710	0.407591	9.7044e-20	<0.001	GO:0034641	cellular nitrogen compound metabolic process
353	13217	0.400134	1.86466e-12	<0.001	GO:0044424	intracellular part
142	3292	0.398614	1.79076e-16	<0.001	GO:0016070	RNA metabolic process
124	2827	0.390945	1.13985e-14	<0.001	GO:0034645	cellular macromolecule biosynthetic process
197	5127	0.390603	1.3439e-18	<0.001	GO:0006807	nitrogen compound metabolic process
180	4559	0.387391	9.85911e-18	<0.001	GO:0071840	cellular component organization or biogenesis
179	4539	0.385573	1.50412e-17	<0.001	GO:0016043	cellular component organization
97	2143	0.38463	4.22221e-12	<0.001	GO:0043933	macromolecular complex subunit organization
155	3785	0.382326	3.83654e-16	<0.001	GO:0090304	nucleic acid metabolic process
284	9039	0.378818	4.37292e-17	<0.001	GO:0008152	metabolic process
132	3140	0.375164	2.89153e-14	<0.001	GO:0009059	macromolecule biosynthetic process
283	9048	0.372812	1.23788e-16	<0.001	GO:0044444	cytoplasmic part
302	10094	0.372672	1.26527e-15	<0.001	GO:0043226	organelle
275	8648	0.371555	7.65808e-17	<0.001	GO:0043229	intracellular organelle
265	8209	0.365972	1.10498e-16	<0.001	GO:0044237	cellular metabolic process
115	2721	0.363426	2.03279e-12	<0.001	GO:0070062	extracellular exosome
115	2722	0.363231	2.08325e-12	<0.001	GO:0065010	extracellular membrane-bounded organelle
61	1342	0.360684	7.49201e-08	<0.001	GO:0065003	macromolecular complex assembly
38	813	0.360562	1.4318e-05	0.045	GO:1902494	catalytic complex
115	2739	0.359924	3.15219e-12	<0.001	GO:1903561	extracellular vesicle
115	2740	0.35973	3.22943e-12	<0.001	GO:0043230	extracellular organelle
162	4216	0.352539	2.06384e-14	<0.001	GO:0006139	nucleobase-containing compound metabolic process
146	3707	0.351659	1.33411e-13	<0.001	GO:0006810	transport
66	1494	0.349911	5.90112e-08	<0.001	GO:0071822	protein complex subunit organization
197	5471	0.34959	2.38679e-15	<0.001	GO:1901363	heterocyclic compound binding
198	5538	0.346165	4.10824e-15	<0.001	GO:0097159	organic cyclic compound binding
166	4415	0.34365	5.72629e-14	<0.001	GO:0006725	cellular aromatic compound metabolic process
148	3827	0.343124	3.69542e-13	<0.001	GO:0051234	establishment of localization
124	3090	0.343019	7.10495e-12	<0.001	GO:0005654	nucleoplasm
165	4402	0.340851	9.6759e-14	<0.001	GO:0046483	heterocycle metabolic process
217	6384	0.334917	1.50588e-14	<0.001	GO:0044260	cellular macromolecule metabolic process
157	4190	0.333126	6.43056e-13	<0.001	GO:0051179	localization
125	3191	0.330701	2.96003e-11	<0.001	GO:0044765	single-organism transport
169	4643	0.327182	5.67565e-13	<0.001	GO:1901360	organic cyclic compound metabolic process
121	3118	0.322434	1.33592e-10	<0.001	GO:0031988	membrane-bounded vesicle
122	3159	0.320583	1.47695e-10	<0.001	GO:0044267	cellular protein metabolic process
149	4021	0.319557	9.39647e-12	<0.001	GO:0044249	cellular biosynthetic process
228	7029	0.315442	3.65657e-13	<0.001	GO:0043170	macromolecule metabolic process
153	4209	0.311881	1.89568e-11	<0.001	GO:0009058	biosynthetic process
169	4767	0.311265	6.07578e-12	<0.001	GO:0005829	cytosol
150	4134	0.308258	4.00663e-11	<0.001	GO:1901576	organic substance biosynthetic process
270	9049	0.30793	3.74793e-12	<0.001	GO:0043227	membrane-bounded organelle
127	3391	0.307622	3.96305e-10	<0.001	GO:1902578	single-organism localization
124	3303	0.306643	6.14362e-10	<0.001	GO:0031982	vesicle
119	3166	0.303555	1.51601e-09	<0.001	GO:0044271	cellular nitrogen compound biosynthetic process
98	2658	0.278787	1.9137e-07	<0.001	GO:0032774	RNA biosynthetic process
253	8619	0.269383	6.44635e-10	<0.001	GO:0071704	organic substance metabolic process
230	7582	0.268041	5.5131e-10	<0.001	GO:0043231	intracellular membrane-bounded organelle
131	3811	0.262617	4.6829e-08	<0.001	GO:0019538	protein metabolic process
121	3563	0.249106	3.9644e-07	<0.001	GO:0044421	extracellular region part
104	3004	0.249053	1.52952e-06	0.001	GO:0018130	heterocycle biosynthetic process
102	2943	0.248444	1.91074e-06	0.002	GO:0034654	nucleobase-containing compound biosynthetic process
103	3009	0.242377	2.95626e-06	0.005	GO:0019438	aromatic compound biosynthetic process
326	12876	0.228136	6.10784e-06	0.009	GO:0009987	cellular process
104	3134	0.226218	1.05136e-05	0.022	GO:1901362	organic cyclic compound biosynthetic process
234	8239	0.22056	2.82386e-07	<0.001	GO:0044238	primary metabolic process
287	10883	0.212916	2.54788e-06	0.002	GO:0005515	protein binding

## Sheet: GO, RPL5,  RNA under, TE over
N	X	LOD	P	P_adj	attrib ID	attrib name
3	3	2.5858	5.75904e-06	0.023	GO:0097149	centralspindlin complex
4	9	1.65477	1.20342e-05	0.044	GO:0017056	structural constituent of nuclear pore
4	9	1.65477	1.20342e-05	0.044	GO:0031080	nuclear pore outer ring
8	31	1.30522	5.51507e-08	<0.001	GO:0006409	tRNA export from nucleus
8	31	1.30522	5.51507e-08	<0.001	GO:0051031	tRNA transport
7	33	1.19726	1.62766e-06	0.003	GO:0006370	7-methylguanosine mRNA capping
7	34	1.18115	2.01821e-06	0.005	GO:0009452	7-methylguanosine RNA capping
7	34	1.18115	2.01821e-06	0.005	GO:0036260	RNA capping
8	43	1.12577	8.4023e-07	<0.001	GO:0007077	mitotic nuclear envelope disassembly
8	47	1.0793	1.71165e-06	0.003	GO:0030397	membrane disassembly
8	47	1.0793	1.71165e-06	0.003	GO:0051081	nuclear envelope disassembly
9	55	1.05794	5.40391e-07	<0.001	GO:0043657	host cell
7	44	1.0462	1.23237e-05	0.044	GO:0000281	mitotic cytokinesis
7	44	1.0462	1.23237e-05	0.044	GO:0051972	regulation of telomerase activity
9	59	1.022	1.00262e-06	<0.001	GO:0044216	other organism cell
8	53	1.01774	4.39286e-06	0.016	GO:0032210	regulation of telomere maintenance via telomerase
9	60	1.01346	1.16109e-06	0.002	GO:1904356	regulation of telomere maintenance via telomere lengthening
9	62	0.996866	1.54386e-06	0.003	GO:0075733	intracellular transport of virus
9	63	0.988798	1.77299e-06	0.005	GO:1902583	multi-organism intracellular transport
10	71	0.980977	5.37772e-07	<0.001	GO:0030811	regulation of nucleotide catabolic process
9	65	0.973098	2.32036e-06	0.006	GO:0046794	transport of virus
9	66	0.965454	2.64472e-06	0.009	GO:0006110	regulation of glycolytic process
15	110	0.965035	1.21326e-09	<0.001	GO:0090501	RNA phosphodiester bond hydrolysis
9	67	0.957942	3.00734e-06	0.009	GO:0006998	nuclear envelope organization
9	67	0.957942	3.00734e-06	0.009	GO:0044766	multi-organism transport
9	67	0.957942	3.00734e-06	0.009	GO:1902579	multi-organism localization
10	75	0.953513	9.05977e-07	<0.001	GO:1900034	regulation of cellular response to heat
13	99	0.945482	2.49636e-08	<0.001	GO:0006406	mRNA export from nucleus
10	77	0.940402	1.16146e-06	0.003	GO:0032204	regulation of telomere maintenance
9	71	0.92912	4.91815e-06	0.016	GO:0043470	regulation of carbohydrate catabolic process
9	71	0.92912	4.91815e-06	0.016	GO:0043471	regulation of cellular carbohydrate catabolic process
11	87	0.9267	4.44956e-07	<0.001	GO:0009118	regulation of nucleoside metabolic process
11	87	0.9267	4.44956e-07	<0.001	GO:1903578	regulation of ATP metabolic process
9	73	0.915392	6.21236e-06	0.023	GO:0004540	ribonuclease activity
9	73	0.915392	6.21236e-06	0.023	GO:0044217	other organism part
13	106	0.911516	5.73647e-08	<0.001	GO:0006405	RNA export from nucleus
9	75	0.902081	7.78783e-06	0.026	GO:2000278	regulation of DNA biosynthetic process
19	170	0.868539	2.44295e-10	<0.001	GO:0006260	DNA replication
15	135	0.863442	2.11725e-08	<0.001	GO:0051168	nuclear export
12	108	0.862929	5.55722e-07	<0.001	GO:0060147	regulation of posttranscriptional gene silencing
12	108	0.862929	5.55722e-07	<0.001	GO:0060966	regulation of gene silencing by RNA
10	91	0.858208	5.44872e-06	0.016	GO:0006368	transcription elongation from RNA polymerase II promoter
13	124	0.834614	3.70146e-07	<0.001	GO:0060968	regulation of gene silencing
11	105	0.834491	2.97009e-06	0.009	GO:0006354	DNA-templated transcription, elongation
11	105	0.834491	2.97009e-06	0.009	GO:0060964	regulation of gene silencing by miRNA
25	243	0.832867	2.14875e-12	<0.001	GO:0090305	nucleic acid phosphodiester bond hydrolysis
14	137	0.822342	1.80934e-07	<0.001	GO:0051028	mRNA transport
10	98	0.822251	1.06286e-05	0.032	GO:0009451	RNA modification
16	159	0.815555	2.96716e-08	<0.001	GO:0004518	nuclease activity
14	157	0.756668	9.66117e-07	<0.001	GO:0050657	nucleic acid transport
14	157	0.756668	9.66117e-07	<0.001	GO:0050658	RNA transport
14	157	0.756668	9.66117e-07	<0.001	GO:0051236	establishment of RNA localization
23	263	0.752338	4.45519e-10	<0.001	GO:0033044	regulation of chromosome organization
13	149	0.746146	3.01665e-06	0.009	GO:2001252	positive regulation of chromosome organization
13	150	0.742951	3.25023e-06	0.01	GO:0005635	nuclear envelope
16	193	0.722377	4.37553e-07	<0.001	GO:0015931	nucleobase-containing compound transport
13	159	0.715196	6.18865e-06	0.023	GO:0031967	organelle envelope
13	159	0.715196	6.18865e-06	0.023	GO:0031975	envelope
14	179	0.694184	4.5823e-06	0.016	GO:0006275	regulation of DNA replication
20	277	0.6587	1.54099e-07	<0.001	GO:0018205	peptidyl-lysine modification
14	193	0.658575	1.09107e-05	0.036	GO:0098687	chromosomal region
16	224	0.65171	3.14419e-06	0.01	GO:0006913	nucleocytoplasmic transport
16	229	0.641295	4.17925e-06	0.014	GO:0051169	nuclear transport
21	336	0.591144	8.24558e-07	<0.001	GO:0034470	ncRNA processing
30	489	0.589052	5.17785e-09	<0.001	GO:0034660	ncRNA metabolic process
26	434	0.574577	9.11932e-08	<0.001	GO:0006281	DNA repair
24	403	0.570335	3.22583e-07	<0.001	GO:0051276	chromosome organization
30	515	0.564501	1.68462e-08	<0.001	GO:1990234	transferase complex
34	601	0.554055	3.70814e-09	<0.001	GO:1903047	mitotic cell cycle process
42	763	0.548443	1.0654e-10	<0.001	GO:0006396	RNA processing
40	726	0.546967	3.01604e-10	<0.001	GO:0006259	DNA metabolic process
31	579	0.525409	6.60998e-08	<0.001	GO:0016071	mRNA metabolic process
33	670	0.487538	1.71686e-07	<0.001	GO:0006974	cellular response to DNA damage stimulus
23	463	0.484565	1.18831e-05	0.036	GO:0016032	viral process
23	463	0.484565	1.18831e-05	0.036	GO:0044403	symbiosis, encompassing mutualism through parasitism
36	743	0.482209	6.83282e-08	<0.001	GO:0018193	peptidyl-amino acid modification
38	797	0.476241	4.36249e-08	<0.001	GO:0016482	cytoplasmic transport
34	737	0.457339	5.05627e-07	<0.001	GO:0044427	chromosomal part
30	647	0.456752	2.22197e-06	0.006	GO:0030529	intracellular ribonucleoprotein complex
30	650	0.454572	2.43911e-06	0.008	GO:1990904	ribonucleoprotein complex
30	651	0.453847	2.51573e-06	0.008	GO:0044265	cellular macromolecule catabolic process
118	3090	0.451826	4.50915e-17	<0.001	GO:0005654	nucleoplasm
43	966	0.447729	3.77765e-08	<0.001	GO:0022402	cell cycle process
33	736	0.443092	1.40713e-06	0.003	GO:0032446	protein modification by small protein conjugation
36	813	0.439465	6.07556e-07	<0.001	GO:1902494	catalytic complex
34	793	0.42266	2.60046e-06	0.008	GO:0009894	regulation of catabolic process
41	987	0.412984	5.07519e-07	<0.001	GO:0044451	nucleoplasm part
39	946	0.407793	1.19179e-06	0.003	GO:0070647	protein modification by small protein conjugation or removal
44	1089	0.402107	3.98654e-07	<0.001	GO:0033043	regulation of organelle organization
138	4167	0.398928	4.39682e-15	<0.001	GO:0044428	nuclear part
50	1281	0.390371	1.67297e-07	<0.001	GO:0046907	intracellular transport
42	1078	0.38308	1.92435e-06	0.005	GO:1902582	single-organism intracellular transport
218	8480	0.363707	1.49907e-13	<0.001	GO:0044446	intracellular organelle part
50	1385	0.352446	1.6901e-06	0.003	GO:0033554	cellular response to stress
210	8209	0.342873	2.10121e-12	<0.001	GO:0044237	cellular metabolic process
218	8708	0.341506	3.99604e-12	<0.001	GO:0044422	organelle part
279	13217	0.336991	3.32523e-08	<0.001	GO:0044424	intracellular part
97	3021	0.334276	2.35694e-09	<0.001	GO:0043412	macromolecule modification
117	3785	0.334008	2.16584e-10	<0.001	GO:0090304	nucleic acid metabolic process
208	8239	0.328321	1.5318e-11	<0.001	GO:0044238	primary metabolic process
174	6384	0.328167	1.12715e-11	<0.001	GO:0044260	cellular macromolecule metabolic process
219	9039	0.315402	1.54644e-10	<0.001	GO:0008152	metabolic process
211	8619	0.308666	2.49072e-10	<0.001	GO:0071704	organic substance metabolic process
64	1985	0.307491	2.39687e-06	0.008	GO:0016740	transferase activity
123	4216	0.307378	2.43294e-09	<0.001	GO:0006139	nucleobase-containing compound metabolic process
127	4402	0.30511	2.26939e-09	<0.001	GO:0046483	heterocycle metabolic process
87	2867	0.294993	2.96958e-07	<0.001	GO:0006464	cellular protein modification process
87	2867	0.294993	2.96958e-07	<0.001	GO:0036211	protein modification process
132	4710	0.293237	5.96429e-09	<0.001	GO:0034641	cellular nitrogen compound metabolic process
67	2150	0.292616	4.25289e-06	0.015	GO:0006996	organelle organization
125	4415	0.291956	1.11226e-08	<0.001	GO:0006725	cellular aromatic compound metabolic process
130	4643	0.290555	9.1384e-09	<0.001	GO:1901360	organic cyclic compound metabolic process
74	2445	0.28305	3.41589e-06	0.01	GO:0043228	non-membrane-bounded organelle
74	2445	0.28305	3.41589e-06	0.01	GO:0043232	intracellular non-membrane-bounded organelle
178	7029	0.282287	4.09908e-09	<0.001	GO:0043170	macromolecule metabolic process
139	5127	0.280543	1.60748e-08	<0.001	GO:0006807	nitrogen compound metabolic process
91	3159	0.270514	1.46351e-06	0.003	GO:0044267	cellular protein metabolic process
132	4931	0.265508	1.1417e-07	<0.001	GO:0003824	catalytic activity
92	3292	0.254897	4.62907e-06	0.016	GO:0016070	RNA metabolic process
121	4621	0.241937	1.95953e-06	0.005	GO:0032991	macromolecular complex
197	8648	0.225851	2.30728e-06	0.006	GO:0043229	intracellular organelle
