# Supplementary material for: Differential impacts of ribosomal protein haploinsufficiency on mitochondrial function
Source: J Cell Biol. 2025 Jan 9;224(3):e202404084. doi: 10.1083/jcb.202404084 (PMC11716151; doi:10.1083/jcb.202404084)
Supplement: Table S8 — shows all Ribo-Mito interactions with a rho score higher than 0.75 at the RNA and TE level are listed. [file jcb_202404084_tables8.xlsx]

## Sheet: RNA Ribo-Mito interactions
column	row	cor	anno.x	anno.y	type
ABCB6	RPS5	-0.753292	ribo	mito	ribo-mito
ABCB6	RPS12	-0.750238	ribo	mito	ribo-mito
ABCB6	CILK1	0.765055	unknown	mito	mito-other
ABCB6	IFT140	-0.792278	unknown	mito	mito-other
ABCB6	MRPL41	-0.752109	mito	mito
ABCB6	RPL26	-0.793447	ribo	mito	ribo-mito
ABCB6	CDS2	0.778987	mito	mito
ABCB6	RPS18	-0.818655	ribo	mito	ribo-mito
ABCB6	RPL29	-0.758552	ribo	mito	ribo-mito
ABCB6	RPL7	-0.80489	ribo	mito	ribo-mito
ABCB8	MCUR1	0.780181	mito	mito
ABCB8	TIMM10	0.825921	mito	mito
ABCB8	UBA52	0.791359	mito	mito
ABCB8	COX6C	0.787045	mito	mito
ABCB8	MRPS7	0.758677	ribo	mito	ribo-mito
ABCB8	SLC25A46	0.782716	mito	mito
ACAD9	DNAAF5	0.826603	unknown	mito	mito-other
ACAD9	UQCC1	0.811211	mito	mito
ACAD9	AIFM1	0.8538	mito	mito
ACAD9	NDUFAB1	0.801966	mito	mito
ACADM	DNAJC30	0.823965	mito	mito
ACADM	IFT81	0.785945	unknown	mito	mito-other
ACADVL	MRPS18C	-0.764657	mito	mito
ACSL1	SQOR	0.787421	mito	mito
ACSL1	MICU1	0.766976	mito	mito
ADCK1	NDUFB8	-0.785459	mito	mito
ADCK1	CFAP20	-0.77817	unknown	mito	mito-other
AFG1L	MTG2	-0.761139	mito	mito
AIFM1	UQCC1	0.802394	mito	mito
AIFM1	MRPS23	0.797674	mito	mito
AIFM1	MRPL4	0.758155	mito	mito
AIFM1	NDUFB7	0.753937	mito	mito
AIFM1	MRPL24	0.800209	mito	mito
AIFM1	NDUFAB1	0.779626	mito	mito
AIFM1	MRPL45	0.767328	mito	mito
AIFM1	DNAJC30	0.766054	mito	mito
ANKS3	RMDN3	-0.756251	mito	unknown	mito-other
ANKS3	MTG2	-0.789176	mito	unknown	mito-other
ATAD3A	TIMM50	0.771343	mito	mito
ATAD3A	TUFM	0.763105	mito	mito
ATAD3A	CYCS	0.766526	mito	mito
ATAD3A	RPS20	0.790085	ribo	mito	ribo-mito
ATAD3A	RPL34	0.752668	ribo	mito	ribo-mito
ATAD3A	RRP7A	0.801034	unknown	mito	mito-other
ATAD3A	TIMM10	0.801841	mito	mito
ATAD3A	MRPS7	0.952351	ribo	mito	ribo-mito
ATAD3A	FAU	0.763714	ribo	mito	ribo-mito
ATAD3A	SLC25A46	0.776044	mito	mito
ATAD3A	MRPS16	0.823782	mito	mito
ATAD3A	BNIP3	-0.868925	mito	mito
ATAD3A	ATP5MC1	0.816984	mito	mito
ATAD3A	SLC25A33	0.843912	mito	mito
ATP5F1B	ADCY3	0.77119	unknown	mito	mito-other
ATP5F1B	AFG3L2	0.896104	mito	mito
ATP5F1E	COX5A	0.75317	mito	mito
ATP5F1E	MPC1	0.750566	mito	mito
ATP5MC1	ATP5F1B	0.807426	mito	mito
ATP5MC1	ATP5F1D	0.866382	mito	mito
ATP5MC3	ATP5F1B	0.876066	mito	mito
ATP5MC3	AFG3L2	0.858427	mito	mito
ATP5MC3	ATP5MC1	0.793388	mito	mito
ATP5ME	TIMM10	0.776827	mito	mito
ATP5ME	RPL37	0.824724	ribo	mito	ribo-mito
ATP5ME	MRPS16	0.764015	mito	mito
ATP5ME	RPL36AL	0.762533	ribo	mito	ribo-mito
ATP5ME	GADD45GIP1	0.835164	mito	mito
ATP5ME	CDS2	-0.782414	mito	mito
ATP5ME	NDUFB7	0.77803	mito	mito
ATP5MF	ATP5F1D	0.760134	mito	mito
ATP5MG	AFG3L2	0.764237	mito	mito
ATP5MG	ATP5MC3	0.812292	mito	mito
ATP5MG	ATP5F1B	0.804019	mito	mito
ATP5PD	MRPL47	0.815407	mito	mito
ATP5PD	MRPL19	0.773603	mito	mito
ATP5PD	DAP3	0.772016	mito	mito
ATP5PO	PAFAH1B1	0.769724	unknown	mito	mito-other
ATP5PO	RPL22L1	0.782916	ribo	mito	ribo-mito
BAX	NDUFV1	0.794977	mito	mito
BAX	RPL6	0.752398	ribo	mito	ribo-mito
BAX	BCL2A1	0.774533	mito	mito
BAX	RPGRIP1L	0.795111	unknown	mito	mito-other
BAX	BID	0.755124	mito	mito
BAX	RPS2	0.758773	ribo	mito	ribo-mito
BAX	TUFM	0.763232	mito	mito
BAX	RPL35	0.802577	ribo	mito	ribo-mito
BAX	COX7C	0.851988	mito	mito
BAX	ATP5F1D	0.801296	mito	mito
BAX	RPL12	0.762358	ribo	mito	ribo-mito
BAX	RPL10A	0.795566	ribo	mito	ribo-mito
BAX	ATP5MC1	0.808976	mito	mito
BCL2	IFI6	0.825673	mito	mito
BCL2	RPS28	-0.761379	ribo	mito	ribo-mito
BCL2A1	ATP5F1B	0.75355	mito	mito
BCL2A1	ADCY3	0.756873	unknown	mito	mito-other
BCS1L	ATP5F1D	0.830828	mito	mito
BID	BCL2A1	0.783543	mito	mito
BNIP1	SMDT1	-0.772889	mito	mito
CDS2	MRPS27	-0.762403	mito	mito
CDS2	OMA1	-0.833827	mito	mito
CDS2	RPS18	-0.82891	ribo	mito	ribo-mito
CDS2	RPS12	-0.76139	ribo	mito	ribo-mito
CDS2	SLC25A19	-0.764236	mito	mito
CDS2	AIFM2	0.756081	mito	mito
CDS2	MICU1	0.825333	mito	mito
CDS2	IFT81	-0.779747	unknown	mito	mito-other
CDS2	ACSL1	0.838157	mito	mito
CDS2	SLC25A33	-0.78447	mito	mito
CDS2	SQOR	0.855322	mito	mito
CDS2	RRP7A	-0.781124	unknown	mito	mito-other
CDS2	RPL7	-0.753682	ribo	mito	ribo-mito
CEP89	ACSL3	0.768707	mito	unknown	mito-other
CHDH	GAS8	0.840579	unknown	mito	mito-other
CILK1	AHI1	0.759649	unknown	unknown
COQ2	SQOR	0.775344	mito	mito
COQ4	MTCH2	0.800527	mito	mito
COQ5	CEP89	0.786152	unknown	mito	mito-other
COQ7	IKBKE	-0.88524	mito	mito
COX10	ATP5MG	0.751546	mito	mito
COX10	TIMM10	0.811763	mito	mito
COX11	BBS7	0.792645	unknown	mito	mito-other
COX11	FLVCR1	0.852813	mito	mito
COX4I1	AFG3L2	0.788107	mito	mito
COX4I1	ABCB7	0.786508	mito	mito
COX4I1	ATP5PB	0.794345	mito	mito
COX4I1	ATP5MC3	0.792721	mito	mito
COX5B	DAP3	0.761063	mito	mito
COX5B	NDUFV2	0.776883	mito	mito
COX5B	UQCRFS1	0.825884	mito	mito
COX5B	RPL22L1	0.777845	ribo	mito	ribo-mito
COX5B	TOMM22	0.807282	mito	mito
COX5B	MRPL45	0.830249	mito	mito
COX5B	COX6B1	0.757035	mito	mito
COX5B	PAFAH1B1	0.809392	unknown	mito	mito-other
COX5B	COX4I1	0.77241	mito	mito
COX5B	YME1L1	0.766559	mito	mito
COX5B	RPL23A	0.81516	ribo	mito	ribo-mito
COX6A1	ATP5MC3	0.861413	mito	mito
COX6B1	AIFM1	0.878335	mito	mito
COX6C	ATP5F1B	0.795815	mito	mito
COX7C	ATP5MC1	0.813381	mito	mito
COX7C	ATP5F1D	0.836279	mito	mito
COX8A	RPL36AL	0.814973	ribo	mito	ribo-mito
COX8A	RPL8	0.856714	ribo	mito	ribo-mito
COX8A	COX5A	0.77188	mito	mito
COX8A	RPL27	0.81658	ribo	mito	ribo-mito
COX8A	SLC25A6	0.752498	mito	mito
COX8A	RPL13A	0.836186	ribo	mito	ribo-mito
COX8A	RPL6	0.76336	ribo	mito	ribo-mito
COX8A	RPL24	0.754022	ribo	mito	ribo-mito
COX8A	RPL27A	0.861722	ribo	mito	ribo-mito
COX8A	MRPL20	0.783614	mito	mito
COX8A	RPS16	0.850188	ribo	mito	ribo-mito
COX8A	RPL34	0.916185	ribo	mito	ribo-mito
COX8A	RPL12	0.83319	ribo	mito	ribo-mito
COX8A	RPL35A	0.856638	ribo	mito	ribo-mito
COX8A	COX6C	0.828498	mito	mito
COX8A	RPL28	0.791934	ribo	mito	ribo-mito
COX8A	ATP5MG	0.835725	mito	mito
COX8A	COX7C	0.803175	mito	mito
COX8A	ATAD3A	0.753027	mito	mito
COX8A	RPS10	0.800576	ribo	mito	ribo-mito
COX8A	RPL38	0.757252	ribo	mito	ribo-mito
COX8A	RPL35	0.801008	ribo	mito	ribo-mito
COX8A	RPL13	0.84206	ribo	mito	ribo-mito
COX8A	MRPS7	0.770134	ribo	mito	ribo-mito
COX8A	RPS2	0.787902	ribo	mito	ribo-mito
COX8A	RPL37A	0.875433	ribo	mito	ribo-mito
COX8A	RPL32	0.876627	ribo	mito	ribo-mito
COX8A	MRPL37	0.765232	mito	mito
COX8A	RPS27A	0.794822	ribo	mito	ribo-mito
COX8A	ATP5MC1	0.782676	mito	mito
COX8A	RPS20	0.841727	ribo	mito	ribo-mito
COX8A	PHB2	0.775951	mito	mito
COX8A	MRPS16	0.810454	mito	mito
COX8A	TUFM	0.800903	mito	mito
COX8A	RPS11	0.888475	ribo	mito	ribo-mito
COX8A	RPS18	0.777174	ribo	mito	ribo-mito
COX8A	RPL18	0.768351	ribo	mito	ribo-mito
COX8A	FAU	0.850176	ribo	mito	ribo-mito
COX8A	RPL19	0.818011	ribo	mito	ribo-mito
COX8A	TIMM10	0.89919	mito	mito
COX8A	RPL11	0.826962	ribo	mito	ribo-mito
COX8A	UQCRC2	0.758402	mito	mito
COX8A	RPSA	0.758763	ribo	mito	ribo-mito
COX8A	CYCS	0.849058	mito	mito
COX8A	SLC25A33	0.765823	mito	mito
COX8A	MRPL46	0.779123	mito	mito
COX8A	RPL10A	0.796461	ribo	mito	ribo-mito
COX8A	RPS24	0.863349	ribo	mito	ribo-mito
COX8A	MRPL21	0.764963	mito	mito
COX8A	UBA52	0.76546	mito	mito
COX8A	ATP5F1B	0.768862	mito	mito
CPT1A	BCL2L1	-0.798744	mito	mito
CYC1	ATP5F1B	0.921867	mito	mito
CYC1	ATP5MC3	0.750564	mito	mito
CYC1	AFG3L2	0.771699	mito	mito
CYCS	ATP5MG	0.761938	mito	mito
CYCS	ATP5MC1	0.857117	mito	mito
CYCS	COX6C	0.764751	mito	mito
CYCS	ATP5MC3	0.836071	mito	mito
CYCS	BCL2A1	0.776518	mito	mito
CYCS	CYC1	0.851377	mito	mito
CYCS	COX7C	0.765655	mito	mito
CYCS	ATP5F1B	0.914597	mito	mito
CYCS	AFG3L2	0.805481	mito	mito
DAP3	COX4I1	0.857728	mito	mito
DNAAF5	BCS1L	0.806271	mito	unknown	mito-other
DNM1L	AURKAIP1	0.752762	mito	mito
FAM161A	GPD2	-0.838483	mito	unknown	mito-other
FAM161A	FECH	-0.823464	mito	unknown	mito-other
FAU	UQCRC2	0.854246	mito	ribo	ribo-mito
FAU	RPL29	0.851231	ribo	ribo
FAU	RPL8	0.945914	ribo	ribo
FAU	RPSA	0.901792	ribo	ribo
FAU	RPS10	0.862998	ribo	ribo
FAU	COX6C	0.82122	mito	ribo	ribo-mito
FAU	SLC25A3	0.780417	mito	ribo	ribo-mito
FAU	CYCS	0.839399	mito	ribo	ribo-mito
FAU	RPS11	0.922642	ribo	ribo
FAU	RPS23	0.847656	ribo	ribo
FAU	MRPL21	0.780664	mito	ribo	ribo-mito
FAU	RPL34	0.814605	ribo	ribo
FAU	ABCB8	0.770745	mito	ribo	ribo-mito
FAU	RPL19	0.906992	ribo	ribo
FAU	TIMM10	0.81112	mito	ribo	ribo-mito
FAU	AFG3L2	0.789755	mito	ribo	ribo-mito
FAU	RPL18	0.94301	ribo	ribo
FAU	RPS2	0.849697	ribo	ribo
FAU	RPL6	0.896892	ribo	ribo
FAU	RPL27A	0.879193	ribo	ribo
FAU	ATP5F1B	0.908675	mito	ribo	ribo-mito
FAU	TUFM	0.906956	mito	ribo	ribo-mito
FAU	RPS16	0.839041	ribo	ribo
FAU	ATP5MC1	0.752242	mito	ribo	ribo-mito
FAU	STARD7	0.800346	mito	ribo	ribo-mito
FAU	RPS8	0.799194	ribo	ribo
FAU	RPL27	0.832424	ribo	ribo
FAU	RPS27A	0.760386	ribo	ribo
FAU	RPS5	0.877885	ribo	ribo
FAU	CYC1	0.763288	mito	ribo	ribo-mito
FAU	MRPL37	0.816624	mito	ribo	ribo-mito
FAU	RPS3A	0.808993	ribo	ribo
FAU	RPL13	0.896528	ribo	ribo
FAU	TIMM23	0.806083	mito	ribo	ribo-mito
FAU	RPS9	0.873198	ribo	ribo
FAU	RPL9	0.864006	ribo	ribo
FAU	RPL28	0.89905	ribo	ribo
FAU	RPL7	0.841474	ribo	ribo
FAU	COX7C	0.76651	mito	ribo	ribo-mito
FAU	RPL37A	0.894509	ribo	ribo
FAU	UBA52	0.819011	mito	ribo	ribo-mito
FAU	VDAC2	0.776015	mito	ribo	ribo-mito
FAU	RPS18	0.848643	ribo	ribo
FAU	NDUFV1	0.764284	mito	ribo	ribo-mito
FAU	RPL24	0.840921	ribo	ribo
FAU	RPL3	0.883358	ribo	ribo
FAU	MRPS7	0.828038	ribo	ribo
FAU	SLC25A6	0.858612	mito	ribo	ribo-mito
FAU	RPS7	0.774238	ribo	ribo
FAU	SLC25A33	0.844908	mito	ribo	ribo-mito
FAU	ATP5MG	0.775688	mito	ribo	ribo-mito
FAU	MRPL41	0.771047	mito	ribo	ribo-mito
FAU	RPL18A	0.842434	ribo	ribo
FAU	RPL13A	0.892198	ribo	ribo
FAU	LDHB	0.776345	mito	ribo	ribo-mito
FAU	RPS20	0.916194	ribo	ribo
FAU	RPS6	0.848323	ribo	ribo
FAU	TIMM50	0.750527	mito	ribo	ribo-mito
FAU	PHB2	0.883985	mito	ribo	ribo-mito
FAU	RPL10A	0.901632	ribo	ribo
FAU	RPS3	0.78834	ribo	ribo
FAU	VDAC1	0.796727	mito	ribo	ribo-mito
FLCN	TULP3	-0.759721	unknown	unknown
FLCN	IQCE	-0.759022	unknown	unknown
GALK2	RPL23A	-0.767214	ribo	mito	ribo-mito
GALK2	RPL35A	-0.819977	ribo	mito	ribo-mito
GALK2	RPL7	-0.819197	ribo	mito	ribo-mito
GALK2	RPL27A	-0.786618	ribo	mito	ribo-mito
GALK2	RPS20	-0.757875	ribo	mito	ribo-mito
GALK2	RPSA	-0.810078	ribo	mito	ribo-mito
GALK2	RPL31	-0.804729	ribo	mito	ribo-mito
GALK2	RPL34	-0.768807	ribo	mito	ribo-mito
GALK2	COX5A	-0.753327	mito	mito
GALK2	RPS3A	-0.756609	ribo	mito	ribo-mito
GALK2	RPS18	-0.751483	ribo	mito	ribo-mito
GALK2	RPL21	-0.792652	ribo	mito	ribo-mito
GALK2	SLC25A46	-0.756598	mito	mito
GALK2	RPS5	-0.822501	ribo	mito	ribo-mito
GALK2	RPL29	-0.772189	ribo	mito	ribo-mito
GALK2	RPL28	-0.803657	ribo	mito	ribo-mito
GALK2	VDAC3	-0.767779	mito	mito
GALK2	RPL37A	-0.760613	ribo	mito	ribo-mito
GALK2	RPS11	-0.820587	ribo	mito	ribo-mito
GALK2	RPL32	-0.763515	ribo	mito	ribo-mito
GALK2	UBA52	-0.850314	mito	mito
GHITM	ATP5F1B	0.826462	mito	mito
GHITM	AFG3L2	0.832666	mito	mito
GHITM	SLC25A3	0.754789	mito	mito
GHITM	RPS9	0.77477	ribo	mito	ribo-mito
GHITM	GRK2	0.792078	unknown	mito	mito-other
GHITM	COX6C	0.783905	mito	mito
GHITM	RPL18	0.761435	ribo	mito	ribo-mito
GHITM	VDAC3	0.79911	mito	mito
GHITM	PHB2	0.800682	mito	mito
GHITM	RCC1L	0.869442	mito	mito
GHITM	CYC1	0.815411	mito	mito
GHITM	TIMM23	0.780991	mito	mito
GHITM	SLC25A5	0.783145	mito	mito
GHITM	UQCRC2	0.833261	mito	mito
GHITM	RPL19	0.767746	ribo	mito	ribo-mito
GHITM	RPL27A	0.792942	ribo	mito	ribo-mito
GHITM	SLC25A6	0.763302	mito	mito
GHITM	STARD7	0.914378	mito	mito
GHITM	ABCB8	0.759199	mito	mito
GHITM	RPSA	0.77244	ribo	mito	ribo-mito
GHITM	FAU	0.773231	ribo	mito	ribo-mito
GPD2	FECH	0.781557	mito	mito
HMOX1	SDSL	-0.769492	mito	mito
IFT172	COX4I1	-0.785459	mito	unknown	mito-other
IFT27	SLC25A14	-0.831444	mito	unknown	mito-other
IQCE	RTN4IP1	0.773608	mito	unknown	mito-other
IQCG	CILK1	-0.81177	unknown	unknown
KIFAP3	ATP5MF	-0.765987	mito	unknown	mito-other
LDHB	ATP5F1B	0.860823	mito	mito
LDHB	ADCY3	0.854489	unknown	mito	mito-other
LDHB	BCL2A1	0.788682	mito	mito
LDHB	BID	0.792754	mito	mito
LETM1	ATP5F1B	0.766371	mito	mito
LETM1	CYC1	0.814938	mito	mito
LETM1	ATP5F1D	0.773263	mito	mito
LGALS3	IFT74	0.77891	unknown	mito	mito-other
MCL1	RPS3	0.760503	ribo	mito	ribo-mito
MCL1	RPL9	0.762615	ribo	mito	ribo-mito
MCL1	DYNC2LI1	-0.765301	unknown	mito	mito-other
MCL1	RPL21	0.786219	ribo	mito	ribo-mito
MCL1	RPL7	0.752459	ribo	mito	ribo-mito
MCL1	RPS8	0.78278	ribo	mito	ribo-mito
MICU1	CEP89	-0.761182	unknown	mito	mito-other
MICU1	COX5A	-0.846623	mito	mito
MKKS	CISD2	0.766935	mito	unknown	mito-other
MPC2	MICU1	0.790426	mito	mito
MPC2	ALPK1	0.75028	unknown	mito	mito-other
MPV17	DAP3	0.776126	mito	mito
MRPL11	HIGD1A	0.756667	mito	mito
MRPL18	ATP5MG	0.798586	mito	mito
MRPL19	TOMM22	0.758683	mito	mito
MRPL19	RPL35	0.75986	ribo	mito	ribo-mito
MRPL19	ATP5MC3	0.758004	mito	mito
MRPL19	MRPS5	0.751627	mito	mito
MRPL19	RPS7	0.758647	ribo	mito	ribo-mito
MRPL19	MRPL4	0.839785	mito	mito
MRPL19	AURKAIP1	0.757814	mito	mito
MRPL19	VDAC1	0.774763	mito	mito
MRPL19	MRPL37	0.753329	mito	mito
MRPL19	VDAC2	0.776411	mito	mito
MRPL19	DAP3	0.803869	mito	mito
MRPL19	NDUFB9	0.789328	mito	mito
MRPL2	SDHA	-0.754388	mito	mito
MRPL20	MPV17	0.765536	mito	mito
MRPL20	ATP5MG	0.784774	mito	mito
MRPL21	COX5A	0.752906	mito	mito
MRPL21	BCL2A1	0.81156	mito	mito
MRPL21	CYCS	0.82691	mito	mito
MRPL21	ATP5MC1	0.848453	mito	mito
MRPL21	BID	0.771587	mito	mito
MRPL21	ATP5F1B	0.792603	mito	mito
MRPL21	GPD2	-0.773164	mito	mito
MRPL24	IFT81	0.753916	unknown	mito	mito-other
MRPL24	GADD45GIP1	0.7509	mito	mito
MRPL27	COX6A1	0.817313	mito	mito
MRPL28	MICOS13	0.765612	mito	mito
MRPL3	AFG3L2	0.932997	mito	mito
MRPL3	ATP5F1B	0.782298	mito	mito
MRPL3	ATP5MC3	0.799632	mito	mito
MRPL34	COX7C	0.763356	mito	mito
MRPL35	ATP5MC3	0.761226	mito	mito
MRPL35	COX6C	0.777582	mito	mito
MRPL35	ATP5F1B	0.755419	mito	mito
MRPL35	AFG3L2	0.799828	mito	mito
MRPL37	COX6A1	0.752731	mito	mito
MRPL37	ATP5F1D	0.825283	mito	mito
MRPL37	ATP5MG	0.828694	mito	mito
MRPL37	COX4I1	0.83395	mito	mito
MRPL37	ATP5MC1	0.83687	mito	mito
MRPL37	ATP5F1B	0.86908	mito	mito
MRPL37	MRPL3	0.776817	mito	mito
MRPL37	AFG3L2	0.887282	mito	mito
MRPL37	CYCS	0.798546	mito	mito
MRPL37	ATP5MC3	0.900613	mito	mito
MRPL37	MRPL35	0.83615	mito	mito
MRPL39	MAVS	0.753278	mito	mito
MRPL4	DAP3	0.762738	mito	mito
MRPL4	ATP5F1D	0.849144	mito	mito
MRPL4	MRPL37	0.956308	mito	mito
MRPL4	ATP5F1B	0.813721	mito	mito
MRPL4	COX4I1	0.831639	mito	mito
MRPL4	ATP5MC1	0.787637	mito	mito
MRPL4	ATP5MC3	0.843191	mito	mito
MRPL4	AFG3L2	0.830906	mito	mito
MRPL4	MRPL3	0.757652	mito	mito
MRPL4	MRPL35	0.841565	mito	mito
MRPL41	CYCS	0.752457	mito	mito
MRPL41	MRPL21	0.844023	mito	mito
MRPL45	COQ5	0.871931	mito	mito
MRPL46	NDUFS4	0.830235	mito	mito
MRPL46	NDUFA2	0.767987	mito	mito
MRPL46	MRPS2	0.76142	mito	mito
MRPL46	MRPS23	0.782404	mito	mito
MRPL46	ATP5F1E	0.842717	mito	mito
MRPL46	TIMM10	0.760226	mito	mito
MRPL46	SLC25A33	0.787905	mito	mito
MRPL46	RPL36AL	0.765413	ribo	mito	ribo-mito
MRPL46	MRPS16	0.862405	mito	mito
MRPL46	RPS24	0.754434	ribo	mito	ribo-mito
MRPL46	ATP5ME	0.779962	mito	mito
MRPL46	COX5A	0.790767	mito	mito
MRPL46	NDUFB9	0.796663	mito	mito
MRPL46	RPL38	0.813947	ribo	mito	ribo-mito
MRPL46	RPL27	0.823752	ribo	mito	ribo-mito
MRPL46	MPC1	0.78918	mito	mito
MRPL46	RPL35	0.753345	ribo	mito	ribo-mito
MRPL46	MRPL37	0.787861	mito	mito
MRPL46	ATP5MC1	0.774211	mito	mito
MRPL46	ATP5PF	0.763719	mito	mito
MRPL47	MRPL45	0.785549	mito	mito
MRPL47	COQ5	0.79248	mito	mito
MRPL51	COX7A2L	0.757023	mito	mito
MRPL51	GRK2	0.781484	unknown	mito	mito-other
MRPL51	MRPL37	0.770366	mito	mito
MRPL51	UQCRC1	0.801038	mito	mito
MRPL51	RCC1L	0.761869	mito	mito
MRPS12	MRPL11	0.759669	mito	mito
MRPS15	TYMS	0.763571	mito	mito
MRPS15	MRPL51	0.774722	mito	mito
MRPS16	ATP5MC1	0.839347	mito	mito
MRPS16	COX5A	0.793512	mito	mito
MRPS16	MRPL37	0.838897	mito	mito
MRPS16	ATP5MG	0.829131	mito	mito
MRPS16	MRPL21	0.791454	mito	mito
MRPS16	DHODH	0.776446	mito	mito
MRPS16	MRPL4	0.756236	mito	mito
MRPS16	ATP5MC3	0.763557	mito	mito
MRPS18B	MRPL4	0.790119	mito	mito
MRPS18B	MRPL37	0.831371	mito	mito
MRPS18B	CEP89	0.775953	unknown	mito	mito-other
MRPS18B	COX4I1	0.7519	mito	mito
MRPS18B	MRPL35	0.812905	mito	mito
MRPS18B	MRPS16	0.760873	mito	mito
MRPS18B	ATP5MG	0.756132	mito	mito
MRPS18B	AFG3L2	0.762169	mito	mito
MRPS2	DHODH	0.750926	mito	mito
MRPS2	MRPS16	0.887619	mito	mito
MRPS2	ATP5MC1	0.784315	mito	mito
MRPS2	ATP5PB	0.799693	mito	mito
MRPS2	MRPL37	0.762348	mito	mito
MRPS23	MRPS16	0.795541	mito	mito
MRPS23	MRPS2	0.872526	mito	mito
MRPS23	MRPL11	0.797812	mito	mito
MRPS23	MRPL37	0.773488	mito	mito
MRPS23	MRPL24	0.782849	mito	mito
MRPS23	MRPL4	0.771904	mito	mito
MRPS23	ATP5F1D	0.764703	mito	mito
MRPS23	MRPL47	0.765654	mito	mito
MRPS23	ATP5PF	0.752552	mito	mito
MRPS26	HIGD1A	0.887111	mito	mito
MRPS27	AIFM2	-0.78156	mito	mito
MRPS27	MICU1	-0.860422	mito	mito
MRPS27	CEP89	0.77759	unknown	mito	mito-other
MRPS27	COQ5	0.754421	mito	mito
MRPS34	MRPS33	0.758443	mito	mito
MRPS5	ATP5PB	0.788977	mito	mito
MRPS5	MRPL4	0.777006	mito	mito
MRPS5	MRPL37	0.75308	mito	mito
MRPS5	DAP3	0.768009	mito	mito
MRPS5	MRPS23	0.800415	mito	mito
MRPS6	MRPL3	0.775306	mito	mito
MRPS7	MRPS16	0.793315	mito	ribo	ribo-mito
MRPS7	MRPL37	0.754455	mito	ribo	ribo-mito
MRPS7	CYCS	0.781724	mito	ribo	ribo-mito
MRPS7	ATP5MC1	0.807401	mito	ribo	ribo-mito
MRPS9	ATP5MC3	0.772594	mito	mito
MRPS9	MRPL27	0.788574	mito	mito
MRPS9	MRPL4	0.750076	mito	mito
MTCH2	MRPS16	0.845865	mito	mito
MTCH2	MRPL18	0.754107	mito	mito
MTCH2	MRPS2	0.805542	mito	mito
MTCH2	ATP5MG	0.833264	mito	mito
MTERF3	MCUR1	0.816087	mito	mito
MTERF3	LDHB	0.753413	mito	mito
MTFP1	ACSL1	0.783237	mito	mito
MTFP1	MICU1	0.754558	mito	mito
MTFP1	CDS2	0.815	mito	mito
MTFP1	NPHP4	0.768618	unknown	mito	mito-other
MTFP1	MRPS27	-0.77147	mito	mito
MTFP1	SQOR	0.795523	mito	mito
MTG2	BCL2A1	0.897855	mito	mito
MTG2	CYCS	0.768857	mito	mito
MTG2	LDHB	0.762031	mito	mito
MTG2	MRPL21	0.777805	mito	mito
MTG2	BID	0.799285	mito	mito
MTG2	ADCY3	0.799367	unknown	mito	mito-other
MUL1	ATP5PD	0.801257	mito	mito
NDUFA1	COX5A	0.757658	mito	mito
NDUFA12	ATP5MC3	0.759097	mito	mito
NDUFA2	BAX	0.799582	mito	mito
NDUFA2	ATP5ME	0.773926	mito	mito
NDUFA2	SLC25A33	0.752302	mito	mito
NDUFA2	COX7C	0.770088	mito	mito
NDUFA2	ATP5F1D	0.797751	mito	mito
NDUFA2	RPL35	0.75469	ribo	mito	ribo-mito
NDUFA2	SLC25A19	0.772502	mito	mito
NDUFA3	MRPL55	0.864885	mito	mito
NDUFA4	MRPL35	0.860049	mito	mito
NDUFA5	MRPL27	0.753566	mito	mito
NDUFA5	MRPS9	0.835167	mito	mito
NDUFA9	CYB5B	0.773065	mito	mito
NDUFAB1	DNAAF5	0.788818	unknown	mito	mito-other
NDUFAB1	ATP5F1D	0.81697	mito	mito
NDUFAB1	MRPL4	0.773796	mito	mito
NDUFAB1	MRPL47	0.757377	mito	mito
NDUFAB1	MRPS2	0.817767	mito	mito
NDUFAB1	MRPS23	0.85072	mito	mito
NDUFAB1	MRPL20	0.762177	mito	mito
NDUFAB1	MRPS16	0.772984	mito	mito
NDUFAB1	MPV17	0.755367	mito	mito
NDUFB1	COX7C	0.795699	mito	mito
NDUFB10	MYO19	0.776751	mito	mito
NDUFB2	CYC1	0.83678	mito	mito
NDUFB7	GADD45GIP1	0.844671	mito	mito
NDUFB9	ATP5MG	0.808912	mito	mito
NDUFB9	MRPL37	0.848976	mito	mito
NDUFB9	MRPL47	0.777015	mito	mito
NDUFB9	MRPS16	0.795471	mito	mito
NDUFB9	MTCH2	0.781591	mito	mito
NDUFB9	MRPL4	0.81211	mito	mito
NDUFB9	ATP5MC3	0.834921	mito	mito
NDUFS3	MRPS2	0.760017	mito	mito
NDUFS3	MTCH2	0.756522	mito	mito
NDUFS3	NDUFAB1	0.793072	mito	mito
NDUFS4	MTCH2	0.757733	mito	mito
NDUFS4	MRPL21	0.760953	mito	mito
NDUFS4	MRPL37	0.762969	mito	mito
NDUFS4	MRPS7	0.750181	ribo	mito	ribo-mito
NDUFS4	MCUR1	0.833577	mito	mito
NDUFS4	COX7B	0.75984	mito	mito
NDUFS4	NDUFB9	0.776839	mito	mito
NDUFS4	NDUFB6	0.826675	mito	mito
NDUFS4	MRPS16	0.751786	mito	mito
NDUFS6	NDUFB1	0.780229	mito	mito
NDUFS6	COX7C	0.787077	mito	mito
NDUFS6	ATP5MC1	0.768313	mito	mito
NDUFV1	LDHB	0.844738	mito	mito
NDUFV1	CYCS	0.791246	mito	mito
NDUFV1	ATP5MC1	0.790149	mito	mito
NDUFV1	COX7C	0.765135	mito	mito
NDUFV1	MRPL37	0.807208	mito	mito
NDUFV1	AFG3L2	0.765879	mito	mito
NDUFV1	ATP5F1B	0.881647	mito	mito
NDUFV1	ATP5F1D	0.783079	mito	mito
NDUFV1	ATP5MC3	0.761973	mito	mito
NDUFV1	MRPL4	0.805615	mito	mito
NDUFV1	ADCY3	0.899	unknown	mito	mito-other
NDUFV1	CYC1	0.867458	mito	mito
NDUFV2	ATP5PB	0.769015	mito	mito
NDUFV2	DAP3	0.766469	mito	mito
NDUFV2	MRPL3	0.784139	mito	mito
NDUFV2	ATP5MG	0.800199	mito	mito
NDUFV2	ATP5MC3	0.84611	mito	mito
NDUFV2	MRPS5	0.884783	mito	mito
NDUFV2	COX4I1	0.816814	mito	mito
NDUFV2	MRPL4	0.855281	mito	mito
NDUFV2	AFG3L2	0.833695	mito	mito
NDUFV2	MRPL37	0.896207	mito	mito
NDUFV2	NDUFV1	0.756108	mito	mito
NDUFV2	MRPS2	0.77284	mito	mito
NDUFV2	MRPS16	0.757951	mito	mito
NDUFV2	MRPS23	0.824931	mito	mito
NDUFV2	NDUFB9	0.75501	mito	mito
NME4	RDH13	0.820994	mito	mito
NME4	MCL1	-0.814051	mito	mito
NPHP4	ARL3	0.785595	unknown	unknown
NPHP4	SLC25A13	0.802685	mito	unknown	mito-other
OFD1	SLC25A19	-0.765833	mito	unknown	mito-other
OFD1	RPS28	-0.820023	ribo	unknown	ribo-other
OFD1	IFI6	0.811857	mito	unknown	mito-other
OFD1	ATP5MF	-0.898612	mito	unknown	mito-other
OMA1	COX5A	0.789137	mito	mito
OMA1	MRPS27	0.803693	mito	mito
OMA1	MICU1	-0.910434	mito	mito
OXA1L	MRPL20	0.762894	mito	mito
OXA1L	COX4I1	0.792277	mito	mito
OXA1L	MRPS18B	0.774554	mito	mito
OXA1L	MICU1	-0.767975	mito	mito
OXA1L	CEP89	0.751138	unknown	mito	mito-other
OXA1L	COQ5	0.780253	mito	mito
PGAM5	MRPS18B	0.751564	mito	mito
PGAM5	ATP5MG	0.786817	mito	mito
PGRMC1	MRPS12	0.752609	mito	mito
PHB2	CYCS	0.80953	mito	mito
PHB2	CYC1	0.755997	mito	mito
PHB2	COX4I1	0.829465	mito	mito
PHB2	MRPS5	0.752819	mito	mito
PHB2	LDHB	0.755353	mito	mito
PHB2	MRPL37	0.942565	mito	mito
PHB2	ATP5MC3	0.869678	mito	mito
PHB2	MRPS23	0.75308	mito	mito
PHB2	MRPS18B	0.799211	mito	mito
PHB2	AFG3L2	0.907115	mito	mito
PHB2	MRPS7	0.764623	ribo	mito	ribo-mito
PHB2	ATP5F1D	0.794933	mito	mito
PHB2	LETM1	0.777427	mito	mito
PHB2	MRPL3	0.769576	mito	mito
PHB2	ATP5MC1	0.765686	mito	mito
PHB2	MRPS16	0.796931	mito	mito
PHB2	COX6C	0.77968	mito	mito
PHB2	NDUFV2	0.88835	mito	mito
PHB2	MRPL35	0.813521	mito	mito
PHB2	NDUFV1	0.810535	mito	mito
PHB2	NDUFB9	0.754763	mito	mito
PHB2	ATP5MG	0.846481	mito	mito
PHB2	ATP5F1B	0.890758	mito	mito
PHB2	MRPL4	0.910848	mito	mito
PKD1	HADHA	-0.772105	mito	unknown	mito-other
PLD6	RSPH3	0.810802	unknown	mito	mito-other
PMPCA	DNAAF5	0.775438	unknown	mito	mito-other
PMPCA	BCS1L	0.847018	mito	mito
PMPCA	MRPS18B	0.756647	mito	mito
PMPCA	PHB2	0.778548	mito	mito
PMPCA	ATP5F1D	0.888569	mito	mito
PMPCA	MRPL4	0.785624	mito	mito
PMPCA	OXA1L	0.812488	mito	mito
PMPCA	NDUFAB1	0.830817	mito	mito
PSEN1	MRPL20	-0.753467	mito	mito
PSEN1	ATP5MF	-0.785492	mito	mito
PSEN1	MRPS18B	-0.764228	mito	mito
PSEN2	TMEM67	-0.779669	unknown	mito	mito-other
QTRT1	BCS1L	0.762943	mito	mito
QTRT1	MPV17	0.767814	mito	mito
QTRT1	PMPCA	0.793725	mito	mito
QTRT2	MRPL35	0.795081	mito	mito
QTRT2	PHB2	0.796979	mito	mito
QTRT2	MRPL37	0.788903	mito	mito
QTRT2	DYNC2LI1	-0.829519	unknown	mito	mito-other
QTRT2	AFG3L2	0.833353	mito	mito
QTRT2	MRPS18B	0.774092	mito	mito
RAB14	IFT80	0.759097	unknown	unknown
RAC2	CYB5R3	0.770462	mito	mito
RAC2	HK2	0.756214	mito	mito
RCC1L	NDUFV1	0.857174	mito	mito
RCC1L	MRPL37	0.75788	mito	mito
RCC1L	AFG3L2	0.842433	mito	mito
RCC1L	MRPL4	0.767499	mito	mito
RCC1L	ATP5F1B	0.842243	mito	mito
RCC1L	CYC1	0.889225	mito	mito
RCC1L	PHB2	0.789613	mito	mito
RCC1L	MRPL3	0.801707	mito	mito
RCC1L	GRK2	0.811607	unknown	mito	mito-other
RPGRIP1L	ATP5MC1	0.877183	mito	unknown	mito-other
RPGRIP1L	ATP5F1D	0.760507	mito	unknown	mito-other
RPL10A	TIMM23	0.864687	mito	ribo	ribo-mito
RPL10A	SLC25A3	0.875899	mito	ribo	ribo-mito
RPL10A	RPL29	0.899136	ribo	ribo
RPL10A	RPS2	0.903104	ribo	ribo
RPL10A	CYC1	0.861713	mito	ribo	ribo-mito
RPL10A	SLC25A5	0.78054	mito	ribo	ribo-mito
RPL10A	RPS6	0.903178	ribo	ribo
RPL10A	RPS27A	0.8279	ribo	ribo
RPL10A	STARD7	0.797361	mito	ribo	ribo-mito
RPL10A	ATP5F1D	0.799344	mito	ribo	ribo-mito
RPL10A	RPL6	0.975365	ribo	ribo
RPL10A	ATP5MC1	0.79859	mito	ribo	ribo-mito
RPL10A	VDAC2	0.814963	mito	ribo	ribo-mito
RPL10A	TUFM	0.94054	mito	ribo	ribo-mito
RPL10A	ATP5F1B	0.925032	mito	ribo	ribo-mito
RPL10A	RPL8	0.967738	ribo	ribo
RPL10A	PHB2	0.856827	mito	ribo	ribo-mito
RPL10A	RPL27	0.83865	ribo	ribo
RPL10A	BCL2A1	0.833012	mito	ribo	ribo-mito
RPL10A	RPS18	0.817179	ribo	ribo
RPL10A	RPL3	0.940843	ribo	ribo
RPL10A	RPL13A	0.968635	ribo	ribo
RPL10A	RPL35	0.835059	ribo	ribo
RPL10A	RPL19	0.938684	ribo	ribo
RPL10A	ATP5MC3	0.828	mito	ribo	ribo-mito
RPL10A	COX6C	0.783664	mito	ribo	ribo-mito
RPL10A	AFG3L2	0.775999	mito	ribo	ribo-mito
RPL10A	RPL37A	0.913315	ribo	ribo
RPL10A	RPS16	0.903997	ribo	ribo
RPL10A	MRPL4	0.786204	mito	ribo	ribo-mito
RPL10A	RCC1L	0.782862	mito	ribo	ribo-mito
RPL10A	RPS7	0.781198	ribo	ribo
RPL10A	VDAC1	0.800675	mito	ribo	ribo-mito
RPL10A	ADCY3	0.773119	unknown	ribo	ribo-other
RPL10A	RPS8	0.88345	ribo	ribo
RPL10A	NDUFV1	0.848056	mito	ribo	ribo-mito
RPL10A	RPL34	0.81689	ribo	ribo
RPL10A	UBA52	0.789949	mito	ribo	ribo-mito
RPL10A	RPS11	0.931802	ribo	ribo
RPL10A	MRPL21	0.787336	mito	ribo	ribo-mito
RPL10A	CYCS	0.908267	mito	ribo	ribo-mito
RPL10A	RPS9	0.933537	ribo	ribo
RPL10A	RPSA	0.931674	ribo	ribo
RPL10A	RPL18	0.952924	ribo	ribo
RPL10A	RPL9	0.91353	ribo	ribo
RPL10A	SLC25A6	0.942504	mito	ribo	ribo-mito
RPL10A	SLC25A33	0.839186	mito	ribo	ribo-mito
RPL10A	RPS3	0.864849	ribo	ribo
RPL10A	RPS23	0.931246	ribo	ribo
RPL10A	MRPL37	0.80938	mito	ribo	ribo-mito
RPL10A	UQCRC2	0.780962	mito	ribo	ribo-mito
RPL10A	RPS5	0.884887	ribo	ribo
RPL10A	RPS3A	0.8458	ribo	ribo
RPL10A	LDHB	0.82141	mito	ribo	ribo-mito
RPL10A	COX7C	0.857051	mito	ribo	ribo-mito
RPL10A	TIMM50	0.783094	mito	ribo	ribo-mito
RPL10A	RPS10	0.883298	ribo	ribo
RPL11	RPL37A	0.948594	ribo	ribo
RPL11	RPSA	0.911932	ribo	ribo
RPL11	CYCS	0.886276	mito	ribo	ribo-mito
RPL11	RPL32	0.897732	ribo	ribo
RPL11	RPS16	0.877987	ribo	ribo
RPL11	RPL28	0.929504	ribo	ribo
RPL11	SLC25A3	0.832747	mito	ribo	ribo-mito
RPL11	PKD2	-0.752058	unknown	ribo	ribo-other
RPL11	FAU	0.936579	ribo	ribo
RPL11	RPL19	0.927901	ribo	ribo
RPL11	UQCRC2	0.798874	mito	ribo	ribo-mito
RPL11	RPS8	0.913422	ribo	ribo
RPL11	RPS25	0.841687	ribo	ribo
RPL11	SLC25A33	0.794518	mito	ribo	ribo-mito
RPL11	RPS27A	0.874872	ribo	ribo
RPL11	UBA52	0.788477	mito	ribo	ribo-mito
RPL11	RPL24	0.897186	ribo	ribo
RPL11	RPS5	0.892765	ribo	ribo
RPL11	RPL29	0.84597	ribo	ribo
RPL11	TUFM	0.887896	mito	ribo	ribo-mito
RPL11	RPL6	0.909979	ribo	ribo
RPL11	RPL21	0.835139	ribo	ribo
RPL11	RPL27	0.78255	ribo	ribo
RPL11	GHITM	0.778436	mito	ribo	ribo-mito
RPL11	RPL12	0.95823	ribo	ribo
RPL11	RPL27A	0.893268	ribo	ribo
RPL11	RPS2	0.904317	ribo	ribo
RPL11	MRPL41	0.752537	mito	ribo	ribo-mito
RPL11	RPL10A	0.950919	ribo	ribo
RPL11	MRPL21	0.76626	mito	ribo	ribo-mito
RPL11	RPS24	0.874831	ribo	ribo
RPL11	RPS9	0.929176	ribo	ribo
RPL11	RPL8	0.949463	ribo	ribo
RPL11	RPL18A	0.90035	ribo	ribo
RPL11	RPL7	0.887216	ribo	ribo
RPL11	RPL34	0.860305	ribo	ribo
RPL11	RPL18	0.938576	ribo	ribo
RPL11	RPS3	0.905396	ribo	ribo
RPL11	RPL13A	0.969754	ribo	ribo
RPL11	PHB2	0.836438	mito	ribo	ribo-mito
RPL11	STARD7	0.789753	mito	ribo	ribo-mito
RPL11	NDUFV1	0.750151	mito	ribo	ribo-mito
RPL11	RPS11	0.931255	ribo	ribo
RPL11	RPL9	0.948209	ribo	ribo
RPL11	RPS20	0.907682	ribo	ribo
RPL11	COX7C	0.751777	mito	ribo	ribo-mito
RPL11	RPL3	0.937329	ribo	ribo
RPL11	COX6C	0.781536	mito	ribo	ribo-mito
RPL11	RPS23	0.941759	ribo	ribo
RPL11	RPS3A	0.809773	ribo	ribo
RPL11	TIMM23	0.848279	mito	ribo	ribo-mito
RPL11	RPS10	0.824784	ribo	ribo
RPL11	BCL2L1	0.761874	mito	ribo	ribo-mito
RPL11	VDAC2	0.758942	mito	ribo	ribo-mito
RPL11	ATP5F1B	0.899367	mito	ribo	ribo-mito
RPL11	RPS6	0.915603	ribo	ribo
RPL11	CYC1	0.828044	mito	ribo	ribo-mito
RPL11	SLC25A6	0.879951	mito	ribo	ribo-mito
RPL11	MRPL37	0.771542	mito	ribo	ribo-mito
RPL11	AFG3L2	0.761683	mito	ribo	ribo-mito
RPL11	RPS18	0.864365	ribo	ribo
RPL11	RPL13	0.939704	ribo	ribo
RPL12	RPS2	0.954926	ribo	ribo
RPL12	SLC25A6	0.923612	mito	ribo	ribo-mito
RPL12	COX6C	0.754666	mito	ribo	ribo-mito
RPL12	ATP5MC1	0.809451	mito	ribo	ribo-mito
RPL12	AFG3L2	0.7597	mito	ribo	ribo-mito
RPL12	RPS10	0.865868	ribo	ribo
RPL12	RPL7	0.79393	ribo	ribo
RPL12	RPS11	0.924519	ribo	ribo
RPL12	RPL10A	0.972262	ribo	ribo
RPL12	MRPL37	0.7889	mito	ribo	ribo-mito
RPL12	TIMM23	0.870366	mito	ribo	ribo-mito
RPL12	RPS18	0.768434	ribo	ribo
RPL12	CYCS	0.937039	mito	ribo	ribo-mito
RPL12	VDAC1	0.75858	mito	ribo	ribo-mito
RPL12	RPL34	0.848762	ribo	ribo
RPL12	PHB2	0.804288	mito	ribo	ribo-mito
RPL12	RPS26	0.801671	ribo	ribo
RPL12	RPL8	0.973415	ribo	ribo
RPL12	ATP5F1D	0.751568	mito	ribo	ribo-mito
RPL12	RPL37A	0.939758	ribo	ribo
RPL12	RPS3	0.908856	ribo	ribo
RPL12	RPS3A	0.762973	ribo	ribo
RPL12	RPS23	0.940346	ribo	ribo
RPL12	RPL18	0.943032	ribo	ribo
RPL12	MRPL21	0.780475	mito	ribo	ribo-mito
RPL12	TIMM50	0.791623	mito	ribo	ribo-mito
RPL12	RPL28	0.886184	ribo	ribo
RPL12	ATP5F1B	0.91473	mito	ribo	ribo-mito
RPL12	SLC25A33	0.796324	mito	ribo	ribo-mito
RPL12	RPL6	0.932902	ribo	ribo
RPL12	BCL2L1	0.751314	mito	ribo	ribo-mito
RPL12	RPL3	0.937638	ribo	ribo
RPL12	RPL18A	0.923982	ribo	ribo
RPL12	RPS16	0.917449	ribo	ribo
RPL12	RPL35	0.782776	ribo	ribo
RPL12	RPL9	0.945578	ribo	ribo
RPL12	FAU	0.891076	ribo	ribo
RPL12	RPL13	0.955431	ribo	ribo
RPL12	NDUFV1	0.782519	mito	ribo	ribo-mito
RPL12	RPL27	0.807477	ribo	ribo
RPL12	RPS24	0.891249	ribo	ribo
RPL12	COX7C	0.856187	mito	ribo	ribo-mito
RPL12	SLC25A5	0.779288	mito	ribo	ribo-mito
RPL12	RPS27A	0.883171	ribo	ribo
RPL12	RPL24	0.930878	ribo	ribo
RPL12	RPS9	0.916129	ribo	ribo
RPL12	TUFM	0.912439	mito	ribo	ribo-mito
RPL12	RPS8	0.87109	ribo	ribo
RPL12	RPS5	0.84071	ribo	ribo
RPL12	ATP5MC3	0.807593	mito	ribo	ribo-mito
RPL12	RPS20	0.882374	ribo	ribo
RPL12	STARD7	0.75809	mito	ribo	ribo-mito
RPL12	CYC1	0.867402	mito	ribo	ribo-mito
RPL12	RPS6	0.921784	ribo	ribo
RPL12	RPL29	0.823271	ribo	ribo
RPL12	SLC25A3	0.848035	mito	ribo	ribo-mito
RPL12	RPL27A	0.831684	ribo	ribo
RPL12	BCL2A1	0.798526	mito	ribo	ribo-mito
RPL12	RPL13A	0.982042	ribo	ribo
RPL12	RPL19	0.935152	ribo	ribo
RPL12	RPSA	0.904259	ribo	ribo
RPL13	MRPL37	0.751	mito	ribo	ribo-mito
RPL13	ATP5MC3	0.794289	mito	ribo	ribo-mito
RPL13	RPS9	0.930056	ribo	ribo
RPL13	PHB2	0.826728	mito	ribo	ribo-mito
RPL13	LETM1	0.780197	mito	ribo	ribo-mito
RPL13	RPS27A	0.840176	ribo	ribo
RPL13	RPL18	0.942135	ribo	ribo
RPL13	RPS3A	0.795955	ribo	ribo
RPL13	RPS23	0.935485	ribo	ribo
RPL13	TIMM23	0.827837	mito	ribo	ribo-mito
RPL13	ATP5F1D	0.763842	mito	ribo	ribo-mito
RPL13	RPS5	0.866165	ribo	ribo
RPL13	COX6C	0.838331	mito	ribo	ribo-mito
RPL13	ATP5F1B	0.900965	mito	ribo	ribo-mito
RPL13	RPL9	0.905424	ribo	ribo
RPL13	RPL6	0.955375	ribo	ribo
RPL13	RPL19	0.923766	ribo	ribo
RPL13	MRPL21	0.767782	mito	ribo	ribo-mito
RPL13	RPS2	0.90796	ribo	ribo
RPL13	ATP5MC1	0.761044	mito	ribo	ribo-mito
RPL13	RPS18	0.810355	ribo	ribo
RPL13	SLC25A3	0.83355	mito	ribo	ribo-mito
RPL13	TIMM50	0.751582	mito	ribo	ribo-mito
RPL13	BCL2A1	0.799965	mito	ribo	ribo-mito
RPL13	RPS11	0.971347	ribo	ribo
RPL13	UBA52	0.81385	mito	ribo	ribo-mito
RPL13	RPL27	0.821728	ribo	ribo
RPL13	SLC25A5	0.764592	mito	ribo	ribo-mito
RPL13	SLC25A6	0.953238	mito	ribo	ribo-mito
RPL13	RPL3	0.96211	ribo	ribo
RPL13	RPS8	0.864171	ribo	ribo
RPL13	RPL13A	0.966166	ribo	ribo
RPL13	SLC25A33	0.763609	mito	ribo	ribo-mito
RPL13	NDUFV1	0.761465	mito	ribo	ribo-mito
RPL13	TUFM	0.89237	mito	ribo	ribo-mito
RPL13	CYC1	0.856446	mito	ribo	ribo-mito
RPL13	RPSA	0.958892	ribo	ribo
RPL13	RPS10	0.884972	ribo	ribo
RPL13	RPL8	0.96997	ribo	ribo
RPL13	LDHB	0.785081	mito	ribo	ribo-mito
RPL13	COX7C	0.836406	mito	ribo	ribo-mito
RPL13	STARD7	0.785966	mito	ribo	ribo-mito
RPL13	RPS16	0.945327	ribo	ribo
RPL13	RPL34	0.887	ribo	ribo
RPL13	RPS3	0.886453	ribo	ribo
RPL13	RPL37A	0.919197	ribo	ribo
RPL13	RPS6	0.919119	ribo	ribo
RPL13	CYCS	0.911454	mito	ribo	ribo-mito
RPL13	RPL10A	0.965604	ribo	ribo
RPL13	RPL29	0.877297	ribo	ribo
RPL13	RPL35	0.816637	ribo	ribo
RPL13	UQCRC2	0.766532	mito	ribo	ribo-mito
RPL13A	PKD2	-0.759112	unknown	ribo	ribo-other
RPL13A	MRPL21	0.792214	mito	ribo	ribo-mito
RPL13A	BCL2A1	0.815083	mito	ribo	ribo-mito
RPL13A	CYC1	0.803792	mito	ribo	ribo-mito
RPL13A	MRPL37	0.761446	mito	ribo	ribo-mito
RPL13A	COX7C	0.81217	mito	ribo	ribo-mito
RPL13A	CYCS	0.915668	mito	ribo	ribo-mito
RPL13A	ATP5F1B	0.876751	mito	ribo	ribo-mito
RPL13A	ATP5MC1	0.766352	mito	ribo	ribo-mito
RPL13A	ATP5MC3	0.792321	mito	ribo	ribo-mito
RPL13A	PHB2	0.806822	mito	ribo	ribo-mito
RPL14	RPL13A	0.851632	ribo	ribo
RPL14	RPS15A	0.786697	ribo	ribo
RPL14	RPS13	0.81599	ribo	ribo
RPL14	NDUFV2	0.775238	mito	ribo	ribo-mito
RPL14	RPS3A	0.900637	ribo	ribo
RPL14	ATP5F1D	0.780793	mito	ribo	ribo-mito
RPL14	RPL8	0.853618	ribo	ribo
RPL14	RPL7	0.803511	ribo	ribo
RPL14	BCL2A1	0.835237	mito	ribo	ribo-mito
RPL14	TUFM	0.881417	mito	ribo	ribo-mito
RPL14	RPS23	0.838022	ribo	ribo
RPL14	UQCRFS1	0.794197	mito	ribo	ribo-mito
RPL14	SLC25A3	0.864299	mito	ribo	ribo-mito
RPL14	RPL35A	0.763335	ribo	ribo
RPL14	RPL28	0.851536	ribo	ribo
RPL14	LDHB	0.813074	mito	ribo	ribo-mito
RPL14	LETM1	0.752108	mito	ribo	ribo-mito
RPL14	FAU	0.796559	ribo	ribo
RPL14	RPS8	0.799256	ribo	ribo
RPL14	RPL3	0.833328	ribo	ribo
RPL14	MTG2	0.847045	mito	ribo	ribo-mito
RPL14	SLC25A6	0.872848	mito	ribo	ribo-mito
RPL14	TIMM23	0.829173	mito	ribo	ribo-mito
RPL14	ATP5MC3	0.900194	mito	ribo	ribo-mito
RPL14	RPL23A	0.758384	ribo	ribo
RPL14	COX4I1	0.795455	mito	ribo	ribo-mito
RPL14	RPL6	0.93798	ribo	ribo
RPL14	ADCY3	0.825537	unknown	ribo	ribo-other
RPL14	COX7C	0.751193	mito	ribo	ribo-mito
RPL14	RPS24	0.864174	ribo	ribo
RPL14	RPS7	0.906411	ribo	ribo
RPL14	RPS6	0.819836	ribo	ribo
RPL14	RPL31	0.761555	ribo	ribo
RPL14	RPL32	0.873621	ribo	ribo
RPL14	RPL30	0.826321	ribo	ribo
RPL14	MRPL21	0.826579	mito	ribo	ribo-mito
RPL14	RPS11	0.828527	ribo	ribo
RPL14	RPS18	0.785403	ribo	ribo
RPL14	MRPL4	0.807033	mito	ribo	ribo-mito
RPL14	RPL21	0.787894	ribo	ribo
RPL14	RPL13	0.862447	ribo	ribo
RPL14	RPS9	0.786384	ribo	ribo
RPL14	RPS25	0.940146	ribo	ribo
RPL14	RPL37A	0.83268	ribo	ribo
RPL14	RPL19	0.830149	ribo	ribo
RPL14	COX6A1	0.808367	mito	ribo	ribo-mito
RPL14	RPS16	0.767939	ribo	ribo
RPL14	RPL18	0.897231	ribo	ribo
RPL14	RPL11	0.801193	ribo	ribo
RPL14	RPL35	0.883326	ribo	ribo
RPL14	RPL27	0.887519	ribo	ribo
RPL14	CYCS	0.833455	mito	ribo	ribo-mito
RPL14	RPL24	0.940679	ribo	ribo
RPL14	RPL12	0.838163	ribo	ribo
RPL14	UBA52	0.83816	mito	ribo	ribo-mito
RPL14	RPSA	0.889388	ribo	ribo
RPL14	VDAC1	0.8293	mito	ribo	ribo-mito
RPL14	RPS10	0.873171	ribo	ribo
RPL14	RPL29	0.946141	ribo	ribo
RPL14	VDAC2	0.890382	mito	ribo	ribo-mito
RPL14	SLC25A11	0.828016	mito	ribo	ribo-mito
RPL14	ATP5F1B	0.872306	mito	ribo	ribo-mito
RPL14	SLC25A33	0.8119	mito	ribo	ribo-mito
RPL14	PHB2	0.855984	mito	ribo	ribo-mito
RPL14	RPL9	0.827726	ribo	ribo
RPL14	RPL18A	0.817284	ribo	ribo
RPL14	MRPL37	0.837738	mito	ribo	ribo-mito
RPL14	RPL10A	0.902766	ribo	ribo
RPL14	ATP5MC1	0.79062	mito	ribo	ribo-mito
RPL14	AFG3L2	0.793001	mito	ribo	ribo-mito
RPL14	CYC1	0.767992	mito	ribo	ribo-mito
RPL14	RPL27A	0.780559	ribo	ribo
RPL14	RPS5	0.902364	ribo	ribo
RPL14	NDUFV1	0.801647	mito	ribo	ribo-mito
RPL18	MRPL41	0.763276	mito	ribo	ribo-mito
RPL18	ATP5MC1	0.774337	mito	ribo	ribo-mito
RPL18	PKD2	-0.755752	unknown	ribo	ribo-other
RPL18	PHB2	0.862644	mito	ribo	ribo-mito
RPL18	RCC1L	0.783025	mito	ribo	ribo-mito
RPL18	AFG3L2	0.819462	mito	ribo	ribo-mito
RPL18	ATP5MC3	0.799624	mito	ribo	ribo-mito
RPL18	COX7C	0.805002	mito	ribo	ribo-mito
RPL18	LDHB	0.79143	mito	ribo	ribo-mito
RPL18	MRPL37	0.823085	mito	ribo	ribo-mito
RPL18	BCL2A1	0.757261	mito	ribo	ribo-mito
RPL18	COX6C	0.780125	mito	ribo	ribo-mito
RPL18	RPL13A	0.938085	ribo	ribo
RPL18	MRPL4	0.770968	mito	ribo	ribo-mito
RPL18	MRPL21	0.801136	mito	ribo	ribo-mito
RPL18	CYCS	0.88326	mito	ribo	ribo-mito
RPL18	CYC1	0.854365	mito	ribo	ribo-mito
RPL18	ATP5F1B	0.93998	mito	ribo	ribo-mito
RPL18	NDUFV1	0.787086	mito	ribo	ribo-mito
RPL18A	COX6C	0.810355	mito	ribo	ribo-mito
RPL18A	RPL19	0.878469	ribo	ribo
RPL18A	RPL18	0.923233	ribo	ribo
RPL18A	TIMM23	0.780974	mito	ribo	ribo-mito
RPL18A	LDHB	0.756149	mito	ribo	ribo-mito
RPL18A	TUFM	0.812044	mito	ribo	ribo-mito
RPL18A	SLC25A6	0.927714	mito	ribo	ribo-mito
RPL18A	RPL34	0.779239	ribo	ribo
RPL18A	RPL13A	0.922428	ribo	ribo
RPL18A	RPS5	0.827751	ribo	ribo
RPL18A	RPL29	0.828884	ribo	ribo
RPL18A	RPS6	0.867824	ribo	ribo
RPL18A	RPL8	0.92045	ribo	ribo
RPL18A	RPS11	0.920554	ribo	ribo
RPL18A	STARD7	0.764386	mito	ribo	ribo-mito
RPL18A	COX7C	0.773622	mito	ribo	ribo-mito
RPL18A	RPL3	0.916	ribo	ribo
RPL18A	RPL37A	0.873669	ribo	ribo
RPL18A	RPS3A	0.798787	ribo	ribo
RPL18A	CYC1	0.839023	mito	ribo	ribo-mito
RPL18A	RPS16	0.957834	ribo	ribo
RPL18A	RPS2	0.847695	ribo	ribo
RPL18A	RPL13	0.952587	ribo	ribo
RPL18A	ATP5F1B	0.882939	mito	ribo	ribo-mito
RPL18A	RPS27A	0.856567	ribo	ribo
RPL18A	RPL6	0.939554	ribo	ribo
RPL18A	BCL2A1	0.794131	mito	ribo	ribo-mito
RPL18A	UBA52	0.767793	mito	ribo	ribo-mito
RPL18A	RPS9	0.869952	ribo	ribo
RPL18A	CYCS	0.84875	mito	ribo	ribo-mito
RPL18A	RPS23	0.907706	ribo	ribo
RPL18A	RPSA	0.95071	ribo	ribo
RPL18A	RPS10	0.885487	ribo	ribo
RPL18A	RPS3	0.934042	ribo	ribo
RPL18A	RPL9	0.889557	ribo	ribo
RPL18A	SLC25A5	0.76559	mito	ribo	ribo-mito
RPL18A	ATP5MC3	0.756654	mito	ribo	ribo-mito
RPL18A	RPS8	0.868022	ribo	ribo
RPL18A	RPL10A	0.92696	ribo	ribo
RPL19	MRPL20	0.78165	mito	ribo	ribo-mito
RPL19	ATP5F1B	0.896248	mito	ribo	ribo-mito
RPL19	CYCS	0.830468	mito	ribo	ribo-mito
RPL19	MRPL37	0.854289	mito	ribo	ribo-mito
RPL19	RPL13A	0.919491	ribo	ribo
RPL19	AFG3L2	0.774729	mito	ribo	ribo-mito
RPL19	ATP5MC1	0.769733	mito	ribo	ribo-mito
RPL19	RPL18	0.934351	ribo	ribo
RPL19	CYC1	0.86035	mito	ribo	ribo-mito
RPL19	ATP5MG	0.763992	mito	ribo	ribo-mito
RPL19	COX6C	0.781848	mito	ribo	ribo-mito
RPL19	RCC1L	0.793476	mito	ribo	ribo-mito
RPL19	NDUFV1	0.7893	mito	ribo	ribo-mito
RPL19	ATP5F1D	0.824278	mito	ribo	ribo-mito
RPL19	LETM1	0.757897	mito	ribo	ribo-mito
RPL19	COX7C	0.872453	mito	ribo	ribo-mito
RPL19	ATP5MC3	0.806823	mito	ribo	ribo-mito
RPL19	MRPL4	0.799921	mito	ribo	ribo-mito
RPL19	PHB2	0.879725	mito	ribo	ribo-mito
RPL21	RPL10A	0.784086	ribo	ribo
RPL21	RPS15A	0.824905	ribo	ribo
RPL21	QTRT2	0.820824	mito	ribo	ribo-mito
RPL21	RPSA	0.834324	ribo	ribo
RPL21	RPS8	0.813529	ribo	ribo
RPL21	TIMM10	0.764273	mito	ribo	ribo-mito
RPL21	TUFM	0.802859	mito	ribo	ribo-mito
RPL21	STARD7	0.756351	mito	ribo	ribo-mito
RPL21	RPS3A	0.902871	ribo	ribo
RPL21	RPS6	0.752991	ribo	ribo
RPL21	RPL18A	0.759428	ribo	ribo
RPL21	RPL19	0.810421	ribo	ribo
RPL21	RPL6	0.820415	ribo	ribo
RPL21	RPL24	0.832269	ribo	ribo
RPL21	RPS20	0.781715	ribo	ribo
RPL21	ATP5F1B	0.789401	mito	ribo	ribo-mito
RPL21	RPL12	0.762967	ribo	ribo
RPL21	RPL37A	0.842984	ribo	ribo
RPL21	RPL34	0.786856	ribo	ribo
RPL21	RPS11	0.83292	ribo	ribo
RPL21	SLC25A33	0.765218	mito	ribo	ribo-mito
RPL21	RPL9	0.826245	ribo	ribo
RPL21	RPL13A	0.808806	ribo	ribo
RPL21	SLC25A46	0.847055	mito	ribo	ribo-mito
RPL21	UQCRC2	0.87592	mito	ribo	ribo-mito
RPL21	RPL29	0.832888	ribo	ribo
RPL21	RPL27	0.821755	ribo	ribo
RPL21	RPS23	0.763123	ribo	ribo
RPL21	OXA1L	0.788143	mito	ribo	ribo-mito
RPL21	PHB2	0.890468	mito	ribo	ribo-mito
RPL21	GHITM	0.761373	mito	ribo	ribo-mito
RPL21	UBA52	0.90334	mito	ribo	ribo-mito
RPL21	RPL18	0.844266	ribo	ribo
RPL21	DYNC2LI1	-0.837373	unknown	ribo	ribo-other
RPL21	VDAC2	0.851413	mito	ribo	ribo-mito
RPL21	RPL3	0.758687	ribo	ribo
RPL21	RPS5	0.955404	ribo	ribo
RPL21	RPS24	0.850112	ribo	ribo
RPL21	RPL8	0.789788	ribo	ribo
RPL21	RPL32	0.828891	ribo	ribo
RPL21	SLC25A3	0.798253	mito	ribo	ribo-mito
RPL21	RPS9	0.772787	ribo	ribo
RPL21	MRPS18B	0.758085	mito	ribo	ribo-mito
RPL21	RPS7	0.816196	ribo	ribo
RPL21	RPL13	0.780164	ribo	ribo
RPL21	COX4I1	0.851222	mito	ribo	ribo-mito
RPL21	FAU	0.835505	ribo	ribo
RPL21	RPL27A	0.930779	ribo	ribo
RPL21	TIMM23	0.787191	mito	ribo	ribo-mito
RPL21	AFG3L2	0.841658	mito	ribo	ribo-mito
RPL21	RPL28	0.824811	ribo	ribo
RPL21	UQCRFS1	0.83505	mito	ribo	ribo-mito
RPL21	RPS18	0.842487	ribo	ribo
RPL21	MRPL37	0.830944	mito	ribo	ribo-mito
RPL21	RPL7	0.905315	ribo	ribo
RPL21	ATP5MC3	0.764144	mito	ribo	ribo-mito
RPL21	MRPL4	0.785344	mito	ribo	ribo-mito
RPL22L1	SLC25A11	0.861864	mito	ribo	ribo-mito
RPL22L1	RPS7	0.845131	ribo	ribo
RPL22L1	SQOR	-0.842655	mito	ribo	ribo-mito
RPL22L1	RPS12	0.781804	ribo	ribo
RPL22L1	ATP5PB	0.791796	mito	ribo	ribo-mito
RPL22L1	MRPL45	0.757924	mito	ribo	ribo-mito
RPL22L1	SLC25A33	0.782249	mito	ribo	ribo-mito
RPL22L1	VDAC2	0.750448	mito	ribo	ribo-mito
RPL22L1	COX4I1	0.799328	mito	ribo	ribo-mito
RPL22L1	NDUFB7	0.829482	mito	ribo	ribo-mito
RPL23A	MRPL37	0.756995	mito	ribo	ribo-mito
RPL23A	RPL27	0.827415	ribo	ribo
RPL23A	MRPS18B	0.763219	mito	ribo	ribo-mito
RPL23A	RPS5	0.837434	ribo	ribo
RPL23A	UBA52	0.803789	mito	ribo	ribo-mito
RPL23A	COX4I1	0.826095	mito	ribo	ribo-mito
RPL23A	COX6A1	0.807575	mito	ribo	ribo-mito
RPL23A	SLC25A46	0.763882	mito	ribo	ribo-mito
RPL23A	UQCRFS1	0.853189	mito	ribo	ribo-mito
RPL23A	QTRT2	0.773787	mito	ribo	ribo-mito
RPL23A	RHOT2	0.777346	mito	ribo	ribo-mito
RPL23A	VDAC2	0.760891	mito	ribo	ribo-mito
RPL23A	RPL21	0.843489	ribo	ribo
RPL23A	RPL22L1	0.764513	ribo	ribo
RPL23A	PHB2	0.798839	mito	ribo	ribo-mito
RPL23A	RPS3A	0.808684	ribo	ribo
RPL23A	PMPCA	0.763977	mito	ribo	ribo-mito
RPL23A	OXA1L	0.79536	mito	ribo	ribo-mito
RPL23A	RPS7	0.800395	ribo	ribo
RPL23A	UQCRC2	0.753551	mito	ribo	ribo-mito
RPL23A	RPL29	0.761213	ribo	ribo
RPL23A	YME1L1	0.760184	mito	ribo	ribo-mito
RPL24	ATP5F1D	0.762127	mito	ribo	ribo-mito
RPL24	RPL10A	0.943642	ribo	ribo
RPL24	VDAC3	0.768467	mito	ribo	ribo-mito
RPL24	RPL29	0.902267	ribo	ribo
RPL24	CYC1	0.865505	mito	ribo	ribo-mito
RPL24	RPS9	0.86885	ribo	ribo
RPL24	SLC25A6	0.918372	mito	ribo	ribo-mito
RPL24	RPSA	0.941858	ribo	ribo
RPL24	COX6A1	0.818901	mito	ribo	ribo-mito
RPL24	RPS3A	0.870461	ribo	ribo
RPL24	ATP5F1B	0.941817	mito	ribo	ribo-mito
RPL24	RPS26	0.822037	ribo	ribo
RPL24	RPL9	0.911837	ribo	ribo
RPL24	UBA52	0.842456	mito	ribo	ribo-mito
RPL24	RPS2	0.845211	ribo	ribo
RPL24	MRPL37	0.85771	mito	ribo	ribo-mito
RPL24	RPS18	0.779517	ribo	ribo
RPL24	RPL6	0.950772	ribo	ribo
RPL24	RPL13	0.922567	ribo	ribo
RPL24	RPL8	0.919692	ribo	ribo
RPL24	RPL3	0.889006	ribo	ribo
RPL24	PHB2	0.869398	mito	ribo	ribo-mito
RPL24	AFG3L2	0.847556	mito	ribo	ribo-mito
RPL24	RPL19	0.893478	ribo	ribo
RPL24	RPS5	0.927996	ribo	ribo
RPL24	RPL34	0.802355	ribo	ribo
RPL24	RCC1L	0.761524	mito	ribo	ribo-mito
RPL24	RPL18	0.930244	ribo	ribo
RPL24	RPL27	0.8591	ribo	ribo
RPL24	MRPL21	0.820791	mito	ribo	ribo-mito
RPL24	RPS3	0.856868	ribo	ribo
RPL24	CYCS	0.919583	mito	ribo	ribo-mito
RPL24	BCL2A1	0.82893	mito	ribo	ribo-mito
RPL24	UQCRFS1	0.799826	mito	ribo	ribo-mito
RPL24	TUFM	0.925809	mito	ribo	ribo-mito
RPL24	RPS27A	0.794677	ribo	ribo
RPL24	SLC25A33	0.827053	mito	ribo	ribo-mito
RPL24	ATP5MC3	0.921691	mito	ribo	ribo-mito
RPL24	LETM1	0.767558	mito	ribo	ribo-mito
RPL24	VDAC1	0.793332	mito	ribo	ribo-mito
RPL24	MTG2	0.814253	mito	ribo	ribo-mito
RPL24	RPS11	0.906959	ribo	ribo
RPL24	SLC25A5	0.777647	mito	ribo	ribo-mito
RPL24	RPS7	0.823492	ribo	ribo
RPL24	RPS8	0.856872	ribo	ribo
RPL24	TIMM23	0.921018	mito	ribo	ribo-mito
RPL24	RPS6	0.869663	ribo	ribo
RPL24	RPL35	0.833264	ribo	ribo
RPL24	NDUFV1	0.788904	mito	ribo	ribo-mito
RPL24	MRPL4	0.80995	mito	ribo	ribo-mito
RPL24	VDAC2	0.839502	mito	ribo	ribo-mito
RPL24	RPL7	0.852354	ribo	ribo
RPL24	STARD7	0.766138	mito	ribo	ribo-mito
RPL24	RPS20	0.803222	ribo	ribo
RPL24	ATP5MC1	0.816183	mito	ribo	ribo-mito
RPL24	SLC25A3	0.930429	mito	ribo	ribo-mito
RPL24	COX4I1	0.807431	mito	ribo	ribo-mito
RPL24	RPL37A	0.923188	ribo	ribo
RPL24	LDHB	0.797341	mito	ribo	ribo-mito
RPL24	RPL13A	0.930789	ribo	ribo
RPL24	RPS16	0.86352	ribo	ribo
RPL24	RPS10	0.89821	ribo	ribo
RPL24	UQCRC2	0.761686	mito	ribo	ribo-mito
RPL24	RPL30	0.790826	ribo	ribo
RPL24	RPL18A	0.888572	ribo	ribo
RPL24	RPL27A	0.849071	ribo	ribo
RPL24	RPS23	0.918243	ribo	ribo
RPL26	RPS3A	0.754477	ribo	ribo
RPL26	WDPCP	-0.771324	unknown	ribo	ribo-other
RPL26	RPL29	0.76476	ribo	ribo
RPL26	RPS15A	0.765474	ribo	ribo
RPL26	RPS7	0.802362	ribo	ribo
RPL27	PMPCA	0.769506	mito	ribo	ribo-mito
RPL27	COX6A1	0.785676	mito	ribo	ribo-mito
RPL27	MRPL35	0.755677	mito	ribo	ribo-mito
RPL27	RPL13A	0.827314	ribo	ribo
RPL27	COX4I1	0.755265	mito	ribo	ribo-mito
RPL27	COX7C	0.816651	mito	ribo	ribo-mito
RPL27	MRPS16	0.793109	mito	ribo	ribo-mito
RPL27	OXA1L	0.754848	mito	ribo	ribo-mito
RPL27	NDUFV2	0.754821	mito	ribo	ribo-mito
RPL27	MRPL37	0.895238	mito	ribo	ribo-mito
RPL27	ATP5F1D	0.845038	mito	ribo	ribo-mito
RPL27	ATP5MC3	0.870882	mito	ribo	ribo-mito
RPL27	RPL18	0.846787	ribo	ribo
RPL27	RPL19	0.874864	ribo	ribo
RPL27	ATP5MC1	0.822566	mito	ribo	ribo-mito
RPL27	PHB2	0.874001	mito	ribo	ribo-mito
RPL27	CYCS	0.758664	mito	ribo	ribo-mito
RPL27	ATP5MG	0.75271	mito	ribo	ribo-mito
RPL27	MRPL4	0.84935	mito	ribo	ribo-mito
RPL27	MRPL21	0.798931	mito	ribo	ribo-mito
RPL27	ATP5F1B	0.793034	mito	ribo	ribo-mito
RPL27A	RPL18	0.853772	ribo	ribo
RPL27A	SLC25A6	0.791828	mito	ribo	ribo-mito
RPL27A	STARD7	0.775546	mito	ribo	ribo-mito
RPL27A	UBA52	0.903772	mito	ribo	ribo-mito
RPL27A	RPS23	0.809076	ribo	ribo
RPL27A	OXA1L	0.782445	mito	ribo	ribo-mito
RPL27A	VDAC3	0.789589	mito	ribo	ribo-mito
RPL27A	RPS7	0.762304	ribo	ribo
RPL27A	RPL8	0.840158	ribo	ribo
RPL27A	RPL9	0.83533	ribo	ribo
RPL27A	AFG3L2	0.776589	mito	ribo	ribo-mito
RPL27A	RPL10A	0.847078	ribo	ribo
RPL27A	VDAC2	0.801882	mito	ribo	ribo-mito
RPL27A	RPL34	0.879379	ribo	ribo
RPL27A	RPS9	0.796628	ribo	ribo
RPL27A	COX6C	0.833124	mito	ribo	ribo-mito
RPL27A	TIMM23	0.832221	mito	ribo	ribo-mito
RPL27A	RPS11	0.898042	ribo	ribo
RPL27A	RPL7	0.87955	ribo	ribo
RPL27A	RPL6	0.857262	ribo	ribo
RPL27A	MRPL37	0.865985	mito	ribo	ribo-mito
RPL27A	PHB2	0.907038	mito	ribo	ribo-mito
RPL27A	RPL35	0.754993	ribo	ribo
RPL27A	RPL18A	0.80286	ribo	ribo
RPL27A	RPL27	0.87172	ribo	ribo
RPL27A	RPL37A	0.904283	ribo	ribo
RPL27A	MRPL20	0.83927	mito	ribo	ribo-mito
RPL27A	TUFM	0.857467	mito	ribo	ribo-mito
RPL27A	TIMM10	0.837855	mito	ribo	ribo-mito
RPL27A	ATP5MG	0.851823	mito	ribo	ribo-mito
RPL27A	RPS3A	0.836886	ribo	ribo
RPL27A	RPL19	0.898589	ribo	ribo
RPL27A	RPL13A	0.858291	ribo	ribo
RPL27A	ABCB8	0.754313	mito	ribo	ribo-mito
RPL27A	RPS16	0.83316	ribo	ribo
RPL27A	RPL29	0.842685	ribo	ribo
RPL27A	UQCRFS1	0.853758	mito	ribo	ribo-mito
RPL27A	MRPL35	0.764193	mito	ribo	ribo-mito
RPL27A	RPL13	0.855693	ribo	ribo
RPL27A	ATP5MC3	0.792257	mito	ribo	ribo-mito
RPL27A	MRPL4	0.827751	mito	ribo	ribo-mito
RPL27A	MRPS16	0.760762	mito	ribo	ribo-mito
RPL27A	RPSA	0.851595	ribo	ribo
RPL27A	UQCRC2	0.927653	mito	ribo	ribo-mito
RPL27A	ATP5F1B	0.83448	mito	ribo	ribo-mito
RPL27A	COX4I1	0.785047	mito	ribo	ribo-mito
RPL27A	SLC25A3	0.811325	mito	ribo	ribo-mito
RPL27A	RPS5	0.915168	ribo	ribo
RPL27A	RPS18	0.874416	ribo	ribo
RPL27A	RPS8	0.782474	ribo	ribo
RPL27A	CYCS	0.793052	mito	ribo	ribo-mito
RPL27A	RPS20	0.840871	ribo	ribo
RPL27A	SLC25A33	0.792531	mito	ribo	ribo-mito
RPL27A	RPS10	0.831448	ribo	ribo
RPL27A	RPL3	0.778049	ribo	ribo
RPL28	ATP5MC3	0.752702	mito	ribo	ribo-mito
RPL28	SLC25A33	0.78966	mito	ribo	ribo-mito
RPL28	RPL37A	0.884871	ribo	ribo
RPL28	RPL9	0.866521	ribo	ribo
RPL28	RPL19	0.900866	ribo	ribo
RPL28	RPS6	0.866159	ribo	ribo
RPL28	CYCS	0.825517	mito	ribo	ribo-mito
RPL28	RPS18	0.884592	ribo	ribo
RPL28	BCL2A1	0.752281	mito	ribo	ribo-mito
RPL28	UQCRC2	0.833052	mito	ribo	ribo-mito
RPL28	VDAC2	0.767699	mito	ribo	ribo-mito
RPL28	RPS8	0.871042	ribo	ribo
RPL28	ATP5F1D	0.766558	mito	ribo	ribo-mito
RPL28	RPS3A	0.862148	ribo	ribo
RPL28	RPL10A	0.940177	ribo	ribo
RPL28	STARD7	0.788154	mito	ribo	ribo-mito
RPL28	RPL34	0.863407	ribo	ribo
RPL28	RPS5	0.91188	ribo	ribo
RPL28	RPS11	0.95263	ribo	ribo
RPL28	RPL7	0.906938	ribo	ribo
RPL28	RPL13	0.962992	ribo	ribo
RPL28	RPL3	0.929771	ribo	ribo
RPL28	RPS9	0.920832	ribo	ribo
RPL28	SLC25A3	0.829266	mito	ribo	ribo-mito
RPL28	RPS20	0.895009	ribo	ribo
RPL28	TUFM	0.882118	mito	ribo	ribo-mito
RPL28	TIMM23	0.788396	mito	ribo	ribo-mito
RPL28	UQCRFS1	0.772031	mito	ribo	ribo-mito
RPL28	PMPCA	0.759628	mito	ribo	ribo-mito
RPL28	RPL18	0.910488	ribo	ribo
RPL28	RPS10	0.839803	ribo	ribo
RPL28	RPL27A	0.886231	ribo	ribo
RPL28	RPS2	0.81657	ribo	ribo
RPL28	LDHB	0.802153	mito	ribo	ribo-mito
RPL28	SLC25A6	0.895278	mito	ribo	ribo-mito
RPL28	ATP5F1B	0.860371	mito	ribo	ribo-mito
RPL28	RPL27	0.825345	ribo	ribo
RPL28	RPL8	0.923499	ribo	ribo
RPL28	LETM1	0.791718	mito	ribo	ribo-mito
RPL28	RPL6	0.939095	ribo	ribo
RPL28	RPS27A	0.756804	ribo	ribo
RPL28	RPS23	0.89096	ribo	ribo
RPL28	RPL24	0.888816	ribo	ribo
RPL28	PHB2	0.862701	mito	ribo	ribo-mito
RPL28	RPS3	0.813407	ribo	ribo
RPL28	CYC1	0.784142	mito	ribo	ribo-mito
RPL28	RPSA	0.943639	ribo	ribo
RPL28	COX6C	0.830881	mito	ribo	ribo-mito
RPL28	RPL13A	0.926838	ribo	ribo
RPL28	RPS16	0.877798	ribo	ribo
RPL28	RPL18A	0.897486	ribo	ribo
RPL28	UBA52	0.849708	mito	ribo	ribo-mito
RPL28	RPL29	0.91853	ribo	ribo
RPL28	RPS7	0.777005	ribo	ribo
RPL28	RPL30	0.764181	ribo	ribo
RPL28	COX7C	0.751648	mito	ribo	ribo-mito
RPL28	RPL35	0.78047	ribo	ribo
RPL29	BCL2A1	0.841303	mito	ribo	ribo-mito
RPL29	RPL19	0.823018	ribo	ribo
RPL29	RPL18	0.88393	ribo	ribo
RPL29	RPL27	0.89672	ribo	ribo
RPL29	CYCS	0.782024	mito	ribo	ribo-mito
RPL29	PHB2	0.849855	mito	ribo	ribo-mito
RPL29	ATP5MC3	0.839103	mito	ribo	ribo-mito
RPL29	MRPL37	0.779172	mito	ribo	ribo-mito
RPL29	MRPL4	0.752443	mito	ribo	ribo-mito
RPL29	RPL13A	0.873961	ribo	ribo
RPL29	COX4I1	0.784418	mito	ribo	ribo-mito
RPL29	ATP5F1B	0.834857	mito	ribo	ribo-mito
RPL29	MRPL21	0.83538	mito	ribo	ribo-mito
RPL29	LDHB	0.822878	mito	ribo	ribo-mito
RPL3	COX7C	0.757383	mito	ribo	ribo-mito
RPL3	ATP5F1B	0.861984	mito	ribo	ribo-mito
RPL3	RPL18	0.945635	ribo	ribo
RPL3	RPL29	0.843267	ribo	ribo
RPL3	MRPL41	0.784231	mito	ribo	ribo-mito
RPL3	BCL2A1	0.787875	mito	ribo	ribo-mito
RPL3	CYC1	0.817724	mito	ribo	ribo-mito
RPL3	PKD2	-0.77837	unknown	ribo	ribo-other
RPL3	RPL19	0.878294	ribo	ribo
RPL3	PHB2	0.773113	mito	ribo	ribo-mito
RPL3	CYCS	0.877309	mito	ribo	ribo-mito
RPL3	RPL13A	0.957623	ribo	ribo
RPL30	DAP3	0.786279	mito	ribo	ribo-mito
RPL30	RPL27	0.815979	ribo	ribo
RPL30	ATP5MC3	0.85253	mito	ribo	ribo-mito
RPL30	RPL29	0.86164	ribo	ribo
RPL31	RPL21	0.801532	ribo	ribo
RPL31	RPL28	0.784513	ribo	ribo
RPL31	ABCB6	-0.763727	mito	ribo	ribo-mito
RPL31	RPL6	0.784826	ribo	ribo
RPL31	RPS3A	0.872208	ribo	ribo
RPL31	COX4I1	0.796677	mito	ribo	ribo-mito
RPL31	RPL29	0.87909	ribo	ribo
RPL31	RPL32	0.781609	ribo	ribo
RPL31	RPS11	0.782038	ribo	ribo
RPL31	RPL7	0.882312	ribo	ribo
RPL31	SLC25A33	0.772537	mito	ribo	ribo-mito
RPL31	DAP3	0.752607	mito	ribo	ribo-mito
RPL31	RPL30	0.762213	ribo	ribo
RPL31	RPS5	0.857156	ribo	ribo
RPL31	RPS13	0.775687	ribo	ribo
RPL31	RPS7	0.823313	ribo	ribo
RPL31	RPL24	0.756193	ribo	ribo
RPL31	RPL37A	0.829208	ribo	ribo
RPL31	COX5A	0.755067	mito	ribo	ribo-mito
RPL31	RPS18	0.894084	ribo	ribo
RPL31	RPL37	0.793014	ribo	ribo
RPL31	RPL27	0.806592	ribo	ribo
RPL31	RPS25	0.834504	ribo	ribo
RPL31	RPL27A	0.829953	ribo	ribo
RPL31	MPV17	0.770928	mito	ribo	ribo-mito
RPL31	RPS15A	0.840563	ribo	ribo
RPL31	RPS10	0.760869	ribo	ribo
RPL31	RPS12	0.878819	ribo	ribo
RPL31	UBA52	0.910737	mito	ribo	ribo-mito
RPL31	MRPL21	0.815944	mito	ribo	ribo-mito
RPL31	UQCRB	0.792177	mito	ribo	ribo-mito
RPL32	TIMM23	0.91726	mito	ribo	ribo-mito
RPL32	VDAC1	0.879209	mito	ribo	ribo-mito
RPL32	MRPL37	0.874539	mito	ribo	ribo-mito
RPL32	RPS11	0.969336	ribo	ribo
RPL32	RPL12	0.912837	ribo	ribo
RPL32	RPL28	0.904908	ribo	ribo
RPL32	MRPL4	0.85404	mito	ribo	ribo-mito
RPL32	RPL27A	0.896785	ribo	ribo
RPL32	MRPL21	0.848998	mito	ribo	ribo-mito
RPL32	RPS2	0.861536	ribo	ribo
RPL32	RPL7	0.849052	ribo	ribo
RPL32	COX6C	0.894908	mito	ribo	ribo-mito
RPL32	GHITM	0.764197	mito	ribo	ribo-mito
RPL32	RPS23	0.890258	ribo	ribo
RPL32	RPS16	0.89621	ribo	ribo
RPL32	RPS20	0.86943	ribo	ribo
RPL32	SLC25A11	0.75637	mito	ribo	ribo-mito
RPL32	LDHB	0.837137	mito	ribo	ribo-mito
RPL32	ATP5MG	0.802603	mito	ribo	ribo-mito
RPL32	RPL9	0.845912	ribo	ribo
RPL32	RPL18	0.944563	ribo	ribo
RPL32	CYCS	0.917283	mito	ribo	ribo-mito
RPL32	TUFM	0.944148	mito	ribo	ribo-mito
RPL32	ABCB8	0.758571	mito	ribo	ribo-mito
RPL32	UBA52	0.90783	mito	ribo	ribo-mito
RPL32	RPL3	0.870753	ribo	ribo
RPL32	RPL29	0.870665	ribo	ribo
RPL32	RPS9	0.868046	ribo	ribo
RPL32	NDUFV1	0.820574	mito	ribo	ribo-mito
RPL32	RPL8	0.940484	ribo	ribo
RPL32	RPL13	0.937682	ribo	ribo
RPL32	SLC25A3	0.853467	mito	ribo	ribo-mito
RPL32	TIMM50	0.783685	mito	ribo	ribo-mito
RPL32	UQCRC2	0.840454	mito	ribo	ribo-mito
RPL32	SLC25A46	0.772081	mito	ribo	ribo-mito
RPL32	RPS15A	0.767186	ribo	ribo
RPL32	CYC1	0.847627	mito	ribo	ribo-mito
RPL32	UQCRFS1	0.751811	mito	ribo	ribo-mito
RPL32	RPS24	0.884355	ribo	ribo
RPL32	RPL24	0.919625	ribo	ribo
RPL32	RPS3A	0.825572	ribo	ribo
RPL32	RPL13A	0.900214	ribo	ribo
RPL32	VDAC3	0.806561	mito	ribo	ribo-mito
RPL32	PHB2	0.894255	mito	ribo	ribo-mito
RPL32	RPL34	0.876107	ribo	ribo
RPL32	RPL27	0.875978	ribo	ribo
RPL32	FAU	0.929152	ribo	ribo
RPL32	RPL6	0.949383	ribo	ribo
RPL32	RPL19	0.90422	ribo	ribo
RPL32	RPS5	0.885219	ribo	ribo
RPL32	RPL18A	0.888119	ribo	ribo
RPL32	COX7C	0.825421	mito	ribo	ribo-mito
RPL32	RPS27A	0.79307	ribo	ribo
RPL32	MRPL35	0.811184	mito	ribo	ribo-mito
RPL32	RPL35	0.865575	ribo	ribo
RPL32	ATP5F1B	0.94761	mito	ribo	ribo-mito
RPL32	RPL37A	0.927433	ribo	ribo
RPL32	VDAC2	0.786103	mito	ribo	ribo-mito
RPL32	TIMM10	0.803968	mito	ribo	ribo-mito
RPL32	RPS7	0.842632	ribo	ribo
RPL32	STARD7	0.81193	mito	ribo	ribo-mito
RPL32	SLC25A33	0.871135	mito	ribo	ribo-mito
RPL32	RPS10	0.932434	ribo	ribo
RPL32	ATP5F1D	0.800469	mito	ribo	ribo-mito
RPL32	ATP5MC3	0.846476	mito	ribo	ribo-mito
RPL32	RPS8	0.770591	ribo	ribo
RPL32	RPS3	0.795682	ribo	ribo
RPL32	SLC25A5	0.751018	mito	ribo	ribo-mito
RPL32	RPSA	0.942029	ribo	ribo
RPL32	RPL10A	0.926076	ribo	ribo
RPL32	RPS18	0.80688	ribo	ribo
RPL32	RPS6	0.830485	ribo	ribo
RPL32	AFG3L2	0.817742	mito	ribo	ribo-mito
RPL32	MRPS7	0.797419	ribo	ribo
RPL32	LETM1	0.789865	mito	ribo	ribo-mito
RPL32	SLC25A6	0.916371	mito	ribo	ribo-mito
RPL32	ATP5MC1	0.845235	mito	ribo	ribo-mito
RPL34	RPL19	0.826301	ribo	ribo
RPL34	RPL13A	0.886128	ribo	ribo
RPL34	MICU1	-0.761598	mito	ribo	ribo-mito
RPL34	MRPL21	0.75764	mito	ribo	ribo-mito
RPL34	RPL27	0.806981	ribo	ribo
RPL34	MRPL20	0.79544	mito	ribo	ribo-mito
RPL34	COX6C	0.813604	mito	ribo	ribo-mito
RPL34	ATP5F1D	0.7639	mito	ribo	ribo-mito
RPL34	CYCS	0.842542	mito	ribo	ribo-mito
RPL34	RPL18	0.807415	ribo	ribo
RPL34	RPL29	0.753923	ribo	ribo
RPL34	ATP5MC1	0.753404	mito	ribo	ribo-mito
RPL34	PHB2	0.756187	mito	ribo	ribo-mito
RPL34	COX5A	0.831309	mito	ribo	ribo-mito
RPL34	PMPCA	0.787102	mito	ribo	ribo-mito
RPL34	RPL3	0.824581	ribo	ribo
RPL35	ATP5MC1	0.840717	mito	ribo	ribo-mito
RPL35	ATP5F1B	0.782764	mito	ribo	ribo-mito
RPL35	ATP5F1D	0.837704	mito	ribo	ribo-mito
RPL35	MRPL37	0.829522	mito	ribo	ribo-mito
RPL35	RPL29	0.849128	ribo	ribo
RPL35	MRPL11	0.767252	mito	ribo	ribo-mito
RPL35	RPL18	0.769805	ribo	ribo
RPL35	MRPL21	0.776864	mito	ribo	ribo-mito
RPL35	LDHB	0.770078	mito	ribo	ribo-mito
RPL35	COX6A1	0.764385	mito	ribo	ribo-mito
RPL35	NDUFV1	0.774242	mito	ribo	ribo-mito
RPL35	CYCS	0.79474	mito	ribo	ribo-mito
RPL35	MRPL4	0.845121	mito	ribo	ribo-mito
RPL35	RPL19	0.788065	ribo	ribo
RPL35	RPL13A	0.776432	ribo	ribo
RPL35	RPL30	0.878495	ribo	ribo
RPL35	PHB2	0.804952	mito	ribo	ribo-mito
RPL35	RPL27	0.909774	ribo	ribo
RPL35	ATP5MC3	0.888693	mito	ribo	ribo-mito
RPL35	COX7C	0.861271	mito	ribo	ribo-mito
RPL35A	RPS8	0.785981	ribo	ribo
RPL35A	RPL13	0.86499	ribo	ribo
RPL35A	RPL36AL	0.752778	ribo	ribo
RPL35A	RPL34	0.839376	ribo	ribo
RPL35A	VDAC2	0.763921	mito	ribo	ribo-mito
RPL35A	COX6C	0.797069	mito	ribo	ribo-mito
RPL35A	RPS10	0.845273	ribo	ribo
RPL35A	VDAC3	0.778111	mito	ribo	ribo-mito
RPL35A	MRPL37	0.789522	mito	ribo	ribo-mito
RPL35A	RPL18	0.879669	ribo	ribo
RPL35A	RPL18A	0.834194	ribo	ribo
RPL35A	RPL9	0.861616	ribo	ribo
RPL35A	RPL29	0.859584	ribo	ribo
RPL35A	UBA52	0.867023	mito	ribo	ribo-mito
RPL35A	SLC25A46	0.78233	mito	ribo	ribo-mito
RPL35A	ATP5F1B	0.883493	mito	ribo	ribo-mito
RPL35A	RPSA	0.897259	ribo	ribo
RPL35A	TIMM23	0.82011	mito	ribo	ribo-mito
RPL35A	SLC25A6	0.783734	mito	ribo	ribo-mito
RPL35A	RPL13A	0.8879	ribo	ribo
RPL35A	RPL6	0.855219	ribo	ribo
RPL35A	RPS16	0.836443	ribo	ribo
RPL35A	MRPL41	0.774841	mito	ribo	ribo-mito
RPL35A	RPL3	0.828302	ribo	ribo
RPL35A	TUFM	0.847726	mito	ribo	ribo-mito
RPL35A	RPL37A	0.935289	ribo	ribo
RPL35A	RPL19	0.836152	ribo	ribo
RPL35A	RPS20	0.871429	ribo	ribo
RPL35A	RPL7	0.897293	ribo	ribo
RPL35A	RPS7	0.778512	ribo	ribo
RPL35A	RPL32	0.902631	ribo	ribo
RPL35A	GHITM	0.76171	mito	ribo	ribo-mito
RPL35A	ABCB8	0.787948	mito	ribo	ribo-mito
RPL35A	RPL24	0.857345	ribo	ribo
RPL35A	RPL21	0.882594	ribo	ribo
RPL35A	RPS6	0.8031	ribo	ribo
RPL35A	RPS24	0.848784	ribo	ribo
RPL35A	RPS23	0.831237	ribo	ribo
RPL35A	RPS3A	0.831689	ribo	ribo
RPL35A	SLC25A33	0.822621	mito	ribo	ribo-mito
RPL35A	RPS11	0.928626	ribo	ribo
RPL35A	RPS15A	0.751656	ribo	ribo
RPL35A	CYCS	0.842454	mito	ribo	ribo-mito
RPL35A	RPL12	0.861877	ribo	ribo
RPL35A	RPS3	0.79907	ribo	ribo
RPL35A	RPS25	0.837636	ribo	ribo
RPL35A	SLC25A3	0.766644	mito	ribo	ribo-mito
RPL35A	AFG3L2	0.787732	mito	ribo	ribo-mito
RPL35A	RPS5	0.90606	ribo	ribo
RPL35A	RPL27A	0.914944	ribo	ribo
RPL35A	FAU	0.941503	ribo	ribo
RPL35A	RPS2	0.77548	ribo	ribo
RPL35A	RPL27	0.795985	ribo	ribo
RPL35A	RPL28	0.882005	ribo	ribo
RPL35A	RPS27A	0.833843	ribo	ribo
RPL35A	ATP5MC3	0.774442	mito	ribo	ribo-mito
RPL35A	RPL31	0.821086	ribo	ribo
RPL35A	RPL8	0.896659	ribo	ribo
RPL35A	PHB2	0.854364	mito	ribo	ribo-mito
RPL35A	RPL10A	0.860771	ribo	ribo
RPL35A	MRPL21	0.799498	mito	ribo	ribo-mito
RPL35A	RPL11	0.9315	ribo	ribo
RPL35A	RPS9	0.811249	ribo	ribo
RPL35A	UQCRC2	0.837486	mito	ribo	ribo-mito
RPL35A	TIMM10	0.799721	mito	ribo	ribo-mito
RPL35A	ATP5MG	0.805154	mito	ribo	ribo-mito
RPL35A	RPS18	0.877889	ribo	ribo
RPL35A	MRPS7	0.757933	ribo	ribo
RPL36AL	ATAD3A	0.794114	mito	ribo	ribo-mito
RPL36AL	MRPS18B	0.837021	mito	ribo	ribo-mito
RPL36AL	TUFM	0.787217	mito	ribo	ribo-mito
RPL36AL	MRPL35	0.755666	mito	ribo	ribo-mito
RPL36AL	RPL32	0.795503	ribo	ribo
RPL36AL	RPL21	0.803753	ribo	ribo
RPL36AL	RPL34	0.858225	ribo	ribo
RPL36AL	SLC25A33	0.821579	mito	ribo	ribo-mito
RPL36AL	SLC25A46	0.820539	mito	ribo	ribo-mito
RPL36AL	RPS5	0.752795	ribo	ribo
RPL36AL	OXA1L	0.789556	mito	ribo	ribo-mito
RPL36AL	UQCRC2	0.791723	mito	ribo	ribo-mito
RPL36AL	FAU	0.775654	ribo	ribo
RPL36AL	MRPS16	0.817428	mito	ribo	ribo-mito
RPL36AL	MRPL37	0.819705	mito	ribo	ribo-mito
RPL36AL	ATP5MC1	0.761069	mito	ribo	ribo-mito
RPL36AL	UBA52	0.807201	mito	ribo	ribo-mito
RPL36AL	MRPS7	0.790957	ribo	ribo
RPL36AL	GADD45GIP1	0.77873	mito	ribo	ribo-mito
RPL36AL	RPL37A	0.779007	ribo	ribo
RPL36AL	RPS11	0.762278	ribo	ribo
RPL36AL	TIMM44	0.818766	mito	ribo	ribo-mito
RPL36AL	TIMM10	0.885909	mito	ribo	ribo-mito
RPL36AL	RPS20	0.827375	ribo	ribo
RPL36AL	RPS24	0.790181	ribo	ribo
RPL36AL	RPL27A	0.840972	ribo	ribo
RPL36AL	COX5A	0.838539	mito	ribo	ribo-mito
RPL36AL	MICU1	-0.864025	mito	ribo	ribo-mito
RPL36AL	PMPCA	0.783925	mito	ribo	ribo-mito
RPL36AL	UQCRB	0.78191	mito	ribo	ribo-mito
RPL36AL	RPS18	0.776922	ribo	ribo
RPL36AL	RPL27	0.836913	ribo	ribo
RPL36AL	TIMM23	0.7531	mito	ribo	ribo-mito
RPL36AL	DYNC2LI1	-0.791796	unknown	ribo	ribo-other
RPL36AL	OMA1	0.803678	mito	ribo	ribo-mito
RPL36AL	PHB2	0.785546	mito	ribo	ribo-mito
RPL36AL	PSEN1	-0.848772	mito	ribo	ribo-mito
RPL36AL	ATP5F1D	0.777359	mito	ribo	ribo-mito
RPL36AL	CDS2	-0.755324	mito	ribo	ribo-mito
RPL36AL	RRP7A	0.750803	unknown	ribo	ribo-other
RPL36AL	CEP89	0.781425	unknown	ribo	ribo-other
RPL36AL	SLC25A19	0.838027	mito	ribo	ribo-mito
RPL36AL	MRPL4	0.782321	mito	ribo	ribo-mito
RPL36AL	RPL38	0.791793	ribo	ribo
RPL37	COX5A	0.846882	mito	ribo	ribo-mito
RPL37	NDUFB7	0.786214	mito	ribo	ribo-mito
RPL37	UBA52	0.757941	mito	ribo	ribo-mito
RPL37	UQCRB	0.842289	mito	ribo	ribo-mito
RPL37	MRPS16	0.775537	mito	ribo	ribo-mito
RPL37	MRPS27	0.753339	mito	ribo	ribo-mito
RPL37A	RPL29	0.869807	ribo	ribo
RPL37A	MRPL21	0.886154	mito	ribo	ribo-mito
RPL37A	RPL19	0.884071	ribo	ribo
RPL37A	CYCS	0.907698	mito	ribo	ribo-mito
RPL37A	GPD2	-0.791045	mito	ribo	ribo-mito
RPL37A	RPL18	0.917991	ribo	ribo
RPL37A	ATP5MC3	0.803569	mito	ribo	ribo-mito
RPL37A	COX7C	0.750982	mito	ribo	ribo-mito
RPL37A	MRPL41	0.798433	mito	ribo	ribo-mito
RPL37A	COX6C	0.762983	mito	ribo	ribo-mito
RPL37A	RPL34	0.912532	ribo	ribo
RPL37A	MRPL20	0.759082	mito	ribo	ribo-mito
RPL37A	ATP5MG	0.762985	mito	ribo	ribo-mito
RPL37A	RPL35	0.769919	ribo	ribo
RPL37A	ATP5MC1	0.789741	mito	ribo	ribo-mito
RPL37A	PHB2	0.806826	mito	ribo	ribo-mito
RPL37A	ATP5F1B	0.883668	mito	ribo	ribo-mito
RPL37A	MRPL37	0.802977	mito	ribo	ribo-mito
RPL37A	BCL2A1	0.780535	mito	ribo	ribo-mito
RPL37A	CYC1	0.784328	mito	ribo	ribo-mito
RPL37A	RPL3	0.88392	ribo	ribo
RPL37A	RPL27	0.849258	ribo	ribo
RPL37A	RPL13A	0.956887	ribo	ribo
RPL38	ATP5MG	0.798996	mito	ribo	ribo-mito
RPL38	COX5A	0.797497	mito	ribo	ribo-mito
RPL38	MRPL37	0.764521	mito	ribo	ribo-mito
RPL38	MRPS2	0.834117	mito	ribo	ribo-mito
RPL38	NDUFAB1	0.764533	mito	ribo	ribo-mito
RPL38	MRPS16	0.942428	mito	ribo	ribo-mito
RPL38	MRPL20	0.765494	mito	ribo	ribo-mito
RPL38	MRPL21	0.750156	mito	ribo	ribo-mito
RPL38	NDUFB9	0.756347	mito	ribo	ribo-mito
RPL38	MTCH2	0.860978	mito	ribo	ribo-mito
RPL41	TIMM29	0.776027	mito	ribo	ribo-mito
RPL6	PHB2	0.86832	mito	ribo	ribo-mito
RPL6	LDHB	0.852882	mito	ribo	ribo-mito
RPL6	RPL29	0.931443	ribo	ribo
RPL6	RPL19	0.928687	ribo	ribo
RPL6	RPL18	0.969351	ribo	ribo
RPL6	ATP5F1D	0.791673	mito	ribo	ribo-mito
RPL6	RCC1L	0.772877	mito	ribo	ribo-mito
RPL6	RPL3	0.918799	ribo	ribo
RPL6	RPL35	0.860611	ribo	ribo
RPL6	COX6C	0.803657	mito	ribo	ribo-mito
RPL6	CYC1	0.847677	mito	ribo	ribo-mito
RPL6	MRPL21	0.798568	mito	ribo	ribo-mito
RPL6	RPL37A	0.903484	ribo	ribo
RPL6	COX7C	0.838728	mito	ribo	ribo-mito
RPL6	MRPL4	0.817912	mito	ribo	ribo-mito
RPL6	MRPL37	0.826925	mito	ribo	ribo-mito
RPL6	MTG2	0.774918	mito	ribo	ribo-mito
RPL6	LETM1	0.767874	mito	ribo	ribo-mito
RPL6	ADCY3	0.765317	unknown	ribo	ribo-other
RPL6	ATP5MC1	0.776251	mito	ribo	ribo-mito
RPL6	RPL34	0.801977	ribo	ribo
RPL6	ATP5MC3	0.847388	mito	ribo	ribo-mito
RPL6	RPL27	0.876589	ribo	ribo
RPL6	BCL2A1	0.820067	mito	ribo	ribo-mito
RPL6	NDUFV1	0.822394	mito	ribo	ribo-mito
RPL6	ATP5F1B	0.929972	mito	ribo	ribo-mito
RPL6	RPL13A	0.934002	ribo	ribo
RPL6	CYCS	0.86974	mito	ribo	ribo-mito
RPL6	AFG3L2	0.791886	mito	ribo	ribo-mito
RPL6	RPL30	0.765587	ribo	ribo
RPL7	RPS15A	0.797672	ribo	ribo
RPL7	PHB2	0.821505	mito	ribo	ribo-mito
RPL7	RPSA	0.882459	ribo	ribo
RPL7	RPS3A	0.916648	ribo	ribo
RPL7	RPL3	0.842912	ribo	ribo
RPL7	RPL27	0.751775	ribo	ribo
RPL7	RPL13A	0.853465	ribo	ribo
RPL7	MRPL21	0.77112	mito	ribo	ribo-mito
RPL7	RPS6	0.81162	ribo	ribo
RPL7	RPS18	0.918087	ribo	ribo
RPL7	RPS9	0.842691	ribo	ribo
RPL7	COX4I1	0.824096	mito	ribo	ribo-mito
RPL7	RPL29	0.881656	ribo	ribo
RPL7	TIMM23	0.833252	mito	ribo	ribo-mito
RPL7	RPS7	0.806777	ribo	ribo
RPL7	RPS20	0.819112	ribo	ribo
RPL7	SLC25A46	0.820789	mito	ribo	ribo-mito
RPL7	RPS12	0.843011	ribo	ribo
RPL7	SLC25A33	0.804623	mito	ribo	ribo-mito
RPL7	TUFM	0.813633	mito	ribo	ribo-mito
RPL7	IFT140	0.833782	unknown	ribo	ribo-other
RPL7	RPL8	0.811421	ribo	ribo
RPL7	SLC25A3	0.803266	mito	ribo	ribo-mito
RPL7	RPL37A	0.883948	ribo	ribo
RPL7	RPL18	0.864451	ribo	ribo
RPL7	VDAC2	0.80256	mito	ribo	ribo-mito
RPL7	RPS8	0.885425	ribo	ribo
RPL7	RPL13	0.837798	ribo	ribo
RPL7	UBA52	0.914053	mito	ribo	ribo-mito
RPL7	RPL10A	0.842582	ribo	ribo
RPL7	ATP5F1B	0.806794	mito	ribo	ribo-mito
RPL7	RPL6	0.862946	ribo	ribo
RPL7	UQCRFS1	0.751915	mito	ribo	ribo-mito
RPL7	RPL18A	0.79808	ribo	ribo
RPL7	UQCRC2	0.796356	mito	ribo	ribo-mito
RPL7	RPL19	0.779002	ribo	ribo
RPL7	CYCS	0.768327	mito	ribo	ribo-mito
RPL7	RPS11	0.883214	ribo	ribo
RPL7	RPS5	0.95179	ribo	ribo
RPL7	RPS23	0.869059	ribo	ribo
RPL7	RPL34	0.814899	ribo	ribo
RPL7	RPS3	0.765075	ribo	ribo
RPL7	RPL9	0.848308	ribo	ribo
RPL8	RPL19	0.928514	ribo	ribo
RPL8	RPL18	0.958319	ribo	ribo
RPL8	COX6C	0.799399	mito	ribo	ribo-mito
RPL8	COX7C	0.844969	mito	ribo	ribo-mito
RPL8	RPL37A	0.918865	ribo	ribo
RPL8	LDHB	0.79608	mito	ribo	ribo-mito
RPL8	RPL29	0.862349	ribo	ribo
RPL8	MRPL41	0.758005	mito	ribo	ribo-mito
RPL8	RPL34	0.852072	ribo	ribo
RPL8	MRPL21	0.780353	mito	ribo	ribo-mito
RPL8	MRPL37	0.798578	mito	ribo	ribo-mito
RPL8	PHB2	0.854285	mito	ribo	ribo-mito
RPL8	ATP5MC1	0.811241	mito	ribo	ribo-mito
RPL8	CYCS	0.930697	mito	ribo	ribo-mito
RPL8	NDUFV1	0.783838	mito	ribo	ribo-mito
RPL8	RPL6	0.943893	ribo	ribo
RPL8	ATP5F1B	0.928963	mito	ribo	ribo-mito
RPL8	RPL27	0.834972	ribo	ribo
RPL8	RPL13A	0.967202	ribo	ribo
RPL8	BCL2A1	0.781699	mito	ribo	ribo-mito
RPL8	ATP5MC3	0.81678	mito	ribo	ribo-mito
RPL8	CYC1	0.832517	mito	ribo	ribo-mito
RPL8	RPL3	0.953137	ribo	ribo
RPL8	MRPS7	0.758493	ribo	ribo
RPL8	RPL35	0.80843	ribo	ribo
RPL8	AFG3L2	0.787303	mito	ribo	ribo-mito
RPL9	CYCS	0.847482	mito	ribo	ribo-mito
RPL9	RPL18	0.937937	ribo	ribo
RPL9	GPD2	-0.80625	mito	ribo	ribo-mito
RPL9	RPL8	0.912337	ribo	ribo
RPL9	RPL3	0.930503	ribo	ribo
RPL9	RPL34	0.827255	ribo	ribo
RPL9	RPL13A	0.965465	ribo	ribo
RPL9	RPL6	0.89862	ribo	ribo
RPL9	RPL27	0.803711	ribo	ribo
RPL9	RPL29	0.840918	ribo	ribo
RPL9	ATP5F1B	0.847543	mito	ribo	ribo-mito
RPL9	RPL37A	0.945256	ribo	ribo
RPL9	CYC1	0.781086	mito	ribo	ribo-mito
RPL9	MRPL21	0.770271	mito	ribo	ribo-mito
RPL9	BCL2L1	0.790302	mito	ribo	ribo-mito
RPL9	BCL2A1	0.764566	mito	ribo	ribo-mito
RPL9	RPL19	0.902323	ribo	ribo
RPL9	ATP5MC3	0.751667	mito	ribo	ribo-mito
RPL9	PKD2	-0.786581	unknown	ribo	ribo-other
RPL9	PHB2	0.761261	mito	ribo	ribo-mito
RPS10	NDUFV1	0.794167	mito	ribo	ribo-mito
RPS10	BCL2A1	0.786198	mito	ribo	ribo-mito
RPS10	RPL30	0.765693	ribo	ribo
RPS10	RPL3	0.791958	ribo	ribo
RPS10	CYC1	0.824685	mito	ribo	ribo-mito
RPS10	COX6C	0.790199	mito	ribo	ribo-mito
RPS10	RPL27	0.871203	ribo	ribo
RPS10	CYCS	0.823048	mito	ribo	ribo-mito
RPS10	RPL8	0.883641	ribo	ribo
RPS10	ATP5MG	0.787196	mito	ribo	ribo-mito
RPS10	RPL29	0.87359	ribo	ribo
RPS10	ATP5MC3	0.886775	mito	ribo	ribo-mito
RPS10	ATP5F1B	0.924804	mito	ribo	ribo-mito
RPS10	RPL37A	0.871552	ribo	ribo
RPS10	RPL9	0.810722	ribo	ribo
RPS10	LDHB	0.832918	mito	ribo	ribo-mito
RPS10	MRPL21	0.805865	mito	ribo	ribo-mito
RPS10	RPL18	0.894281	ribo	ribo
RPS10	RPL19	0.879959	ribo	ribo
RPS10	MRPL37	0.827648	mito	ribo	ribo-mito
RPS10	MRPL4	0.782867	mito	ribo	ribo-mito
RPS10	PHB2	0.821413	mito	ribo	ribo-mito
RPS10	AFG3L2	0.759341	mito	ribo	ribo-mito
RPS10	RPL6	0.928336	ribo	ribo
RPS10	RPL13A	0.841566	ribo	ribo
RPS10	ATP5MC1	0.765268	mito	ribo	ribo-mito
RPS10	RPL35	0.873844	ribo	ribo
RPS10	COX7C	0.811826	mito	ribo	ribo-mito
RPS10	MRPL35	0.770835	mito	ribo	ribo-mito
RPS11	RPL18	0.925958	ribo	ribo
RPS11	COX7C	0.784122	mito	ribo	ribo-mito
RPS11	RPL35	0.815403	ribo	ribo
RPS11	MRPL41	0.767392	mito	ribo	ribo-mito
RPS11	RPL34	0.925776	ribo	ribo
RPS11	RPL27	0.833308	ribo	ribo
RPS11	ATP5MC3	0.795072	mito	ribo	ribo-mito
RPS11	RPL19	0.890219	ribo	ribo
RPS11	LETM1	0.757413	mito	ribo	ribo-mito
RPS11	MRPL37	0.785333	mito	ribo	ribo-mito
RPS11	CYC1	0.80416	mito	ribo	ribo-mito
RPS11	RPL9	0.872586	ribo	ribo
RPS11	RPS10	0.885957	ribo	ribo
RPS11	RPL8	0.956589	ribo	ribo
RPS11	ATP5F1B	0.904391	mito	ribo	ribo-mito
RPS11	RPL29	0.874512	ribo	ribo
RPS11	MRPL4	0.771098	mito	ribo	ribo-mito
RPS11	CYCS	0.912224	mito	ribo	ribo-mito
RPS11	RPL3	0.916418	ribo	ribo
RPS11	LDHB	0.803065	mito	ribo	ribo-mito
RPS11	PHB2	0.854764	mito	ribo	ribo-mito
RPS11	AFG3L2	0.757408	mito	ribo	ribo-mito
RPS11	MRPL21	0.802524	mito	ribo	ribo-mito
RPS11	ATP5MC1	0.769702	mito	ribo	ribo-mito
RPS11	RPL6	0.935553	ribo	ribo
RPS11	RPL13A	0.940781	ribo	ribo
RPS11	COX6C	0.893262	mito	ribo	ribo-mito
RPS11	ATP5MG	0.765722	mito	ribo	ribo-mito
RPS11	RPL37A	0.940528	ribo	ribo
RPS12	RPL29	0.779997	ribo	ribo
RPS12	DAP3	0.81837	mito	ribo	ribo-mito
RPS12	MPV17	0.807218	mito	ribo	ribo-mito
RPS12	COX4I1	0.83731	mito	ribo	ribo-mito
RPS13	DAP3	0.764933	mito	ribo	ribo-mito
RPS13	UBA52	0.769319	mito	ribo	ribo-mito
RPS13	COX4I1	0.884844	mito	ribo	ribo-mito
RPS13	RPL24	0.789605	ribo	ribo
RPS13	RPS25	0.829128	ribo	ribo
RPS13	RPL7	0.792573	ribo	ribo
RPS13	ATP5MC3	0.78128	mito	ribo	ribo-mito
RPS13	VDAC2	0.864779	mito	ribo	ribo-mito
RPS13	RPS3A	0.907372	ribo	ribo
RPS13	RPL22L1	0.829524	ribo	ribo
RPS13	RPS12	0.82017	ribo	ribo
RPS13	UQCRFS1	0.813767	mito	ribo	ribo-mito
RPS13	RPL23A	0.837884	ribo	ribo
RPS13	RPL30	0.815351	ribo	ribo
RPS13	RPL21	0.790166	ribo	ribo
RPS13	RPL29	0.855029	ribo	ribo
RPS13	PHB2	0.785603	mito	ribo	ribo-mito
RPS13	SLC25A33	0.772568	mito	ribo	ribo-mito
RPS13	RPS5	0.865181	ribo	ribo
RPS13	RPL27	0.753018	ribo	ribo
RPS13	RPS7	0.879048	ribo	ribo
RPS13	RPL6	0.758655	ribo	ribo
RPS13	SLC25A3	0.763785	mito	ribo	ribo-mito
RPS13	IFT172	-0.776102	unknown	ribo	ribo-other
RPS15A	RPL37A	0.758728	ribo	ribo
RPS15A	RPL18	0.778629	ribo	ribo
RPS15A	RPL29	0.804453	ribo	ribo
RPS15A	RPS10	0.759622	ribo	ribo
RPS15A	MCUR1	0.778733	mito	ribo	ribo-mito
RPS15A	RPL6	0.771626	ribo	ribo
RPS15A	MRPL21	0.756011	mito	ribo	ribo-mito
RPS16	RPL18	0.867818	ribo	ribo
RPS16	RPL19	0.898555	ribo	ribo
RPS16	RPL35	0.798859	ribo	ribo
RPS16	RPL37A	0.866207	ribo	ribo
RPS16	ATP5F1B	0.873513	mito	ribo	ribo-mito
RPS16	RPL8	0.919279	ribo	ribo
RPS16	RPL13A	0.902266	ribo	ribo
RPS16	CYC1	0.831063	mito	ribo	ribo-mito
RPS16	RPL27	0.767272	ribo	ribo
RPS16	RPL6	0.899286	ribo	ribo
RPS16	COX7C	0.831155	mito	ribo	ribo-mito
RPS16	RPS11	0.925339	ribo	ribo
RPS16	PHB2	0.767704	mito	ribo	ribo-mito
RPS16	RPL34	0.821495	ribo	ribo
RPS16	RPL3	0.852458	ribo	ribo
RPS16	ATP5MC3	0.799629	mito	ribo	ribo-mito
RPS16	RPL29	0.787378	ribo	ribo
RPS16	RPL9	0.834057	ribo	ribo
RPS16	COX6C	0.850525	mito	ribo	ribo-mito
RPS16	CYCS	0.857925	mito	ribo	ribo-mito
RPS16	RPS10	0.909988	ribo	ribo
RPS18	RPL6	0.813432	ribo	ribo
RPS18	RPL9	0.82785	ribo	ribo
RPS18	RPS11	0.844128	ribo	ribo
RPS18	RPL37A	0.88318	ribo	ribo
RPS18	MRPL21	0.825406	mito	ribo	ribo-mito
RPS18	RPL3	0.800882	ribo	ribo
RPS18	RPL34	0.841467	ribo	ribo
RPS18	RPL8	0.795631	ribo	ribo
RPS18	RPL29	0.904479	ribo	ribo
RPS18	RPS12	0.803118	ribo	ribo
RPS18	RPL19	0.773584	ribo	ribo
RPS18	RPL13A	0.849326	ribo	ribo
RPS18	RPL18	0.812369	ribo	ribo
RPS18	RPL27	0.831291	ribo	ribo
RPS18	PHB2	0.786028	mito	ribo	ribo-mito
RPS18	PKD2	-0.767171	unknown	ribo	ribo-other
RPS2	MRPL21	0.76942	mito	ribo	ribo-mito
RPS2	RPS11	0.864043	ribo	ribo
RPS2	RPL19	0.875235	ribo	ribo
RPS2	RPS10	0.799195	ribo	ribo
RPS2	RPS16	0.841779	ribo	ribo
RPS2	RPL13A	0.917708	ribo	ribo
RPS2	RPL6	0.853823	ribo	ribo
RPS2	CYCS	0.899057	mito	ribo	ribo-mito
RPS2	ATP5MC1	0.820418	mito	ribo	ribo-mito
RPS2	ATP5F1B	0.863885	mito	ribo	ribo-mito
RPS2	NDUFV1	0.754654	mito	ribo	ribo-mito
RPS2	RPL34	0.810158	ribo	ribo
RPS2	MRPL41	0.762904	mito	ribo	ribo-mito
RPS2	BCL2L1	0.763191	mito	ribo	ribo-mito
RPS2	COX7C	0.834321	mito	ribo	ribo-mito
RPS2	CYC1	0.870439	mito	ribo	ribo-mito
RPS2	RPL37A	0.881957	ribo	ribo
RPS2	RPL3	0.917073	ribo	ribo
RPS2	RPL9	0.888546	ribo	ribo
RPS2	RPL18	0.895382	ribo	ribo
RPS2	RPL8	0.926335	ribo	ribo
RPS20	TUFM	0.889969	mito	ribo	ribo-mito
RPS20	RPS16	0.802926	ribo	ribo
RPS20	RPL13	0.884799	ribo	ribo
RPS20	PHB2	0.812827	mito	ribo	ribo-mito
RPS20	RPL18A	0.784753	ribo	ribo
RPS20	COX7C	0.769969	mito	ribo	ribo-mito
RPS20	RPS8	0.789506	ribo	ribo
RPS20	SLC25A6	0.790939	mito	ribo	ribo-mito
RPS20	RPL34	0.898764	ribo	ribo
RPS20	RPL27	0.808513	ribo	ribo
RPS20	RPL3	0.87765	ribo	ribo
RPS20	UBA52	0.756732	mito	ribo	ribo-mito
RPS20	RPS10	0.750283	ribo	ribo
RPS20	SLC25A33	0.845685	mito	ribo	ribo-mito
RPS20	RPL9	0.851239	ribo	ribo
RPS20	OMA1	0.758913	mito	ribo	ribo-mito
RPS20	UQCRC2	0.799716	mito	ribo	ribo-mito
RPS20	SLC25A3	0.780994	mito	ribo	ribo-mito
RPS20	RPS9	0.896597	ribo	ribo
RPS20	RPL37A	0.871421	ribo	ribo
RPS20	TIMM10	0.755375	mito	ribo	ribo-mito
RPS20	RPS6	0.827208	ribo	ribo
RPS20	RPL10A	0.87191	ribo	ribo
RPS20	RPSA	0.826123	ribo	ribo
RPS20	ATP5MF	0.804714	mito	ribo	ribo-mito
RPS20	SLC25A19	0.755941	mito	ribo	ribo-mito
RPS20	RPS18	0.830614	ribo	ribo
RPS20	COX6C	0.770542	mito	ribo	ribo-mito
RPS20	MRPS7	0.788295	ribo	ribo
RPS20	RPL18	0.868533	ribo	ribo
RPS20	RPS23	0.813592	ribo	ribo
RPS20	RPS11	0.914264	ribo	ribo
RPS20	ATP5F1D	0.759265	mito	ribo	ribo-mito
RPS20	RPL19	0.88496	ribo	ribo
RPS20	PMPCA	0.792686	mito	ribo	ribo-mito
RPS20	CYCS	0.800742	mito	ribo	ribo-mito
RPS20	RPS5	0.826179	ribo	ribo
RPS20	ATP5F1B	0.800847	mito	ribo	ribo-mito
RPS20	RPL8	0.919018	ribo	ribo
RPS20	RRP7A	0.794934	unknown	ribo	ribo-other
RPS20	RPL6	0.843182	ribo	ribo
RPS20	RPS2	0.850668	ribo	ribo
RPS20	TIMM23	0.774422	mito	ribo	ribo-mito
RPS20	RPL13A	0.900904	ribo	ribo
RPS20	ATP5MC1	0.764611	mito	ribo	ribo-mito
RPS20	RPL29	0.775649	ribo	ribo
RPS20	TIMM50	0.784296	mito	ribo	ribo-mito
RPS21	NDUFB9	0.796316	mito	ribo	ribo-mito
RPS23	RPL6	0.916055	ribo	ribo
RPS23	RPL29	0.818739	ribo	ribo
RPS23	MRPL41	0.781235	mito	ribo	ribo-mito
RPS23	RPL9	0.938359	ribo	ribo
RPS23	RPL37A	0.927723	ribo	ribo
RPS23	PHB2	0.76112	mito	ribo	ribo-mito
RPS23	MTG2	0.76808	mito	ribo	ribo-mito
RPS23	NDUFV1	0.758207	mito	ribo	ribo-mito
[truncated: 1,207 more rows]

## Sheet: TE Ribo-Mito interactions
column	row	cor	anno.x	anno.y	type
ABCB7	RPS7	0.77309	ribo	mito	ribo-mito
ABCB7	RPL7	0.78423	ribo	mito	ribo-mito
ACSL3	ABCB8	-0.850926	mito	mito
ADCY3	MTX1	0.763299	mito	unknown	mito-other
ADCY3	RPS11	0.843473	ribo	unknown	ribo-other
ADCY3	NDUFB5	-0.82408	mito	unknown	mito-other
AFG3L2	RPL8	0.784356	ribo	mito	ribo-mito
AFG3L2	ACSL1	0.84818	mito	mito
AFG3L2	RPS3A	0.834717	ribo	mito	ribo-mito
AFG3L2	RPL3	0.751906	ribo	mito	ribo-mito
AFG3L2	RPS18	0.828691	ribo	mito	ribo-mito
AFG3L2	RPL19	0.803216	ribo	mito	ribo-mito
AFG3L2	RPL13A	0.843552	ribo	mito	ribo-mito
AFG3L2	RPL37A	0.757854	ribo	mito	ribo-mito
AFG3L2	RPS10	0.778321	ribo	mito	ribo-mito
AFG3L2	RPS11	0.801012	ribo	mito	ribo-mito
AFG3L2	RPS9	0.835324	ribo	mito	ribo-mito
AGPAT5	ACSL1	0.751562	mito	mito
AHI1	TTLL5	0.907405	unknown	unknown
AHI1	RPS4Y1	-0.762759	ribo	unknown	ribo-other
AHI1	WDR19	0.863271	unknown	unknown
AHI1	NLRX1	0.850546	mito	unknown	mito-other
AHI1	MRPL34	0.815849	mito	unknown	mito-other
AIFM2	ADCK1	0.784744	mito	mito
AIFM2	RPS18	0.756809	ribo	mito	ribo-mito
AIFM2	RPS11	0.776418	ribo	mito	ribo-mito
AIFM2	RPS10	0.815155	ribo	mito	ribo-mito
ALPK1	RPL27A	-0.815141	ribo	unknown	ribo-other
ALPK1	SLC25A6	-0.774662	mito	unknown	mito-other
ALPK1	RDH13	-0.83916	mito	unknown	mito-other
ANXA1	CHDH	0.781773	mito	unknown	mito-other
ANXA1	IQCG	-0.764571	unknown	unknown
ANXA1	CPT1A	0.797246	mito	unknown	mito-other
ARL3	RPL24	-0.755147	ribo	unknown	ribo-other
ATAD1	RPL34	0.781588	ribo	mito	ribo-mito
ATAD1	RPL24	0.872825	ribo	mito	ribo-mito
ATF2	RPL28	-0.855272	ribo	mito	ribo-mito
ATF2	AIFM2	-0.808624	mito	mito
ATP5F1B	RPS8	0.767241	ribo	mito	ribo-mito
ATP5F1B	RPS16	0.767683	ribo	mito	ribo-mito
ATP5F1B	RPL6	0.751083	ribo	mito	ribo-mito
ATP5F1B	RPS23	0.761589	ribo	mito	ribo-mito
ATP5F1D	FAU	0.853329	ribo	mito	ribo-mito
ATP5F1D	RPL3	0.805078	ribo	mito	ribo-mito
ATP5MC1	RPS2	0.758832	ribo	mito	ribo-mito
ATP5MC2	RPL27A	0.859323	ribo	mito	ribo-mito
ATP5MC3	AIFM1	0.769459	mito	mito
ATP5MF	FAU	0.758704	ribo	mito	ribo-mito
ATP5MF	RPL19	0.796935	ribo	mito	ribo-mito
ATP5MG	ATP5MC2	0.768474	mito	mito
ATP5PB	RPS12	0.788324	ribo	mito	ribo-mito
ATP5PB	MRPL13	0.825965	ribo	mito	ribo-mito
ATP5PB	RPL9	0.806267	ribo	mito	ribo-mito
ATP5PF	ATP5PB	0.770702	mito	mito
ATP5PF	RPS24	0.756346	ribo	mito	ribo-mito
ATP6V1D	NDUFAB1	0.753135	mito	unknown	mito-other
ATP6V1D	MRPL19	0.776577	mito	unknown	mito-other
ATP6V1D	RPS24	0.851734	ribo	unknown	ribo-other
ATP6V1D	UQCRC2	0.828813	mito	unknown	mito-other
AURKAIP1	RPL13A	0.759862	ribo	mito	ribo-mito
AURKAIP1	RPS10	0.791924	ribo	mito	ribo-mito
AURKAIP1	RPL35	0.872359	ribo	mito	ribo-mito
AURKAIP1	RPS9	0.834898	ribo	mito	ribo-mito
AURKAIP1	RPS5	0.807613	ribo	mito	ribo-mito
AURKAIP1	RPL28	0.754551	ribo	mito	ribo-mito
BAK1	ATF2	-0.864159	mito	mito
BBS2	RPL35	-0.794617	ribo	unknown	ribo-other
BBS2	GHITM	-0.780488	mito	unknown	mito-other
BBS4	SDHC	0.844181	mito	unknown	mito-other
BBS4	SFXN1	0.87512	mito	unknown	mito-other
BBS4	MRPL42	0.798462	mito	unknown	mito-other
BBS4	ATP5PB	0.80455	mito	unknown	mito-other
BBS4	MRPS18B	0.798362	mito	unknown	mito-other
BBS4	NDUFS4	0.78291	mito	unknown	mito-other
BBS4	MTX2	0.844101	mito	unknown	mito-other
BBS4	MRPL27	0.765002	mito	unknown	mito-other
BBS4	NDUFA4	0.842043	mito	unknown	mito-other
BBS4	APOO	0.751283	mito	unknown	mito-other
BBS4	VDAC3	0.753518	mito	unknown	mito-other
BBS4	COX7C	0.755476	mito	unknown	mito-other
BBS4	MPC1	0.762547	mito	unknown	mito-other
BBS4	MRPL35	0.834382	mito	unknown	mito-other
BBS7	RPSA	-0.804754	ribo	unknown	ribo-other
BBS7	RPL3	-0.76086	ribo	unknown	ribo-other
BBS7	CYB5R3	-0.847134	mito	unknown	mito-other
BBS9	IFT140	0.908527	unknown	unknown
BBS9	WDPCP	0.897133	unknown	unknown
BCL2A1	ADCK1	-0.797608	mito	mito
BCL2A1	RPL39	0.77222	ribo	mito	ribo-mito
BCL2L1	RPL26	0.852139	ribo	mito	ribo-mito
BCS1L	ATP5F1D	0.801746	mito	mito
BCS1L	ACSL3	-0.794349	mito	mito
BCS1L	ABCB8	0.890573	mito	mito
BCS1L	FAU	0.799529	ribo	mito	ribo-mito
BCS1L	ADCK1	0.796894	mito	mito
BCS1L	BCL2A1	-0.775133	mito	mito
BCS1L	RPL8	0.766641	ribo	mito	ribo-mito
BCS1L	RPL3	0.797038	ribo	mito	ribo-mito
BID	AGPAT5	-0.781697	mito	mito
BID	MRPS7	0.807048	ribo	mito	ribo-mito
BID	RPL12	0.779349	ribo	mito	ribo-mito
BMF	BCL2	0.839253	mito	mito
BNIP3L	BCL2A1	0.75059	mito	mito
BPHL	BAD	0.777713	mito	mito
CEP89	MRPL13	-0.830645	ribo	unknown	ribo-other
CEP89	RPL30	-0.842767	ribo	unknown	ribo-other
CEP89	NDUFA5	-0.79913	mito	unknown	mito-other
CEP89	MRPS18B	-0.786872	mito	unknown	mito-other
CEP89	MRPL13	-0.830645	ribo	unknown	ribo-other
CEP89	ATP5F1D	0.754451	mito	unknown	mito-other
CEP89	VDAC3	-0.776098	mito	unknown	mito-other
CEP89	NDUFS4	-0.810626	mito	unknown	mito-other
CEP89	CISD1	0.804993	mito	unknown	mito-other
CEP89	RPL34	-0.828679	ribo	unknown	ribo-other
CEP89	BCS1L	0.786501	mito	unknown	mito-other
CEP89	NDUFB6	-0.84463	mito	unknown	mito-other
CFAP20	MRPL35	0.785049	mito	unknown	mito-other
CFAP20	DNM1L	0.777832	mito	unknown	mito-other
CFAP20	NDUFV2	0.795256	mito	unknown	mito-other
CFAP20	ACSL3	0.775954	mito	unknown	mito-other
CFAP20	RPS12	0.782835	ribo	unknown	ribo-other
CFAP20	PTCD3	0.759518	mito	unknown	mito-other
CFAP20	ATP5PB	0.756996	mito	unknown	mito-other
CFAP20	IFT81	0.76113	unknown	unknown
CFAP20	MRPL3	0.831153	mito	unknown	mito-other
CFAP20	NDUFAF2	0.756959	mito	unknown	mito-other
CFAP20	MTX2	0.768989	mito	unknown	mito-other
CFAP20	NDUFA4	0.76493	mito	unknown	mito-other
CHCHD6	RPS21	0.898368	ribo	mito	ribo-mito
CILK1	PLD6	0.84169	mito	unknown	mito-other
CISD1	RPL19	0.770044	ribo	mito	ribo-mito
CISD1	ABCB8	0.779301	mito	mito
CISD1	BCS1L	0.753155	mito	mito
CISD1	RPL8	0.755334	ribo	mito	ribo-mito
CISD1	RPS11	0.780219	ribo	mito	ribo-mito
CISD1	ATP5F1D	0.790711	mito	mito
CISD1	ATP5MF	0.887187	mito	mito
CISD1	RPL3	0.84435	ribo	mito	ribo-mito
CISD1	FAU	0.831259	ribo	mito	ribo-mito
CISD2	CHCHD6	0.806607	mito	mito
COASY	ATAD1	-0.775925	mito	mito
COASY	RPL24	-0.751074	ribo	mito	ribo-mito
COQ5	CDS2	-0.830591	mito	mito
COX20	RPS12	0.762657	ribo	mito	ribo-mito
COX4I1	ACSL3	0.854752	mito	mito
COX5A	RPL22L1	0.753172	ribo	mito	ribo-mito
COX6A1	ATP5MC2	-0.76269	mito	mito
COX6C	COX4I1	0.758972	mito	mito
COX7A2L	RPS15A	0.797505	ribo	mito	ribo-mito
COX7A2L	RPL32	0.859303	ribo	mito	ribo-mito
COX7A2L	RPL37	0.77127	ribo	mito	ribo-mito
COX7A2L	RPL21	0.765137	ribo	mito	ribo-mito
COX7B	RPL30	0.798141	ribo	mito	ribo-mito
COX7B	ATP5F1E	0.789502	mito	mito
COX7B	MRPL13	0.762813	ribo	mito	ribo-mito
COX7B	RPS29	0.752543	ribo	mito	ribo-mito
COX7C	COX6C	0.757619	mito	mito
COX7C	ACSL3	0.790424	mito	mito
CYB5A	RPL23A	0.763266	ribo	mito	ribo-mito
CYB5B	RPL38	0.814029	ribo	mito	ribo-mito
CYB5B	COX7B	0.770639	mito	mito
CYB5B	ATP5F1D	-0.773843	mito	mito
CYB5B	MRPL13	0.840624	ribo	mito	ribo-mito
CYB5B	RPL30	0.893676	ribo	mito	ribo-mito
CYB5R3	RPL13A	0.765441	ribo	mito	ribo-mito
CYB5R3	RPSA	0.878485	ribo	mito	ribo-mito
CYB5R3	RPS9	0.791581	ribo	mito	ribo-mito
CYB5R3	AURKAIP1	0.804746	mito	mito
CYB5R3	RPL3	0.75703	ribo	mito	ribo-mito
CYB5R3	RPL35	0.770577	ribo	mito	ribo-mito
CYC1	RPL8	0.795161	ribo	mito	ribo-mito
CYC1	ABCB8	0.752623	mito	mito
CYC1	RPS2	0.862773	ribo	mito	ribo-mito
CYC1	RPS5	0.783383	ribo	mito	ribo-mito
CYC1	ADCK1	0.810359	mito	mito
CYC1	RPS9	0.785773	ribo	mito	ribo-mito
CYC1	ATP5F1D	0.750115	mito	mito
CYC1	RPL13A	0.755007	ribo	mito	ribo-mito
CYC1	RPS10	0.761622	ribo	mito	ribo-mito
CYC1	AIFM2	0.833609	mito	mito
CYC1	BCS1L	0.776024	mito	mito
CYC1	ACSL3	-0.752256	mito	mito
CYCS	ATP5PF	0.840111	mito	mito
DAP3	AGK	0.761325	mito	mito
DAP3	RPS25	0.778183	ribo	mito	ribo-mito
DHFR2	BNIP3	0.773211	mito	mito
DHFR2	ATAD3A	-0.863509	mito	mito
DHODH	ATP5MC2	0.75919	mito	mito
DMAC2L	RPS16	0.775388	ribo	mito	ribo-mito
DMAC2L	ATP5F1B	0.790843	mito	mito
DNAAF5	ACAD9	0.867125	mito	unknown	mito-other
DNAAF5	SLC25A13	0.868825	mito	unknown	mito-other
DNAAF5	MRPL4	0.910193	mito	unknown	mito-other
DNAAF5	RPS5	0.771164	ribo	unknown	ribo-other
DNAAF5	MRPL37	0.762856	mito	unknown	mito-other
DNAAF5	TUFM	0.847971	mito	unknown	mito-other
DNAAF5	TYMS	0.801087	mito	unknown	mito-other
DNAAF5	QTRT1	0.849019	mito	unknown	mito-other
DNAAF5	RPS2	0.817789	ribo	unknown	ribo-other
DNAAF5	SLC25A4	0.793333	mito	unknown	mito-other
DNAAF5	RHOT2	0.856521	mito	unknown	mito-other
DNAAF5	COX6C	-0.751873	mito	unknown	mito-other
DNAAF5	SLC25A28	0.765598	mito	unknown	mito-other
DNAJC30	BID	0.783786	mito	mito
DNM1L	RPL3	-0.779838	ribo	mito	ribo-mito
DYNC2LI1	NDUFS5	0.764241	mito	unknown	mito-other
DYNC2LI1	RPSA	-0.815072	ribo	unknown	ribo-other
DYNC2LI1	GADD45GIP1	-0.851979	mito	unknown	mito-other
DYNC2LI1	ATF2	0.765099	mito	unknown	mito-other
DYNC2LI1	ABCB8	-0.778035	mito	unknown	mito-other
DYNC2LI1	NDUFV2	0.756766	mito	unknown	mito-other
DYNC2LI1	CYC1	-0.801493	mito	unknown	mito-other
DYNC2LI1	SLC25A13	-0.760914	mito	unknown	mito-other
DYNC2LI1	SRC	-0.816844	mito	unknown	mito-other
DYNC2LI1	MRPL4	-0.849199	mito	unknown	mito-other
DYNC2LI1	DNAAF5	-0.75218	unknown	unknown
DYNC2LI1	QTRT1	-0.757711	mito	unknown	mito-other
DYNC2LI1	LETM1	-0.831656	mito	unknown	mito-other
DYNC2LI1	ACSL3	0.81943	mito	unknown	mito-other
DYNC2LI1	IFT81	0.818335	unknown	unknown
DYNC2LI1	SLC25A6	-0.780079	mito	unknown	mito-other
DYNC2LI1	NDUFA3	0.751254	mito	unknown	mito-other
DYNC2LI1	MRPS33	0.777429	mito	unknown	mito-other
DYNC2LI1	AIFM2	-0.821991	mito	unknown	mito-other
DYNC2LI1	FAU	-0.78897	ribo	unknown	ribo-other
DYNC2LI1	TIMM44	-0.757939	mito	unknown	mito-other
DYNC2LI1	SDHA	-0.764517	mito	unknown	mito-other
DYNC2LI1	MRPS31	0.775172	mito	unknown	mito-other
DYNC2LI1	ATP5F1D	-0.787214	mito	unknown	mito-other
DYNC2LI1	TUFM	-0.845302	mito	unknown	mito-other
DYNC2LI1	RHOT2	-0.797662	mito	unknown	mito-other
DYNC2LI1	NDUFB7	-0.870398	mito	unknown	mito-other
DYNC2LI1	TOMM40	-0.774124	mito	unknown	mito-other
DYNC2LI1	RPL8	-0.772812	ribo	unknown	ribo-other
DYNC2LI1	MSTO1	-0.805492	mito	unknown	mito-other
DYNC2LI1	TYMS	-0.872981	mito	unknown	mito-other
DYNC2LI1	RPL3	-0.79617	ribo	unknown	ribo-other
DYNC2LI1	SLC25A28	-0.774177	mito	unknown	mito-other
DYNC2LI1	BCS1L	-0.850273	mito	unknown	mito-other
DYNC2LI1	RPS10	-0.778137	ribo	unknown	ribo-other
DYNC2LI1	MFF	0.860131	mito	unknown	mito-other
ECSIT	RPL8	0.828999	ribo	mito	ribo-mito
ECSIT	ATP5MF	0.877558	mito	mito
ECSIT	RPL19	0.790628	ribo	mito	ribo-mito
ECSIT	CISD1	0.912371	mito	mito
ECSIT	RPL3	0.827423	ribo	mito	ribo-mito
ECSIT	FAU	0.805724	ribo	mito	ribo-mito
ECSIT	AFG3L2	0.757333	mito	mito
ECSIT	RPS11	0.827688	ribo	mito	ribo-mito
FECH	RPL37A	0.773242	ribo	mito	ribo-mito
FECH	COX6A1	-0.762808	mito	mito
FLVCR1	COQ2	0.758253	mito	mito
FLVCR1	RPS2	0.768373	ribo	mito	ribo-mito
FUNDC1	CYC1	-0.789191	mito	mito
FUNDC1	RPL8	-0.812118	ribo	mito	ribo-mito
FUNDC1	ADCK1	-0.878885	mito	mito
FUNDC1	AIFM2	-0.760751	mito	mito
FUNDC1	BCS1L	-0.8317	mito	mito
FUZ	BCL2L1	-0.751393	mito	unknown	mito-other
GADD45GIP1	BCS1L	0.898236	mito	mito
GADD45GIP1	CYC1	0.754509	mito	mito
GADD45GIP1	FAU	0.91188	ribo	mito	ribo-mito
GADD45GIP1	ATP5F1D	0.801571	mito	mito
GADD45GIP1	ACSL3	-0.760428	mito	mito
GADD45GIP1	ABCB8	0.766226	mito	mito
GADD45GIP1	RPL3	0.752682	ribo	mito	ribo-mito
GDAP1	RPL9	0.833725	ribo	mito	ribo-mito
GDAP1	RPL22L1	0.822427	ribo	mito	ribo-mito
GDAP1	ATAD1	0.790257	mito	mito
GPAM	RPL13A	0.787482	ribo	mito	ribo-mito
GPAM	ATP5F1D	0.769477	mito	mito
GPAM	RPS5	0.840223	ribo	mito	ribo-mito
GPAM	FLVCR1	0.75489	mito	mito
GPAM	RPS2	0.919117	ribo	mito	ribo-mito
GPAM	RPL6	0.769685	ribo	mito	ribo-mito
GPAM	RPL18	0.849864	ribo	mito	ribo-mito
GPAM	CYC1	0.798941	mito	mito
GPD2	CDS2	-0.785525	mito	mito
GPD2	RPS13	-0.800909	ribo	mito	ribo-mito
GRK2	AFG1L	-0.822997	mito	unknown	mito-other
HADHA	AIFM1	0.89715	mito	mito
HADHB	ATP5F1B	0.828612	mito	mito
HIGD1A	CASP8	0.769447	mito	mito
HK2	FLVCR1	-0.763159	mito	mito
HK2	ATP5MC3	-0.80189	mito	mito
IFI27	GCAT	-0.762308	mito	mito
IFI6	ATP5MC2	0.75518	mito	mito
IFT140	NDUFB1	0.764344	mito	unknown	mito-other
IFT140	WDPCP	0.920027	unknown	unknown
IFT172	TOMM70	-0.754815	mito	unknown	mito-other
IFT172	COQ7	-0.846445	mito	unknown	mito-other
IFT172	VDAC2	-0.818574	mito	unknown	mito-other
IFT22	MKKS	-0.801274	unknown	unknown
IFT57	MRPL20	-0.814311	mito	unknown	mito-other
IFT74	ABCB6	-0.755936	mito	unknown	mito-other
IFT74	GPD2	-0.776079	mito	unknown	mito-other
IFT74	CYB5A	0.75278	mito	unknown	mito-other
IFT80	SLC8B1	0.865135	mito	unknown	mito-other
IFT81	MRPL35	0.754925	mito	unknown	mito-other
IFT81	FUNDC1	0.770753	mito	unknown	mito-other
IFT81	MRPS36	0.832921	mito	unknown	mito-other
IFT81	MRPS31	0.769551	mito	unknown	mito-other
IFT81	MRPS33	0.760576	mito	unknown	mito-other
IFT81	BCS1L	-0.772567	mito	unknown	mito-other
IFT81	MTX2	0.759347	mito	unknown	mito-other
IFT81	NDUFAF4	0.805062	mito	unknown	mito-other
IFT81	NDUFB7	-0.759652	mito	unknown	mito-other
IFT81	MFF	0.795293	mito	unknown	mito-other
IKBKE	APOO	-0.75463	mito	mito
IMMP1L	RPL39	0.756226	ribo	mito	ribo-mito
IMMP1L	ATP5F1E	0.838777	mito	mito
IMMP1L	BCS1L	-0.752417	mito	mito
IMMP1L	RPL29	0.805434	ribo	mito	ribo-mito
IQCG	CPT1A	-0.797884	mito	unknown	mito-other
KIFAP3	PLA2G4A	0.812441	mito	unknown	mito-other
L2HGDH	MRPS7	0.844749	ribo	mito	ribo-mito
LDHB	ATP5MC1	0.765599	mito	mito
LETM1	RPS9	0.796	ribo	mito	ribo-mito
LETM1	BCS1L	0.856049	mito	mito
LETM1	DNM1L	-0.783805	mito	mito
LETM1	RPS11	0.773592	ribo	mito	ribo-mito
LETM1	ATP5F1D	0.803922	mito	mito
LETM1	ECSIT	0.831442	mito	mito
LETM1	RPL3	0.963005	ribo	mito	ribo-mito
LETM1	CYC1	0.806727	mito	mito
LETM1	CISD1	0.839219	mito	mito
LETM1	FUNDC1	-0.767632	mito	mito
LETM1	MRPL13	-0.752721	ribo	mito	ribo-mito
LETM1	GADD45GIP1	0.789177	mito	mito
LETM1	RPL8	0.857341	ribo	mito	ribo-mito
LETM1	FAU	0.808463	ribo	mito	ribo-mito
LETM1	ABCB8	0.830865	mito	mito
LGALS3	GDAP1	0.762116	mito	mito
LPIN1	FUNDC1	-0.752105	mito	mito
LPIN1	RPL8	0.788265	ribo	mito	ribo-mito
LYRM7	IMMP1L	0.766368	mito	mito
LYRM7	ATP5F1E	0.782855	mito	mito
LYRM7	RPL29	0.825581	ribo	mito	ribo-mito
MAIP1	AGK	0.758122	mito	mito
MARCHF5	RPL36AL	0.76814	ribo	mito	ribo-mito
MARCHF5	ATP5MC2	0.782704	mito	mito
MAVS	COX6A1	-0.755732	mito	mito
MCUR1	RPS11	0.806572	ribo	mito	ribo-mito
MCUR1	AFG3L2	0.813704	mito	mito
MCUR1	BCL2L1	0.821481	mito	mito
MFF	RPL3	-0.810337	ribo	mito	ribo-mito
MFF	MRPL13	0.762391	ribo	mito	ribo-mito
MFF	BCS1L	-0.782449	mito	mito
MFF	ABCB8	-0.833139	mito	mito
MFF	DNM1L	0.774371	mito	mito
MFF	CISD1	-0.802478	mito	mito
MFF	GADD45GIP1	-0.760835	mito	mito
MFF	COX10	0.776218	mito	mito
MFF	LETM1	-0.839314	mito	mito
MFN2	RPS18	0.789031	ribo	mito	ribo-mito
MFN2	MCUR1	0.805974	mito	mito
MFN2	ACSL1	0.774017	mito	mito
MFN2	RPS11	0.855846	ribo	mito	ribo-mito
MFN2	RPL13A	0.786709	ribo	mito	ribo-mito
MFN2	AFG3L2	0.847775	mito	mito
MICOS13	ADCK1	0.752505	mito	mito
MICOS13	ATP5MC3	0.8394	mito	mito
MICOS13	CYC1	0.901356	mito	mito
MICOS13	ATF2	-0.789806	mito	mito
MICOS13	GPAM	0.854403	mito	mito
MICOS13	RPS2	0.831469	ribo	mito	ribo-mito
MICOS13	RPS5	0.766709	ribo	mito	ribo-mito
MICU1	COX6C	0.789585	mito	mito
MICU1	COX4I1	0.797194	mito	mito
MICU2	AGK	0.832647	mito	mito
MICU2	BAX	-0.810871	mito	mito
MIEF1	AFG3L2	0.816953	mito	mito
MIEF1	RPS2	0.766718	ribo	mito	ribo-mito
MIEF1	FLVCR1	0.7598	mito	mito
MIEF1	RPL13A	0.79011	ribo	mito	ribo-mito
MIEF1	AIFM2	0.820634	mito	mito
MIEF1	ECSIT	0.776334	mito	mito
MIEF1	RPS18	0.778428	ribo	mito	ribo-mito
MIEF1	MFN2	0.752684	mito	mito
MPC1	ATP5PB	0.757195	mito	mito
MPC1	ATP5F1E	0.767894	mito	mito
MPC1	IKBKE	-0.801801	mito	mito
MPC1	LGALS3	0.750701	mito	mito
MPC1	RPS12	0.803752	ribo	mito	ribo-mito
MPC1	CYCS	0.781091	mito	mito
MPC2	RPL6	0.787429	ribo	mito	ribo-mito
MPV17	RPS2	0.77509	ribo	mito	ribo-mito
MPV17	CYC1	0.819819	mito	mito
MPV17	RPS9	0.776972	ribo	mito	ribo-mito
MPV17	RPS5	0.840151	ribo	mito	ribo-mito
MPV17	ATF2	-0.772761	mito	mito
MPV17	RPL28	0.860193	ribo	mito	ribo-mito
MPV17	COQ6	0.759711	mito	mito
MPV17	MICOS13	0.823948	mito	mito
MPV17L2	BCS1L	0.833234	mito	mito
MPV17L2	GADD45GIP1	0.898588	mito	mito
MPV17L2	ADCK1	0.785673	mito	mito
MPV17L2	DHFR2	-0.775204	mito	mito
MPV17L2	FUNDC1	-0.780662	mito	mito
MRPL1	ATP5PD	0.776216	mito	mito
MRPL10	RPS7	0.75912	ribo	mito	ribo-mito
MRPL11	CASP8	0.750401	mito	mito
MRPL13	RPL34	0.846919	ribo	ribo
MRPL13	MFF	0.762391	mito	ribo	ribo-mito
MRPL13	RPS21	0.761141	ribo	ribo
MRPL13	RPL9	0.767882	ribo	ribo
MRPL13	ATP5PB	0.825965	mito	ribo	ribo-mito
MRPL13	LETM1	-0.752721	mito	ribo	ribo-mito
MRPL13	RPL30	0.880509	ribo	ribo
MRPL13	MRPL13	1	ribo	ribo
MRPL13	CYB5B	0.840624	mito	ribo	ribo-mito
MRPL13	COX7B	0.762813	mito	ribo	ribo-mito
MRPL13	RPL38	0.821471	ribo	ribo
MRPL13	RPL29	0.777869	ribo	ribo
MRPL18	COQ5	0.802086	mito	mito
MRPL20	AIFM1	0.771888	mito	mito
MRPL20	RPL31	0.785893	ribo	mito	ribo-mito
MRPL21	COQ4	-0.757018	mito	mito
MRPL21	COX4I1	0.757875	mito	mito
MRPL22	RPS6	0.810997	ribo	mito	ribo-mito
MRPL24	RPL35	0.757482	ribo	mito	ribo-mito
MRPL24	LDHB	0.75723	mito	mito
MRPL27	APOO	0.776819	mito	mito
MRPL28	CYB5R3	0.77831	mito	mito
MRPL28	CPT2	0.75737	mito	mito
MRPL28	RPSA	0.872547	ribo	mito	ribo-mito
MRPL3	ACSL3	0.754617	mito	mito
MRPL3	RPSA	-0.802628	ribo	mito	ribo-mito
MRPL33	IMMP1L	0.781423	mito	mito
MRPL34	GCAT	0.757747	mito	mito
MRPL35	BCS1L	-0.755979	mito	mito
MRPL35	DNM1L	0.80766	mito	mito
MRPL35	LETM1	-0.802931	mito	mito
MRPL35	MFF	0.775272	mito	mito
MRPL35	RPL34	0.757211	ribo	mito	ribo-mito
MRPL35	RPL38	0.80925	ribo	mito	ribo-mito
MRPL35	MPC1	0.782445	mito	mito
MRPL35	CYCS	0.75744	mito	mito
MRPL35	RPL3	-0.784158	ribo	mito	ribo-mito
MRPL36	RPL22L1	0.754731	ribo	mito	ribo-mito
MRPL36	MRPL2	0.787587	mito	mito
MRPL36	HADHB	0.781098	mito	mito
MRPL37	CYC1	0.814362	mito	mito
MRPL37	MIEF1	0.770579	mito	mito
MRPL37	GPAM	0.809682	mito	mito
MRPL37	RPS2	0.917107	ribo	mito	ribo-mito
MRPL37	ATP5MC1	0.766018	mito	mito
MRPL37	MPV17	0.822356	mito	mito
MRPL37	RPL13A	0.806937	ribo	mito	ribo-mito
MRPL37	MICOS13	0.813634	mito	mito
MRPL37	RPS5	0.813328	ribo	mito	ribo-mito
MRPL38	MRPL37	0.765144	mito	mito
MRPL39	DAP3	0.763458	mito	mito
MRPL4	RPL8	0.787448	ribo	mito	ribo-mito
MRPL4	RPL13A	0.763124	ribo	mito	ribo-mito
MRPL4	RPS9	0.811078	ribo	mito	ribo-mito
MRPL4	MRPL37	0.77036	mito	mito
MRPL4	RPS5	0.808762	ribo	mito	ribo-mito
MRPL4	FECH	0.755494	mito	mito
MRPL4	LETM1	0.792982	mito	mito
MRPL4	CYC1	0.850757	mito	mito
MRPL4	BCS1L	0.830101	mito	mito
MRPL4	CYB5R3	0.832804	mito	mito
MRPL4	RPL3	0.786767	ribo	mito	ribo-mito
MRPL4	AURKAIP1	0.792979	mito	mito
MRPL4	ATP5F1D	0.831101	mito	mito
MRPL4	RPSA	0.793312	ribo	mito	ribo-mito
MRPL4	RPS2	0.833315	ribo	mito	ribo-mito
MRPL40	RPSA	-0.767333	ribo	mito	ribo-mito
MRPL40	IFI27L2	0.788901	mito	mito
MRPL40	MFF	0.797639	mito	mito
MRPL40	MRPL35	0.861785	mito	mito
MRPL40	DNM1L	0.827724	mito	mito
MRPL41	MRPL18	-0.804722	mito	mito
MRPL42	RPL29	0.898365	ribo	mito	ribo-mito
MRPL42	RPS28	0.784527	ribo	mito	ribo-mito
MRPL42	RPS12	0.769567	ribo	mito	ribo-mito
MRPL42	LYRM7	0.757779	mito	mito
MRPL42	COX7B	0.756796	mito	mito
MRPL42	RPL30	0.804924	ribo	mito	ribo-mito
MRPL42	MRPL35	0.75763	mito	mito
MRPL42	MRPL13	0.822891	ribo	mito	ribo-mito
MRPL42	MPC1	0.892925	mito	mito
MRPL42	ATP5F1E	0.808841	mito	mito
MRPL42	RPL27	0.796	ribo	mito	ribo-mito
MRPL42	RPL38	0.797112	ribo	mito	ribo-mito
MRPL42	IMMP1L	0.751816	mito	mito
MRPL42	RPS21	0.775766	ribo	mito	ribo-mito
MRPL42	RPL34	0.807042	ribo	mito	ribo-mito
MRPL42	MRPL13	0.822891	ribo	mito	ribo-mito
MRPL45	ACSL1	0.826188	mito	mito
MRPL45	MRPL20	0.773694	mito	mito
MRPL45	AFG3L2	0.790972	mito	mito
MRPL45	RPL11	0.764597	ribo	mito	ribo-mito
MRPL45	HADHA	0.757841	mito	mito
MRPL47	RPL21	0.764892	ribo	mito	ribo-mito
MRPL48	MRPL4	-0.812031	mito	mito
MRPL49	RPL37	0.760247	ribo	mito	ribo-mito
MRPL49	RPL35A	0.904263	ribo	mito	ribo-mito
MRPL50	RPL38	0.79586	ribo	mito	ribo-mito
MRPL50	MRPL47	0.789982	mito	mito
MRPL53	ATP5MF	-0.766031	mito	mito
MRPL53	GALK2	0.789942	mito	mito
MRPL54	MRPL27	0.752494	mito	mito
MRPL54	COX6B1	0.834654	mito	mito
MRPL55	MRPL37	0.756847	mito	mito
MRPL55	MIEF1	0.803993	mito	mito
MRPL9	COQ5	0.831111	mito	mito
MRPL9	MRPL18	0.872235	mito	mito
MRPS10	HADHB	0.779631	mito	mito
MRPS10	MRPL37	0.762665	mito	mito
MRPS10	ATP5F1B	0.810924	mito	mito
MRPS10	DMAC2L	0.790655	mito	mito
MRPS12	MRPL55	0.750897	mito	mito
MRPS16	DNM1L	0.782961	mito	mito
MRPS16	RPL38	0.782369	ribo	mito	ribo-mito
MRPS18B	MRPL13	0.80319	ribo	mito	ribo-mito
MRPS18B	RPS21	0.764549	ribo	mito	ribo-mito
MRPS18B	MRPL42	0.85596	mito	mito
MRPS18B	MPC1	0.753126	mito	mito
MRPS18B	MRPL13	0.80319	ribo	mito	ribo-mito
MRPS18B	RPL24	0.772897	ribo	mito	ribo-mito
MRPS18B	RPL34	0.813184	ribo	mito	ribo-mito
MRPS18B	RPL30	0.841598	ribo	mito	ribo-mito
MRPS18B	RPL29	0.798858	ribo	mito	ribo-mito
MRPS18C	RPL9	0.762517	ribo	mito	ribo-mito
MRPS2	AFG3L2	0.767154	mito	mito
MRPS2	MIEF1	0.857935	mito	mito
MRPS21	RPL36AL	0.829992	ribo	mito	ribo-mito
MRPS21	MARCHF5	0.801422	mito	mito
MRPS21	ATP5MC2	0.761715	mito	mito
MRPS23	ECSIT	0.761492	mito	mito
MRPS23	MFN2	0.80254	mito	mito
MRPS23	RPL37A	0.752119	ribo	mito	ribo-mito
MRPS23	MRPL45	0.76249	mito	mito
MRPS23	AFG3L2	0.868975	mito	mito
MRPS23	RPS18	0.766555	ribo	mito	ribo-mito
MRPS23	RPS11	0.871145	ribo	mito	ribo-mito
MRPS23	MRPL1	0.803954	mito	mito
MRPS23	MCUR1	0.758841	mito	mito
MRPS23	ACSL1	0.823486	mito	mito
MRPS26	ATP5MC3	-0.782819	mito	mito
MRPS27	MRPL48	0.824101	mito	mito
MRPS30	MICU2	0.808061	mito	mito
MRPS31	BAD	0.804681	mito	mito
MRPS31	DNM1L	0.78431	mito	mito
MRPS31	FUNDC1	0.80495	mito	mito
MRPS31	MRPL13	0.757912	ribo	mito	ribo-mito
MRPS31	ABCB8	-0.830839	mito	mito
MRPS31	RPL3	-0.8445	ribo	mito	ribo-mito
MRPS31	BCS1L	-0.835538	mito	mito
MRPS31	MRPL40	0.754569	mito	mito
MRPS31	RPL8	-0.842423	ribo	mito	ribo-mito
MRPS31	MRPL35	0.792599	mito	mito
MRPS31	RPL37A	-0.821938	ribo	mito	ribo-mito
MRPS31	MFF	0.828983	mito	mito
MRPS31	MRPL13	0.757912	ribo	mito	ribo-mito
MRPS31	LETM1	-0.841728	mito	mito
MRPS31	MRPL4	-0.770279	mito	mito
MRPS33	GADD45GIP1	-0.818572	mito	mito
MRPS33	MPC1	0.763599	mito	mito
MRPS33	IKBKE	-0.755868	mito	mito
MRPS33	ABCB8	-0.914911	mito	mito
MRPS33	COX7C	0.79534	mito	mito
MRPS33	BCS1L	-0.864229	mito	mito
MRPS33	ACSL3	0.902282	mito	mito
MRPS33	MRPL35	0.81617	mito	mito
MRPS33	ATP5F1E	0.760686	mito	mito
MRPS33	MFF	0.854869	mito	mito
MRPS33	LETM1	-0.776379	mito	mito
MRPS34	MRPS18B	-0.757566	mito	mito
MRPS34	MRPS21	0.777578	mito	mito
MRPS34	ATP5MC2	0.809469	mito	mito
MRPS36	MRPL35	0.789161	mito	mito
MRPS36	FUNDC1	0.761986	mito	mito
MRPS36	RPL29	0.807707	ribo	mito	ribo-mito
MRPS36	BCL2A1	0.754684	mito	mito
MRPS36	MRPS31	0.825874	mito	mito
MRPS36	IMMP1L	0.771108	mito	mito
MRPS36	ATAD1	0.764297	mito	mito
MRPS36	RPL39	0.827164	ribo	mito	ribo-mito
MRPS36	RPL34	0.757021	ribo	mito	ribo-mito
MRPS36	MRPL42	0.761518	mito	mito
MRPS36	RPL38	0.792359	ribo	mito	ribo-mito
MRPS36	BCS1L	-0.776744	mito	mito
MRPS5	MRPL51	0.822645	mito	mito
MRPS5	MAIP1	0.820989	mito	mito
MRPS6	GNPAT	-0.758099	mito	mito
MRPS7	L2HGDH	0.844749	mito	ribo	ribo-mito
MRPS7	MRPS7	1	ribo	ribo
MRPS7	BID	0.807048	mito	ribo	ribo-mito
MRPS9	COX7C	0.780153	mito	mito
MRPS9	GALK2	0.799069	mito	mito
MRS2	ACSL1	0.792915	mito	mito
MRS2	DHODH	0.83988	mito	mito
MSTO1	GPAM	0.782979	mito	mito
MSTO1	LETM1	0.764415	mito	mito
MSTO1	MICOS13	0.775781	mito	mito
MSTO1	MPV17L2	0.838417	mito	mito
MSTO1	FUNDC1	-0.771494	mito	mito
MSTO1	CYC1	0.815048	mito	mito
MSTO1	ABCB8	0.82185	mito	mito
MSTO1	RPL8	0.801255	ribo	mito	ribo-mito
MSTO1	BCS1L	0.860917	mito	mito
MSTO1	FAU	0.75696	ribo	mito	ribo-mito
MSTO1	ADCK1	0.823551	mito	mito
MSTO1	RPS2	0.76442	ribo	mito	ribo-mito
MSTO1	GADD45GIP1	0.843952	mito	mito
MTCH2	COX5A	0.787088	mito	mito
MTERF3	MRPS7	0.780953	ribo	mito	ribo-mito
MTERF3	MRPS7	0.780953	ribo	mito	ribo-mito
MTERF3	COA3	0.77569	mito	mito
MTERF3	ACADVL	-0.781801	mito	mito
MTG2	AIFM2	0.756358	mito	mito
MTG2	CYC1	0.768414	mito	mito
MTG2	AIFM1	0.768472	mito	mito
MTG2	MFN2	0.766897	mito	mito
MTG2	RPS11	0.750376	ribo	mito	ribo-mito
MTX1	AIFM2	0.800841	mito	mito
MTX2	MRPL35	0.764941	mito	mito
MTX2	ATP5PB	0.837755	mito	mito
MYO19	RPL8	0.808676	ribo	mito	ribo-mito
MYO19	MRPL37	0.784111	mito	mito
MYO19	RPL18	0.817246	ribo	mito	ribo-mito
MYO19	DHFR2	-0.767745	mito	mito
MYO19	RPS9	0.789739	ribo	mito	ribo-mito
MYO19	MIEF1	0.791639	mito	mito
MYO19	RPS5	0.791626	ribo	mito	ribo-mito
MYO19	ATAD3A	0.789421	mito	mito
MYO19	MRPL55	0.809967	mito	mito
MYO19	RPS2	0.852099	ribo	mito	ribo-mito
MYO19	LPIN1	0.754312	mito	mito
MYO19	RPL13A	0.825317	ribo	mito	ribo-mito
MYO19	AIFM2	0.751871	mito	mito
MYO19	RPS10	0.801862	ribo	mito	ribo-mito
NDUFA1	MCL1	0.822904	mito	mito
NDUFA12	RPS24	0.755239	ribo	mito	ribo-mito
NDUFA12	ATP5PF	0.873354	mito	mito
NDUFA12	CYCS	0.8174	mito	mito
NDUFA12	MRPL39	0.784995	mito	mito
NDUFA12	ACSL3	0.750695	mito	mito
NDUFA13	MRPS33	-0.789495	mito	mito
NDUFA13	ABCB8	0.82652	mito	mito
NDUFA3	RPSA	-0.760944	ribo	mito	ribo-mito
NDUFA3	MRPS31	0.802489	mito	mito
NDUFA3	MFF	0.769123	mito	mito
NDUFA3	MRPL35	0.757187	mito	mito
NDUFA3	LETM1	-0.759915	mito	mito
NDUFA3	RPL3	-0.760181	ribo	mito	ribo-mito
NDUFA3	MRPS26	0.771151	mito	mito
NDUFA3	DNM1L	0.846031	mito	mito
NDUFA3	MTX2	0.75243	mito	mito
NDUFA3	MRPL3	0.764742	mito	mito
NDUFA3	MRPL40	0.766239	mito	mito
NDUFA4	RPL34	0.788659	ribo	mito	ribo-mito
NDUFA4	IFI27L2	0.77153	mito	mito
NDUFA4	NDUFA3	0.788623	mito	mito
NDUFA4	MRPL42	0.758043	mito	mito
NDUFA4	MRPS18A	0.777837	mito	mito
NDUFA4	DNM1L	0.797883	mito	mito
NDUFA4	MTX2	0.750355	mito	mito
NDUFA4	MRPL40	0.866903	mito	mito
NDUFA4	MPC1	0.796547	mito	mito
NDUFA4	COX6C	0.770298	mito	mito
NDUFA4	MRPS18B	0.757967	mito	mito
NDUFA4	MRPS36	0.77538	mito	mito
NDUFA4	MRPL35	0.951878	mito	mito
NDUFA4	MRPS31	0.763913	mito	mito
NDUFA4	RPL38	0.813479	ribo	mito	ribo-mito
NDUFA4	LETM1	-0.754043	mito	mito
NDUFA4	COX7C	0.801334	mito	mito
NDUFA4	MRPS33	0.795249	mito	mito
NDUFA5	RPL34	0.825506	ribo	mito	ribo-mito
NDUFA5	MRPL35	0.775365	mito	mito
NDUFA5	MRPL13	0.781548	ribo	mito	ribo-mito
NDUFA5	RPL29	0.770733	ribo	mito	ribo-mito
NDUFA5	MRPL13	0.781548	ribo	mito	ribo-mito
NDUFA5	BCS1L	-0.751272	mito	mito
NDUFA5	IFI6	-0.783579	mito	mito
NDUFA5	MRPS31	0.754645	mito	mito
NDUFA5	MRPS36	0.800898	mito	mito
NDUFA9	RPL29	-0.858498	ribo	mito	ribo-mito
NDUFA9	RPS21	-0.752406	ribo	mito	ribo-mito
NDUFAB1	RPS24	0.770704	ribo	mito	ribo-mito
NDUFAB1	MRPL39	0.799019	mito	mito
NDUFAF2	NDUFA3	0.814875	mito	mito
NDUFAF2	MRPS26	0.766667	mito	mito
NDUFAF2	MRPL35	0.779037	mito	mito
NDUFAF3	BAX	0.810961	mito	mito
NDUFAF3	MRPL4	0.763008	mito	mito
NDUFAF3	MRPL38	0.788575	mito	mito
NDUFAF4	MRPL13	0.759184	ribo	mito	ribo-mito
NDUFAF4	MRPL42	0.82847	mito	mito
NDUFAF4	MRPL13	0.759184	ribo	mito	ribo-mito
NDUFAF4	MRPS36	0.835507	mito	mito
NDUFAF4	MRPS31	0.83942	mito	mito
NDUFAF4	FUNDC1	0.840385	mito	mito
NDUFAF4	CHCHD6	0.77999	mito	mito
NDUFAF4	BCS1L	-0.764007	mito	mito
NDUFAF4	LETM1	-0.815015	mito	mito
NDUFAF4	MRPL35	0.785951	mito	mito
NDUFAF4	RPL29	0.870888	ribo	mito	ribo-mito
NDUFAF4	MPC1	0.766513	mito	mito
NDUFB1	COX16	0.750479	mito	mito
NDUFB1	MRPL12	-0.799027	mito	mito
NDUFB10	CISD2	0.760578	mito	mito
NDUFB2	RPL3	-0.777495	ribo	mito	ribo-mito
NDUFB2	FAU	-0.893665	ribo	mito	ribo-mito
NDUFB2	BNIP3	0.767814	mito	mito
NDUFB2	BCS1L	-0.79717	mito	mito
NDUFB2	GADD45GIP1	-0.854921	mito	mito
NDUFB2	ECSIT	-0.764419	mito	mito
NDUFB2	CISD1	-0.797729	mito	mito
NDUFB2	MSTO1	-0.761833	mito	mito
NDUFB2	LETM1	-0.780593	mito	mito
NDUFB4	MPV17L2	-0.78927	mito	mito
NDUFB4	MRPS31	0.877186	mito	mito
NDUFB4	BCS1L	-0.886842	mito	mito
NDUFB4	ADCK1	-0.771719	mito	mito
NDUFB4	BCL2A1	0.758417	mito	mito
NDUFB4	NDUFAF4	0.796654	mito	mito
NDUFB4	ABCB8	-0.797157	mito	mito
NDUFB4	MSTO1	-0.777325	mito	mito
NDUFB4	FUNDC1	0.778078	mito	mito
NDUFB4	MRPS33	0.760975	mito	mito
NDUFB4	LETM1	-0.757612	mito	mito
NDUFB4	NDUFA5	0.758774	mito	mito
NDUFB5	RPS11	-0.768251	ribo	mito	ribo-mito
NDUFB5	MUL1	-0.843839	mito	mito
NDUFB6	MRPS9	0.76885	mito	mito
NDUFB6	MRPL13	0.901865	ribo	mito	ribo-mito
NDUFB6	MRPL13	0.901865	ribo	mito	ribo-mito
NDUFB6	RPL30	0.88142	ribo	mito	ribo-mito
NDUFB6	COX7B	0.869759	mito	mito
NDUFB6	MFF	0.753809	mito	mito
NDUFB6	ATP5PB	0.816982	mito	mito
NDUFB6	RPL34	0.785586	ribo	mito	ribo-mito
NDUFB6	NDUFA5	0.765535	mito	mito
NDUFB6	RPS29	0.827068	ribo	mito	ribo-mito
NDUFB6	MTX2	0.76978	mito	mito
NDUFB6	CYB5B	0.812379	mito	mito
NDUFB6	MRPS18B	0.780794	mito	mito
NDUFB6	RPL38	0.768258	ribo	mito	ribo-mito
NDUFB7	GADD45GIP1	0.82863	mito	mito
NDUFB7	AIFM2	0.761957	mito	mito
NDUFB7	BCS1L	0.771154	mito	mito
NDUFB7	AURKAIP1	0.755953	mito	mito
NDUFB7	COX5B	0.860561	mito	mito
NDUFB7	FUNDC1	-0.758898	mito	mito
NDUFB7	FAU	0.845487	ribo	mito	ribo-mito
NDUFB7	RPL3	0.751704	ribo	mito	ribo-mito
NDUFB7	RPL8	0.759187	ribo	mito	ribo-mito
NDUFB7	MRPL4	0.793493	mito	mito
NDUFB7	CYB5R3	0.833529	mito	mito
NDUFB8	COQ6	0.769808	mito	mito
NDUFB8	RPL37A	0.751876	ribo	mito	ribo-mito
NDUFB9	MRPL50	0.914724	mito	mito
NDUFB9	RPL32	0.853022	ribo	mito	ribo-mito
NDUFB9	RPL24	0.778464	ribo	mito	ribo-mito
NDUFB9	RPL38	0.75793	ribo	mito	ribo-mito
NDUFS3	MTG2	0.776222	mito	mito
NDUFS4	RPL29	0.795551	ribo	mito	ribo-mito
NDUFS4	COX7B	0.786525	mito	mito
NDUFS4	IMMP1L	0.751043	mito	mito
NDUFS4	RPL39	0.790531	ribo	mito	ribo-mito
NDUFS4	NDUFB4	0.753205	mito	mito
NDUFS4	RPL34	0.927024	ribo	mito	ribo-mito
NDUFS4	NDUFB6	0.838551	mito	mito
NDUFS4	NDUFAF4	0.768286	mito	mito
NDUFS4	MPC1	0.845822	mito	mito
NDUFS4	NDUFA4	0.849732	mito	mito
NDUFS4	MRPL42	0.912311	mito	mito
NDUFS4	MRPS36	0.845254	mito	mito
NDUFS4	NDUFA5	0.826787	mito	mito
NDUFS4	RPL38	0.894023	ribo	mito	ribo-mito
NDUFS4	MRPL13	0.854383	ribo	mito	ribo-mito
NDUFS4	RPL30	0.863209	ribo	mito	ribo-mito
NDUFS4	BCS1L	-0.751897	mito	mito
NDUFS4	MRPL13	0.854383	ribo	mito	ribo-mito
NDUFS4	MRPS18B	0.808911	mito	mito
NDUFS4	MRPL35	0.830027	mito	mito
NDUFS4	CYB5B	0.784988	mito	mito
NDUFS5	MFF	0.791597	mito	mito
NDUFS5	LETM1	-0.755286	mito	mito
NDUFS5	BCS1L	-0.826098	mito	mito
NDUFS5	ATP5F1D	-0.758277	mito	mito
NDUFS5	ABCB8	-0.91259	mito	mito
NDUFS5	GADD45GIP1	-0.799545	mito	mito
NDUFS5	COX7C	0.829241	mito	mito
NDUFS5	CISD1	-0.766784	mito	mito
NDUFS5	ACSL3	0.917722	mito	mito
NDUFS5	IKBKE	-0.792448	mito	mito
NDUFS5	NDUFB4	0.756322	mito	mito
NDUFS5	NDUFA13	-0.841518	mito	mito
NDUFS5	MRPS33	0.946786	mito	mito
NDUFS6	NDUFA12	0.761188	mito	mito
NDUFV1	ACADM	-0.817769	mito	mito
NDUFV2	NDUFA12	0.863174	mito	mito
NDUFV2	COX4I1	0.858129	mito	mito
NDUFV2	NDUFA4	0.770641	mito	mito
NDUFV2	MRPS33	0.761823	mito	mito
NDUFV2	ACSL3	0.894268	mito	mito
NDUFV2	ATP5PB	0.798287	mito	mito
NDUFV2	CYCS	0.810009	mito	mito
NDUFV2	MTX2	0.779803	mito	mito
NDUFV2	ATP5PF	0.835594	mito	mito
NDUFV2	MRPL35	0.769831	mito	mito
NDUFV2	COX6C	0.763182	mito	mito
NLRX1	HMOX1	-0.754091	mito	mito
NLRX1	MRPL34	0.774996	mito	mito
OMA1	AFG3L2	-0.844764	mito	mito
OMA1	COQ6	-0.841823	mito	mito
OMA1	MRPS23	-0.808289	mito	mito
OMA1	RPL37A	-0.766482	ribo	mito	ribo-mito
OPA1	ACSL1	0.761975	mito	mito
OXA1L	NDUFA3	-0.868882	mito	mito
OXA1L	AIFM1	0.767485	mito	mito
OXA1L	HK2	-0.753883	mito	mito
OXA1L	ATP5MC3	0.769999	mito	mito
OXA1L	MRPL3	-0.812253	mito	mito
PAFAH1B1	ACSL1	0.851541	mito	unknown	mito-other
PGAM5	MSTO1	0.807517	mito	mito
PGAM5	NDUFB2	-0.752584	mito	mito
PGAM5	MPV17L2	0.806645	mito	mito
PGAM5	ATAD3A	0.769935	mito	mito
PGAM5	ECSIT	0.778694	mito	mito
PGAM5	BNIP3	-0.762373	mito	mito
PGAM5	NDUFS5	-0.758327	mito	mito
PGAM5	GADD45GIP1	0.795907	mito	mito
PGAM5	ABCB8	0.75554	mito	mito
PGAM5	DHFR2	-0.77705	mito	mito
PGRMC1	RPL13A	0.808364	ribo	mito	ribo-mito
PGRMC1	ATP5PO	0.79441	mito	mito
PGRMC1	MRPS21	0.762888	mito	mito
PGRMC1	MFN2	0.809121	mito	mito
PGRMC1	RPL19	0.840166	ribo	mito	ribo-mito
PGS1	HADHB	0.754621	mito	mito
PGS1	RPL14	0.805053	ribo	mito	ribo-mito
PGS1	MRPS2	0.778904	mito	mito
PGS1	ACAD9	0.775881	mito	mito
PHB2	CYC1	0.849023	mito	mito
PHB2	RPL18	0.830408	ribo	mito	ribo-mito
PHB2	GPAM	0.819303	mito	mito
PHB2	MRPL37	0.859353	mito	mito
PHB2	AURKAIP1	0.771441	mito	mito
PHB2	RPL13A	0.828213	ribo	mito	ribo-mito
PHB2	MPV17	0.776791	mito	mito
PHB2	MICOS13	0.841849	mito	mito
PHB2	RPS5	0.860467	ribo	mito	ribo-mito
PHB2	RPS9	0.777012	ribo	mito	ribo-mito
PHB2	RPL6	0.769913	ribo	mito	ribo-mito
PHB2	MTG2	0.766079	mito	mito
PHB2	RPL19	0.774317	ribo	mito	ribo-mito
PHB2	RPS2	0.836322	ribo	mito	ribo-mito
PHB2	RPL35	0.774429	ribo	mito	ribo-mito
PKD2	TIMM10	-0.771636	mito	unknown	mito-other
PMPCA	HADHB	0.7991	mito	mito
PMPCA	MRPS15	0.757402	mito	mito
PSEN1	MRPL22	-0.803403	mito	mito
PTCD3	DNM1L	0.772555	mito	mito
PTCD3	OXA1L	-0.797031	mito	mito
PTCD3	NDUFA3	0.881175	mito	mito
PTCD3	MRPS26	0.820536	mito	mito
PTCD3	MTX2	0.792107	mito	mito
QTRT1	GPAM	0.794371	mito	mito
QTRT1	RPS5	0.776671	ribo	mito	ribo-mito
QTRT1	ATP5ME	-0.751195	mito	mito
QTRT1	CYC1	0.768634	mito	mito
QTRT1	COX6C	-0.771562	mito	mito
QTRT1	RPS2	0.85524	ribo	mito	ribo-mito
QTRT1	BCS1L	0.772248	mito	mito
QTRT1	MRPL4	0.885692	mito	mito
QTRT1	MRPL37	0.766554	mito	mito
QTRT1	BCL2A1	-0.773698	mito	mito
QTRT1	NDUFAF3	0.78331	mito	mito
QTRT2	RPS21	-0.775336	ribo	mito	ribo-mito
QTRT2	RPL26	0.762931	ribo	mito	ribo-mito
QTRT2	RPL3	0.824167	ribo	mito	ribo-mito
QTRT2	RPS11	0.764573	ribo	mito	ribo-mito
QTRT2	NDUFA9	0.819946	mito	mito
QTRT2	LETM1	0.819389	mito	mito
QTRT2	CISD1	0.840961	mito	mito
QTRT2	MCUR1	0.847022	mito	mito
QTRT2	MRPS34	0.760509	mito	mito
QTRT2	ECSIT	0.880188	mito	mito
QTRT2	RPL8	0.760123	ribo	mito	ribo-mito
RAB14	HIGD1A	0.786136	mito	unknown	mito-other
RAB14	RPS27	0.771549	ribo	unknown	ribo-other
RAB14	TIMM17A	0.801692	mito	unknown	mito-other
RAC2	ACSL1	-0.797384	mito	mito
RAF1	CISD1	0.795046	mito	mito
RAF1	ACSL1	0.786708	mito	mito
RAF1	RAC2	-0.794934	mito	mito
RAF1	MRPS23	0.756612	mito	mito
RAF1	QTRT2	0.772229	mito	mito
RAF1	ECSIT	0.820268	mito	mito
RAF1	RPS11	0.76765	ribo	mito	ribo-mito
RCC1L	QTRT2	0.833764	mito	mito
RCC1L	RPS11	0.804422	ribo	mito	ribo-mito
RCC1L	RPL3	0.826431	ribo	mito	ribo-mito
RCC1L	LETM1	0.867769	mito	mito
RCC1L	OMA1	-0.759411	mito	mito
RCC1L	AFG3L2	0.760258	mito	mito
RCC1L	RAC2	-0.769706	mito	mito
RCC1L	CISD1	0.805113	mito	mito
RCC1L	RPL19	0.781786	ribo	mito	ribo-mito
RCC1L	ECSIT	0.811842	mito	mito
RDH13	MIEF1	0.779063	mito	mito
RHOT2	ACSL3	-0.762404	mito	mito
RHOT2	NDUFB2	-0.7599	mito	mito
RHOT2	ABCB8	0.816211	mito	mito
RHOT2	MRPS33	-0.792206	mito	mito
RHOT2	RPL13A	0.776575	ribo	mito	ribo-mito
RHOT2	MIEF1	0.803775	mito	mito
RHOT2	MRPL4	0.823155	mito	mito
RHOT2	NDUFS5	-0.83521	mito	mito
RHOT2	BCS1L	0.779202	mito	mito
RHOT2	GPAM	0.783562	mito	mito
RHOT2	MFF	-0.782201	mito	mito
RHOT2	RPS5	0.782198	ribo	mito	ribo-mito
RHOT2	QTRT1	0.791411	mito	mito
RHOT2	RPL18	0.751362	ribo	mito	ribo-mito
RHOT2	RPS2	0.798673	ribo	mito	ribo-mito
RHOT2	CISD1	0.787552	mito	mito
RMDN3	RCC1L	0.815786	mito	mito
RPGRIP1L	NLRX1	0.811079	mito	unknown	mito-other
RPGRIP1L	AHI1	0.875334	unknown	unknown
RPGRIP1L	TMEM67	0.87847	unknown	unknown
RPGRIP1L	WDR19	0.919925	unknown	unknown
RPGRIP1L	TTLL5	0.921279	unknown	unknown
RPGRIP1L	MRPL34	0.780498	mito	unknown	mito-other
RPL13A	FAU	0.784453	ribo	ribo
RPL18	FAU	0.754838	ribo	ribo
RPL18	RPL13A	0.816435	ribo	ribo
RPL19	RPL14	0.805297	ribo	ribo
RPL19	RPL18	0.771804	ribo	ribo
RPL19	RPL13A	0.892363	ribo	ribo
RPL19	FAU	0.764291	ribo	ribo
RPL27	RPL12	0.803521	ribo	ribo
RPL29	MRPL13	0.777869	ribo	ribo
RPL3	RPL13A	0.796792	ribo	ribo
RPL3	RPL19	0.765799	ribo	ribo
RPL3	FAU	0.847014	ribo	ribo
RPL30	MRPL13	0.880509	ribo	ribo
RPL30	RPL12	0.77587	ribo	ribo
RPL34	RPL30	0.871201	ribo	ribo
RPL34	RPL24	0.785803	ribo	ribo
RPL34	MRPL13	0.846919	ribo	ribo
RPL35	RPL13A	0.77676	ribo	ribo
RPL37A	RPL3	0.781856	ribo	ribo
RPL37A	RPL11	0.765164	ribo	ribo
RPL38	RPL24	0.751748	ribo	ribo
RPL38	RPL30	0.857818	ribo	ribo
RPL38	MRPL13	0.821471	ribo	ribo
RPL38	RPL34	0.88475	ribo	ribo
RPL39	RPL29	0.779552	ribo	ribo
RPL6	RPL32	0.76146	ribo	ribo
RPL6	RPL13A	0.755866	ribo	ribo
RPL6	RPL18	0.79206	ribo	ribo
RPL8	RPL3	0.895305	ribo	ribo
RPL8	RPL37A	0.852035	ribo	ribo
RPL8	FAU	0.810862	ribo	ribo
RPL8	RPL19	0.76985	ribo	ribo
RPL8	RPL13A	0.82359	ribo	ribo
RPL9	RPL22L1	0.829725	ribo	ribo
RPL9	MRPL13	0.767882	ribo	ribo
RPL9	RPL32	0.787373	ribo	ribo
RPL9	RPL27	0.770065	ribo	ribo
RPS10	FAU	0.774444	ribo	ribo
RPS10	RPL13A	0.834534	ribo	ribo
RPS10	RPL8	0.851213	ribo	ribo
RPS10	RPL3	0.794776	ribo	ribo
RPS10	RPL28	0.794435	ribo	ribo
RPS11	RPL3	0.77762	ribo	ribo
RPS12	RPL9	0.769246	ribo	ribo
RPS12	RPL22L1	0.758155	ribo	ribo
RPS15A	RPL27	0.901134	ribo	ribo
RPS15A	RPL9	0.755076	ribo	ribo
RPS15A	RPL32	0.840546	ribo	ribo
RPS16	RPL32	0.769054	ribo	ribo
RPS18	RPL31	0.795771	ribo	ribo
RPS18	RPS10	0.818462	ribo	ribo
RPS2	RPL6	0.799602	ribo	ribo
RPS2	RPL18	0.840942	ribo	ribo
RPS2	RPL13A	0.835404	ribo	ribo
RPS2	RPL8	0.750993	ribo	ribo
RPS21	RPL27	0.878317	ribo	ribo
RPS21	RPL29	0.799188	ribo	ribo
RPS21	MRPL13	0.761141	ribo	ribo
RPS21	RPL12	0.82542	ribo	ribo
RPS23	RPL24	0.756316	ribo	ribo
RPS23	RPL9	0.767103	ribo	ribo
RPS23	RPS15A	0.825056	ribo	ribo
RPS23	RPL32	0.78595	ribo	ribo
RPS23	RPL27	0.811582	ribo	ribo
RPS27A	RPS16	0.854793	ribo	ribo
RPS27A	RPL31	0.812081	ribo	ribo
RPS27A	DMAC2L	0.774843	mito	ribo	ribo-mito
RPS28	RPL12	0.755188	ribo	ribo
RPS28	RPL27	0.759453	ribo	ribo
RPS29	RPL30	0.791185	ribo	ribo
RPS3	RPS3	1	ribo	ribo
RPS3A	RPS18	0.812496	ribo	ribo
RPS5	RPL13A	0.866399	ribo	ribo
RPS5	RPL6	0.807394	ribo	ribo
RPS5	RPL35	0.836913	ribo	ribo
RPS5	RPS2	0.894344	ribo	ribo
RPS5	RPS10	0.790462	ribo	ribo
RPS5	RPL18	0.776075	ribo	ribo
RPS5	RPL28	0.837788	ribo	ribo
RPS6	RPL32	0.750397	ribo	ribo
RPS7	RPL31	0.818394	ribo	ribo
RPS7	RPS12	0.768863	ribo	ribo
RPS7	RPL7	0.77459	ribo	ribo
RPS8	RPS23	0.802174	ribo	ribo
RPS8	RPL32	0.818056	ribo	ribo
RPS8	RPL6	0.784222	ribo	ribo
RPS9	RPS10	0.871886	ribo	ribo
RPS9	FAU	0.779544	ribo	ribo
RPS9	RPL13A	0.926411	ribo	ribo
RPS9	RPL3	0.871865	ribo	ribo
RPS9	RPL19	0.841493	ribo	ribo
RPS9	RPS2	0.765189	ribo	ribo
RPS9	RPL35	0.781763	ribo	ribo
RPS9	RPL8	0.869146	ribo	ribo
RPS9	RPS5	0.87723	ribo	ribo
RPSA	RPS5	0.78636	ribo	ribo
RPSA	RPL3	0.790934	ribo	ribo
RPSA	RPS9	0.792547	ribo	ribo
RRP7A	MICOS13	0.763955	mito	unknown	mito-other
RRP7A	COQ6	0.771687	mito	unknown	mito-other
RSPH3	RPL18	-0.794716	ribo	unknown	ribo-other
RSPH3	BBS9	0.764407	unknown	unknown
RSPH3	IFT140	0.779252	unknown	unknown
RSPH3	SLC25A6	-0.775397	mito	unknown	mito-other
RSPH3	GADD45GIP1	-0.769128	mito	unknown	mito-other
RSPH3	WDPCP	0.851623	unknown	unknown
RTN4IP1	DHODH	0.806901	mito	mito
SAMM50	RPL30	0.76198	ribo	mito	ribo-mito
SAMM50	RPL27	0.772183	ribo	mito	ribo-mito
SAMM50	NDUFA2	0.785492	mito	mito
SAMM50	MRPL13	0.764307	ribo	mito	ribo-mito
SAMM50	MRPL13	0.764307	ribo	mito	ribo-mito
SAMM50	ATP5PB	0.839047	mito	mito
SAMM50	RPS23	0.769365	ribo	mito	ribo-mito
SCO1	MRPL1	0.814581	mito	mito
SDHA	MTX1	0.820626	mito	mito
SDHA	ADCK1	0.805646	mito	mito
SDHA	FAU	0.767584	ribo	mito	ribo-mito
SDHA	BCS1L	0.798782	mito	mito
SDHA	ATAD3A	0.759592	mito	mito
SDHA	CYC1	0.82697	mito	mito
SDHA	MPV17L2	0.797105	mito	mito
SDHA	PGAM5	0.798442	mito	mito
SDHA	MSTO1	0.807601	mito	mito
SDHA	GADD45GIP1	0.869727	mito	mito
SDHA	AIFM2	0.821709	mito	mito
SDHB	ATP5PB	0.778056	mito	mito
SDHD	AIFM2	0.880696	mito	mito
SDSL	GCAT	0.809226	mito	mito
SEPTIN9	ATAD1	-0.766557	mito	unknown	mito-other
SEPTIN9	ATP5F1D	0.755018	mito	unknown	mito-other
SFXN1	SDHC	0.858132	mito	mito
SFXN1	BID	0.778081	mito	mito
SFXN1	SAMM50	0.857848	mito	mito
SFXN1	MTFP1	0.752626	mito	mito
SLC25A11	NDUFAF3	0.805387	mito	mito
SLC25A12	SDHB	0.86933	mito	mito
SLC25A13	RHOT2	0.77949	mito	mito
SLC25A13	CYC1	0.882006	mito	mito
SLC25A13	MRPL38	0.828284	mito	mito
SLC25A13	ADCK1	0.754447	mito	mito
SLC25A13	RPL13A	0.817503	ribo	mito	ribo-mito
SLC25A13	MIEF1	0.802153	mito	mito
SLC25A13	RPL18	0.763015	ribo	mito	ribo-mito
SLC25A13	RPS9	0.782069	ribo	mito	ribo-mito
SLC25A13	RPS5	0.850172	ribo	mito	ribo-mito
SLC25A13	MSTO1	0.793458	mito	mito
SLC25A13	MRPL4	0.833303	mito	mito
SLC25A13	GPAM	0.834397	mito	mito
SLC25A13	MICOS13	0.865015	mito	mito
SLC25A13	QTRT1	0.812976	mito	mito
SLC25A13	ACAD9	0.773045	mito	mito
SLC25A13	MRPL37	0.923124	mito	mito
SLC25A13	AIFM2	0.802142	mito	mito
SLC25A13	RPL8	0.762781	ribo	mito	ribo-mito
SLC25A13	PHB2	0.896837	mito	mito
SLC25A13	MPV17	0.836845	mito	mito
SLC25A13	RPS2	0.917303	ribo	mito	ribo-mito
SLC25A13	MYO19	0.788718	mito	mito
SLC25A14	ATP5MC2	-0.757137	mito	mito
SLC25A14	MRPS21	-0.766785	mito	mito
SLC25A14	CHCHD1	0.77743	mito	mito
SLC25A14	COX6A1	0.848534	mito	mito
SLC25A19	MYO19	0.788249	mito	mito
SLC25A26	MRPS2	0.903288	mito	mito
SLC25A26	MIEF1	0.85597	mito	mito
SLC25A26	RPL18	0.753859	ribo	mito	ribo-mito
SLC25A28	ACSL3	-0.785986	mito	mito
SLC25A28	NDUFS5	-0.823725	mito	mito
SLC25A28	MRPL48	-0.818648	mito	mito
SLC25A28	RHOT2	0.831405	mito	mito
SLC25A28	CISD1	0.778517	mito	mito
SLC25A28	MRPS31	-0.752043	mito	mito
SLC25A28	BCS1L	0.770473	mito	mito
SLC25A28	MRPL4	0.803659	mito	mito
SLC25A28	ABCB8	0.831536	mito	mito
SLC25A28	MIEF1	0.765896	mito	mito
SLC25A3	ATP5MC3	0.759094	mito	mito
SLC25A3	RPL6	0.816035	ribo	mito	ribo-mito
SLC25A3	COX7A2L	0.759129	mito	mito
SLC25A32	FAU	0.800414	ribo	mito	ribo-mito
SLC25A32	MSTO1	0.827786	mito	mito
SLC25A32	NDUFB4	-0.75661	mito	mito
SLC25A32	LETM1	0.758013	mito	mito
SLC25A32	FUNDC1	-0.791801	mito	mito
SLC25A32	MPV17L2	0.769609	mito	mito
SLC25A32	LPIN1	0.889835	mito	mito
SLC25A32	PGAM5	0.828127	mito	mito
SLC25A32	AIFM2	0.779128	mito	mito
SLC25A32	ATAD3A	0.788968	mito	mito
SLC25A32	ECSIT	0.803967	mito	mito
SLC25A32	GADD45GIP1	0.798378	mito	mito
SLC25A32	NDUFB2	-0.794853	mito	mito
SLC25A32	MYO19	0.776496	mito	mito
SLC25A32	RPL8	0.840811	ribo	mito	ribo-mito
SLC25A32	DHFR2	-0.804172	mito	mito
SLC25A32	SDHA	0.876208	mito	mito
SLC25A32	BCS1L	0.781597	mito	mito
SLC25A32	ADCK1	0.79274	mito	mito
SLC25A33	RPS2	0.771387	ribo	mito	ribo-mito
SLC25A33	NDUFB4	-0.763908	mito	mito
SLC25A33	CISD1	0.753289	mito	mito
SLC25A33	COQ2	0.765706	mito	mito
SLC25A33	RHOT2	0.78076	mito	mito
SLC25A33	NDUFS5	-0.789549	mito	mito
SLC25A33	GPAM	0.814696	mito	mito
SLC25A33	NDUFB2	-0.750682	mito	mito
SLC25A33	ABCB8	0.771697	mito	mito
SLC25A33	ATP5MF	0.801488	mito	mito
SLC25A33	FLVCR1	0.762896	mito	mito
SLC25A33	NDUFB1	-0.813434	mito	mito
SLC25A33	BCS1L	0.82504	mito	mito
SLC25A33	MSTO1	0.8101	mito	mito
SLC25A38	CISD1	0.753318	mito	mito
SLC25A38	RAF1	0.780713	mito	mito
SLC25A38	DHODH	0.785154	mito	mito
SLC25A4	MICOS13	0.846896	mito	mito
SLC25A4	PHB2	0.764265	mito	mito
SLC25A4	MRPL37	0.758235	mito	mito
SLC25A4	CYC1	0.816911	mito	mito
SLC25A4	SLC25A13	0.84116	mito	mito
SLC25A4	MPV17	0.782143	mito	mito
SLC25A4	MRPL4	0.808884	mito	mito
SLC25A4	MRPS15	0.759966	mito	mito
SLC25A46	MRPL53	-0.834687	mito	mito
SLC25A5	ATP5F1B	0.813203	mito	mito
SLC25A5	ATP5MC3	0.78527	mito	mito
SLC25A5	SLC25A3	0.811782	mito	mito
SLC25A6	NDUFB2	-0.879722	mito	mito
SLC25A6	SLC25A33	0.781682	mito	mito
SLC25A6	MSTO1	0.806799	mito	mito
SLC25A6	ECSIT	0.791813	mito	mito
SLC25A6	MRPS31	-0.76323	mito	mito
SLC25A6	RDH13	0.816897	mito	mito
SLC25A6	CISD1	0.764926	mito	mito
SLC25A6	RHOT2	0.753416	mito	mito
SLC25A6	FAU	0.900414	ribo	mito	ribo-mito
SLC25A6	RPL3	0.814706	ribo	mito	ribo-mito
SLC25A6	SLC25A32	0.834838	mito	mito
SLC25A6	RPL13A	0.755981	ribo	mito	ribo-mito
SLC25A6	BCS1L	0.833492	mito	mito
SLC25A6	GADD45GIP1	0.869628	mito	mito
SLC25A6	RPL8	0.84978	ribo	mito	ribo-mito
SLC25A6	RPS10	0.755986	ribo	mito	ribo-mito
SLC25A6	MPV17L2	0.799985	mito	mito
SLC25A6	NDUFB4	-0.779648	mito	mito
SLC25A6	MIEF1	0.770892	mito	mito
SLC25A6	MYO19	0.813556	mito	mito
SLC25A6	LETM1	0.773428	mito	mito
SLC30A9	NDUFA12	0.823108	mito	mito
SLC30A9	NDUFV2	0.889268	mito	mito
SLC30A9	COX4I1	0.790627	mito	mito
SLC30A9	ATP5PF	0.854965	mito	mito
SLC41A3	SLC25A38	0.769963	mito	mito
SLC41A3	COQ2	0.841403	mito	mito
SMDT1	QTRT1	-0.755804	mito	mito
SMDT1	COX6C	0.750261	mito	mito
SMDT1	RHOT2	-0.774947	mito	mito
SMDT1	SLC25A22	-0.804875	mito	mito
SMIM20	BNIP3L	0.85123	mito	mito
SPG7	COX6B1	-0.787601	mito	mito
SPG7	COX4I1	-0.809864	mito	mito
SPG7	COX7C	-0.763782	mito	mito
SPG7	ACSL3	-0.752152	mito	mito
SPG7	COQ4	0.750167	mito	mito
SPG7	BNIP1	-0.775368	mito	mito
SQOR	RPS23	0.827661	ribo	mito	ribo-mito
SQOR	RPL32	0.762556	ribo	mito	ribo-mito
SQOR	RPL9	0.862266	ribo	mito	ribo-mito
SQOR	HADHB	0.756101	mito	mito
SQOR	RPS8	0.781215	ribo	mito	ribo-mito
SQOR	MRPS18C	0.800778	mito	mito
SRC	NDUFS5	-0.899867	mito	mito
SRC	MPV17L2	0.779646	mito	mito
SRC	ABCB8	0.864911	mito	mito
SRC	CISD1	0.751919	mito	mito
SRC	COX7C	-0.786683	mito	mito
SRC	IKBKE	0.771571	mito	mito
SRC	NDUFB4	-0.898367	mito	mito
SRC	MTX2	-0.769984	mito	mito
SRC	PGAM5	0.82062	mito	mito
SRC	SLC25A6	0.768004	mito	mito
SRC	LETM1	0.827461	mito	mito
SRC	RHOT2	0.750891	mito	mito
SRC	SLC25A28	0.831766	mito	mito
SRC	NDUFV2	-0.768016	mito	mito
SRC	RPL3	0.787124	ribo	mito	ribo-mito
SRC	MRPS33	-0.86851	mito	mito
SRC	BCS1L	0.884292	mito	mito
SRC	ACSL3	-0.876832	mito	mito
SRC	MRPL35	-0.781837	mito	mito
SRC	GADD45GIP1	0.834808	mito	mito
SRC	NDUFB2	-0.769831	mito	mito
SRC	SDHA	0.785256	mito	mito
SRC	MRPS31	-0.797372	mito	mito
SSTR3	SFXN2	-0.797791	mito	unknown	mito-other
SSTR3	SMDT1	0.789787	mito	unknown	mito-other
STARD7	RPL3	0.79342	ribo	mito	ribo-mito
STARD7	SLC25A32	0.802143	mito	mito
STARD7	RCC1L	0.791213	mito	mito
STARD7	FAU	0.788324	ribo	mito	ribo-mito
STARD7	QTRT2	0.904879	mito	mito
STARD7	CISD1	0.782404	mito	mito
STARD7	ECSIT	0.908931	mito	mito
STARD7	RPL8	0.799133	ribo	mito	ribo-mito
STARD7	NDUFA9	0.799014	mito	mito
STARD7	LETM1	0.803837	mito	mito
STMP1	SDHA	-0.804601	mito	mito
STMP1	NDUFB2	0.787585	mito	mito
STMP1	NDUFA13	-0.88098	mito	mito
STMP1	MFF	0.820463	mito	mito
STMP1	MRPS33	0.904464	mito	mito
STMP1	ABCB8	-0.91681	mito	mito
STMP1	NDUFS5	0.861514	mito	mito
STMP1	GADD45GIP1	-0.821974	mito	mito
STMP1	NDUFB4	0.786484	mito	mito
STMP1	IMMP1L	0.804918	mito	mito
STMP1	NDUFB1	0.762902	mito	mito
STMP1	BCS1L	-0.85287	mito	mito
STMP1	MSTO1	-0.809842	mito	mito
STMP1	LETM1	-0.778134	mito	mito
STMP1	SRC	-0.820549	mito	mito
STMP1	ACSL3	0.772679	mito	mito
STMP1	ATP5F1E	0.777381	mito	mito
STMP1	MRPS31	0.803784	mito	mito
STOML2	DNAJC30	0.834594	mito	mito
STOML2	RPL26	-0.794431	ribo	mito	ribo-mito
STOML2	MRPS28	0.797349	mito	mito
STOML2	ATP5MC1	0.756598	mito	mito
TAMM41	COX11	0.757366	mito	mito
TAMM41	MFN2	0.762946	mito	mito
TEDC1	SDHA	0.827104	mito	unknown	mito-other
TEDC1	ADCK1	0.813865	mito	unknown	mito-other
TEDC1	TIMM29	0.867131	mito	unknown	mito-other
TEDC1	GADD45GIP1	0.75154	mito	unknown	mito-other
TEDC1	TOMM40	0.755808	mito	unknown	mito-other
TEDC1	MPV17L2	0.807347	mito	unknown	mito-other
TEDC1	BCS1L	0.770256	mito	unknown	mito-other
TEDC1	SLC25A32	0.772141	mito	unknown	mito-other
TEDC1	TMEM160	0.769396	mito	unknown	mito-other
TEDC2	NME4	0.877918	mito	unknown	mito-other
TIMM10	SFXN1	0.788543	mito	mito
TIMM17A	RPL19	0.793425	ribo	mito	ribo-mito
TIMM17A	RPL21	0.860368	ribo	mito	ribo-mito
TIMM17A	RPS27	0.77115	ribo	mito	ribo-mito
TIMM17A	PGRMC1	0.772264	mito	mito
TIMM17A	MRPL47	0.799052	mito	mito
TIMM17B	PHB2	0.779657	mito	mito
TIMM17B	MTG2	0.786732	mito	mito
TIMM17B	MPV17	0.788083	mito	mito
TIMM17B	AIFM1	0.797982	mito	mito
TIMM17B	GHITM	0.817423	mito	mito
TIMM17B	CYC1	0.779943	mito	mito
TIMM17B	NDUFA11	0.75162	mito	mito
TIMM17B	RPS9	0.796325	ribo	mito	ribo-mito
TIMM17B	SLC25A13	0.814882	mito	mito
TIMM17B	RPS10	0.753579	ribo	mito	ribo-mito
TIMM17B	RPL19	0.764517	ribo	mito	ribo-mito
TIMM17B	MRPS15	0.761404	mito	mito
TIMM17B	RPL13A	0.755748	ribo	mito	ribo-mito
TIMM22	ATP5MC3	0.782449	mito	mito
TIMM23	RPS11	0.750203	ribo	mito	ribo-mito
TIMM23	AFG3L2	0.766816	mito	mito
TIMM23	MFN2	0.77457	mito	mito
TIMM23	RPL19	0.799626	ribo	mito	ribo-mito
TIMM23	CYB5R3	0.776644	mito	mito
TIMM23	MRPS23	0.766158	mito	mito
TIMM23	RPL13A	0.862595	ribo	mito	ribo-mito
TIMM23	CISD1	0.760669	mito	mito
TIMM23	RPS9	0.784065	ribo	mito	ribo-mito
TIMM23	NDUFA11	0.866267	mito	mito
TIMM23	RPL8	0.794291	ribo	mito	ribo-mito
TIMM23	MRPL45	0.812542	mito	mito
TIMM23	RPL3	0.775625	ribo	mito	ribo-mito
TIMM23	PGRMC1	0.78871	mito	mito
TIMM29	SDHA	0.860807	mito	mito
TIMM29	MPV17L2	0.856389	mito	mito
TIMM29	ADCK1	0.878904	mito	mito
TIMM29	SLC25A32	0.863615	mito	mito
TIMM29	LPIN1	0.757948	mito	mito
TIMM29	MSTO1	0.831296	mito	mito
TIMM29	GADD45GIP1	0.751464	mito	mito
TIMM29	ATAD3A	0.786739	mito	mito
TIMM29	MRPL12	0.795771	mito	mito
TIMM29	AIFM2	0.754235	mito	mito
TIMM29	DHFR2	-0.810143	mito	mito
TIMM29	PGAM5	0.825652	mito	mito
TIMM44	RPS11	0.800391	ribo	mito	ribo-mito
TIMM44	NDUFAF4	-0.777567	mito	mito
TIMM44	ECSIT	0.852564	mito	mito
TIMM44	SLC25A32	0.784912	mito	mito
TIMM44	RPL8	0.823034	ribo	mito	ribo-mito
TIMM44	MSTO1	0.79037	mito	mito
TIMM44	RCC1L	0.823451	mito	mito
TIMM44	MRPS31	-0.760131	mito	mito
TIMM44	STARD7	0.883842	mito	mito
TIMM44	RPL3	0.783387	ribo	mito	ribo-mito
TIMM44	MCUR1	0.770215	mito	mito
TIMM44	TIMM22	0.779935	mito	mito
TIMM44	FUNDC1	-0.765845	mito	mito
TIMM44	LETM1	0.844369	mito	mito
TIMM44	QTRT2	0.846644	mito	mito
TIMM44	CISD1	0.759286	mito	mito
TIMM44	MRPL1	0.755775	mito	mito
TIMM44	MFF	-0.799401	mito	mito
TIMM50	AFG3L2	0.811934	mito	mito
TIMM50	MRPS15	0.752868	mito	mito
TIMM50	RPS9	0.778658	ribo	mito	ribo-mito
TIMM50	RCC1L	0.788061	mito	mito
TIMM50	SLC25A13	0.889647	mito	mito
TIMM50	MTG2	0.790487	mito	mito
TIMM50	AIFM1	0.841667	mito	mito
TIMM50	MSTO1	0.763793	mito	mito
TIMM50	RPL13A	0.793134	ribo	mito	ribo-mito
TIMM50	MICOS13	0.804084	mito	mito
TIMM50	RPS2	0.765107	ribo	mito	ribo-mito
TIMM50	PHB2	0.836357	mito	mito
TIMM50	RPL19	0.821871	ribo	mito	ribo-mito
TIMM50	RPL8	0.777914	ribo	mito	ribo-mito
TIMM50	HK2	-0.759597	mito	mito
TIMM50	TIMM17B	0.891043	mito	mito
TIMM50	OMA1	-0.775024	mito	mito
TIMM50	ATP5MC3	0.781001	mito	mito
TIMM50	SLC25A4	0.762001	mito	mito
TIMM50	TIMM44	0.774389	mito	mito
TIMM50	CYC1	0.837715	mito	mito
TIMM9	CYB5A	0.780592	mito	mito
TIMM9	LGALS3	0.803403	mito	mito
TIMMDC1	MRPL46	0.78308	mito	mito
TMEM11	TMBIM6	0.832427	mito	mito
TMEM126B	NDUFA9	-0.798913	mito	mito
TMEM126B	RCC1L	-0.752313	mito	mito
TMEM126B	RPL29	0.767176	ribo	mito	ribo-mito
TMEM126B	RPS21	0.836242	ribo	mito	ribo-mito
TMEM126B	QTRT2	-0.801525	mito	mito
TMEM126B	CHCHD6	0.842419	mito	mito
TMEM126B	NDUFAF4	0.812845	mito	mito
TMEM14A	PSEN2	0.754646	mito	mito
TMEM14A	SLC9B2	0.767454	mito	mito
TMEM14B	APOO	0.808595	mito	mito
TMEM14C	GPAM	0.832792	mito	mito
TMEM14C	RPS5	0.758723	ribo	mito	ribo-mito
TMEM14C	MYO19	0.792319	mito	mito
TMEM14C	RPS2	0.814888	ribo	mito	ribo-mito
TMEM14C	FLVCR1	0.75305	mito	mito
TMEM160	QTRT1	0.799234	mito	mito
TMEM160	NDUFB7	0.767013	mito	mito
TMEM160	BCS1L	0.762526	mito	mito
TMEM160	MRPL4	0.754676	mito	mito
TMEM186	COX7C	0.781903	mito	mito
TMEM223	AMBRA1	0.773645	mito	mito
TMEM67	NLRX1	0.806383	mito	unknown	mito-other
TMEM67	HMOX1	-0.834849	mito	unknown	mito-other
TMEM67	TTLL5	0.937221	unknown	unknown
TMEM67	WDR19	0.911785	unknown	unknown
TMEM67	AHI1	0.884974	unknown	unknown
TMEM67	MRPL34	0.769763	mito	unknown	mito-other
TMEM70	RPL22L1	0.816458	ribo	mito	ribo-mito
TOMM20	MICU1	0.771362	mito	mito
TOMM20	ACADM	0.780836	mito	mito
TOMM20	TMBIM6	0.770483	mito	mito
TOMM22	RPL35A	0.768863	ribo	mito	ribo-mito
TOMM22	NDUFA4	0.780958	mito	mito
TOMM34	MRPL43	0.770503	mito	mito
TOMM34	MRPS26	0.755078	mito	mito
TOMM40	SDHA	0.859786	mito	mito
TOMM40	SLC25A6	0.798028	mito	mito
TOMM40	SLC25A28	0.798112	mito	mito
TOMM40	LPIN1	0.766348	mito	mito
TOMM40	FUNDC1	-0.803256	mito	mito
TOMM40	TIMM44	0.752123	mito	mito
TOMM40	ATAD3A	0.790539	mito	mito
TOMM40	SLC25A26	0.77816	mito	mito
TOMM40	SLC25A13	0.80806	mito	mito
TOMM40	ADCK1	0.904691	mito	mito
TOMM40	TIMM50	0.761639	mito	mito
TOMM40	PGAM5	0.879296	mito	mito
TOMM40	MPV17L2	0.827082	mito	mito
TOMM40	SLC25A32	0.867104	mito	mito
TOMM40	MICOS13	0.796998	mito	mito
TOMM40	STMP1	-0.779243	mito	mito
TOMM40	CYC1	0.83835	mito	mito
TOMM40	GADD45GIP1	0.79418	mito	mito
TOMM40	RHOT2	0.7536	mito	mito
TOMM40	SLC25A33	0.812223	mito	mito
TOMM40	RPS2	0.777498	ribo	mito	ribo-mito
TOMM40	TIMM29	0.885034	mito	mito
TOMM40	SRC	0.793761	mito	mito
TOMM40	FLVCR1	0.767001	mito	mito
TOMM40	MSTO1	0.906731	mito	mito
TOMM40	ABCB8	0.830778	mito	mito
TOMM40	ECSIT	0.769848	mito	mito
TOMM40	BCS1L	0.822661	mito	mito
TOMM40	AIFM2	0.872154	mito	mito
TOMM40	RPL8	0.777292	ribo	mito	ribo-mito
TOMM40	MIEF1	0.864085	mito	mito
TOMM40	NDUFB4	-0.780276	mito	mito
TOMM70	DAP3	0.814466	mito	mito
TOMM70	MRPS30	0.839715	mito	mito
TOMM70	OPA1	0.757291	mito	mito
TTC19	DNM1L	0.772699	mito	mito
TTLL5	HMOX1	-0.754153	mito	unknown	mito-other
TTLL5	NLRX1	0.823744	mito	unknown	mito-other
TTLL5	MRPL34	0.823454	mito	unknown	mito-other
TUFM	MRPS15	0.763635	mito	mito
TUFM	MTG2	0.767252	mito	mito
TUFM	TIMM50	0.816093	mito	mito
TUFM	SLC25A13	0.872096	mito	mito
TUFM	TIMM23	0.793848	mito	mito
TUFM	RPL8	0.80651	ribo	mito	ribo-mito
TUFM	ATP5F1D	0.814903	mito	mito
TUFM	MRPL4	0.93112	mito	mito
TUFM	GPAM	0.753079	mito	mito
TUFM	RPL13A	0.792056	ribo	mito	ribo-mito
TUFM	LETM1	0.810136	mito	mito
TUFM	RPL3	0.782086	ribo	mito	ribo-mito
TUFM	MSTO1	0.757568	mito	mito
TUFM	RPSA	0.783853	ribo	mito	ribo-mito
TUFM	CYC1	0.910403	mito	mito
TUFM	MICOS13	0.801568	mito	mito
TUFM	PHB2	0.808505	mito	mito
TUFM	MRPL38	0.804505	mito	mito
TUFM	TIMM17B	0.797479	mito	mito
TUFM	QTRT1	0.790866	mito	mito
TUFM	MRPL37	0.788408	mito	mito
TUFM	RPS2	0.817794	ribo	mito	ribo-mito
TUFM	CYB5R3	0.809611	mito	mito
TUFM	MPV17	0.763069	mito	mito
TUFM	RHOT2	0.751688	mito	mito
TUFM	MRPL48	-0.750928	mito	mito
TUFM	RPS5	0.779913	ribo	mito	ribo-mito
TUFM	RPS9	0.816218	ribo	mito	ribo-mito
TUFM	NDUFB7	0.783894	mito	mito
TUFM	SLC25A4	0.865719	mito	mito
TULP3	FLVCR1	-0.753963	mito	unknown	mito-other
TULP3	COX8A	-0.765197	mito	unknown	mito-other
TYMS	SLC25A6	0.795972	mito	mito
TYMS	ATP5MF	0.841995	mito	mito
TYMS	RPS2	0.778187	ribo	mito	ribo-mito
TYMS	MSTO1	0.82162	mito	mito
TYMS	ABCB8	0.773853	mito	mito
TYMS	RPL19	0.800582	ribo	mito	ribo-mito
TYMS	BCS1L	0.780187	mito	mito
TYMS	ATP5MC3	0.755011	mito	mito
TYMS	GADD45GIP1	0.788692	mito	mito
TYMS	RPS5	0.761871	ribo	mito	ribo-mito
TYMS	ECSIT	0.790887	mito	mito
TYMS	RPL13A	0.847128	ribo	mito	ribo-mito
TYMS	MRPL4	0.832651	mito	mito
TYMS	LETM1	0.847961	mito	mito
TYMS	MFF	-0.85662	mito	mito
TYMS	FAU	0.852539	ribo	mito	ribo-mito
TYMS	TIMM23	0.812441	mito	mito
TYMS	TIMM44	0.766387	mito	mito
TYMS	ATP5F1D	0.869299	mito	mito
TYMS	RPL3	0.848825	ribo	mito	ribo-mito
TYMS	GPAM	0.79711	mito	mito
TYMS	TIMM50	0.801118	mito	mito
TYMS	RPSA	0.750596	ribo	mito	ribo-mito
TYMS	CISD1	0.903024	mito	mito
TYMS	PHB2	0.786283	mito	mito
TYMS	RPS9	0.797696	ribo	mito	ribo-mito
TYMS	RHOT2	0.881867	mito	mito
TYMS	SLC25A28	0.773267	mito	mito
TYMS	NDUFB2	-0.784477	mito	mito
TYMS	CYC1	0.795291	mito	mito
TYMS	SLC25A13	0.792432	mito	mito
TYMS	TUFM	0.877306	mito	mito
TYMS	NDUFB7	0.750479	mito	mito
TYMS	NDUFS5	-0.787515	mito	mito
TYMS	RPL8	0.81932	ribo	mito	ribo-mito
UBA52	TMEM126B	0.821352	mito	mito
UBA52	COA3	0.76804	mito	mito
UBA52	CHCHD6	0.82033	mito	mito
UBA52	RPL29	0.822104	ribo	mito	ribo-mito
UBA52	RPS21	0.824023	ribo	mito	ribo-mito
UBA52	RPL27	0.794512	ribo	mito	ribo-mito
UCP2	MTX1	-0.801564	mito	mito
UNC119B	MICU2	0.790227	mito	unknown	mito-other
UQCC1	COX6A1	0.756697	mito	mito
UQCC1	MRPL23	-0.83454	mito	mito
UQCC2	RPL37	-0.809926	ribo	mito	ribo-mito
UQCC3	GALK2	-0.760372	mito	mito
UQCC3	AFG1L	-0.776678	mito	mito
UQCRB	SLC30A9	0.839726	mito	mito
UQCRC1	NDUFA2	0.869055	mito	mito
UQCRC1	MRPS9	0.764036	mito	mito
UQCRC2	MRPL36	0.833002	mito	mito
UQCRC2	MRPL19	0.771818	mito	mito
UQCRC2	MRPS10	0.763122	mito	mito
UQCRC2	TMEM70	0.752442	mito	mito
UQCRC2	GDAP1	0.887061	mito	mito
UQCRC2	RPL9	0.755011	ribo	mito	ribo-mito
UQCRC2	RPL22L1	0.848328	ribo	mito	ribo-mito
UQCRFS1	MFN2	0.810206	mito	mito
UQCRFS1	NDUFS3	0.805889	mito	mito
UQCRFS1	RPS3A	0.768444	ribo	mito	ribo-mito
USP30	PSEN2	0.758647	mito	mito
USP30	UQCRH	0.759057	mito	mito
USP30	APOO	0.790978	mito	mito
USP30	SLC9B2	0.768035	mito	mito
USP30	BNIP3	0.803206	mito	mito
VDAC1	NDUFA6	0.756572	mito	mito
VDAC1	TIMM17B	0.755903	mito	mito
VDAC1	ATP5F1B	0.870702	mito	mito
VDAC2	TOMM70	0.769684	mito	mito
VDAC2	COQ7	0.807989	mito	mito
VDAC2	RPL7	0.777308	ribo	mito	ribo-mito
VDAC3	MRPL13	0.883235	ribo	mito	ribo-mito
VDAC3	MRPL13	0.883235	ribo	mito	ribo-mito
VDAC3	SDHB	0.786242	mito	mito
VDAC3	NDUFA4	0.829352	mito	mito
VDAC3	ATP5PB	0.892183	mito	mito
VDAC3	MRPS31	0.784983	mito	mito
VDAC3	MRPL48	0.771598	mito	mito
VDAC3	CYCS	0.778722	mito	mito
VDAC3	MRPL35	0.801413	mito	mito
VDAC3	ATP5PF	0.781146	mito	mito
VDAC3	RPL38	0.808142	ribo	mito	ribo-mito
VDAC3	RPL34	0.822722	ribo	mito	ribo-mito
VDAC3	NDUFS4	0.868146	mito	mito
VDAC3	NDUFB6	0.88025	mito	mito
VDAC3	MTX2	0.764677	mito	mito
VDAC3	NDUFA5	0.7503	mito	mito
VDAC3	NDUFV2	0.821617	mito	mito
VDAC3	RPL30	0.804613	ribo	mito	ribo-mito
VPS13A	GHITM	-0.778744	mito	mito
VPS13A	MFN2	-0.761171	mito	mito
VPS13A	MTG2	-0.773619	mito	mito
VPS13A	TMEM11	-0.789294	mito	mito
VPS13A	RPS11	-0.761355	ribo	mito	ribo-mito
WDR19	TTLL5	0.934397	unknown	unknown
WDR19	MTARC2	0.759404	mito	unknown	mito-other
WDR19	MRPL34	0.773415	mito	unknown	mito-other
WDR19	NLRX1	0.779188	mito	unknown	mito-other
WDR35	HADHB	0.787996	mito	unknown	mito-other
YME1L1	COX4I1	0.876315	mito	mito
YME1L1	QTRT1	-0.794953	mito	mito
YME1L1	MRPL4	-0.773192	mito	mito
YME1L1	UQCRB	0.765632	mito	mito
YME1L1	COX6C	0.762203	mito	mito
YME1L1	AGK	0.831873	mito	mito
YME1L1	SLC30A9	0.780525	mito	mito
YME1L1	NDUFV2	0.802697	mito	mito
ZNFX1	TOMM34	-0.816079	mito	mito
ZNFX1	RPL27A	0.761138	ribo	mito	ribo-mito
ZNFX1	MRPS9	-0.755174	mito	mito
ZNFX1	COX10	-0.782985	mito	mito
RPL10A	RPL10A	0
RPL13	RPL13	0
RPL18A	RPL18A	0
RPL41	RPL41	0
RPS20	RPS20	0
RPS26	RPS26	0
FAM161A	FAM161A	0
ARL6	ARL6	0
IQCE	IQCE	0
TCTN2	TCTN2	0
GAS8	GAS8	0
OFD1	OFD1	0
TOGARAM1	TOGARAM1	0
IFT20	IFT20	0
BBIP1	BBIP1	0
IFT27	IFT27	0
OXCT2	OXCT2	0
EVC2	EVC2	0
NPHP4	NPHP4	0
TSGA10	TSGA10	0
TMEM231	TMEM231	0
FLCN	FLCN	0
TTLL4	TTLL4	0
TTC23	TTC23	0
PKD1	PKD1	0
DNAH17	DNAH17	0
ANKS3	ANKS3	0
