# Supplementary material for: Differential impacts of ribosomal protein haploinsufficiency on mitochondrial function
Source: J Cell Biol. 2025 Jan 9;224(3):e202404084. doi: 10.1083/jcb.202404084 (PMC11716151; doi:10.1083/jcb.202404084)
Supplement: Table S9 — shows strains generated or utilized in this study, as well as DNA and RNA sequences used. [file jcb_202404084_tables9.xlsx]

## Sheet: Sequences
Oligos Used
ESC-AS-19	ACATCCAACTCAAAAAGCCGA	Fwd Primer for skn-1(zj45)
ESC-AS-20	aaagtgcaaccagcagcaac	Rev Primer for skn-1(zj45)
ESC-AS-27	TCAGCTTTTCGAGGATGTTTCAAG	Sanger sequencing Primer for skn-1
ESC-AS-130	tgtatttgtttcagaacttgcggtcatcATGTTCATCCCGAAAAGCCACACCAAGCTCATCTATGAGTACCTCTTCAACGAGGGAGTGACTGTCGCCAAGAAAGACTTCAATGCCAAGACTCACCCAAACATCGAGGGAGT	HR Template for rps-10 restoration
ESC-AS-131	TCTTGGCCACTAATAAGATATCGG	sgRNA insert for rps-10 restoration
ESC-AS-132	AAACCCGATATCTTATTAGTGGCC	sgRNA insert for rps-10 restoration
ESC-AS-147	cgccaaaaaatctcttcctatttc	rps-10 confirmation primer for AS-138-139
ESC-AS-138	cgtttcggctgtgcgaattt	Forward confirmation primer for rps-10 rescue
ESC-AS-139	caaaacttacCGGCGCGTG	Reverse confirmation primer for rps-10 rescue
ESC-AS-164	ATCGTGCTGGAAAAAGTAGGAGT	Human RPS23 forward primer 1 exon junction
ESC-AS-165	TTGCGACCAAATCCAGCAAC	Human RPS23 reverse primer 1 exon junction
ESC-AS-168	CTGCGAGACTCACAAGAGGG	Human RPS10 forward primer 1 exon junction
ESC-AS-169	CGACCAAATCCGCCTCTAAAC	Human RPS10 reverse primer 1 exon junction
ESC-AS-186	GAAGGTGTTTACGCCCGAGA	Human RPL35A forward primer 1 exon junction
ESC-AS-187	GTTTCCATGGGCCCGAGTTA	Human RPL35A reverse primer 1 exon junction
ESC-AS-190	GGTCTCTGTTCCGCAGGATG	Human RPL5 forward primer 1 exon junction
ESC-AS-191	CCAAGCGTTTCCGAGCATAA	Human RPL5 reverse primer 1 exon junction
ESC-AS-158	GTCTCCTCTGACTTCAACAGCG	Human GAPDH housekeeping primer forward
ESC-AS-159	ACCACCCTGTTGCTGTAGCCAA	Human GAPDH housekeeping primer reverse
ESC-RR-17	GTCACGACGTTGTAAAACGACGGCCAGTCGCGCTCCAGACTACAAGGACA	1st forward primer for 5' homolog arm (tomm20)
ESC-RR-18	CTTGATGAGCTCCTCTCCCTTGGAGACCATCTCCAAGTCGTCGGTGTCATCGA	1st reverse primer for 5' homolog arm (tomm20)
ESC-RR-19	GAGCAGAAGTTGATCAGCGAGGAAGACTTGTAATGGATAATGATTTAAAAG	2nd forward primer for 3' homolog arm (tomm20)
ESC-RR-20	TCACACAGGAAACAGCTATGACCATGTTATTTGCTAGGGACAGTGCTTGTG	2nd reverse primer for 3' homolog arm (tomm20)
ESC-RR-21	TCTTGCACCGACGACTTGGAGTAA	U6 vector sense primer for inserting gRNA (tomm20)
ESC-RR-22	AAACTTACTCCAAGTCGTCGGTGC	U6 vector antisense primer for inserting gRNA (tomm20)
siRNAs targeting human genes from IDT
siRNA against RPS23 sense	rGrCrUrUrUrArArGrGrUrUrGrUrCrArArArGrUrArGrCrCAA
siRNA against RPS23 antisense	rUrUrGrGrCrUrArCrUrUrUrGrArCrArArCrCrUrUrArArArGrCrGrG
siRNA against RPS10 antisense	rGrArGrGrArUrUrCrUrUrUrUrGrCrArUrUrGrArArUrArAAC
siRNA against RPS10 antisense	rGrUrUrUrArUrUrCrArArUrGrCrArArArArGrArArUrCrCrUrCrUrC
siRNA against RPL5 sense	rCrGrCrUrUrGrGrUrGrArUrArCrArArGrArUrArArArArATA
siRNA against RPL5 antisense	rUrArUrUrUrUrUrArUrCrUrUrGrUrArUrCrArCrCrArArGrCrGrUrU
siRNA against RPL35A sense	rCrGrArGrArUrGrArArArCrArGrArArUrUrCrUrArUrUrUGG
siRNA against RPL35A antisense	rCrCrArArArUrArGrArArUrUrCrUrGrUrUrUrCrArUrCrUrCrGrGrG
Plasmid used in this study	Use	Source
pAS14	sgRNA expressing plasmid pRB1017	This study
pDD132	eft3-p:Cas9	Goldstein Lab
pRB1017	empty backbone vector for sgRNA expression	Fire Lab
pRR9	pDD286_tagrfpt-c1^sec^3xmyc_ccdb edited with tomm20 homogy arms	This study
pDD286	Tagrfpt-c1^sec^3xmyc_ccdb repair template	Goldstein/Dickinson lab

## Sheet: Strains
Strains Used	Source	Reference
K562 Cell Line	ATCC	K562
C. elegans N2 Wild-type	CGC	N2
skn-1(zj15) IV.	Tang et al, 2016	QV225
daf-16(mu86) I,	Lin et al, 1997	CF1038
gcn-1(n4827) III.	Hirose and Horvitz, 2014	MT22914
cox-4(zu476[cox-4::eGFP::3xFLAG]) I.	Raiders et al, 2018	JJ2586
tomm-20::Tag-RFP, V	This study	ESC158
rps-10[cc2557,T8X]/tmC20 [unc-14(tmIs1219) dpy-5(tm9715)] I.	Cenik et al, 2019	ESC129
rpl-33[cc2558,R9X]/mIn1	Cenik et al, 2019	ESC8/PD2558
rpl-5 [cc5998,A166X]/mIn1	Cenik et al, 2019	ESC4/PD5998
rps-23[cc5994,A67X]/nT1qIs51] (IV;V)	Cenik et al, 2019	ESC9/PD5994
rps-23[cc5994,A67X](ES2)/ tmC5 [F36H1.3(tmIs1220)] IV.	Cenik et al, 2019	ESC128
rps-10[cc2557,T8X]/tmC20 [unc-14(tmIs1219) dpy-5(tm9715)] I.	Cenik et al, 2019	ESC129
egl-19/nT1qIs51] (IV;V)	Cenik et al, 2019	ESC20/PD1794
rpl-5[cc5998,A166X]/mIn1, skn-1(zj15) IV.	This study	ESC299
rpl-5 [cc5998,A166X]/mIn1, daf-16(mu86)	Cenik et al, 2019	ESC92/PD2633
CRISPR Reverse Mutation 1 from rps-10[cc2557,T8X]/tmC20 [unc-14(tmIs1219) dpy-5(tm9715)] I	This study	ESC614
CRISPR Reverse Mutation 2 from rps-10[cc2557,T8X]/tmC20 [unc-14(tmIs1219) dpy-5(tm9715)] I	This study	ESC615
rps-10[cc2557,T8X], cox-4(zu476[cox-4::eGFP::3XFLAG])/tmC20 [unc-14(tmIs1219) dpy-5(tm9715)] I.	This study	ESC733
rps-10[cc2557,T8X]/tmC20 [unc-14(tmIs1219) dpy-5(tm9715)] I., tomm-20::Tag-RFP, V	This study	ESC613
ccIs4251 [myo-3p::GFP::LacZ::NLS + myo-3p::mitochondrial GFP + dpy-20(+)] I; vsm-1(ok1468) IV.	Fire et al 1998	PD4251
