# Supplementary material for: Differential impacts of ribosomal protein haploinsufficiency on mitochondrial function
Source: J Cell Biol. 2025 Jan 9;224(3):e202404084. doi: 10.1083/jcb.202404084 (PMC11716151; doi:10.1083/jcb.202404084)
Supplement: Data S1 — provides data underlying Fig. 1 E. [file jcb_202404084_datas1.xlsx]

## Sheet: Total Data
Number of Progenies on Individual Animal								Corrected number of Progenies based on Mendelian Ratio								Number of Progenies on Individual Animal
wt/mc6	rpl5/mc6	rpl33/mc6	wt_tmC20	rps10_tmC20	wt_tmC5	rps23_tmC5		wt_mC6	rpl5_mC6	rpl33_mC6	wt_tmC20	rps10_tmC20	wt_tmC5	rps23_tmC5		wt_mC6	rpl5_mC6	rpl33_mC6	wt_tmC20	rps10_tmC20	wt_tmC5	rps23_tmC5
237	107	212	128	209	298	260		237	142.667	282.667	128	278.667	298	346.667		1.11529	0.671373	1.3302	0.520325	1.13279	0.964401	1.1219
241	54	124	355	83	292	287		241	72	165.333	355	110.667	292	382.667		1.13412	0.338824	0.778039	1.44309	0.449864	0.944984	1.2384
199	145	152	249	200	340	261		199	193.333	202.667	249	266.667	340	348		0.936471	0.909804	0.953725	1.0122	1.08401	1.10032	1.12621
226	78	140	227	222	310	226		226	104	186.667	227	296	310	301.333		1.06353	0.489412	0.878431	0.922764	1.20325	1.00324	0.975189
143	140	129	243	155	335	173		143	186.667	172	243	206.667	335	230.667		0.672941	0.878431	0.809412	0.987805	0.840108	1.08414	0.746494
165	99	97	317	201	309	280		165	132	129.333	317	268	309	373.333		0.776471	0.621176	0.608627	1.28862	1.08943	1	1.2082
		139			282	324				185.333			282	432				0.872157			0.912621	1.39806
		81			250	353				108			250	470.667				0.508235			0.809061	1.52319
		128			315	244				170.667			315	325.333				0.803137			1.01942	1.05286
		122								162.667								0.76549
		174								232								1.09176
							Medians	212.5	137.333	172	246	267.333	309	348
							P values		0.0310722	0.389289		0.726412		0.0505072

## Sheet: rps10 tmC20 by YG
wt/tmC20	Plate	Day
Egg laid: 6/7		3 to 4	4 to 5	5 to 6	6 to 7	7 to 8	7 to 8	8 to 9	9 to 10	10 to 15	total
	Moved in	2022-06-10	2022-06-11	2022-06-12	2022-06-13	2022-06-14	2022-06-15	2022-06-16	2022-06-17	2022-06-18
	Moved out	2022-06-11	2022-06-12	2022-06-13	2022-06-14	2022-06-15	2022-06-16	2022-06-17	2022-06-18
	a	5	24	54	26	7	7	2	2	1	128
	b	25	71	109	95	53	2	0	0	0	355
	c	19	44	74	52	33	11	6	6	4	249
	d	27	66	81	23	17	6	5	0	2	227
	e	18	54	100	56	12	2	0	0	1	243
	f	32	78	113	78	9	5	0	1	1	317
rps-10/tmC20	Plate	Day
Egg laid: 6/7		3 to 4	4 to 5	5 to 6	6 to 7	7 to 8	7 to 8	8 to 9	9 to 10	10 to 15
	Moved in		2022-06-11	2022-06-12	2022-06-13	2022-06-14	2022-06-15	2022-06-16	2022-06-17	2022-06-18
	Moved out		2022-06-12	2022-06-13	2022-06-14	2022-06-15	2022-06-16	2022-06-17	2022-06-18
	a		25	74	46	53	10	0	1	0	209
	b		17	20	17	16	6	5	1	1	83
	c		29	55	62	37	8	5	4	0	200
	d		22	67	81	43	7	1	1	0	222
	e		26	61	34	22	7	5	0	0	155
	f		28	49	61	34	17	9	1	2	201

## Sheet: rps23 tmC5 by YG
wt/tmC5	Plate	Day
Egg laid: 8/5		3 to 4	4 to 5	5 to 6	6 to 7	7 to 8	8 to 9	9 to 10	10 to 15	Total
	Moved in	2022-08-08	2022-08-09	2022-08-10	2022-08-11	2022-08-12	2022-08-13	2022-08-14	2022-08-15
	Moved out	2022-08-09	2022-08-10	2022-08-11	2022-08-12	2022-08-13	2022-08-14	2022-08-15	2022-08-16
	Observation	2022-08-13	2022-08-14	2022-08-15	2022-08-16	2022-08-17	2022-08-17
	a	0	84	92	107	15	0	0	0	298
	b	4	78	94	109	5	2	0	0	292
	c	7	74	113	125	19	2	0	0	340
	d	5	86	117	101	0	1	0	0	310
	e	21	90	105	112	7	0	0	0	335
	g	10	82	106	101	9	1	0	0	309
	H	21	92	110	57	1	1	0	0	282
	i	8	74	106	60	2	0	0	0	250
	j	1	69	110	108	27	0	0	0	315
rps-23/tmC20	Plate	Day
Egg laid: 8/5		3 to 4	4 to 5	5 to 6	6 to 7	7 to 8	8 to 9	9 to 10	10 to 15
	Moved in		2022-08-08	2022-08-09	2022-08-10	2022-08-11	2022-08-12	2022-08-13	2022-08-14
	Moved out		2022-08-09	2022-08-10	2022-08-11	2022-08-12	2022-08-13	2022-08-14	2022-08-15
	Observation		2022-08-13	2022-08-14	2022-08-15	2022-08-16	2022-08-17	2022-08-17
	a		16	71	81	76	13	2	1	260
	b		23	65	71	74	50	4	0	287
	c		31	56	75	79	18	2	0	261
	e		14	52	83	62	13	2	0	226
	f		28	28	33	39	26	17	2	173
	g		16	58	68	93	41	3	1	280
	H		21	71	81	95	53	3	0	324
	i		22	72	84	93	75	6	1	353
	j		18	59	73	70	20	3	1	244

## Sheet: rpl5 rpl33 by AS
	Plate	Day
		3 to 4	4 to 5	5 to 6	6 to 7	7 to 8	8 to 9	9 to 10	10 to 15
Strain	Moved in	2024-08-03	2024-08-04	2024-08-05	2024-08-06	2024-08-07	2024-08-08	2024-08-09	2024-08-10
	Moved out	2024-08-04	2024-08-05	2024-08-06	2024-08-07	2024-08-08	2024-08-09	2024-08-10	n/a	Total
wt/mc6	a	0	7	48	67	73	35	1	6	237
	b	0	9	48	75	77	26	2	4	241
	c	0	15	47	84	45	7	0	1	199
	d	0	11	51	81	61	19	1	2	226
	e	0	10	41	59	30	2	0	1	143
	f	0	20	37	76	27	3	1	1	165
rpl5/mc6	a	0	0	7	12	23	30	29	6	107
	b	0	0	1	6	14	21	11	1	54
	c	0	0	3	10	27	44	49	12	145
	d	0	0	3	5	14	21	25	10	78
	e	0	0	1	14	36	40	37	12	140
	f	0	0	2	7	21	27	27	15	99
rpl33/mc6	a	0	0	5	24	39	49	41	54	212
	b	0	0	2	22	36	44	15	5	124
	c	0	0	2	19	42	45	23	21	152
	d	0	0	2	15	37	43	20	23	140
	e	0	0	2	21	32	38	26	10	129
	f	0	0	1	19	33	34	3	7	97
	g	0	0	2	7	38	44	36	12	139
	h	0	0	0	5	22	22	23	9	81
	i	0	0	2	20	28	33	35	10	128
	j	0	0	3	20	39	34	21	5	122
	k	0	0	3	21	29	47	34	40	174
