# Supplementary material for: Differential impacts of ribosomal protein haploinsufficiency on mitochondrial function
Source: J Cell Biol. 2025 Jan 9;224(3):e202404084. doi: 10.1083/jcb.202404084 (PMC11716151; doi:10.1083/jcb.202404084)
Supplement: Data S2 — provides data underlying Fig. 2 C. [file jcb_202404084_datas2.xlsx]

## Sheet: rpl-33
		Surviving animal per time (hour)
		0	1	2	3	4	5	6	7
Replicate 1	wt/mC6	15	15	9	4	3	3	2	0
	daf-2	19	19	19	19	19	18	18	18
	rpl-33/mC6	17	17	17	17	16	14	14	14
Replicate 2	wt/mC6	16	16	16	16	16	13	12	11
	daf-2	15	15	15	15	15	15	15	15
	rpl-33/mC6	17	17	17	17	17	17	17	17
Replicate 3	wt/mC6	16	16	16	12	9	5	3	3
	daf-2	15	15	15	14	14	14	14	14
	rpl33/mC6	18	18	18	18	14	13	8	6
Accumulated	wt/mC6	47	47	41	32	28	21	17	14
	daf-2	49	49	49	48	48	47	47	47
	rpl33/mC6	52	52	52	52	47	44	39	37

## Sheet: rpl-5
		Surviving animal per time (hour)
		0	1	2	3	4	5	6	7
Replicate 1	wt/mC6	15	15	9	4	3	3	2	0
	daf-2	19	19	19	19	19	18	18	18
	rpl5/mC6	14	14	14	14	13	12	10	10
Replicate 2	wt/mC6	16	16	16	16	16	13	12	11
	daf-2	15	15	15	15	15	15	15	15
	rpl5/mC6	18	18	18	18	18	18	17	17
Replicate 3	wt/mC6	15	14	14	10	9	6	3	3
	daf-2	15	15	15	14	14	14	14	14
	rpl5/mC6	15	15	15	15	15	14	13	12
Accumulated	wt/mC6	46	45	39	30	28	22	17	14
	daf-2	49	49	49	48	48	47	47	47
	rpl5/mC6	47	47	47	47	46	44	40	39

## Sheet: rps-23
		Surviving animal per time (hour)
		0	1	2	3	4	5	6	7
Replicate 1	wt/tmC5	31	31	25	13	12	8	5	1
	rps23/tmC5	25	25	23	20	17	14	10	7
	daf-2	20	20	20	20	20	20	20	20
Replicate 2	wt/tmC5	28	28	23	16	11	7	5	3
	rps23/tmC5	31	31	30	27	24	19	14	11
	daf-2	20	20	20	20	20	20	20	19
Replicate 3	wt/tmC5	23	23	18	13	7	4	3	1
	rps23/tmC5	34	34	33	30	26	20	20	17
	daf-2	33	33	33	32	31	30	29	29
Accumulated	wt/tmC5	82	82	66	42	30	19	13	5
	rps23/tmC5	90	90	86	77	67	53	44	35
	daf-2	73	73	73	72	71	70	69	68

## Sheet: rps-10
		Surviving animal per time (hour)
		0	1	2	3	4	5	6	7
Replicate 1	wt/tmC20	24	24	19	12	9	8	4	2
	rps10/tmC20	29	29	26	17	13	10	7	6
	daf-2	20	20	20	20	20	20	20	20
Replicate 2	wt/tmC20	35	35	32	29	22	18	14	10
	rps10/tmC20	35	35	35	33	30	28	27	23
	daf-2	20	20	20	20	20	20	20	19
Replicate 3	wt/tmC20	24	24	20	17	12	9	5	3
	rps10/tmC20	35	35	35	34	30	27	21	21
	daf-2	33	33	33	32	31	30	29	29
Accumulated	wt/tmC20	83	83	71	58	43	35	23	15
	rps10/tmC20	99	99	96	84	73	65	55	50
	daf-2	73	73	73	72	71	70	69	68
