# Supplementary material for: Differential impacts of ribosomal protein haploinsufficiency on mitochondrial function
Source: J Cell Biol. 2025 Jan 9;224(3):e202404084. doi: 10.1083/jcb.202404084 (PMC11716151; doi:10.1083/jcb.202404084)
Supplement: Data S3 — provides more data underlying Fig. 2 C. [file jcb_202404084_datas3.xlsx]

## Sheet: skn-1 double mutant rpl-5
		Surviving Animals per time (hour)
		0	1	2	3	4	5	6
Replicate 1	wt/mC6	30	30	17	4	14	11	7
	rpl-5/mC6	31	31	25	19	20	15	4
	rpl5/mC5, skn-1	43	43	33	23	26	19	10
Replicate 2	wt/mC6	33	33	27	21	23	19	13
	rpl-5/mC6	37	37	33	29	30	27	6
	rpl5/mC5, skn-1	35	35	32	29	31	30	15
Replicate 3	wt/mC6	35	35	31	27	28	25	17
	rpl-5/mC6	47	47	43	39	38	33	14
	rpl5/mC5, skn-1	38	38	32	26	24	16	10
Accumulation	wt/mC6	98	98	75	52	65	55	37
	rpl-5/mC6	115	115	101	87	88	75	24
	rpl5/mC5, skn-1	116	116	97	78	81	65	35

## Sheet: skn-1 RNAi rpl-5
		Surviving Animals per time (hour)
		0	2	4	6
Replicate 1	Control	42	40	29	4
	skn-1 RNAi	50	46	25	5
Replicate 2	Control	40	39	32	9
	skn-1 RNAi	44	41	23	4
Replicate 3	Control	44	43	35	10
	skn-1 RNAi	43	41	19	2
Accumulation	Control	126	122	96	23
	skn-1 RNAi	137	128	67	11

## Sheet: daf-16 double mutant rpl-5
		Surviving Animals per time (hour)
		0	4	8
Replicate 1	rpl-5/mC6	46	41	27
	rpl-5/mC6, daf-16	45	37	16
Replicate 2	rpl-5/mC6	38	32	20
	rpl-5/mC6, daf-16	36	32	24
Replicate 3	rpl-5/mC6	30	29	23
	rpl-5/mC6, daf-16	39	37	27
Replicate 4	rpl-5/mC6	39	34	28
	rpl-5/mC6, daf-16	36	35	26
Accumulation	rpl-5/mC6	153	136	98
	rpl-5/mC6, daf-16	156	141	93
