# Supplementary material for: Differential impacts of ribosomal protein haploinsufficiency on mitochondrial function
Source: J Cell Biol. 2025 Jan 9;224(3):e202404084. doi: 10.1083/jcb.202404084 (PMC11716151; doi:10.1083/jcb.202404084)
Supplement: Data S4 — provides data underlying Fig. 5 A. [file jcb_202404084_datas4.xlsx]

## Sheet: Raw Value
rpl-5	wt/mC6 for rpl5	rps-10	wt/tmC20	rps23_tmC5	wt_tmC5	rpl33/mC6	wt/mC6
6.94232e-05	9.20989e-05	5.10352e-05	8.46584e-05	5.07795e-05	5.60334e-05	0.327893	0.814032
9.44081e-05	6.36097e-05	0.00015285	9.60725e-05	4.47372e-05	8.07682e-05	0.394658	0.280055
0.000106833	6.66545e-05	4.41415e-05	0.000160402	5.35896e-05	7.11857e-05	0.286523	0.266006
6.71725e-05	6.46622e-05	7.41381e-05	9.63346e-05	5.63482e-05	8.79744e-05	0.663417	0.312094
5.33102e-05	6.40111e-05	4.68521e-05	0.000131499	5.14261e-05	0.000105416	1.7311	0.289545
5.29215e-05	7.99633e-05	7.42613e-05	0.00017489	2.95662e-05	6.51182e-05	0.846527	0.24623
5.87186e-05	6.31354e-05	3.02143e-05	0.000131027	0.000130615	5.90337e-05	0.312743	0.176601
0.00014368	9.09165e-05	3.26403e-05	7.52664e-05	3.41764e-05	5.38407e-05	0.379762	0.248283
0.000175146	0.000108237	5.57026e-05	0.000102794	8.575e-05	7.36098e-05	0.342468	0.252826
0.000136191	4.91393e-05	7.26908e-05	8.57623e-05	5.58847e-05	5.95431e-05	0.24048	0.294519
0.000271688	8.3637e-05	7.50277e-05	0.000182498	3.24323e-05	4.63116e-05	0.354417	0.210252
0.000205355	7.08202e-05	4.33296e-05	0.000247692	4.9514e-05	6.0582e-05	0.785367	0.406585
0.000161084	5.654e-05	2.83009e-05	7.38713e-05	5.63893e-05	9.28289e-05	0.513434	0.29976
0.000142694	0.000100345	3.55275e-05	4.98825e-05	5.75004e-05	8.0733e-05	0.253216	0.28772
0.000234827	0.000159696	1.74285e-05	6.045e-05	3.60788e-05	7.78746e-05	0.375558	0.461783
9.62924e-05	5.30625e-05	3.18477e-05	4.47006e-05	4.25267e-05	1.85488e-05	0.254189	0.479331
4.32702e-05	9.62922e-05	2.82957e-05	0.00012623	3.8373e-05	1.80272e-05	0.543198	0.32037
0.000123293	0.00027668	4.12631e-05	7.37349e-05	2.78353e-05	2.64001e-05	0.29864	3.53445
8.79798e-05	0.00012676	1.59846e-05	7.45983e-05	7.85153e-05	3.43455e-05	0.454058	0.333697
0.00010134	9.51912e-05	3.60195e-05	5.9772e-05	3.42277e-05	4.48275e-05	0.288436	0.544755
3.1766e-05	6.05192e-05	6.60368e-05	5.24096e-05	3.14426e-05	3.1779e-05	0.269448	0.524861
8.0376e-05	7.86168e-05	4.56734e-05	4.64558e-05	2.61503e-05	4.41991e-05	0.376426	1.48504
4.77822e-05	0.000190172	2.64801e-05	3.94414e-05	3.06991e-05	2.33667e-05	0.405673	1.822
6.89278e-05	0.000125033	3.56966e-05	4.72214e-05	4.92728e-05	2.82137e-05	0.25626	0.240644
5.98108e-05	8.36598e-05	2.04514e-05	4.85523e-05	6.22754e-05	2.17203e-05	0.498768	0.320986
0.0001012	8.23555e-05	2.12781e-05	0.000165344	7.02933e-05	4.90747e-05	0.279763	0.295359
8.34009e-05	6.58835e-05	6.34087e-05	0.000142738	7.18366e-05	6.30794e-05	0.342842	0.412112
0.000120693	0.000122673	0.000223577	0.000178424	5.07619e-05	6.01883e-05	0.40358	0.379699
4.69643e-05	9.23206e-05	7.85041e-05	9.62344e-05	7.51094e-05	8.44118e-05	0.343431	0.993573
7.28667e-05	0.000102115	8.71145e-05	8.52123e-05	5.68361e-05	3.92093e-05	0.262623	0.711674
0.000124462	7.94385e-05	7.05528e-05	7.03252e-05	7.49679e-05	3.19479e-05	0.550645	0.314382
0.000115311	6.24151e-05	7.26344e-05	8.77395e-05	5.33778e-05	3.26614e-05	0.208004	0.259808
0.000129085	0.000149693	0.00014242	6.99141e-05	7.8007e-05	3.31465e-05	0.297622	0.405277
3.61092e-05	9.23026e-05	4.86942e-05	8.74321e-05	6.82612e-05	6.31048e-05	0.227419	0.2024
0.000207361	5.17262e-05	4.77954e-05	6.52838e-05	8.75837e-05	3.29192e-05	0.191502	0.173297
0.000154858	8.70058e-05	4.84544e-05	8.88397e-05	8.67902e-05	3.59974e-05	0.247861	0.214556
0.000123038	8.80114e-05	6.64395e-05	6.47351e-05	5.61339e-05	2.68882e-05	0.653428	0.232436
0.000224995	0.000145643	7.3369e-05	6.52336e-05	8.62729e-05	4.16838e-05	0.34116	0.212795
6.44509e-05	4.4612e-05	3.0163e-05		9.72521e-05	0.000178746	0.206176	0.267057
4.65338e-05	6.24281e-05	5.02705e-05	0.000126145	0.000112929	3.64206e-05	0.170596	0.357399
5.66548e-05	8.55037e-05	5.85934e-05	0.000138131	7.34128e-05	7.28215e-05	0.154358	0.344106
7.04202e-05	2.59054e-05	3.67332e-05	0.000117281	8.22136e-05	3.24585e-05	0.303132	0.331242
7.52378e-05	3.41236e-05	4.9317e-05	0.000176047	7.04349e-05		0.164789	0.233101
5.20614e-05	4.51503e-05	5.39036e-05	0.000223595	7.84232e-05		0.204946	0.221651
6.54048e-05	3.81828e-05	4.54443e-05	0.000150042	7.21421e-05		0.609896	0.170261
7.40692e-05	4.85362e-05	4.36235e-05	0.000164044	7.97564e-05		0.572285	0.610161
5.52119e-05	6.97518e-05	5.55713e-05	0.000149927	9.16987e-05		1.42869	0.180739
4.70301e-05	2.70841e-05	4.63765e-05	0.000125353	0.000155473		0.239895	0.189844
6.55083e-05	7.03786e-05	7.27879e-05	7.13452e-05	9.43898e-05		0.184455	0.146932
4.13473e-05	9.46514e-05	5.05534e-05	7.01909e-05	0.000113708		0.139563	0.206041
6.21932e-05	5.53412e-05	5.80689e-05	5.37064e-05	0.000166554		0.240233	0.135546
4.93362e-05	3.49493e-05	5.15303e-05	5.62322e-05	8.83149e-05		0.257591	0.128805
3.58668e-05	4.68279e-05	5.02679e-05	7.25293e-05	6.93419e-05		1.74986	0.132449
5.76312e-05	5.5993e-05	6.07654e-05	3.97681e-05			0.229179	0.160208
7.5772e-05	6.40422e-05	5.30677e-05	4.33735e-05			0.223915	0.380908
5.35018e-05	4.80084e-05	3.8005e-05	6.57329e-05			0.362476	0.288246
4.87568e-05	6.03739e-05	3.69305e-05	3.73634e-05			0.474287	0.182264
2.44666e-05	5.33578e-05	3.26996e-05	2.87955e-05			0.18113	0.109893
4.83426e-05	4.99325e-05	3.26185e-05	6.97136e-05			0.399202	0.21226
3.69812e-05	3.32771e-05	3.53148e-05	3.66602e-05			0.226105	0.227889
4.41446e-05	0.000175672	5.34595e-05	5.57403e-05			0.286572	0.15063
4.51471e-05		4.0912e-05	4.31881e-05			0.388008	0.172708
3.77804e-05		5.35549e-05	7.96765e-05			0.52619	0.131121
		4.86766e-05	8.86083e-05			0.21573	0.22425
		6.96131e-05	5.45799e-05			0.531494	0.139535
		6.38151e-05	9.61535e-05			0.379024	0.139815
		7.21524e-05	9.51763e-05			0.248145	0.137975
		5.73674e-05	0.000135841			0.206971	0.217752
		4.03048e-05	5.98378e-05			0.236161	0.159874
		5.27274e-05	5.06954e-05			0.254985	0.15166
		5.27192e-05	6.09129e-05			0.188818	0.228628
		0.000134078	4.85884e-05			0.23664	0.117769
		7.43059e-05				0.220916	0.157739
		4.92225e-05				0.141939	0.161134
		5.45811e-05				0.146445	0.283014
		6.22974e-05				0.165117	0.154138
						0.22307	0.124335
						0.207183	0.113445
						0.143371	0.130736
						0.187248	0.124132
						0.149772
						0.17529
						2.1648
						0.164865
						0.224514
						0.232815
						0.172218
						0.181413
						0.168772
0.392968		2.16689e-07				0.135317
						0.172177
						0.214624
						0.145963
						0.148994
						0.175327
						0.192102
						0.206731
						0.218812
						0.229884
						0.174042
						0.124345

## Sheet: Normalized
rpl-5/mC6	wt/mC6 for rpl5	rps-10/tmC20	wt/tmC20	rps23_tmC5	wt_tmC5	rpl33/mC6	wt/mC6 for rpl33
0.744897	1.10316	0.229011	0.460589	0.713339	0.787144	1.40866	3.49717
0.457562	0.532189	0.443425	0.552824	0.628458	1.13461	1.69549	1.20315
0.702612	0.819406	0.291906	1.17578	0.752815	1	1.23093	1.14279
0.839611	0.982594	0.530694	2.77955	0.791567	1.23584	2.85011	1.34079
0.481433	0.961072	0.479759	0.268298	0.722422	1.48086	7.43702	1.24392
0.624635	1.01741	0.460361	0.497267	0.415339	0.914765	3.63677	1.05783
1.24606	1.89889	0.295803	1.11627	1.83485	0.829292	1.34358	0.758697
1.09044	1.41836	0.273223	1.15575	0.480102	0.802444	1.6315	1.06665
1.12368	0.893446	0.478061	0.975194	1.27802	1.09708	1.47128	1.08617
1.29076	1.25025	0.69374	1.02481	0.832907	0.887433	1.03313	1.26528
0.931934	1.71238	0.680934	1.79717	0.483372	0.69023	1.52261	0.903268
1.13463	0.518809	0.690324	1.96793	0.737958	0.902917	3.37402	1.74673
1.41031	0.683394	0.946555	1.67088	0.840428	1.38353	2.20577	1.2878
1.50679	0.904226	1.04528	2.50811	0.856988	1.20325	1.08784	1.23608
1.04264	0.764687	0.429729	3.18552	0.53772	1.16065	1.61344	1.98387
1.30986	0.972036	0.716197	2.13763	0.63382	0.679271	1.09202	2.05926
1.48339	1.39692	0.834773	2.33711	0.571912	0.660169	2.33364	1.37634
1.10573	0.542413	0.523332	2.13599	0.414859	0.966792	1.28299	15.1844
0.941872	1.40947	0.702612	1.78589	0.685889	1.25776	1.95069	1.4336
1.31194	1.89559	0.767957	1.01645	0.718798	1.64162	1.23915	2.34033
0.828063	1.10832	0.647438	1	2.87529	1.16377	1.15758	2.25486
1.24554	0.699931	0.621498	0.765148	1.25345	1.61861	1.61717	6.37991
0.988057	0.937824	0.791718	0.801133	1.15145	0.855707	1.74282	7.8275
0.718306	1.12137	0.66072	1.03331	0.957643	1.03321	1.10092	1.03383
1.15418	1.28257	1.037	0.566571	1.12422	0.795414	2.14276	1.37899
1.51749	0.961464	0.720228	0.617936	1.80441	1.25161	1.20189	1.26889
1.07148	1.20911	0.8273	0.936488	2.28058	1.60879	1.47289	1.77048
0.976453	1.0686	0.734145	0.532311	2.5742	1.53505	1.73383	1.63123
0.489993	1	0.71616	0.410246	2.63071	2.15285	1.47542	4.2685
0.968159	0.666441	0.865717	0.993201	1.85894	1	1.12826	3.05743
0.740622	3.51819	0.756049	0.522293	2.75057	0.814804	2.36563	1.35062
0.884085	1.1259	0.541452	0.794124	2.08138	0.833001	0.893608	1.11616
0.904161	0.777624	0.526144	0.615295	2.74538	0.845374	1.27862	1.74112
0.75663	0.814846	0.465867	1.13514	1.36136	1.60944	0.977018	0.869533
0.848693	0.790491	0.464712	1.26239	1.9895	0.839578	0.822714	0.744504
1.15413	0.78253	0.503125	0.777593	1.74095	0.918085	1.06484	0.921758
1.30602	0.977544	0.76163	1.36989	2.23375	0.685763	2.8072	0.998572
0.821178	0.771825	0.582868	1.35596	2.21351	1.06311	1.46566	0.914191
0.651713	1.11145	0.762989	1.93531	1.43165	4.55878	0.885754	1.14731
0.646961	1.32319	0.693489	0.852501	2.20032	0.928878	0.7329	1.53542
0.717829	0.600724	0.991768	0.722251	2.48034	1.85725	0.66314	1.47832
1.75648	1.02246	0.909166	0.867818	2.88016	0.827827	1.30229	1.42305
2.14114	0.865771	1.02795	0.692232	1.87233		0.707952	1.00143
1.66492	0.691197	0.817306	1.05873	2.09679		0.880472	0.952237
3.32136	1.22671	0.574218	1.20147	1.79638		2.62018	0.73146
2.51045	1.95228	0.751199	2.00596	2.00012		2.4586	2.62132
1.96924	0.648684	0.751083	1.20475	1.83992		6.13782	0.776477
1.74442	1.17716	1.91019	1.64451	2.03412		1.03062	0.81559
2.87074	3.38239	1.05863	2.18716	2.3387		0.792438	0.631237
1.17717	1.54963	0.701266	1.63861	3.96522		0.599578	0.885176
0.528974	1.16371	0.77761	0.941273	2.40733		1.03207	0.582321
1.50725	0.739842	0.887542	1.28553	2.90003		1.10664	0.55336
1.07555	0.961083	0.638239	1.07253	4.24782		7.51759	0.569015
1.23887	2.32483	1.91153	2.2823	2.2524		0.984577	0.688272
0.388336	1.52851	0.552028	3.0976	1.76851		0.961962	1.63642
0.98259		0.927162	0.923825			1.55724	1.23834
0.584133		0.585926	0.623824			2.03759	0.783027
0.842637		0.928702	0.75598			0.778153	0.472113
0.731182		0.377856	0.55902			1.71502	0.911893
1.23716		0.408195	1.57862			0.971371	0.979034
1.01957		0.69661	0.922119			1.23114	0.647125
1.47546		0.909062	0.932917			1.66692	0.741971
		0.938287	0.7475			2.26057	0.563311
		0.541874	0.655428			0.926802	0.963401
		0.353927	0.580971			2.28336	0.599457
		0.444302	0.493249			1.62833	0.60066
		0.217959	0.590544			1.06606	0.592754
		0.398284				0.889168	0.935485
		0.353862				1.01457	0.686837
		0.51603				1.09544	0.651548
						0.811183	0.98221
						1.01663	0.505948
						0.949081	0.677665
						0.609785	0.692251
						0.629144	1.21586
						0.709363	0.662195
						0.958333	0.534156
						0.89008	0.48737
						0.615936	0.561658
						0.804438	0.533285
						0.643436
						0.753064
						9.30023
						0.70828
						0.964537
						1.0002
						0.739866
						0.779369
						0.725065
						0.581335
						0.739693
						0.922048
						0.627073
						0.640093
						0.753225
						0.825292
						0.888138
						0.940039
						0.987607
						0.747706
						0.534202
