# Supplementary material for: Differential impacts of ribosomal protein haploinsufficiency on mitochondrial function
Source: J Cell Biol. 2025 Jan 9;224(3):e202404084. doi: 10.1083/jcb.202404084 (PMC11716151; doi:10.1083/jcb.202404084)
Supplement: Data S5 — provides data underlying Fig. 5 B. [file jcb_202404084_datas5.xls]

## Sheet: Raw Data
		First measurement																				Ratio Quantification (Third measurement-Second measurement)/First measurement
			rpl-5/mC6	rps-23/tmC5	rpl-33/mC6	rps-10/tmC20	wt/tmC5	wt/tmC20	wt/mC6													rpl-5/mC6	rps-23/tmC5	rpl-33/mC6	rps-10/tmC20	wt/tmC5	wt/tmC20	wt/mC6
			1	2	3	4	5	6	7	8	9	10	11	12				Options for this microplate:				0.542223	0.523698	0.372453	0.41546	0.468058	0.339477	0.38659
Date:	2022-01-20 15:39:07	A	31902	24520	21864	12071	16203	13399	12748	X	X	X	X	X	A			Experiment:				0.438186	0.445489	0.367406	0.475801	0.443483	0.346593	0.417873
Time:	2022-01-20 15:39:07	B	23227	18415	15537	23824	15310	13981	13574	X	X	X	X	X	B			Operator:				0.407592	0.508275	0.396433	0.399097	0.603661	0.190709	0.489092
delay before measurement, sec.	0	C	18722	16935	12461	17576	16277	21766	20231	X	X	X	X	X	C			Plate Number:				0.486051	0.427371	0.3654	0.574572	0.43759	0.411824	0.449282
integration time, sec.	1	D	21241	21927	17006	18483	17518	17319	14331	X	X	X	X	X	D			Notes:					0.906275	0.727196	0.745878	0.864523	0.580277	0.722995
mode of PMT measurements:	first, try counts	E	X	18859	20408	19221	20317	15064	16208	X	X	X	X	X	E			Delay before starting first run, sec.	0
injection volume, µL	0	F	X	X	X	X	X	X	X	X	X	X	X	X	F			Number of runs	1
		G	X	X	X	X	X	X	X	X	X	X	X	X	G			Delay time between runs, sec.	0
		H	X	X	X	X	X	X	X	X	X	X	X	X	H
		Second measurement
Date:	2022-01-20 15:48:07	A	30455	23443	20808	11510	15597	12818	12277	X	X	X	X	X	A			Experiment:
Time:	2022-01-20 15:48:07	B	22028	18079	14901	22778	14477	13474	12790	X	X	X	X	X	B			Operator:
delay before measurement, sec.	0	C	18207	16349	12167	17095	15848	25644	19457	X	X	X	X	X	C			Plate Number:
integration time, sec.	1	D	20431	21413	16245	17691	16502	16841	14064	X	X	X	X	X	D			Notes:
mode of PMT measurements:	first, try counts	E	X	17979	19868	18690	20311	14876	15670	X	X	X	X	X	E			Delay before starting first run, sec.	0
injection volume, µL	0	F	X	X	X	X	X	X	X	X	X	X	X	X	F			Number of runs	1
		G	X	X	X	X	X	X	X	X	X	X	X	X	G			Delay time between runs, sec.	0
		H	X	X	X	X	X	X	X	X	X	X	X	X	H
		Third measurement
Date:	2022-01-20 15:50:07	A	47753	40150	32690	24764	30529	23648	24610	X	X	X	X	X	A			Experiment:
Time:	2022-01-20 15:50:07	B	36007	32291	26622	37957	28625	24531	26121	X	X	X	X	X	B			Operator:
delay before measurement, sec.	0	C	31210	32564	24814	29827	35106	31728	35060	X	X	X	X	X	C			Plate Number:
integration time, sec.	1	D	35937	35047	27902	36021	30462	29979	28397	X	X	X	X	X	D			Notes:
mode of PMT measurements:	first, try counts	E	X	46891	43067	42485	47891	33388	38735	X	X	X	X	X	E			Delay before starting first run, sec.	0
injection volume, µL	0	F	X	X	X	X	X	X	X	X	X	X	X	X	F			Number of runs	1
		G	X	X	X	X	X	X	X	X	X	X	X	X	G			Delay time between runs, sec.	0
		H	X	X	X	X	X	X	X	X	X	X	X	X	H
Date:		A													A
Time:	1899-12-31	B													B
		C													C
		D													D
		E													E
		F													F
		G													G
		H													H

## Sheet: Processed
			1	2	3	4	5	6	7	8	9	10	11	12				Options for this microplate:			ADP/ATP Ratio	rpl-5/mC6	rps-23/tmC5	rpl-33/mC6	rps-10/tmC20	wt/tmC5	wt/tmC20	wt/mC6		Normalized Ratio	rpl-5/mC6	rps-23/tmC5	rpl-33/mC6	rps-10/tmC20	wt/tmC5	wt/tmC20	wt/mC6
Date:	2022-01-20 15:39:07	A	31902	24520	21864	12071	16203	13399	12748	X	X	X	X	X	A			Experiment:			R1	0.542223	0.523698	0.372453	0.41546	0.468058	0.339477	0.38659			1.40258	1.11887	0.963431	1.22382	1	1	1
Time:	2022-01-20 15:39:07	B	23227	18415	15537	23824	15310	13981	13574	X	X	X	X	X	B			Operator:			R2	0.438186	0.445489	0.367406	0.475801	0.443483	0.346593	0.417873			1.04861	1.00452	0.879229	1.3728	1	1	1
delay before measurement, sec.	0	C	18722	16935	12461	17576	16277	21766	20231	X	X	X	X	X	C			Plate Number:			R3	0.407592	0.508275	0.396433	0.399097	0.603661	0.190709	0.489092			0.833365	0.841988	0.810549	2.0927	1	1	1
integration time, sec.	1	D	21241	21927	17006	18483	17518	17319	14331	X	X	X	X	X	D			Notes:			R4	0.486051	0.427371	0.3654	0.574572	0.43759	0.411824	0.449282			1.08184	0.976648	0.813298	1.39519	1	1	1
mode of PMT measurements:	first, try counts	E	X	18859	20408	19221	20317	15064	16208	X	X	X	X	X	E			Delay before starting first run, sec.	0		R5		0.906275	0.727196	0.745878	0.864523	0.580277	0.722995				1.0483	1.00581	1.28538	1	1	1
injection volume, µL	0	F	X	X	X	X	X	X	X	X	X	X	X	X	F			Number of runs	1		T test	0.54793	0.964876	0.0664123	0.00253464
		G	X	X	X	X	X	X	X	X	X	X	X	X	G			Delay time between runs, sec.	0
		H	X	X	X	X	X	X	X	X	X	X	X	X	H							rpl-5/mC6	rps-23/tmC5	rpl-33/mC6	rps-10/tmC20	wt/tmC5	wt/tmC20	wt/mC6
																					Average	0.468513	0.562222	0.445778	0.522162	0.563463	0.373776	0.493167
Date:	2022-01-20 15:48:07	A	30455	23443	20808	11510	15597	12818	12277	X	X	X	X	X	A			Experiment:			Stdev	0.0293994	0.0879143	0.0705727	0.0638261	0.0811153	0.0630552	0.059913
																					Median	0.462118	0.508275	0.372453	0.475801	0.468058	0.346593	0.449282
Time:	2022-01-20 15:48:07	B	22028	18079	14901	22778	14477	13474	12790	X	X	X	X	X	B			Operator:			rpl-5	0.54793
delay before measurement, sec.	0	C	18207	16349	12167	17095	15848	25644	19457	X	X	X	X	X	C			Plate Number:			rps-23	0.964876
integration time, sec.	1	D	20431	21413	16245	17691	16502	16841	14064	X	X	X	X	X	D			Notes:			rpl-33	0.0664123
mode of PMT measurements:	first, try counts	E	X	17979	19868	18690	20311	14876	15670	X	X	X	X	X	E			Delay before starting first run, sec.	0		rps-10	0.00253464
injection volume, µL	0	F	X	X	X	X	X	X	X	X	X	X	X	X	F			Number of runs	1
		G	X	X	X	X	X	X	X	X	X	X	X	X	G			Delay time between runs, sec.	0			rpl-5/mC6	rpl-33/mC6	wt/mC6		rps-10/tmC20	wt/tmC20		rps-23/tmC5	wt/tmC5
		H	X	X	X	X	X	X	X	X	X	X	X	X	H						Average	0.468513	0.445778	0.493167		0.522162	0.373776		0.562222	0.563463
																					Stdev	0.0293994	0.0705727	0.059913		0.0638261	0.0630552		0.0879143	0.0811153
Date:	2022-01-20 15:50:07	A	47753	40150	32690	24764	30529	23648	24610	X	X	X	X	X	A			Experiment:			Median
Time:	2022-01-20 15:50:07	B	36007	32291	26622	37957	28625	24531	26121	X	X	X	X	X	B			Operator:
delay before measurement, sec.	0	C	31210	32564	24814	29827	35106	31728	35060	X	X	X	X	X	C			Plate Number:
integration time, sec.	1	D	35937	35047	27902	36021	30462	29979	28397	X	X	X	X	X	D			Notes:
mode of PMT measurements:	first, try counts	E	X	46891	43067	42485	47891	33388	38735	X	X	X	X	X	E			Delay before starting first run, sec.	0			rpl-5/mC6	rpl-33/mC6	wt/mC6	rps-10/tmC20	wt/tmC20	rps-23/tmC5	wt/tmC5
injection volume, µL	0	F	X	X	X	X	X	X	X	X	X	X	X	X	F			Number of runs	1		Normalized Ave	0.95001	0.903909	1	1.39699	1	0.997797	1
		G	X	X	X	X	X	X	X	X	X	X	X	X	G			Delay time between runs, sec.	0
		H	X	X	X	X	X	X	X	X	X	X	X	X	H
Date:		A													A
Time:	1899-12-31	B													B
		C													C
		D													D
		E													E
		F													F
		G													G
		H													H

## Sheet: Formatting Parameters
D	Orientation (Diagonal or Horizontal) for storage of run data
X	This symbol will appear in wells that are not measured
1	Number of blank rows to leave between run datasets
1	If nonzero, will automatically resize columns to fit recorded values
3	Revision of this database (users please IGNORE this value)
0	Temporary storage (users please IGNORE this value)
	Temporary storage (users please IGNORE this value)
	Temporary storage (users please IGNORE this value)

## Sheet: Sheet1
6	SensorsMakingPreInjectionMeasurement
0	PreInjectionMeasurement1Delay
1000	PreInjectionMeasurement1DwellTime
0	PreInjectionMeasurement1ModeOfReporting
0	PreInjectionMeasurement2DwellTime
0	VolumeOfReagent1Injection

## Sheet: Sheet2
0	IncubationDelay
1	NumberOfRuns
0	DelayBetweenRuns
