# Supplementary material for: Differential impacts of ribosomal protein haploinsufficiency on mitochondrial function
Source: J Cell Biol. 2025 Jan 9;224(3):e202404084. doi: 10.1083/jcb.202404084 (PMC11716151; doi:10.1083/jcb.202404084)
Supplement: Data S6 — provides data underlying Fig. 5 C. [file jcb_202404084_datas6.xlsx]

## Sheet: rps-10 het mutant
Slope	rps10	wt
R1	0.2331	0.3836
R2	0.2797	0.3915
R3	0.6368	0.6038
R4	0.2132	0.3706
Quantity of Animals	rps10	wt
R1	184	195
R2	123	155
R3	235	209
R4	219	235
Consumption/Minute	rps10	wt
R1	0.00126685	0.00196718
R2	0.00227398	0.00252581
R3	0.00270979	0.002889
R4	0.000973516	0.00157702
Normalized	rps10	wt
R1	0.643992	1
R2	0.9003	1
R3	0.937969	1
R4	0.617313	1

## Sheet: rps-23 het mutant
Slope	rps-23/nT1	ESC20
R1	0.5285	0.8458
R2	0.6479	0.6164
R3	1.186	1.1301
Average Count	rps-23/nT1	ESC20
R1	209.333	392
R2	227.333	373.333
R3	341.333	362
Consumption/Minute	rps-23/nT1	ESC20
R1	0.00252468	0.00215765
R2	0.00285	0.00165107
R3	0.00347461	0.00312182
Normalized	rps-23/nT1	ESC20
R1	1.17011	1
R2	1.72615	1
R3	1.11301	1
