# Supplementary material for: Differential impacts of ribosomal protein haploinsufficiency on mitochondrial function
Source: J Cell Biol. 2025 Jan 9;224(3):e202404084. doi: 10.1083/jcb.202404084 (PMC11716151; doi:10.1083/jcb.202404084)
Supplement: Data S7 — provides data underlying Fig. 5 E. [file jcb_202404084_datas7.xlsx]

## Sheet: Accumulation
Normalized				Raw Value
N2	Rescue 1	Rescue 2		N2	Rescue 1	Rescue 2
0.801022	1.30648	2.02747		7.08867e-05	0.000115617	0.000179422
0.581628	1.29274	1.43519		5.14713e-05	0.000114402	0.000127008
1	0.716027	0.798362		8.84953e-05	6.3365e-05	7.06513e-05
0.672415	3.10277	0.930999		5.95056e-05	0.00027458	8.23891e-05
1.26271	0.454451	0.614604		0.000111744	4.02168e-05	5.43896e-05
0.839307	0.609437	0.562241		7.42747e-05	5.39323e-05	4.97557e-05
0.86623	1.4593	1.24328		7.66573e-05	0.000129141	0.000110025
1.01579	1.11641	1.06895		8.98928e-05	9.87972e-05	9.45972e-05
0.653434	0.727923	1.20716		5.78259e-05	6.44177e-05	0.000106828
1.1413	0.996214	0.868486		0.000101	8.81603e-05	7.6857e-05
0.769624	1.21164	4.59951		6.81081e-05	0.000107225	0.000407035
1.00947	1.18141	2.44351		8.93332e-05	0.000104549	0.000216239
1.32469	3.45905	1.18431		0.000117229	0.00030611	0.000104806
1.53749	0.588744	1.6885		0.000136061	5.21011e-05	0.000149424
2.09501	0.57356	1.37861		0.000185399	5.07574e-05	0.000122001
1.56296	1.02745	1.52581		0.000138315	9.09244e-05	0.000135027
2.62596	0.581415	4.71356		0.000232385	5.14525e-05	0.000417128
0.654378	0.3861	0.847339		5.79094e-05	3.41681e-05	7.49855e-05
0.945571	0.425599	2.15657		8.36786e-05	3.76635e-05	0.000190846
0.6833	0.703095	0.759934		6.04688e-05	6.22207e-05	6.72506e-05
1.39248	0.987263	1.10011		0.000123228	0.000313015	9.73542e-05
0.650248	1.75576	0.769297		5.75439e-05	0.000556669	6.80792e-05
1.6565	1.20308	0.659279		0.000146593	0.000381439	5.83431e-05
1.48484	0.525476	1.56761		0.000131401	0.000166604	0.000138726
0.782591	0.621417	1.14495		6.92556e-05	0.000197022	0.000101323
0.711509	0.838081	1.4053		6.29652e-05	0.000265716	0.000124363
1.1983	0.270153	0.987074		0.000106044	8.56529e-05	8.73514e-05
1.07662	0.378361	0.87516		9.52755e-05	0.00011996	7.74475e-05
0.63717	0.65168	0.984631		5.63866e-05	0.000206617	8.71353e-05
0.920656	0.525803	1.00283		8.14737e-05	0.000166708	8.87456e-05
0.544833	0.785256	0.793296		4.82152e-05	0.000248968	7.02029e-05
1.34	0.25326	0.94447		0.000118583	8.0297e-05	0.000299447
1.02204	0.36963	0.599481		9.04457e-05	0.000117192	0.000190067
0.603605	1.03911	0.464695		0.000191375	0.000329454	0.000147333
0.666335	0.775526	1.12157		0.000211264	0.000245883	0.000355598
0.644402	0.978916	1.19659		0.00020431	0.000310368	0.000379382
0.704	1.27417	1.20444		0.000223206	0.00040398	0.00038187
0.459923	0.944191	0.646919		0.00014582	0.000299359	0.000205108
1.22985	0.764585	0.712002		0.000389926	0.000242414	0.000225743
0.839029	1.73149	1.0164		0.000266017	0.000548974	0.000322253
0.590772	3.17416	1.22305		0.000187306	0.00100638	0.000387771
1.37973	1.30498	1.41569		0.000437449	0.000413749	0.000448849
0.946378	1.60981	0.752132		0.000300052	0.000510395	0.000238466
1.88319	0.258893	0.454574		0.000597072	8.20828e-05	0.000144124
1.77558	1.1541	1.04306		0.000562954	0.00036591	0.000330705
1.79275	0.913763	1.06626		0.000568398	0.000289712	0.00033806
1.05362	0.327249	0.724779		0.000334054	0.000103755	0.000229793
0.525429	0.424156	0.555456		0.000166589	0.00013448	0.000176109
1.22603	0.536354	0.668316		0.000388716	0.000170053	0.000211892
1.53903	0.286465	1.41622		0.000487955	9.08245e-05	0.000449017
1.38564	0.816396	1.05377		0.00043932	0.000258841	0.000334102
1.04482	4.27077	0.389432		0.389638	1.59267	0.000123471
0.922165	1.81718	0.905018		0.343896	0.677666	0.000286939
1.26516	1.28966	0.715703		0.471806	0.480944	0.000226916
1	1.37225	1.26315		0.372922	0.511744	0.000400487
0.770322	1.38308	1.2787		0.28727	0.515781	0.000405414
0.55488	4.31516	0.929337		0.206927	1.60922	0.000294649
0.55896	1.29717	1.22281		0.208449	0.483744	0.000387696
0.564257	1.129	1.23882		0.210424	0.42103	0.000392772
0.904998	0.581306	0.68654		0.337494	0.216782	0.00021767
1.20605	0.546067	0.972418		0.449764	0.203641	0.000308308
1.78248	0.674345	0.800976		0.664728	0.251478	0.000253952
2.87764	0.583974	0.865662		1.07314	0.217777	0.000274461
2.32387	0.643968	1.203		0.866622	0.24015	0.000381413
2.29336	0.879559	0.707743		0.855244	0.328007	0.000224392
1.00133	0.688415	1.3526		0.373419	0.256725	0.504415
0.396057	1.46773	1.38141		0.147698	0.547351	0.515158
0.471295	1.53643	0.864853		0.175757	0.57297	0.322523
	2.1633	0.866258			0.806745	0.323047
	1.40375	0.704722			0.523489	0.262807
	0.916294	0.680936			0.341706	0.253936
	1.05177	0.566519			0.392227	0.211268
	0.686577	0.595041			0.25604	0.221904
	0.886758	0.584714			0.330692	0.218053
	0.659919	1.02832			0.246099	0.383483
	1.07182	1.32831			0.399707	0.495356
	1.26346	0.881071			0.471174	0.328571
	1.2154	1.14012			0.45325	0.425176
	0.92021	1.46206			0.343167	0.545235
	0.916091	0.508848			0.341631	0.189761
	1.20859	1.1567			0.450712	0.43136
	0.577147	1.02613			0.215231	0.382665
		1.55089				0.578362
		0.83651				0.311953
		0.703262				0.262262
		0.896417				0.334294
		0.733411				0.273505
		0.785147				0.292799
		0.939917				0.350516
		1.31717				0.491202
		1.83876				0.685716
		0.988258				0.368543
		0.52679				0.196452
		0.432482				0.161282
		0.659438				0.245919
		0.735314				0.274215
