# Supplementary material for: Differential impacts of ribosomal protein haploinsufficiency on mitochondrial function
Source: J Cell Biol. 2025 Jan 9;224(3):e202404084. doi: 10.1083/jcb.202404084 (PMC11716151; doi:10.1083/jcb.202404084)
Supplement: Data S8 — provides data underlying Fig. 5 F. [file jcb_202404084_datas8.xlsx]

## Sheet: Rescue Line 1
Slope	614	N2
R1	0.7545	0.8737
R2	1.3734	1.6378
R3	1.4249	1.4171
Average Count	614	N2
R1	531	474.667
R2	817	761
R3	745.667	846.667
Consumption/Minute	614	N2
R1	0.0014209	0.00184066
R2	0.00168103	0.00215217
R3	0.00191091	0.00167374
Average	0.00167095	0.00188886
Stdev	0.000245157	0.000242828
P value	0.335491
Normalized	614	N2
R1	0.752256	0.974484
R2	0.889972	1.1394
R3	1.01167	0.886113

## Sheet: Rescue Line 2
Slope	615	N2
R1	0.75	0.982
R2	1.2885	1.0725
R3	1.343	1.1858
Average Count	615	N2
R1	764.667	474.667
R2	745	761
R3	925.667	846.667
Consumption/Minute	615	N2
R1	0.00098082	0.00206882
R2	0.00172953	0.00140933
R3	0.00145085	0.00140055
Average	0.00138707	0.00162623
Stdev	0.000378408	0.000383316
P value	0.484741
Normalized	615	N2
R1	0.603123	1.27215
R2	1.06352	0.866622
R3	0.892151	0.861224
