# Supplementary material for: Differential impacts of ribosomal protein haploinsufficiency on mitochondrial function
Source: J Cell Biol. 2025 Jan 9;224(3):e202404084. doi: 10.1083/jcb.202404084 (PMC11716151; doi:10.1083/jcb.202404084)
Supplement: Data S9 — provides data underlying Fig. 5 G. [file jcb_202404084_datas9.xlsx]

## Sheet: TOMM-RFP
Absolute Value			Normalized Value
rps10	wt		rps10	wt
0.000227995	0.000173407		1.23114	0.936372
0.000238014	0.00018519		1.28524	1
0.000150727	0.000107505		0.813905	0.580509
0.000166747	0.000233453		0.900411	1.26061
0.000181249	0.000239599		0.978719	1.2938
0.000162173	0.000137356		0.875708	0.7417
0.000261577	0.000281419		1.41248	1.51962
0.00012869	0.000102733		1.21841	0.972654
0.000142517	8.74091e-05		1.34932	0.82757
9.39437e-05	9.95324e-05		0.889439	0.942351
0.000112211	0.000149502		1.06239	1.41546
0.000114921	0.000105554		1.08805	0.999363
0.000118497	0.000100765		1.12191	0.95402
0.000106067	0.000131587		1.00422	1.24584
0.000143934	0.000124673		1.36274	1.18038
0.000113341	0.000127153		1.07309	1.20386
0.000157567	0.000133303		1.49181	1.26209
0.000132765	9.48629e-05		1.25699	0.898142
0.00011984	0.000130326		1.13462	1.2339
0.000112522	9.98576e-05		1.06533	0.94543
0.000137861	0.000105689		1.30524	1.00064
0.000118333	0.000143191		1.12035	1
0.000164128	0.000116957		1.55393	0.816788
0.000122602	0.000156926		1.16077	1.09592
8.0673e-05	0.00014944		0.563394	1.04364
0.000131789	0.000107964		0.920373	0.753989
0.000100849	0.00017139		0.704297	1.19693
4.21025e-05	0.00010191		0.29403	0.711708
8.32191e-05	9.20216e-05		0.581175	0.642649
7.17524e-05	0.000174182		0.501095	1.21643
5.39685e-05			0.376898
9.54579e-05			0.666647
0.000133395			0.931591

## Sheet: COX4-GFP
Absolute Value			Normalized Value
rps-10	Control		rps-10	Control
0.196307	0.198141		1.03748	1.04717
0.234108	0.167328		1.23725	0.884321
0.195277	0.168603		1.03203	0.891063
0.259283	0.181733		1.3703	0.960453
0.190879	0.244781		1.00879	1.29366
0.247366	0.189216		1.30732	1
0.212673	0.146962		1.12397	0.776691
0.22669	0.204241		1.19805	1.07941
0.23371	0.222143		1.23515	1.17402
0.246695	0.169785		1.30377	0.897307
0.296591	0.218278		1.56748	1.15359
0.188983	0.186905		0.998769	0.987785
0.176821	0.211961		0.934493	1.12021
0.195385	0.120427		1.03261	0.874706
0.261049	0.208552		1.37963	1.51479
0.208746	0.137422		1.10321	0.998149
0.169293	0.154873		1.22964	1.1249
0.162021	0.144265		1.17682	1.04785
0.105079	0.137677		0.763226	1
0.135894	0.112939		0.987048	0.820317
0.12218	0.128912		0.887437	0.936333
0.114292	0.158747		0.830145	1.15304
0.130473	0.188448		0.947678	1.36877
0.132093	0.211167		0.95944	1.53379
0.144054	0.104774		1.04632	0.761011
0.115521	0.150581		0.839073	1.09373
0.115456	0.111465		0.838597	0.809615
0.148218	0.124553		1.07657	0.904678
0.14768	0.213066		1.07266	0.804197
0.162608	0.340171		1.18108	1.28394
0.11795	0.279836		0.856718	1.05622
0.184021	0.264943		1.33661	1
0.135951	0.317182		0.987464	1.19717
0.293756	0.169587		1.10875	0.640089
0.43023	0.327773		1.62386	1.23715
0.56398	0.268507		2.12869	1.01345
0.400756	0.212703		1.51261	0.802828
0.450887	0.300129		1.70183	1.13281
0.401136	0.195412		1.51405	0.737564
0.502004	0.251881		1.89477	0.9507
0.471049	0.251973		1.77793	0.951046
0.376071	0.748405		1.41944	0.748405
0.544844	0.968657		2.05646	0.968657
0.379019	1		1.43057	1
0.473244	0.734801		1.78622	0.734801
0.510786	1.36073		1.92791	1.36073
0.441071	0.748878		0.441071	0.748878
0.587712	0.938906		0.587712	0.938906
0.841907	0.740707		0.841907	0.740707
0.736348	0.757354		0.736348	0.757354
0.462612	0.724646		0.462612	0.724646
0.656557	0.743499		0.656557	0.743499
0.613066	1.2889		0.613066	1.2889
0.785152	0.761975		0.785152	0.761975
0.818378	1.0008		0.818378	1.0008
0.410947	1.06457		0.410947	1.06457
0.686961	0.907595		0.686961	0.907595
0.504985	0.825194		0.504985	0.825194
0.725291	1.04038		0.725291	1.04038
0.425483	1.06574		0.425483	1.06574
0.782623	1.23367		0.782623	1.23367
0.662306	1.08212		0.662306	1.08212
0.852791	1.21751		0.852791	1.21751
0.942869	0.951354		0.942869	0.951354
0.911978	1.33286		0.911978	1.33286
0.415953	1.02906		0.415953	1.02906
0.807261	1.27358		0.807261	1.27358
0.568537	1.22354		0.568537	1.22354
0.972809			0.972809
0.828636			0.828636
0.926042			0.926042
0.973793			0.973793
0.428466			0.428466
0.37239			0.37239
0.845874			0.845874
0.664782			0.664782
1.04787			1.04787
0.670667			0.670667
1.31611			1.31611
