# Supplementary material for: Differential impacts of ribosomal protein haploinsufficiency on mitochondrial function
Source: J Cell Biol. 2025 Jan 9;224(3):e202404084. doi: 10.1083/jcb.202404084 (PMC11716151; doi:10.1083/jcb.202404084)
Supplement: Data S10 — provides data underlying Fig. 5 H. [file jcb_202404084_datas10.xlsx]

## Sheet: gcn-1 RNAi
Animal Count	gcn-1	Control
R1	235.667	379.333
R2	403.333	274.667
R3	230.667	224.667
Slope	gcn-1	Control
R1	0.5304	1.3958
R2	1.1578	1.1578
R3	0.7948	0.8977
Slope/Animal	gcn-1	Control
R1	0.00225064	0.00367961
R2	0.00287058	0.00421529
R3	0.00344566	0.0039957
Normalized	gcn-1	Control
R1	0.563265	0.920894
R2	0.718417	1.05496
R3	0.862344	1

## Sheet: gcn-1 mutant vs N2
Average Animal Count	gcn-1	N2
Rep1	225	241.333
Rep2	351	162
Rep3	219.333	254
Slope	gcn-1	N2
Rep1	0.5498	0.6214
Rep2	0.8352	0.5204
Rep3	0.519	0.7736
Slope/Animal	gcn-1	N2
Rep1	0.00244356	0.00257486
Rep2	0.00237949	0.00321235
Rep3	0.00236626	0.00304567
Normalized	gcn-1	N2
Rep1	0.82993	0.874527
Rep2	0.808169	1.09104
Rep3	0.803677	1.03443
