# Supplementary material for: Differential impacts of ribosomal protein haploinsufficiency on mitochondrial function
Source: J Cell Biol. 2025 Jan 9;224(3):e202404084. doi: 10.1083/jcb.202404084 (PMC11716151; doi:10.1083/jcb.202404084)
Supplement: Data S11 — also provides data underlying Fig. 5 H. [file jcb_202404084_datas11.xlsx]

## Sheet: rps-10 RNAi
Animal Count	rps10	Control
RepA	399	561
RepB	438.333	535.333
RepC	292	596.333
Slope	rps-10	Control
RepA	0.4094	0.5663
RepB	0.5224	0.6804
RepC	0.4441	0.5404
Slope/Animal	rps10	Control
RepA	0.00102607	0.00100945
RepB	0.00119179	0.00127098
RepC	0.00152089	0.000906205
Normalized	rps10	Control
RepA	1.01646	1
RepB	1.18063	1.25909
RepC	1.50666	0.897723

## Sheet: gas-1 RNAi
Animal Count	gas-1 RNAi	nontarget RNAi
R1	169	127
R2	200	329
R3	254	338
R4	403	492
R5	286	151
Slope	gas-1 RNAi	nontarget RNAi
R1	0.1806	0.2993
R2	0.2338	0.5387
R3	0.2877	0.5768
R4	0.4285	0.6815
R5	0.3823	0.397
Slope/Animal	gas-1 RNAi	nontarget RNAi
R1	0.00106864	0.00235669
R2	0.001169	0.00163739
R3	0.00113268	0.00170651
R4	0.00106328	0.00138516
R5	0.00133671	0.00262914
Normalized	gas-1 RNAi	nontarget RNAi
R1	0.626214	1.381
R2	0.685024	0.959495
R3	0.663739	1
R4	0.623071	0.811694
R5	0.783303	1.54065
