# Supplementary material for: Differential impacts of ribosomal protein haploinsufficiency on mitochondrial function
Source: J Cell Biol. 2025 Jan 9;224(3):e202404084. doi: 10.1083/jcb.202404084 (PMC11716151; doi:10.1083/jcb.202404084)
Supplement: Data S12 — provides more data underlying Fig. 5 H. [file jcb_202404084_datas12.xlsx]

## Sheet: rps-23 RNAi
Animal Count	RPS23	Control
R1	224	327.667
R2	155.667	371.333
R3	122	273.667
Slope	RPS23	Control
R1	0.6389	1.2019
R2	0.4234	1.1637
R3	0.4184	0.8207
Slope/Animal	RPS23	Control
R1	0.00285223	0.00366806
R2	0.00271991	0.00313384
R3	0.00342951	0.0029989
Normalized	RPS23	Control
R1	0.910139	1.17047
R2	0.867917	1
R3	1.09435	0.956942

## Sheet: rps-10 RNAi
Animal Count	rps-10	Control
Rep1	256.667	164.667
Rep2	252	104.667
Rep3	232.333	142.333
Slope	rps-10	Control
R1	0.4495	0.6082
R2	0.6239	0.6446
R3	0.5323	0.4848
Slope/Animal	rps-10	Control
R1	0.0017513	0.00369352
R2	0.00247579	0.0061586
R3	0.0022911	0.00340609
Normalized	rps-10	Control
R1	0.474154	1
R2	0.670307	1.66741
R3	0.620303	0.922179
