# Supplementary material for: Differential impacts of ribosomal protein haploinsufficiency on mitochondrial function
Source: J Cell Biol. 2025 Jan 9;224(3):e202404084. doi: 10.1083/jcb.202404084 (PMC11716151; doi:10.1083/jcb.202404084)
Supplement: Data S13 — provides data underlying Fig. 7 B. [file jcb_202404084_datas13.xlsx]

## Sheet: RPS10
Native Value			Normalized
NT1	S10		NT1	S10
31.702	12.195		1.36054	0.523368
25.219	31.572		1.08231	1.35496
17.763	21.477		0.762328	0.92172
39.653	25.288		1.70177	1.08528
31.057	25.433		1.33286	1.0915
32.046	17.302		1.37531	0.742543
37.274	33.377		1.59967	1.43243
18.507	22.043		0.794258	0.946011
37.365	10.641		1.60358	0.456676
26.457	47.335		1.13544	2.03146
30.592	33.208		1.31291	1.42517
37.347	15.161		1.60281	0.650659
32.746	14.254		1.40535	0.611733
4.767	16.477		0.204583	0.707137
36.352	8.283		1.5601	0.355478
28.921	29.226		1.24119	1.25428
27.154	10.069		1.16536	0.432127
11.008	42.447		0.472426	1.82168
29.862	34.758		1.28158	1.4917
22.713	23.88		0.974765	1.02485
23.301	44.289		1	1.90073
14.813	4.981		0.635724	0.213768
19.14	11.019		0.821424	0.472898
6.999	6.461		0.300373	0.277284
20.296	39.162		0.871036	1.6807
40.859	29.1		1.75353	1.24887
32.094	8.922		1.37737	0.382902
28.646	30.642		1.22939	1.31505
22.2	22.144		0.952749	0.950345
21.497	13.649		0.922578	0.585769
15.366	29.307		0.659457	1.25776
39.112	17.727		1.67855	0.760783
32.847	19.525		1.40968	0.837947
28	36.114		1.20167	1.54989
23.238	17.35		0.997296	0.744603
19.106	34.86		0.819965	1.49607
29.202	23.567		1.25325	1.01142
29.933	26.409		1.28462	1.13338
53.096	6.985		2.2787	0.299773
17.692	22.194		0.759281	0.952491
7.683	22.996		0.329728	0.98691
21.397	25		0.918287	1.07292
28.361	13.224		1.21716	0.567529
32.29	23.092		1.38578	0.99103
16.97	17.086		0.728295	0.733273
21.916	31.668		0.94056	1.35908
29.427	16.157		1.26291	0.693404
15.041	29.768		0.645509	1.27754
38.622	14.517		1.65753	0.62302
21.546	34.989		0.924681	1.50161
20.956	23.622		0.899361	1.01378
17.06	15.442		0.732157	0.662718
19.56	11.55		0.839449	0.495687
32.445	31.302		1.39243	1.34338
40.461	4.053		1.73645	0.173941
20.84	35.733		0.894382	1.53354
3.302	23.547		0.141711	1.01056
23.752	22.732		1.01936	0.97558
26.365	19.841		1.1315	0.851509
17.557	19.408		0.753487	0.832926
19.34	17.952		0.830007	0.770439
16.848	13.672		0.723059	0.586756
17.942	25.988		0.77001	1.11532
41.939	8.632		1.79988	0.370456
30.135	16.065		1.29329	0.689455
37.189	2.374		1.59603	0.101884
21.122	12.982		0.906485	0.557143
10.506	24.366		0.450882	1.04571
38.43	6.441		1.64929	0.276426
27.833	22.219		1.1945	0.953564
25.301	20.69		1.08583	0.887945
15.678	24.719		0.672847	1.06086
17.897	12.117		0.768079	0.520021
14.153	17.099		0.607399	0.733831
18.941	19.402		0.812884	0.832668
19.755	8.65		0.847818	0.371229
22.882	30.015		0.982018	1.28814
33.538	11.092		1.43934	0.476031
41.154	13.978		1.76619	0.599888
15.741	9.44		0.67555	0.405133
35.813	21.512		1.53697	0.923222
43.596	19.4		1.87099	0.832582
20.544	12.356		0.881679	0.530278
21.611	23.504		0.927471	1.00871
20.616	13.929		0.884769	0.597786
16.941	12.973		0.72705	0.556757
37.925	26.278		1.62761	1.12776
25.635	6.974		1.10017	0.2993
16.776	19.854		0.719969	0.852066
21.475	13.482		0.921634	0.578602
24.292	10.202		1.04253	0.437835
14.923	19.687		0.640445	0.844899
19.314	11.5		0.828891	0.493541
29.148	25.273		1.25093	1.08463
27.29	16.154		1.17119	0.693275
20.141	7.115		0.864384	0.305352
30.672	20.14		1.31634	0.864341
15.504			0.665379
13.001			0.557959
26.347			1.13072
27.708			1.18913
2.877			0.123471
34.11			1.46389
23.301

## Sheet: RPS23
Native Value			Normalized
NT	RPS23		rps23_KD	rps23_control
10.584	4.59		0.477528	1.10112
15.533	10.904		1.13442	1.616
17.064	13.199		1.37318	1.77528
11.074	22.672		2.35872	1.1521
9.24	10.26		1.06742	0.961298
8.324	4.271		0.44434	0.866001
17.53	18.298		1.90366	1.82376
7.487	9.183		0.955368	0.778922
8.177	4.763		0.495526	0.850707
9.588	18.951		1.9716	0.997503
19.072	14.452		1.50354	1.98419
9.371	1.536		0.1598	0.974927
9.707	10.442		1.08635	1.00988
5.815	1.982		0.206201	0.604973
6.701	21.429		2.2294	0.697149
5.081	14.027		1.45932	0.52861
11.404	8.518		0.886184	1.18643
8.056	26.999		2.80888	0.838119
8.469	12.113		1.2602	0.881086
5.033	9.941		1.03423	0.523616
17.724	1.958		0.203704	1.84395
11.927	16.765		1.74417	1.24084
10.653	9.161		0.953079	1.1083
8.391	2.898		0.301498	0.872971
13.52	17.355		1.80556	1.40658
26.006	9.104		0.947149	2.70558
12.777	6.402		0.666042	1.32928
5.3	16.122		1.67728	0.551394
3.947	3.931		0.408968	0.410633
6.009	5.982		0.622347	0.625156
11.096	17.92		1.86434	1.15439
5.84	2.386		0.248231	0.607574
10.088	17.613		1.8324	1.04952
8.173	18.378		1.91199	0.850291
8.013	10.44		1.08614	0.833645
3.474	15.168		1.57803	0.361423
2.97	7.194		0.748439	0.308989
9.149	3.158		0.328548	0.951831
4.259	6.432		0.669164	0.443092
9.558	15.541		1.61683	0.994382
4.574	15.763		1.63993	0.475864
14.52	54.15		5.63358	1.51061
11.515	73.259		7.62162	1.19798
8.558	28.442		2.95901	0.890345
18.077	4.913		0.511132	1.88067
7.145	7.353		0.764981	0.743342
10.038	6.222		0.647316	1.04432
6.711	13.905		1.44663	0.69819
4.543	16.22		1.68747	0.472638
4.437	4.742		0.493342	0.46161
0.997	6.202		0.645235	0.103725
9.612	19.576		2.03662	1
12.428	12.059		1.25458	1.29297
8.805	10.671		1.11017	0.916042
4.969	13.188		1.37203	0.516958
8.105	12.432		1.29338	0.843217
9.837	1.038		0.10799	1.02341
23.031	11.824		1.23013	2.39607
2.222	22.02		2.29089	0.231169
7.258	16.896		1.7578	0.755098
13.7	16.443		1.71067	1.4253
17.782	3.714		0.386392	1.84998
1.642	23.148		2.40824	0.170828
10.47	4.093		0.425822	1.08926
11.517	17.889		1.86111	1.19819
7.903	9.427		0.980753	0.822201
12.913	17.416		1.8119	1.34342
10.239	41.561		4.32387	1.06523
9.435	20.866		2.17083	0.981586
67.393	10.378		1.07969	7.01134
7.507	9.694		1.00853	0.781003
8.129	11.365		1.18238	0.845714
12.073	13.819		1.43768	1.25603
0.972	19.736		2.05327	0.101124
5.983	38.733		4.02965	0.622451
9.108	11.688		1.21598	0.947566
4.083	15.295		1.59124	0.424782
26.07	14.202		1.47753	2.71223
8.484	42.253		4.39586	0.882647
2.532	29.043		3.02154	0.263421
6.003	16.622		1.7293	0.624532
9.978	77.599		8.07314	1.03808
7.1	5.843		0.607886	0.73866
17.238	3.72		0.387016	1.79338
55.812	5.887		0.612464	5.80649
14.604	2.1		0.218477	1.51935
11.565	5.502		0.572409	1.20318
5.793	30.759		3.20006	0.602684
10.917	10.403		1.08229	1.13577
3.773	7.173		0.746255	0.39253
16.405	5.467		0.568768	1.70672
16.157	17.437		1.81409	1.68092
8.396	8.66		0.900957	0.873491
13.773	5.951		0.619122	1.4329
6.715	7.125		0.741261	0.698606
11.789	2.531		0.263317	1.22649
30.224	2.025		0.210674	3.1444
10.599	1.303		0.13556	1.10268
4.442	14.223		1.47971	0.462131
7.653	6.388		0.664586	0.796192
17.76	49.46		5.14565	1.84769
6.902	13.928		1.44902	0.718061
10.203	12.136		1.26259	1.06149
9.868	17.528		1.82355	1.02663
8.122	25.058		2.60695	0.844985
16.837	20.35		2.11715	1.75166
20.396	48.788		5.07574	2.12193
3	32.993		3.43248	0.31211
11.121	6.605		0.687162	1.15699
7.461	16.818		1.74969	0.776217
2.634	4.442		0.462131	0.274032
8.9	1.918		0.199542	0.925926
24.753	14.337		1.49157	2.57522
20.199	10.682		1.11132	2.10144
14.574	0.77		0.0801082	1.51623
4.25	19.581		2.03714	0.442156
8.478	6.666		0.693508	0.882022
10.698	16.453		1.71171	1.11298
19.466	11.108		1.15564	2.02518
15.962	4.948		0.514773	1.66063
9.538	3.599		0.374428	0.992301
23.725	9.517		0.990117	2.46827
15.852	3.074		0.319809	1.64919
12.36	5.919		0.615793	1.28589
7.614	29.543		3.07355	0.792135
17.168	4.219		0.438931	1.7861
30.231	2.128		0.22139	3.14513
17.106	12.728		1.32418	1.77965
9.517	1.644		0.171036	0.990117
19.307	12.599		1.31076	2.00864
6.111	7.209		0.75	0.635768
19.19	7.944		0.826467	1.99646
11.669	0.302		0.0314191	1.214
5.279	10.579		1.1006	0.549209
10.2	6.645		0.691323	1.06117
8.505	5.932		0.617145	0.884831
6.972	12.978		1.35019	0.725343
20.756	2.982		0.310237	2.15938
50.738	4.357		0.453288	5.27861
15.447	14.871		1.54713	1.60705
22.892	10.66		1.10903	2.38161
18.904	3.383		0.351956	1.96671
12.289	9.027		0.939139	1.27851
1.216	3.182		0.331045	0.126509
7.723	6.513		0.677591	0.803475
7.381	2.707		0.281627	0.767894
6.021	3.288		0.342072	0.626404
6.32	5.401		0.561902	0.657511
22.788	7.302		0.759675	2.37079
13.929	5.864		0.610071	1.44913
22.775	5.466		0.568664	2.36943
9.296	7.103		0.738972	0.967124
10.265	2.688		0.27965	1.06794
17.967	3.678		0.382647	1.86923
4.23	11.728		1.22014	0.440075
	3.886		0.404286
	18.213		1.89482
	7.297		0.759155
	5.343		0.555868
	5.671		0.589992

## Sheet: RPL35A
Native Value			Normalized
RPL35	NT		RPL35	NT
29.771	16.89		1.32862	0.753765
40.73	33.416		1.81769	1.49129
56.337	38.219		2.5142	1.70563
18.377	32.718		0.820127	1.46014
30	34.328		1.33884	1.53199
18.661	34.1		0.832802	1.52181
28.676	26.924		1.27975	1.20156
27.155	27.125		1.21187	1.21053
33.58	21.838		1.49861	0.974584
36.076	26.388		1.61	1.17764
16.543	27.928		0.73828	1.24637
23.339	34.281		1.04157	1.52989
29.566	17.316		1.31947	0.772777
31.574	21.827		1.40908	0.974093
21.887	33.913		0.976771	1.51347
17.176	48.968		0.766529	2.18534
36.227	24.774		1.61674	1.10561
46.046	29.563		2.05494	1.31934
14.552	29.297		0.649425	1.30746
31.619	34.564		1.41109	1.54252
32.685	20.574		1.45866	0.918175
15.95	29		0.711815	1.29421
17.85	60.168		0.796608	2.68517
35.736	20.927		1.59482	0.933928
26.049	27.589		1.16251	1.23124
26.584	29.088		1.18639	1.29814
11.748	13.687		0.524289	0.610822
23.438	22.102		1.04599	0.986366
32.487	31.711		1.44983	1.4152
27.309	43.422		1.21874	1.93783
16.694	32.831		0.745018	1.46518
39.393	36.64		1.75803	1.63517
23.479	46.39		1.04782	2.07029
33.051	41.169		1.475	1.83729
21.643	24.338		0.965882	1.08615
25.471	30.25		1.13672	1.34999
27.545	40.268		1.22928	1.79708
23.813	63.989		1.06272	2.8557
27.759	21.473		1.23883	0.958295
37.407	18.007		1.6694	0.803615
6.68	23.571		0.298114	1.05192
15.098	14.858		0.673792	0.663082
11.177	34.013		0.498806	1.51793
14.608	19.135		0.651925	0.853955
18.981	24.753		0.847082	1.10467
16.56	18.12		0.739038	0.808658
14.798	15.509		0.660404	0.692134
26.702	16.062		1.19165	0.716814
29.456	25.52		1.31456	1.1389
15.349	41.513		0.684994	1.85264
24.427	11.892		1.09013	0.530715
13.218	32.324		0.589892	1.44255
18.288	21.581		0.816155	0.963115
15.423	38.349		0.688296	1.71144
10.801	20.942		0.482026	0.934598
18.245	18.448		0.814236	0.823296
25.672	17.655		1.14569	0.787906
31.595	16.652		1.41002	0.743144
16.534	26.037		0.737878	1.16198
15.75	29.233		0.70289	1.30461
20.506	20.186		0.91514	0.900859
17.93	20.799		0.800179	0.928216
13.312	23.143		0.594087	1.03282
30.643	18.633		1.36753	0.831552
16.657	23.715		0.743367	1.05835
26.862	16.386		1.1988	0.731273
23.15	15.698		1.03314	0.700569
27.67	16.972		1.23485	0.757425
14.058	16.791		0.627379	0.749347
25	18.964		1.1157	0.846324
12.745	18.35		0.568783	0.818922
23.444	18.1		1.04626	0.807765
29.524	26.187		1.31759	1.16867
22.444	14.561		1.00163	0.649827
23.266	27.196		1.03831	1.2137
26.009	13.733		1.16073	0.612875
24.291	19.228		1.08406	0.858106
25.343	22.606		1.13101	1.00886
22.074	14.768		0.985117	0.659065
32.377	11.525		1.44492	0.514337
14.293	20.089		0.637867	0.89653
13.779	19.771		0.614928	0.882339
17.177	17.91		0.766574	0.799286
16.307	19.293		0.727747	0.861006
31.314	14.349		1.39748	0.640366
11.944	11.603		0.533036	0.517818
26.437	17.479		1.17983	0.780051
15.197	28.623		0.67821	1.27738
48.979	26.74		2.18583	1.19335
21.51	25.461		0.959946	1.13627
40.748	12.799		1.8185	0.571193
11.154	12.962		0.49778	0.578467
27.411	17.921		1.2233	0.799777
15.385	19.541		0.6866	0.872074
19.778	19.031		0.882651	0.849314
16.698	18.353		0.745197	0.819056
19.488	16.423		0.869709	0.732924
18.654	15.699		0.832489	0.700614
14.19	17.035		0.63327	0.760237
12.745	12.721		0.568783	0.567712
15.762	10.409		0.703425	0.464532
16.285	19.566		0.726766	0.87319
25.052	22.719		1.11802	1.0139
16.255	21.092		0.725427	0.941292
28.093	22.312		1.25373	0.995738
20.46	17.255		0.913087	0.770055
13.059	25.887		0.582796	1.15528
24.947	20.717		1.11333	0.924557
29.203	36.468		1.30327	1.62749
27.085	17.279		1.20875	0.771126
11.333	18.717		0.505768	0.835301
27.04	21.581		1.20674	0.963115
16.365	22.503		0.730336	1.00426
17.827	19.056		0.795582	0.85043
13.404	11.43		0.598193	0.510097
16.24	45.013		0.724757	2.00884
24.569	23.63		1.09646	1.05456
26.061	24.795		1.16305	1.10655
20.477	18.183		0.913846	0.811469
11.442	13.571		0.510633	0.605645
30.113	21.562		1.34388	0.962267
23.174	32.32		1.03421	1.44237
17.803	21.242		0.794511	0.947986
44.736	21.37		1.99647	0.953699
43.238	38.058		1.92962	1.69845
19.219	19.983		0.857704	0.8918
30.513	47.894		1.36173	2.13741
17.252	26.994		0.769921	1.20469
35.359	26.685		1.578	1.1909
24.292	42.47		1.0841	1.89535
30.737	32.067		1.37173	1.43108
23.165	34.874		1.03381	1.55635
23.118	13.455		1.03171	0.600469
28.115	26.054		1.25471	1.16274
30.959	13.028		1.38164	0.581412
31.697	13.568		1.41457	0.605512
16.602	31.115		0.740913	1.3886
27.286	23.945		1.21772	1.06862
23.864	29.576		1.065	1.31992
32.056	34.483		1.43059	1.5389
25.374	18.993		1.13239	0.847618
24.617	22.065		1.09861	0.984715
10.874	50.111		0.485284	2.23635
18.373	12.311		0.819949	0.549414
24.68	13.864		1.10142	0.618721
12.404	31.603		0.553565	1.41038
23.778	28.263		1.06116	1.26132
23.512	37.584		1.04929	1.6773
25.794	24.914		1.15113	1.11186
31	34.95		1.38347	1.55975
25.365	33.066		1.13199	1.47567
29.699	15.254		1.3254	0.680754
36.019	22.302		1.60745	0.995292
25.782	16.671		1.1506	0.743992
18.452	33.59		0.823474	1.49905
20.667	33.988		0.922325	1.51681
21.556	44.587		0.961999	1.98982
25.15	41.885		1.12239	1.86924
21.564	27.686		0.962356	1.23557
24.724	31.94		1.10338	1.42542
	22.4075

## Sheet: RPL5
Native Value			Normalized
RPL5	NT		RPL5	NT
30.883	16.89		1.45561	0.796079
12.617	33.416		0.594679	1.575
18.031	38.219		0.849857	1.80138
24.958	32.718		1.17635	1.5421
26.8	34.328		1.26317	1.61799
13.271	34.1		0.625504	1.60724
16.842	26.924		0.793816	1.26901
16.432	27.125		0.774492	1.27849
24.504	21.838		1.15495	1.02929
14.892	26.388		0.701907	1.24375
15.233	27.928		0.717979	1.31633
17.891	34.281		0.843259	1.61577
20.06	17.316		0.945491	0.816157
48.889	21.827		2.30429	1.02877
26.058	33.913		1.2282	1.59843
41.817	48.968		1.97097	2.30801
16.607	24.774		0.78274	1.16768
13.071	29.563		0.616077	1.3934
16.881	29.297		0.795654	1.38086
21.975	34.564		1.03575	1.62911
22.144	20.574		1.04372	0.969717
30.813	29		1.45231	1.36686
10.439	60.168		0.492023	2.83591
21.137	20.927		0.996253	0.986355
20.509	27.589		0.966653	1.30036
24.817	29.088		1.1697	1.37101
26.484	13.687		1.24827	0.645111
12.582	22.102		0.593029	1.04174
30.614	31.711		1.44293	1.49464
28.553	43.422		1.34579	2.04661
21.718	32.831		1.02364	1.54743
15.809	36.64		0.745128	1.72696
31.987	46.39		1.50765	2.18651
21.957	41.169		1.0349	1.94042
20.421	24.338		0.962506	1.14713
13.836	30.25		0.652134	1.42578
18.129	40.268		0.854476	1.89796
10.333	63.989		0.487027	3.016
13.415	21.473		0.632291	1.01209
23.724	18.007		1.11819	0.848726
22.677	23.571		1.06884	1.11097
19.176	14.858		0.903825	0.700304
19.75	34.013		0.930879	1.60314
25.024	19.135		1.17946	0.901892
22.323	24.753		1.05215	1.16669
26.082	18.12		1.22933	0.854052
30.871	15.509		1.45505	0.730988
30.548	16.062		1.43982	0.757052
24.373	25.52		1.14878	1.20284
30.657	41.513		1.44496	1.95664
21.897	11.892		1.03207	0.560507
24.237	32.324		1.14237	1.52353
16.441	21.581		0.774916	1.01718
26.858	38.349		1.2659	1.80751
38.66	20.942		1.82217	0.987062
21.005	18.448		0.990031	0.869512
22.471	17.655		1.05913	0.832135
12.631	16.652		0.595339	0.784861
21.506	26.037		1.01365	1.22721
23.086	29.233		1.08812	1.37784
23.896	20.186		1.12629	0.951429
19.229	20.799		0.906323	0.980322
11.23	23.143		0.529305	1.0908
17.08	18.633		0.805034	0.878232
23.851	23.715		1.12417	1.11776
23.372	16.386		1.1016	0.772323
22.864	15.698		1.07765	0.739896
25.415	16.972		1.19789	0.799943
19.393	16.791		0.914053	0.791412
20.408	18.964		0.961893	0.893833
24.616	18.35		1.16023	0.864893
21.219	18.1		1.00012	0.85311
18.562	26.187		0.874885	1.23428
41.242	14.561		1.94386	0.686305
25.584	27.196		1.20585	1.28183
21.234	13.733		1.00082	0.647279
25.644	19.228		1.20868	0.906276
16.953	22.606		0.799048	1.06549
25.802	14.768		1.21613	0.696062
29.005	11.525		1.3671	0.543209
24.722	24.625		1.16523	1.16065
17.239	13.544		0.812528	0.638371
21.863	25.048		1.03047	1.18059
11.018	24.982		0.519313	1.17748
26.081	17.043		1.22928	0.80329
24.621	19.703		1.16046	0.928664
19.604	14.343		0.923998	0.67603
18.185	18.357		0.857116	0.865223
23.7	19.138		1.11706	0.902034
18.364	15.778		0.865553	0.743666
20.293	15.648		0.956473	0.737539
25.199	13.447		1.18771	0.633799
23.326	29.738		1.09943	1.40164
19.863	26.613		0.936205	1.25435
25.025	32.109		1.17951	1.5134
14.09	17.958		0.664106	0.846417
21.122	18.044		0.995546	0.85047
15.343	11.482		0.723164	0.541183
18.972	23.298		0.89421	1.09811
23.007	21.486		1.08439	1.0127
22.633	21.341		1.06676	1.00587
25.327	32.962		1.19374	1.5536
24.643	18.866		1.1615	0.889214
14.803	27.694		0.697712	1.3053
23.24	17		1.09537	0.801263
19.636	30.47		0.925506	1.43615
22.892	32.721		1.07897	1.54224
21.229	26.063		1.00059	1.22843
16.826	30.786		0.793062	1.45104
16.332	43.907		0.769778	2.06947
23.882	18.61		1.12563	0.877148
17.84	19.267		0.840855	0.908114
12.949	15.958		0.610327	0.75215
19.729	15.794		0.929889	0.744421
16.685	15.26		0.786416	0.719252
16.308	12.924		0.768647	0.609149
18.365	25.827		0.8656	1.21731
20.027	21.368		0.943935	1.00714
14.895	17.788		0.702048	0.838404
18.597	41.144		0.876535	1.93925
22.263	20.089		1.04932	0.946857
23.172	19.771		1.09217	0.931869
23.568	17.91		1.11083	0.844154
24.534	19.293		1.15636	0.909339
38.549	14.349		1.81693	0.676313
21.61	11.603		1.01855	0.546886
26.457	17.479		1.247	0.82384
23.718	28.623		1.1179	1.34909
22.402	26.74		1.05588	1.26034
26.316	25.461		1.24036	1.20006
35.275	12.799		1.66262	0.603257
29.615	12.962		1.39585	0.61094
18.486	17.921		0.871303	0.844673
23.565	19.541		1.11069	0.921028
21.597	19.031		1.01793	0.896991
36.378	18.353		1.71461	0.865034
18.791	16.423		0.885679	0.774067
24.565	15.699		1.15783	0.739943
25.172	17.035		1.18644	0.802913
28.168	12.721		1.32765	0.599581
24.905	10.409		1.17385	0.490609
24.686	19.566		1.16353	0.922207
27.972	22.719		1.31841	1.07082
26.707	21.092		1.25878	0.994132
14.455	22.312		0.681309	1.05163
26.589	17.255		1.25322	0.813282
19.709	25.887		0.928947	1.22014
26.69	20.717		1.25798	0.976457
26.79	36.468		1.2627	1.71885
21.577	17.279		1.01699	0.814413
28.236	18.717		1.33085	0.882191
22.542	21.581		1.06247	1.01718
19.552	22.503		0.921547	1.06064
29.384	19.056		1.38496	0.898169
27.544	11.43		1.29823	0.538732
25.928	45.013		1.22207	2.1216
18.695	23.63		0.881154	1.11376
16.484	24.795		0.776942	1.16867
24.873	18.183		1.17234	0.857022
22.872	13.571		1.07803	0.639644
	21.2165
