# Supplementary material for: Differential impacts of ribosomal protein haploinsufficiency on mitochondrial function
Source: J Cell Biol. 2025 Jan 9;224(3):e202404084. doi: 10.1083/jcb.202404084 (PMC11716151; doi:10.1083/jcb.202404084)
Supplement: Data S14 — provides data underlying Fig. 7 C. [file jcb_202404084_datas14.xlsx]

## Sheet: Raw Data
Technical Replicate 1							RPS23	RPS10	RPL5	RPL35a	Nontarget
Value A	1	2	3	4	5	6	7	8	9	10	11	12
A	X	X	X	X	X	X	X	X	X	X	X	X	A
B	X	X	X	X	X	X	X	X	X	X	X	X	B
C	X	X	X	X	X	X	X	X	X	X	X	X	C
D	X	X	X	X	X	X	7919	9340	10118	6986	9820	X	D
E	X	X	X	X	X	X	9714	12609	14512	8448	10738	X	E
F	X	X	X	X	X	X	10414	11163	12277	8593	9788	X	F
G	X	X	X	X	X	X	8732	7674	11787	9842	9702	X	G
H	X	X	X	X	X	X	8710	3722	10312	15972	12924	X	H
Value B
A	X	X	X	X	X	X	X	X	X	X	X	X	A
B	X	X	X	X	X	X	X	X	X	X	X	X	B
C	X	X	X	X	X	X	X	X	X	X	X	X	C
D	X	X	X	X	X	X	7801	9820	10128	6882	9452	X	D
E	X	X	X	X	X	X	9154	12049	14447	8196	10081	X	E
F	X	X	X	X	X	X	9598	10839	11716	7978	9181	X	F
G	X	X	X	X	X	X	8166	7263	10897	9273	9033	X	G
H	X	X	X	X	X	X	8339	3267	9914	18136	12256	X	H
Value C
A	X	X	X	X	X	X	X	X	X	X	X	X	A
B	X	X	X	X	X	X	X	X	X	X	X	X	B
C	X	X	X	X	X	X	X	X	X	X	X	X	C
D	X	X	X	X	X	X	11016	14560	15790	9935	13203	X	D
E	X	X	X	X	X	X	10520	15492	19010	10326	12224	X	E
F	X	X	X	X	X	X	11569	13746	15581	10743	10924	X	F
G	X	X	X	X	X	X	9978	9653	13689	13089	10710	X	G
H	X	X	X	X	X	X	11780	5928	15760	49406	17490	X	H
Technical Replicate 2
	RPS23	RPS10	RPL5	RPL35a	Nontarget
Value A	1	2	3	4	5	6	7	8	9	10	11	12
A	4080	4168	3541	3341	6172	X	X	X	X	X	X	X	A
B	8969	7448	12295	4856	8278	X	X	X	X	X	X	X	B
C	9517	9373	13011	8902	9633	X	X	X	X	X	X	X	C
D	8978	7873	11106	10654	9711	X	X	X	X	X	X	X	D
E	10477	2514	12710	14422	15145	X	X	X	X	X	X	X	E
F	X	X	X	X	X	X	X	X	X	X	X	X	F
G	X	X	X	X	X	X	X	X	X	X	X	X	G
H	X	X	X	X	X	X	X	X	X	X	X	X	H
Value B
A	4310	4230	3927	3797	6917	X	X	X	X	X	X	X	A
B	10039	10129	16889	7536	10518	X	X	X	X	X	X	X	B
C	10497	11628	16271	10933	11553	X	X	X	X	X	X	X	C
D	10056	9595	15042	13622	11154	X	X	X	X	X	X	X	D
E	11449	2808	15223	23500	17778	X	X	X	X	X	X	X	E
F	X	X	X	X	X	X	X	X	X	X	X	X	F
G	X	X	X	X	X	X	X	X	X	X	X	X	G
H	X	X	X	X	X	X	X	X	X	X	X	X	H
Value C
A	6388	6961	6319	5083	10048	X	X	X	X	X	X	X	A
B	13365	21533	32288	17208	17041	X	X	X	X	X	X	X	B
C	14601	19406	24199	18265	14805	X	X	X	X	X	X	X	C
D	15122	14339	26754	21494	15886	X	X	X	X	X	X	X	D
E	18110	8387	26783	76747	31586	X	X	X	X	X	X	X	E
F	X	X	X	X	X	X	X	X	X	X	X	X	F
G	X	X	X	X	X	X	X	X	X	X	X	X	G
H	X	X	X	X	X	X	X	X	X	X	X	X	H
							Average from 2 technical Replicates
						A	RPS23	RPS10	RPL5	RPL35	Nontarget
							5999.5	6754	6829.5	5163.5	7996
							9341.5	10028.5	13403.5	6652	9508
							9965.5	10268	12644	8747.5	9710.5
							8855	7773.5	11446.5	10248	9706.5
							9593.5	3118	11511	15197	14034.5
						B	6055.5	7025	7027.5	5339.5	8184.5
							9596.5	11089	15668	7866	10299.5
							10047.5	11233.5	13993.5	9455.5	10367
							9111	8429	12969.5	11447.5	10093.5
							9894	3037.5	12568.5	20818	15017
						C	8702	10760.5	11054.5	7509	11625.5
							11942.5	18512.5	25649	13767	14632.5
							13085	16576	19890	14504	12864.5
							12550	11996	20221.5	17291.5	13298
							14945	7157.5	21271.5	63076.5	24538
						ADP/ATP Ratio	RPS23	RPS10	RPL5	RPL35	Nontarget
						(C-B)/A	0.44112	0.55308	0.589648	0.420161	0.43034
							0.251137	0.74024	0.744656	0.887102	0.455721
							0.304802	0.520306	0.466348	0.577136	0.257196
							0.388368	0.458867	0.633556	0.570258	0.33014
							0.526502	1.32136	0.756059	2.78071	0.6784
							0.427678	0.0381775	0.00768548	0.178509	#DIV/0!

## Sheet: Processed Data
Average Read 1							ADP/ATP Ratio	(Read 3-Read 2)/Read 1					Normalized Ratio
RPS23	RPS10	RPL5	RPL35	Nontarget			RPS23	RPS10	RPL5	RPL35	Nontarget		RPS23	RPS10	RPL5	RPL35	Nontarget
5999.5	6754	6829.5	5163.5	7996			0.44112	0.55308	0.589648	0.420161	0.43034		1.02505	1.28522	1.37019	0.976346	1
9341.5	10028.5	13403.5	6652	9508			0.251137	0.74024	0.744656	0.887102	0.455721		0.583579	1.72013	1.73039	2.0614	1.05898
9965.5	10268	12644	8747.5	9710.5			0.304802	0.520306	0.466348	0.577136	0.257196		0.708281	1.20906	1.08367	1.34112	0.597657
8855	7773.5	11446.5	10248	9706.5			0.388368	0.458867	0.633556	0.570258	0.33014		0.902468	1.06629	1.47222	1.32513	0.76716
9593.5	3118	11511	15197	14034.5			0.526502	1.32136	0.756059	2.78071	0.6784		1.22346	3.0705	1.75689	6.46166	1.57643
Average Read 2						Average	0.382386	0.71877	0.638053	1.04707	0.430359
RPS23	RPS10	RPL5	RPL35	Nontarget		P Value	0.427678	0.0381775	0.00768548	0.178509	#DIV/0!
6055.5	7025	7027.5	5339.5	8184.5		Median	0.388368	0.55308	0.633556	0.577136	0.43034
9596.5	11089	15668	7866	10299.5
10047.5	11233.5	13993.5	9455.5	10367
9111	8429	12969.5	11447.5	10093.5
9894	3037.5	12568.5	20818	15017
Average Read 3
RPS23	RPS10	RPL5	RPL35	Nontarget
8702	10760.5	11054.5	7509	11625.5
11942.5	18512.5	25649	13767	14632.5
13085	16576	19890	14504	12864.5
12550	11996	20221.5	17291.5	13298
14945	7157.5	21271.5	63076.5	24538
0.44112	0.55308	0.589648	0.420161	0.43034
0.251137	0.74024	0.744656	0.887102	0.455721
0.304802	0.520306	0.466348	0.577136	0.257196
0.388368	0.458867	0.633556	0.570258	0.33014
0.526502	1.32136	0.756059	2.78071	0.6784
0.427678	0.0381775	0.00768548	0.178509	#DIV/0!
