# Supplementary material for: Differential impacts of ribosomal protein haploinsufficiency on mitochondrial function
Source: J Cell Biol. 2025 Jan 9;224(3):e202404084. doi: 10.1083/jcb.202404084 (PMC11716151; doi:10.1083/jcb.202404084)
Supplement: Data S15 — provides data underlying Fig. S1 C. [file jcb_202404084_datas15.xlsx]

## Sheet: FUDR Small subunit
wt/tmc5					rps23/tmc5					wt/tmc20					rps10/tmc20
days	r1	r3	total	%	days	r1	r3	total	%	days	r1	r3	total	%	days	r1	r3	total	%
0	32	33	65	100	0	38	33	71	100	0	40	29	69	100	0	37	30	67	100
1	32	33	65	100	1	38	33	71	100	1	40	29	69	100	1	37	30	67	100
2	32	33	65	100	2	38	33	71	100	2	40	29	69	100	2	37	30	67	100
3	32	33	65	100	3	38	33	71	100	3	40	29	69	100	3	37	30	67	100
4	32	33	65	100	4	38	33	71	100	4	40	29	69	100	4	37	30	67	100
5	32	33	65	100	5	38	33	71	100	5	40	29	69	100	5	37	30	67	100
6	32	33	65	100	6	38	33	71	100	6	40	29	69	100	6	37	30	67	100
7	32	33	65	100	7	38	33	71	100	7	40	29	69	100	7	37	30	67	100
8	32	33	65	100	8	38	33	71	100	8	40	29	69	100	8	37	30	67	100
9	32	31	63	96.9231	9	38	29	67	94.3662	9	40	29	69	100	9	37	30	67	100
10	32	31	63	96.9231	10	38	27	65	91.5493	10	40	29	69	100	10	37	30	67	100
11	32	30	62	95.3846	11	35	26	61	85.9155	11	40	29	69	100	11	37	27	64	95.5224
12	32	29	61	93.8462	12	35	23	58	81.6901	12	40	29	69	100	12	37	23	60	89.5522
13	32	28	60	92.3077	13	35	22	57	80.2817	13	40	28	68	98.5507	13	37	22	59	88.0597
14	29	27	56	86.1538	14	35	22	57	80.2817	14	40	27	67	97.1014	14	37	22	59	88.0597
15	29	24	53	81.5385	15	35	21	56	78.8732	15	39	26	65	94.2029	15	37	21	58	86.5672
16	29	24	53	81.5385	16	35	18	53	74.6479	16	39	26	65	94.2029	16	34	21	55	82.0896
17	29	20	49	75.3846	17	34	14	48	67.6056	17	34	25	59	85.5072	17	31	19	50	74.6269
18	29	16	45	69.2308	18	34	14	48	67.6056	18	34	25	59	85.5072	18	26	16	42	62.6866
19	29	14	43	66.1538	19	32	14	46	64.7887	19	30	22	52	75.3623	19	26	15	41	61.194
20	28	11	39	60	20	28	9	37	52.1127	20	30	17	47	68.1159	20	23	10	33	49.2537
21	28	7	35	53.8462	21	24	7	31	43.662	21	27	11	38	55.0725	21	22	6	28	41.791
22	26	6	32	49.2308	22	23	5	28	39.4366	22	25	6	31	44.9275	22	20	5	25	37.3134
23	22	5	27	41.5385	23	20	5	25	35.2113	23	22	1	23	33.3333	23	20	3	23	34.3284
24	18	3	21	32.3077	24	20	5	25	35.2113	24	22	0	22	31.8841	24	20	1	21	31.3433
25	17	1	18	27.6923	25	18	5	23	32.3944	25	19		19	27.5362	25	18	1	19	28.3582
26	14	0	14	21.5385	26	18	5	23	32.3944	26	16		16	23.1884	26	18	1	19	28.3582
27	14		14	21.5385	27	17	4	21	29.5775	27	16		16	23.1884	27	18	1	19	28.3582
28	12		12	18.4615	28	14	3	17	23.9437	28	15		15	21.7391	28	17	0	17	25.3731
29	12		12	18.4615	29	12	0	12	16.9014	29	15		15	21.7391	29	16		16	23.8806
30	11		11	16.9231	30	12		12	16.9014	30	15		15	21.7391	30	16		16	23.8806
31	8		8	12.3077	31	10		10	14.0845	31	15		15	21.7391	31	15		15	22.3881
32	7		7	10.7692	32	9		9	12.6761	32	12		12	17.3913	32	13		13	19.403
33	6		6	9.23077	33	6		6	8.4507	33	10		10	14.4928	33	13		13	19.403
34	4		4	6.15385	34	6		6	8.4507	34	7		7	10.1449	34	13		13	19.403
35	3		3	4.61538	35	4		4	5.6338	35	6		6	8.69565	35	12		12	17.9104
36	3		3	4.61538	36	3		3	4.22535	36	6		6	8.69565	36	10		10	14.9254
37	3		3	4.61538	37	0		0	0	37	4		4	5.7971	37	10		10	14.9254
38	2		2	3.07692	38			0	0	38	4		4	5.7971	38	8		8	11.9403
39	2		2	3.07692	39			0	0	39	2		2	2.89855	39	6		6	8.95522
40	2		2	3.07692	40					40	1		1	1.44928	40	5		5	7.46269
41	2		2	3.07692	41					41	1		1	1.44928	41	5		5	7.46269
42	0		0	0	42					42	1		1	1.44928	42	5		5	7.46269
43					43					43	1		1	1.44928	43	4		4	5.97015
44					44					44	1		1	1.44928	44	4		4	5.97015
45					45					45	1		1	1.44928	45	4		4	5.97015
46					46					46	0		0	0	46	4		4	5.97015
47					47									0	47	3		3	4.47761
48					48									0	48	3		3	4.47761
49					49										49	1		1	1.49254
50					50										50	0		0	0
51					51														0
52					52														0

## Sheet: Non-FUDR  Small subunit
wt/tmc5					rps23/tmc5					wt/tmc20					rps10/tmc20
days	r1	r3	total	%	days	r1	r3	total	%	days	r1	r3	total	%	days	r1	r3	total	%
0	44	37	81	100	0	39	33	72	100	0	48	33	81	100	0	38	40	78	100
1	44	37	81	100	1	38	33	71	98.6111	1	48	33	81	100	1	38	40	78	100
2	44	37	81	100	2	37	33	70	97.2222	2	48	33	81	100	2	38	40	78	100
3	44	37	81	100	3	36	33	69	95.8333	3	48	33	81	100	3	38	40	78	100
4	44	37	81	100	4	35	33	68	94.4444	4	48	33	81	100	4	37	40	77	98.7179
5	42	37	79	97.5309	5	34	33	67	93.0556	5	48	33	81	100	5	37	40	77	98.7179
6	42	37	79	97.5309	6	33	33	66	91.6667	6	48	33	81	100	6	36	40	76	97.4359
7	41	37	78	96.2963	7	32	33	65	90.2778	7	46	33	79	97.5309	7	36	38	74	94.8718
8	41	37	78	96.2963	8	31	33	64	88.8889	8	46	32	78	96.2963	8	36	38	74	94.8718
9	41	35	76	93.8272	9	30	33	63	87.5	9	46	32	78	96.2963	9	36	37	73	93.5897
10	41	35	76	93.8272	10	29	33	62	86.1111	10	43	30	73	90.1235	10	36	37	73	93.5897
11	36	34	70	86.4198	11	28	33	61	84.7222	11	42	30	72	88.8889	11	36	37	73	93.5897
12	34	34	68	83.9506	12	27	30	57	79.1667	12	39	30	69	85.1852	12	36	34	70	89.7436
13	33	30	63	77.7778	13	26	29	55	76.3889	13	39	28	67	82.716	13	36	34	70	89.7436
14	31	26	57	70.3704	14	25	28	53	73.6111	14	39	28	67	82.716	14	35	34	69	88.4615
15	28	22	50	61.7284	15	24	25	49	68.0556	15	35	27	62	76.5432	15	30	34	64	82.0513
16	27	21	48	59.2593	16	23	25	48	66.6667	16	32	27	59	72.8395	16	26	34	60	76.9231
17	23	19	42	51.8519	17	22	24	46	63.8889	17	30	27	57	70.3704	17	22	34	56	71.7949
18	19	19	38	46.9136	18	21	24	45	62.5	18	27	25	52	64.1975	18	21	33	54	69.2308
19	16	15	31	38.2716	19	20	24	44	61.1111	19	25	25	50	61.7284	19	20	30	50	64.1026
20	14	15	29	35.8025	20	19	24	43	59.7222	20	24	25	49	60.4938	20	19	27	46	58.9744
21	13	15	28	34.5679	21	18	22	40	55.5556	21	24	20	44	54.321	21	17	24	41	52.5641
22	10	14	24	29.6296	22	17	19	36	50	22	24	18	42	51.8519	22	15	24	39	50
23	9	13	22	27.1605	23	16	16	32	44.4444	23	22	15	37	45.679	23	14	19	33	42.3077
24	9	13	22	27.1605	24	15	15	30	41.6667	24	21	13	34	41.9753	24	13	17	30	38.4615
25	8	9	17	20.9877	25	14	14	28	38.8889	25	20	9	29	35.8025	25	12	15	27	34.6154
26	5	8	13	16.0494	26	13	14	27	37.5	26	20	9	29	35.8025	26	10	14	24	30.7692
27	5	7	12	14.8148	27	12	13	25	34.7222	27	20	9	29	35.8025	27	10	13	23	29.4872
28	5	5	10	12.3457	28	11	10	21	29.1667	28	16	7	23	28.3951	28	10	13	23	29.4872
29	5	4	9	11.1111	29	10	10	20	27.7778	29	12	6	18	22.2222	29	10	11	21	26.9231
30	4	3	7	8.64198	30	9	10	19	26.3889	30	8	4	12	14.8148	30	10	10	20	25.641
31	3	1	4	4.93827	31	8	9	17	23.6111	31	6	3	9	11.1111	31	10	10	20	25.641
32	3	0	3	3.7037	32	7	9	16	22.2222	32	5	3	8	9.87654	32	8	8	16	20.5128
33	3		3	3.7037	33	6	6	12	16.6667	33	4	3	7	8.64198	33	8	6	14	17.9487
34	2		2	2.46914	34	5	4	9	12.5	34	1	3	4	4.93827	34	7	5	12	15.3846
35	2		2	2.46914	35	4	4	8	11.1111	35	1	3	4	4.93827	35	7	3	10	12.8205
36	2		2	2.46914	36	3	2	5	6.94444	36	1	1	2	2.46914	36	6	3	9	11.5385
37	2		2	2.46914	37	2	2	4	5.55556	37	1	0	1	1.23457	37	6	3	9	11.5385
38	2		2	2.46914	38		0	0	0	38	1		1	1.23457	38	4	1	5	6.41026
39	2		2	2.46914	39			0	0	39	0		0	0	39	2	0	2	2.5641
40	2		2	2.46914	40			0	0	40				0	40	1		1	1.28205
	0		0	0	41			0	0	41				0	41	1		1	1.28205
					42										42	0		0	0

## Sheet: Non-FUDR Large Subunit
NON-FUDR
wt/mc6							rpl5/mc6							rpl33/mc6
Days after L4	Rep 1	Rep 2	Rep 3	All	% All		Days after L4	Rep 1	Rep 2	Rep 3	All	% All		Days after L4	Rep 1	Rep 2	Rep 3	All	% All
0	34	31	32	97	100		0	29	38	34	101	100		0	26	34	34	94	100
1	34	31	32	97	100		1	29	38	34	101	100		1	26	34	34	94	100
2	34	31	32	97	100		2	29	38	34	101	100		2	26	34	34	94	100
3	34	31	32	97	100		3	29	38	34	101	100		3	26	34	34	94	100
4	34	31	32	97	100		4	29	38	34	101	100		4	26	34	34	94	100
5	34	31	32	97	100		5	29	38	34	101	100		5	26	34	34	94	100
6	34	28	32	94	96.9072		6	29	38	34	101	100		6	26	34	30	90	95.7447
7	34	28	32	94	96.9072		7	26	38	30	94	93.0693		7	26	32	30	88	93.617
8	32	28	31	91	93.8144		8	24	31	30	85	84.1584		8	23	29	28	80	85.1064
9	32	28	30	90	92.7835		9	18	31	28	77	76.2376		9	20	29	27	76	80.8511
10	26	28	26	80	82.4742		10	8	25	27	60	59.4059		10	11	23	25	59	62.766
11	19	28	21	68	70.1031		11	8	24	25	57	56.4356		11	8	23	25	56	59.5745
12	17	26	20	63	64.9485		12	8	20	25	53	52.4752		12	8	21	23	52	55.3191
13	16	26	17	59	60.8247		13	7	18	23	48	47.5248		13	7	19	21	47	50
14	16	24	12	52	53.6082		14	7	16	21	44	43.5644		14	7	16	19	42	44.6809
15	15	20	10	45	46.3918		15	7	14	19	40	39.604		15	6	14	18	38	40.4255
16	14	16	8	38	39.1753		16	5	12	18	35	34.6535		16	4	13	14	31	32.9787
17	7	8	8	23	23.7113		17	5	11	14	30	29.703		17	4	12	13	29	30.8511
18	5	8	8	21	21.6495		18	5	10	13	28	27.7228		18	4	8	13	25	26.5957
19	5	7	7	19	19.5876		19	4	7	13	24	23.7624		19	3	6	11	20	21.2766
20	4	6	7	17	17.5258		20	3	7	11	21	20.7921		20	3	4	11	18	19.1489
21	3	6	6	15	15.4639		21	2	6	11	19	18.8119		21	2	4	10	16	17.0213
22	2	6	6	14	14.433		22	2	6	10	18	17.8218		22	2	3	9	14	14.8936
23	1	6	5	12	12.3711		23	0	5	9	14	13.8614		23	2	2	7	11	11.7021
24	0	4	5	9	9.27835		24		5	7	12	11.8812		24	1	2	5	8	8.51064
25	0	3	3	6	6.18557		25		4	5	9	8.91089		25	0	1	3	4	4.25532
26	0	0	3	3	3.09278		26		2	3	5	4.9505		26		0	3	3	3.19149
27	0	0	1	1	1.03093		27		2	3	5	4.9505		27			3	3	3.19149
28			0	0	0		28		0	3	3	2.9703		28			3	3	3.19149
							29			3	3	2.9703		29			1	1	1.06383
							30			1	1	0.990099		30			1	1	1.06383
							31			1	1	0.990099		31			0	0	0
							32			0	0	0		32

## Sheet: FUDR Large Subunit
FUDR
wt/mc6							rpl5/mc6							rpl33/mc6
Days after L4	Rep 1	Rep 2	Rep 3	All	% All		Days after L4	Rep 1	Rep 2	Rep 3	All	% All		Days after L4	Rep 1	Rep 2	Rep 3	All	% All
0	18	34	33	85	100		0	30	27	34	91	100		0	15	32	30	77	100
1	18	34	33	85	100		1	30	27	34	91	100		1	15	32	30	77	100
2	18	34	33	85	100		2	30	27	34	91	100		2	15	32	30	77	100
3	18	34	33	85	100		3	30	27	34	91	100		3	15	32	30	77	100
4	18	34	33	85	100		4	30	27	34	91	100		4	15	32	30	77	100
5	18	34	33	85	100		5	30	27	34	91	100		5	15	32	30	77	100
6	18	34	33	85	100		6	30	27	34	91	100		6	15	32	30	77	100
7	18	34	33	85	100		7	30	27	34	91	100		7	15	32	30	77	100
8	18	34	33	85	100		8	30	27	34	91	100		8	15	32	30	77	100
9	18	34	33	85	100		9	30	27	34	91	100		9	15	32	30	77	100
10	18	34	33	85	100		10	30	24	34	88	96.7033		10	15	32	30	77	100
11	18	34	32	84	98.8235		11	30	24	34	88	96.7033		11	15	30	30	75	97.4026
12	18	30	32	80	94.1176		12	27	21	34	82	90.1099		12	15	27	30	72	93.5065
13	17	30	31	78	91.7647		13	22	19	34	75	82.4176		13	14	25	30	69	89.6104
14	17	24	31	72	84.7059		14	16	15	34	65	71.4286		14	14	21	28	63	81.8182
15	10	20	27	57	67.0588		15	14	12	32	58	63.7363		15	13	20	26	59	76.6234
16	8	12	22	42	49.4118		16	8	10	32	50	54.9451		16	11	17	25	53	68.8312
17	6	9	21	36	42.3529		17	5	5	31	41	45.0549		17	9	10	23	42	54.5455
18	6	9	20	35	41.1765		18	4	4	29	37	40.6593		18	9	4	20	33	42.8571
19	6	7	18	31	36.4706		19	3	3	28	34	37.3626		19	7	3	18	28	36.3636
20	3	5	13	21	24.7059		20	1	1	26	28	30.7692		20	5	2	16	23	29.8701
21	1	5	13	19	22.3529		21	1	1	23	25	27.4725		21	4	2	16	22	28.5714
22	1	3	12	16	18.8235		22	0	1	20	21	23.0769		22	2	1	14	17	22.0779
23	0	0	7	7	8.23529		23		1	16	17	18.6813		23	0	0	12	12	15.5844
24			7	7	8.23529		24		1	13	14	15.3846		24			11	11	14.2857
25			5	5	5.88235		25		1	11	12	13.1868		25			8	8	10.3896
26			5	5	5.88235		26		1	8	9	9.89011		26			5	5	6.49351
27			2	2	2.35294		27		0	2	2	2.1978		27			5	5	6.49351
28			1	1	1.17647		28			2	2	2.1978		28			3	3	3.8961
29			1	1	1.17647		29			2	2	2.1978		29			3	3	3.8961
30			1	1	1.17647		30			1	1	1.0989		30			2	2	2.5974
31			1	1	1.17647		31			0	0	0		31			2	2	2.5974
32			0	0	0									32			1	1	1.2987
														33			1	1	1.2987
														34			0	0	0
