# Supplementary material for: Differential impacts of ribosomal protein haploinsufficiency on mitochondrial function
Source: J Cell Biol. 2025 Jan 9;224(3):e202404084. doi: 10.1083/jcb.202404084 (PMC11716151; doi:10.1083/jcb.202404084)
Supplement: Data S16 — provides data underlying Fig. S1 D. [file jcb_202404084_datas16.xlsx]

## Sheet: Raw Values
Replicate 1
Intensity	Puromycin	Actin
rps-10/tmC20	20.073	41.273
wt/tmC20	19.33	44.557
rps-23/tmC5	44.645	54.933
wt/tmC5	16.26	40.755
rpl-5/mC6	22.817	46.146
rpl-33/mC6	21.395	45.799
wt/mC6	29.425	48.251
background	3.081	18.203
Replicate 1
Inetnsity	Puromycin	Actin
rps-10/tmC20	31.983	29.933
wt/tmC20	15.889	25.542
rps-23/tmC5	29.155	34.35
wt/tmC5	29.411	29.396
rpl-5/mC6	36.097	32.42
rpl-33/mC6	30.624	37.58
wt/mC6	34.484	27.569
background	4.947	17.585
Replicate 1
Intensity	Puromycin	Actin
rps-10/tmC20	53.085	40.855
wt/tmC20	23.014	36.05
rps-23/tmC5	62.81	47.321
wt/tmC5	41.518	42.406
rpl-5/mC6	59.9	48.744
rpl-33/mC6	47.576	48.723
wt/mC6	28.087	38.322
background	3.161	17.723
