# Supplementary material for: Differential impacts of ribosomal protein haploinsufficiency on mitochondrial function
Source: J Cell Biol. 2025 Jan 9;224(3):e202404084. doi: 10.1083/jcb.202404084 (PMC11716151; doi:10.1083/jcb.202404084)
Supplement: Data S17 — provides more data underlying Fig. 1 D. [file jcb_202404084_datas17.xlsx]

## Sheet: Sheet1
Replicate 1
	wt/mC6			rpl-5(0)/mC6			rpl-33(0)/mC6			rps-10(0)/tmC20			rps-23(0)/tmC5			wt/tmC5			wt/tmC20
Animal	Area	Length		Area	Length		Area	Length		Area	Length		Area	Length		Area	Length		Area	Length
1	0.81	58.307		0.75	53.976		0.728	52.452		0.691	49.759		0.737	53.069		0.684	49.23		0.665	47.863
2	0.817	58.788		0.785	56.504		0.792	57.03		0.73	52.56		0.699	50.352		0.734	52.822		0.709	51.098
3	0.779	56.087		0.707	50.917		0.778	56.054		0.779	56.116		0.792	57.04		0.688	49.538		0.656	47.212
4	0.769	55.402		0.731	52.677		0.855	61.529		0.73	52.576		0.797	57.44		0.691	49.785		0.66	47.57
5	0.755	54.354		0.775	55.813		0.868	62.486		0.728	52.469		0.722	51.969		0.763	54.921		0.671	48.302
6	0.719	51.791		0.789	56.856		0.695	50.026		0.856	61.669		0.758	54.578		0.712	51.268		0.598	43.093
7	0.796	57.305		0.715	51.499		0.672	48.375		0.821	59.122		0.626	45.087		0.772	55.585		0.697	50.192
8	0.832	59.928		0.687	49.464		0.758	54.61		0.742	53.444		0.738	53.166		0.766	55.126		0.65	46.805
9	0.819	58.958		0.717	51.677		0.753	54.242		0.724	52.151		0.727	52.388		0.778	56.012		0.639	46.048
10	0.781	56.276		0.774	55.747		0.735	52.915		0.727	52.39		0.702	50.553		0.798	57.476		0.688	49.54
11	0.785	56.499		0.829	59.722		0.772	55.565		0.788	56.727		0.691	49.789		0.839	60.411		0.681	49.039
12	0.746	53.746		0.766	55.192		0.775	55.83		0.75	53.994		0.719	51.801		0.707	50.903		0.649	46.757
13	0.804	57.876		0.713	51.366		0.652	46.952		0.732	52.725		0.785	56.538					0.66	47.531
14	0.771	55.553		0.633	45.604		0.804	57.912					0.731	52.683					0.609	43.865
Replicate 2
	wt/mC6			rpl-5(0)/mC6			rpl-33(0)/mC6			rps-10(0)/tmC20			rps-23(0)/tmC5			wt/tmC5			wt/tmC20
Animal	Area	Length		Area	Length		Area	Length		Area	Length		Area	Length		Area	Length		Area	Length
1	0.79	56.921		0.713	51.328		0.698	50.314		0.737	53.077		0.692	49.865		0.737	53.094		0.658	47.373
2	0.669	48.163		0.936	67.377		0.604	43.516		0.774	55.765		0.641	46.198		0.801	57.688		0.662	47.678
3	0.699	50.384		0.746	53.737		0.642	46.251		0.776	55.869		0.767	55.248		0.704	50.704		0.718	51.695
4	0.721	51.929		0.716	51.552		0.657	47.317		0.75	54.008		0.756	54.472		0.762	54.897		0.687	49.435
5	0.756	54.432		0.816	58.757		0.607	43.694		0.685	49.337		0.732	52.721		0.78	56.183		0.764	55.039
6	0.626	45.085		0.786	56.618		0.819	58.992		0.769	55.432		0.769	55.398		0.809	58.256		0.649	46.771
7	0.708	50.947		0.695	50.08		0.742	53.405		0.692	49.806		0.743	53.502		0.804	57.885		0.813	58.545
8	0.745	53.668		0.8	57.583		0.722	51.982		0.627	45.129		0.789	56.84		0.757	54.545		0.72	51.834
9	0.719	51.805		0.73	52.599		0.725	52.21		0.752	54.14		0.772	55.589		0.743	53.494		0.755	54.345
10	0.619	44.594		0.771	55.533		0.682	49.103					0.738	53.192		0.681	49.037
11				0.805	57.954		0.741	53.344					0.674	48.525		0.778	56.019
12				0.785	56.537		0.742	53.41					0.618	44.536		0.732	52.74
13							0.734	52.852					0.694	50.009
14							0.725	52.186					0.716	51.567
15							0.633	45.601					0.704	50.715
16							0.681	49.061					0.643	46.277
17
Replicate 3
	wt/mC6			rpl-5(0)/mC6			rpl-33(0)/mC6			rps-10(0)/tmC20			rps-23(0)/tmC5			wt/tmC5			wt/tmC20
	Area	Length		Area	Length		Area	Length		Area	Length		Area	Length		Area	Length		Area	Length
1	0.701	50.517		0.806	58.02		0.662	47.72		0.658	47.373		0.724	52.112		0.638	45.979		0.741	53.39
2	0.747	53.781		0.7	50.374		0.73	52.552		0.68	48.944		0.779	56.124		0.864	62.199		0.669	48.217
3	0.795	57.242		0.697	50.225		0.749	53.924		0.627	45.117		0.743	53.543		0.717	51.637		0.816	58.77
4	0.776	55.882		0.715	51.519		0.872	62.767		0.669	48.201		0.707	50.875		0.769	55.43		0.68	48.975
5	0.785	56.576		0.744	53.557		0.812	58.485		0.748	53.876		0.729	52.525		0.755	54.331		0.745	53.665
6	0.65	46.782		0.769	55.397		0.692	49.824		0.734	52.887		0.74	53.286		0.775	55.784		0.699	50.388
7	0.711	51.2		0.733	52.75		0.736	53.003		0.733	52.771		0.732	52.72		0.721	51.92		0.756	54.47
8	0.777	55.962		0.796	57.325		0.764	55.036		0.769	55.404		0.643	46.302		0.776	55.9		0.785	56.558
9	0.686	49.399		0.79	56.844		0.672	48.389		0.737	53.065		0.68	48.983		0.769	55.342		0.783	56.411
10	0.748	53.89		0.7	50.415		0.789	56.799		0.786	56.611		0.719	51.753		0.678	48.859		0.682	49.091
11	0.837	60.236					0.682	49.107		0.707	50.921		0.714	51.446		0.658	47.403		0.75	54.038
12	0.773	55.657					0.744	53.562		0.709	51.031		0.682	49.095					0.676	48.649
13							0.799	57.554											0.748	53.881
14							0.865	62.266											0.793	57.139
15							0.753	54.254
							0.699	50.36
							0.742	53.461
