# Supplementary material for: Differential impacts of ribosomal protein haploinsufficiency on mitochondrial function
Source: J Cell Biol. 2025 Jan 9;224(3):e202404084. doi: 10.1083/jcb.202404084 (PMC11716151; doi:10.1083/jcb.202404084)
Supplement: Data S18 — provides data underlying Fig. S2 A. [file jcb_202404084_datas18.xlsx]

## Sheet: Singular and Multiple Drug WT
		Surviving Animal per time
		0	4	8
Replicate 1	Rapamycin 100uM	40	37	11
	Bortezomib 25 nM	45	42	10
	Cycloheximide 25nM	25	22	5
	R+B	30	26	8
	B+C	35	31	10
	R+C	30	29	11
	Control	39	34	5
Replicate 2	Rapamycin 100uM	36	34	14
	Bortezomib 25 nM	37	31	6
	Cycloheximide 25nM	33	30	16
	R+B	33	30	14
	B+C	42	38	15
	R+C	40	37	16
	Control	26	24	6
Replicate 3	Rapamycin 100uM	23	18	7
	Bortezomib 25 nM	43	36	23
	Cycloheximide 25nM	41	34	21
	R+B	36	30	15
	B+C	34	31	17
	R+C	37	29	12
	Control	38	28	7
Replicate 4	Rapamycin 100uM	28	27	19
	Bortezomib 25 nM	44	38	21
	Cycloheximide 25nM	43	36	21
	R+B	31	27	15
	B+C	28	23	12
	R+C	35	33	21
	Control	41	30	10
Accumulation	Rapamycin 100uM	127	116	51
	Bortezomib 25 nM	169	147	60
	Cycloheximide 25nM	142	122	63
	R+B	130	113	52
	B+C	139	123	54
	R+C	142	128	60
	Control	144	116	28

## Sheet: Singular Drug rpl-5
		Surviving Animal per time
		0	4	8
Replicate 1	Rapamycin 100uM	42	39	28
	Bortezomib 25 nM	35	34	23
	Cycloheximide 25nM	32	29	22
	Control	24	22	21
Replicate 2	Rapamycin 100uM	32	26	15
	Bortezomib 25 nM	36	33	17
	Cycloheximide 25nM	35	29	16
	Control	34	29	16
Replicate 3	Rapamycin 100uM	39	36	27
	Bortezomib 25 nM	50	46	34
	Cycloheximide 25nM	39	35	30
	Control	46	40	32
Replicate 4	Rapamycin 100uM	48	43	30
	Bortezomib 25 nM	30	25	16
	Cycloheximide 25nM	45	39	19
	Control	42	37	29
Accumulation	Rapamycin 100uM	161	144	100
	Bortezomib 25 nM	151	138	90
	Cycloheximide 25nM	151	132	87
	Control	146	128	98
