# Supplementary material for: Differential impacts of ribosomal protein haploinsufficiency on mitochondrial function
Source: J Cell Biol. 2025 Jan 9;224(3):e202404084. doi: 10.1083/jcb.202404084 (PMC11716151; doi:10.1083/jcb.202404084)
Supplement: Data S19 — provides data underlying Fig. S2 C. [file jcb_202404084_datas19.xlsx]

## Sheet: Sheet1
genotype	replicate	dead_hour_0	dead_hour_1	dead_hour_2	dead_hour_3	dead_hour_4	dead_hour_5	dead_hour_6	dead_hour_7	dead_hour_8	remaining	total_worms
daf-16(mu86)	1	0	0	2	8	8	2	2	4	8	12	46
daf-16(mu86)	2	0	0	3	5	3	8	2	4	3	12	40
daf-16(mu86)	3	0	0	0	0	0	1	1	2	1	11	16
daf-16(mu86)	4	0	0	3	3	2	5	4	5	2	1	25
daf-16(mu86)	5	0	2	3	2	2	3	1	6	3	3	25
daf-16(mu86)	6	0	1	1	2	2	3	4	4	4	3	24
N2	1	0	2	4	2	2	5	3	2	1	0	21
N2	2	0	2	2	3	3	4	3	3	2	0	22
N2	3	0	4	3	4	2	3	6	7	3	1	33
N2	4	0	0	7	9	8	5	5	0	2	2	38
N2	5	0	0	0	2	3	6	2	4	15	7	39
N2	6	0	0	1	1	3	5	4	6	5	20	45
skn-1(zj15)	1	0	0	7	5	4	3	2	2	1	1	25
skn-1(zj15)	2	0	0	0	0	4	2	2	1	2	10	21
skn-1(zj15)	3	0	0	0	8	0	2	5	2	0	3	20
skn-1(zj15)	4	0	0	3	9	2	8	4	3	3	2	34
skn-1(zj15)	5	0	0	2	4	2	7	7	2	3	1	28
skn-1(zj15)	6	0	0	0	1	0	2	2	5	2	20	32
