# Supplementary material for: Differential impacts of ribosomal protein haploinsufficiency on mitochondrial function
Source: J Cell Biol. 2025 Jan 9;224(3):e202404084. doi: 10.1083/jcb.202404084 (PMC11716151; doi:10.1083/jcb.202404084)
Supplement: Data S20 — provides data underlying Fig. S2 E. [file jcb_202404084_datas20.xlsx]

## Sheet: rpl-33
		Surviving Animals per Time (hour)
		0	0.5	1	1.5	2	2.5	3
Replicate 1	wt/mC6	14	14	14	14	14	14	13
	daf-2(L3)	17	17	17	17	17	16	16
	rpl-33/mC6	20	20	20	19	17	15	13
Replicate 2	wt/mC6	22	21	21	20	17	15	12
	daf-2(L3)	17	17	17	17	15	11	11
	rpl-33/mC6	15	15	15	14	13	12	11
Replicate 3	wt/mC6	17	17	17	17	17	17	17
	daf-2(L3)	20	20	20	20	20	20	18
	rpl-33/mC6	15	15	15	15	11	11	8
Accumulation	wt/mC6	53	52	52	51	48	46	42
	daf-2(L3)	54	54	54	54	52	47	45
	rpl-33/mC6	50	50	50	48	41	38	32

## Sheet: rpl-5
		Surviving Animals per Time (hour)
		0	0.5	1	1.5	2	2.5	3
Replicate 1	wt/mC6	14	14	14	14	14	14	13
	daf-2(L3)	17	17	17	17	17	16	16
	rpl-5/mC6	20	20	20	19	17	13	10
Replicate 2	wt/mC6	22	21	21	20	17	15	12
	daf-2(L3)	17	17	17	17	15	11	11
	rpl-5/mC6	17	17	17	16	14	13	12
Replicate 3	wt/mC6	17	17	17	17	17	17	17
	daf-2(L3)	20	20	20	20	20	20	18
	rpl-5/mC6	18	18	18	18	18	18	16
Accumulation	wt/mC6	53	52	52	51	48	46	42
	daf-2(L3)	54	54	54	54	52	47	45
	rpl-5/mC6	55	55	55	53	49	44	38

## Sheet: rps-10
		Surviving Animals per Time (hour)
		0	0.5	1	1.5	2
Replicate 1	rps10	25	25	25	20	5
	wt/tmc20	27	27	27	24	9
Replicate 2	rps10	30	30	24	16	0
	wt/tmc20	39	39	29	16	9
Replicate 3	rps10	25	25	25	16	4
	wt/tmc20	29	29	28	16	3
Accumulation	rps10	80	80	74	52	9
	wt/tmc20	95	95	84	56	21

## Sheet: rps-23
		Surviving Animals per Time (hour)
		0	0.5	1	1.5	2
Replicate 1	wt/tmC5	28	28	28	20	5
	rps23/tmC5	22	22	21	14	6
Replicate 2	rps10	26	26	26	18	4
	wt/tmc20	28	28	28	16	3
Replicate 3	rps10	26	26	26	18	5
	wt/tmc20	29	29	29	18	2
Accumulation	rps10	80	80	80	56	14
	wt/tmc20	79	79	78	48	11
						Replicate 2
						Replicate 3
						Accumulation
